# Supplementary material for: Global transcriptional reprogramming by cytomegalovirus infection suppresses MHC class II antigen presentation while enhancing migration machinery in murine dendritic cells
Source: Microb Genom. 2025 Nov 25;11(11):001563. doi: 10.1099/mgen.0.001563 (PMC13293298; doi:10.1099/mgen.0.001563)
Supplement: Table S1. [file mgen-11-01563-s001.csv]

Sample	Reads	Mapped to mm10	%	Mapped to MCMV	%	SRA accession
Mock 1	15717275	15285050	97.25	0	0	SRR27781981
Mock 2	16626913	16179649	97.31	0	0	SRR27781980
Mock 3	18448704	17933985	97.21	0	0	SRR27781979
IC2 1	12935375	9797253	75.74	2405980	18.6	SRR27781978
IC2 2	16133113	12224060	75.77	2953973	18.31	SRR27781977
IC2 3	15779248	11978027	75.91	2916005	18.48	SRR27781976
NQY 1	13630492	10457313	76.72	2326725	17.07	SRR27781975
NQY 2	14810367	11460262	77.38	2520724	17.02	SRR27781974
NQY 3	13841341	10601083	76.59	2401473	17.35	SRR27781973
