# Supplementary material for: Global transcriptional reprogramming by cytomegalovirus infection suppresses MHC class II antigen presentation while enhancing migration machinery in murine dendritic cells
Source: Microb Genom. 2025 Nov 25;11(11):001563. doi: 10.1099/mgen.0.001563 (PMC13293298; doi:10.1099/mgen.0.001563)
Supplement: Table S2. [file mgen-11-01563-s002.csv]

	genes	logFC	logCPM	F	PValue	FDR
4843	Cdkn1a	6.83998995608028	9.65511245416949	17042.8390202164	1.15275993165227e-43	1.47610909248074e-39
20249	Irf8	-4.60452611695552	10.675272067782	13845.5514888208	2.76928964144151e-42	1.77303769293293e-38
19257	H2-Aa	-4.77343204306748	9.31155219830311	12562.9639592644	1.22501644892645e-41	5.22877854283439e-38
28623	Plbd1	-4.29638417128555	8.92302047189233	11686.0101710785	3.70458794055431e-41	1.02912931045596e-37
19258	H2-Ab1	-4.98545201071575	9.76376631922271	12396.5007020978	4.01846665543133e-41	1.02912931045596e-37
33252	Tlr3	-4.89428762556463	9.36184620922042	11739.3065315259	7.10250011116251e-41	1.51579189872393e-37
174	1700013H16Rik	-6.34843886277526	7.89381277830018	10419.337784271	2.14067841887004e-40	3.64118065239026e-37
34406	Unc93b1	-3.75155050848919	9.28457721355836	10377.985771915	2.27484929473816e-40	3.64118065239026e-37
25248	Mmp9	-4.12622267501122	9.42461920840647	10025.3806311597	3.85860184043539e-40	5.4899329518639e-37
23542	Man2b1	-3.75115221946417	9.49111574084941	9705.45565734741	6.33449291040068e-40	8.11131817176808e-37
28646	Pld4	-5.61979235950153	7.33750062322453	9598.45224279253	7.50408626894163e-40	8.73543860670887e-37
34338	Ucp2	-3.31069005530172	9.69627777067072	9303.1618672096	1.20973820535321e-39	1.29089147662899e-36
5397	Cnn2	-4.59667248680624	7.69046470295585	8869.28913383217	2.5097932424562e-39	2.47214634381935e-36
35204	Xcr1	-5.63093814973666	7.41495621557507	8388.01290516383	5.8859746876203e-39	5.38356470535557e-36
7233	Emp1	12.5801854310201	7.32990770179888	8085.15902216721	1.03222791957057e-38	8.81178567340078e-36
2329	Actb	-3.05878247308989	12.9328066628873	7330.23383957134	4.61211008116561e-38	3.69112934933285e-35
5552	Coro1a	-3.3988470285482	8.98675800349957	7238.78848329299	5.58652285779617e-38	4.20796618788706e-35
29630	Rab43	-3.46768196995046	8.26353581365654	7204.22276280457	6.01006957478247e-38	4.27549671694942e-35
33106	Tgfbi	-5.64012605203185	7.02948206102345	7087.70570413503	7.7089071110114e-38	5.19539766086847e-35
29640	Rab7b	-3.55970030343055	7.97052766959019	7000.43648954331	9.31393917372107e-38	5.96324955597492e-35
30149	Rnase6	-5.51258365648682	6.90610866018401	6930.72879570148	1.08512655348997e-37	6.61668834163763e-35
5863	Ctss	-3.32295671564579	8.04852628268739	6711.39493620352	1.7728019212505e-37	1.0318513000733e-34
19265	H2-Eb1	-4.31744534719876	8.20962838948266	7403.88014854663	1.91488267238341e-37	1.06609011390737e-34
20308	Itgax	-3.71085028077325	8.88789164965534	7203.36994681931	2.57575326445619e-37	1.37427168964006e-34
10739	Gm2a	-4.01430103601691	8.95808399875136	7852.157464849	3.71278880567158e-37	1.90169042626498e-34
23405	Ly6e	-3.37352851172696	8.46745610366543	6367.31147137551	3.95804849148612e-37	1.94933888205691e-34
4706	Cd52	-3.37825055944513	8.00307526639571	6314.13831584101	4.49836538774846e-37	2.13339143667107e-34
2332	Actg1	-2.96974920868571	10.269899108495	6132.05935164065	7.02984797616927e-37	3.2149001191017e-34
29308	Psap	-2.51858386228997	11.3145991425466	5962.01208118172	1.07961853770962e-36	4.76707426736956e-34
8003	Fgd2	-7.17944260344421	6.8077013863625	6260.10503802086	1.20188551765738e-36	5.13004801786759e-34
6758	Dpp4	-3.66834470392417	7.61479277715151	5818.79084527798	1.56440893170788e-36	6.4620181840385e-34
19720	Hpgd	-3.6743799021724	7.50738079280759	5706.24495906002	2.10728039010638e-36	8.43241418603508e-34
32213	Spp1	7.86137887539212	6.7520506962611	5657.69233682424	2.40059801701809e-36	9.31504775997473e-34
19261	H2-DMa	-5.55007094040929	6.64367094457557	5574.90863052655	3.0056804006837e-36	1.13199228031632e-33
23008	Lcp1	-2.43319749419359	10.3369252263726	5502.27226797245	3.67108892705636e-36	1.34309410602733e-33
23452	Lyz2	-5.1475035500412	6.48199413512782	5230.68911671813	7.94242665636067e-36	2.82507703707496e-33
29352	Psmb8	-3.17865897032317	7.77536002854543	5094.92794137022	1.18587710939752e-35	4.10409632049603e-33
20538	Kctd12	-2.94900740029482	8.22048600157571	5079.39211471063	1.24238058034016e-35	4.18649561348836e-33
4562	Ccl22	4.17705667954608	7.31335113429079	5009.82659444158	1.53296622307885e-35	5.0332390991089e-33
4244	Camk1d	-3.53682750931887	7.06919813485858	4987.3815446657	1.64154236585015e-35	5.2549874986778e-33
25732	Myo1f	-3.68984083215684	6.86602747188679	4937.90132396741	1.91091461792596e-35	5.96811260549802e-33
20246	Irf5	-2.72146911983234	9.08474873019899	4903.6113927531	2.12499885385051e-35	6.30267859135252e-33
19955	Ifngr1	-2.7345004110803	8.18785943685225	4899.08700380574	2.15510082286645e-35	6.30267859135252e-33
23629	March1	-5.13083019671218	6.35657161077159	4897.5099621312	2.16569978929723e-35	6.30267859135252e-33
5282	Clec2i	3.76628802539671	7.47567474346519	4854.43972830576	2.4777269783205e-35	7.05050976830978e-33
25796	Naaa	-4.5947970810459	8.89379615674214	8649.92689341665	2.76428638883631e-35	7.69493200196715e-33
25813	Naga	-3.55624780075347	7.20901799246096	4793.78168750056	3.0009526451841e-35	8.17599970671967e-33
28620	Plau	3.18929299276197	8.22608161947173	4734.382578771	3.62875967741734e-35	9.68047243111023e-33
4645	Cd180	-4.10319630982953	6.76504745663139	4670.70427135968	4.46016519754581e-35	1.16555949703213e-32
1549	5031439G07Rik	-2.57314712308034	8.47222129647131	4639.83971393228	4.93416596129335e-35	1.26363990268723e-32
33249	Tlr12	-5.20510632030644	7.72448329479404	7168.12292389086	5.35598818203274e-35	1.34477311119469e-32
28626	Plcb2	-4.00603574496957	6.81804361228419	4525.91255160523	7.20558011191682e-35	1.77437410255952e-32
35550	Zfp385a	-4.15108752649333	7.12311682003689	4762.91001101961	7.36155019092701e-35	1.77857830556265e-32
19440	Hepacam2	-6.13357872063815	6.39637507836957	4713.53850376896	8.61075584854544e-35	2.04186534519675e-32
30695	Scd2	-2.31320242070813	10.6912296081874	4452.72236748405	9.23642772373747e-35	2.1504083091356e-32
7599	Fam129a	-2.49262926226135	9.040437993073	4438.21147951799	9.707172697161e-35	2.21964904262762e-32
31097	Sh3bp1	-3.10525084161849	7.84499676971772	4428.21170973137	1.00464091448694e-34	2.2569170017553e-32
29445	Ptms	-2.44374460468856	8.76892833076818	4414.26028645171	1.05409615234366e-34	2.29311898748967e-32
2769	Amica1	-4.80943486873752	6.08932170459809	4413.58033116822	1.05657180993276e-34	2.29311898748967e-32
28944	Ppm1m	-3.70316365865104	6.697543016252	4396.18122154923	1.1220743663302e-34	2.39469371014304e-32
29353	Psmb9	-4.01046258431775	6.45256338279685	4371.32843063106	1.22324572674507e-34	2.56781336573288e-32
7459	Evl	-3.59642941730844	6.57263278023758	4330.11724832881	1.41303391939658e-34	2.9183708609473e-32
6685	Dnase1l3	-4.7816295861215	6.40712157065392	4260.51285012439	1.8084418851187e-34	3.67572989507062e-32
34388	Unc119	-3.86376834291516	6.37156382821499	4209.42070435916	2.17305247629664e-34	4.34780264984038e-32
3952	Bri3bp	-3.14189913674945	6.99391813788179	4173.20516310035	2.47853323714133e-34	4.88271047716842e-32
30511	Rtn1	-3.36612629788022	7.71199961640149	4548.39583583889	2.7333510067769e-34	5.30311509723912e-32
4533	Ccdc88b	-2.55777220391881	8.11425357388131	4092.09176901376	3.34153031612095e-34	6.38631279073563e-32
19262	H2-DMb1	-4.53612800602971	6.87073052885133	4499.65780148057	3.57398641007762e-34	6.73013176191822e-32
20783	Kmo	-4.37540329340299	6.01415880318248	4044.03428594205	3.99971628323397e-34	7.42266188504508e-32
7954	Fcgrt	-4.71565254620997	6.03558736522721	3940.1542817483	5.94304708059352e-34	1.08715311238571e-31
4493	Ccdc50	-2.39720702026276	8.48725593100406	3936.34847362156	6.0310797646054e-34	1.0877179772644e-31
20426	Kbtbd11	-3.92050208659485	6.76877262898762	3932.05683291694	6.13201946916296e-34	1.09056262920322e-31
2735	Alox5ap	-2.91580063737997	7.19032819550716	3887.38469656006	7.29632492614871e-34	1.2798553517717e-31
29028	Ppt1	-2.61446067897589	7.46925330972512	3857.46079745024	8.20657301574644e-34	1.42006983063018e-31
7989	Fes	-4.00422279783637	6.26594423256803	3825.77754728981	9.30361187617583e-34	1.58843666765909e-31
30914	40057	-2.21822739477076	8.4492325422826	3817.78034056238	9.60453147234672e-34	1.61823717767631e-31
7573	Fam105a	-2.91554486150665	7.13343261129925	3792.78542679692	1.06137865892202e-33	1.76505892564889e-31
29517	Pvr	3.94939787313395	7.3207876604209	3991.97477395088	1.25384124432716e-33	2.05838937610375e-31
25673	Myc	-3.56080495197029	6.57902767186562	3636.39311695726	2.01373448448072e-33	3.26403418655387e-31
29761	Rasgrp4	-2.89805229203506	7.40413817186749	3605.59750876159	2.29174407351306e-33	3.66822285766684e-31
5036	Cfh	-2.95684996600842	7.24090922521782	3589.18594749139	2.45635750021279e-33	3.88316762842281e-31
6720	Dock8	-2.81615594287708	7.09747697884698	3577.7326226405	2.57867508760305e-33	4.02682128009232e-31
28913	Ppfia4	-3.05236711843966	7.12560442665534	3510.01314373685	3.44801665282865e-33	5.3195003902977e-31
34389	Unc119b	-2.630307608603	7.46867634884999	3506.54506400792	3.50022353016771e-33	5.33575741711876e-31
32608	Sv2b	-4.58759444679629	6.13868831866833	3488.32873394007	3.7886259785296e-33	5.70745360647901e-31
3239	Asah1	-2.14490748038772	8.61319269818816	3470.23665211842	4.10024526444356e-33	6.10507448967439e-31
2920	Anxa6	-2.47755649541057	7.61505130553821	3450.1690396866	4.47810756399247e-33	6.59105371918661e-31
26487	Nup210	-2.58989121699071	8.00132115758486	3444.94496286685	4.58244387725003e-33	6.66797657365757e-31
5921	Cxx1b	-4.47415951014985	6.12133665117496	3433.92861419828	4.81104857403266e-33	6.92196370679642e-31
3630	BC035044	-6.51112542833292	5.17760227503252	3398.63859986643	5.62890566180634e-33	8.00868188882557e-31
19253	H1f0	-2.38647019300048	7.63737203795839	3334.86507891251	7.50656074566358e-33	1.05628033349695e-30
28005	Parvg	-2.60650194172847	7.42623470242959	3309.21204563137	8.44109876882295e-33	1.17487249711715e-30
25864	Nav1	-3.70208165175954	6.72003322460321	3430.42384038762	9.69157485034042e-33	1.33441522536139e-30
8043	Fgl2	-2.34603186676904	8.20041080617819	3274.24978772516	9.9193478336669e-33	1.35124732989473e-30
32165	Spi1	-2.37625563918634	7.9411141369531	3250.34671487358	1.10873193217884e-32	1.49445393595264e-30
29459	Ptpn18	-3.64503189961887	6.04987537426651	3242.4333294631	1.15055889925703e-32	1.5346777817694e-30
19229	Gusb	-2.73629029620028	7.50532946373467	3218.55212948163	1.28729846352259e-32	1.69936668303162e-30
30187	Rnf144b	-3.87259228822347	7.11584101026998	4057.08639394329	1.37833190442376e-32	1.80097347307615e-30
35696	Zfp710	-2.77037062673154	7.10449383802684	3192.83330003666	1.45413628796915e-32	1.88082981489343e-30
5823	Ctla2b	-4.05671047026473	6.2101847171334	3173.98746549426	1.59094855307059e-32	2.03720962220689e-30
29993	Rgs14	-2.82911203669195	6.90368179443211	3158.13598508008	1.71664602269409e-32	2.16754738806524e-30
7600	Fam129b	4.95535369782695	5.82715211982324	3156.93516995437	1.72658987569429e-32	2.16754738806524e-30
7970	Fdps	-2.31400014728507	8.11209922964193	3130.16499490179	1.96497687710442e-32	2.41449378876022e-30
18838	Gnai2	-1.90532327540859	9.55490954223587	3129.68379893474	1.96957000116889e-32	2.41449378876022e-30
18928	Gpc1	3.54462136164456	6.68506962150159	3128.60946835331	1.97986605091623e-32	2.41449378876022e-30
28435	Pianp	-3.04437518878324	6.6561788697227	3115.8833713954	2.10628732201821e-32	2.54443482626823e-30
5857	Ctsl	4.27641096589646	6.34553813087786	3077.4387726004	2.54326178194147e-32	3.04359505773462e-30
32053	Sp100	-3.42518832132962	6.19913882726946	3063.9529160991	2.71863807056956e-32	3.22334819385585e-30
7988	Fermt3	-2.5488913816021	7.59523770817446	3037.42146786968	3.102393971221e-32	3.61439563041394e-30
31421	Slc2a3	10.9040387209733	5.60999201471972	3037.25938872465	3.10490839004712e-32	3.61439563041394e-30
32867	Tbc1d9	-2.17130488704825	8.04476804669356	3030.39233814107	3.21346048886461e-32	3.68533886240803e-30
8238	Frrs1	3.18073206238545	6.75895542266621	3029.77518385152	3.22341235915423e-32	3.68533886240803e-30
25895	Nckap1	5.09563300010652	6.23290730012417	3017.55912350467	3.42731015404906e-32	3.88377933828303e-30
32399	St8sia4	-2.42319654373904	7.96033259707588	3013.34123258573	3.50086586432288e-32	3.93233222742583e-30
35947	Zyx	-2.20695287252723	7.94748932295774	3005.66372524188	3.63910470502856e-32	4.04589259861657e-30
25705	Myl12b	-2.86076431236357	6.77504037821624	3004.2515830316	3.66515846497088e-32	4.04589259861657e-30
4007	Btla	-2.43646287416134	7.52509960955777	3000.87473327428	3.7282697911946e-32	4.08038416036298e-30
21844	LOC108167732	-3.1490823637748	6.58054746788964	2997.35767011675	3.79523405087734e-32	4.11847220521054e-30
23692	Mbnl1	-2.02729036110719	9.5103954312384	2993.75467477334	3.86516477244571e-32	4.15911217740901e-30
31272	Slc16a1	3.55715637241205	6.60151462169265	2982.71479354541	4.0881185257742e-32	4.36236314354489e-30
32865	Tbc1d8	-2.47250221397531	7.18359053154852	2973.49752707753	4.2847597835692e-32	4.53440901062839e-30
28185	Pde1b	-3.43796200524081	6.30850941690874	2913.98647513908	5.82350845697205e-32	6.07086399130799e-30
31155	Shtn1	-2.30399189695613	8.22989918010751	2951.37180762416	5.83144295924157e-32	6.07086399130799e-30
8133	Fnbp1	-2.64009214835465	8.54161401168621	3673.9382939863	6.84193976897211e-32	7.06540635013612e-30
31181	Sipa1	-2.23136463955331	7.70832082345879	2875.12463880776	7.13948492693039e-32	7.31368835914749e-30
31230	Sla	-4.78558165311198	5.44881474519263	2855.7052797485	7.9127272976375e-32	8.04146611478161e-30
5553	Coro1b	-1.96922385985463	8.37304068240593	2837.41522682489	8.72296496601105e-32	8.79508396769855e-30
2459	Adgra2	-3.0881888888091	6.7591389948666	2828.80571605346	9.13454786040488e-32	9.13811604316285e-30
6845	Dusp10	-3.06625535813671	6.95967303611071	2924.94622816534	9.27147542715835e-32	9.20319711974905e-30
30984	Serpine1	9.96443679221607	5.55272006560979	2811.42383168328	1.00298887399974e-31	9.87944040889746e-30
35824	Zfpm1	6.40615785784406	5.43786385618845	2799.82705413889	1.06789343694943e-31	1.04092629833648e-29
25231	Mmp15	9.99102268630502	5.53926377832431	2798.94050160433	1.07303609043667e-31	1.04092629833648e-29
31300	Slc19a2	3.33159444173534	6.52396873485809	2778.95516574696	1.1962505068248e-31	1.15172840149561e-29
4691	Cd36	-2.82964162161001	6.97150038827552	2770.47922031285	1.2529821369991e-31	1.19734598987115e-29
4270	Capg	1.98855916536701	8.54269645711474	2766.31292801835	1.28191259534975e-31	1.21591783581137e-29
26107	Nid2	3.46865371869233	6.52987474846026	2754.76911708425	1.36585261527943e-31	1.2860104954892e-29
2648	Akna	-3.21272697214424	6.22237690971375	2753.04548210835	1.37888011859183e-31	1.28879999405608e-29
2523	Adrbk1	-1.94836861298272	9.41161899090729	2751.5022159165	1.39065670390118e-31	1.28920930400441e-29
4311	Card11	-2.78465944075891	6.76838791947954	2750.35841957338	1.39945406682244e-31	1.28920930400441e-29
2349	Actr3	-1.74650973562892	10.1826898687609	2712.17121010112	1.73000410121237e-31	1.58233589400174e-29
23165	Lmna	2.63445891898399	7.330466043734	2705.65381073427	1.79428687048717e-31	1.62949243805591e-29
26051	Nfam1	-3.41320835702645	6.51447399403832	2810.31790572003	2.02721717692069e-31	1.82806450355419e-29
31456	Slc35c2	-2.79015892969727	6.57541691431512	2677.50743590771	2.10259783679245e-31	1.88278079021869e-29
28634	Plcg2	-1.82890949535328	8.34932704395612	2646.59057490872	2.5074310812274e-31	2.21351732105462e-29
35052	Wdr1	-1.64821561172765	9.56252498864222	2645.61887930398	2.52142925264117e-31	2.21351732105462e-29
32279	Srebf2	-1.81102755387154	9.13151342283871	2645.45437395316	2.52380733208883e-31	2.21351732105462e-29
26106	Nid1	9.94689579590445	5.97079638530167	2980.47606503899	2.75004127264676e-31	2.3955291494042e-29
3376	Atp1b1	9.31343663015331	5.29241576865232	2628.40495388851	2.78371540069684e-31	2.40847808823805e-29
30911	38961	-2.23724606485208	7.3784518337394	2611.65144120968	3.06705428003232e-31	2.63581409770563e-29
20780	Klri1	-4.40580015078577	5.42551898367219	2582.01516849888	3.64625324884823e-31	3.11268485676677e-29
6862	Dusp4	6.85710966415103	5.34182988231393	2571.79992966999	3.87203498784259e-31	3.28353695492215e-29
2297	Acox3	-2.98254929721066	6.3200492067947	2536.5554329795	4.77261419838419e-31	4.02061347436247e-29
5560	Cotl1	-1.89016564253106	8.82508840584194	2533.35110584646	4.86491118379034e-31	4.07158089597616e-29
19962	Ifrd1	1.81290104386719	8.76239947585912	2514.96703451333	5.43253793710024e-31	4.51712001847848e-29
28681	Plekho1	-1.95011680031718	7.84647469044053	2507.63167958148	5.67836076053228e-31	4.6910586799107e-29
32782	Tapbp	-1.80188841255403	8.1090752348809	2494.9444222414	6.13193967705114e-31	5.03330048491281e-29
28741	Pmaip1	1.97936933428358	8.34313955433374	2481.29540013818	6.66331836821269e-31	5.43463641432888e-29
32781	Tap2	-2.5081484661817	6.95995644050857	2473.62327065358	6.98336164257014e-31	5.65961682488042e-29
23278	Lrrc25	-3.48296537813144	6.14097796764371	2507.78391185996	7.11169276605358e-31	5.7273726961834e-29
5520	Commd8	-2.05009963408962	7.54620932914071	2452.13320116438	7.97016525829421e-31	6.34993810462718e-29
4585	Ccnd1	-2.50029274083958	7.37616242054699	2561.83264840522	7.98391280628641e-31	6.34993810462718e-29
32286	Srgap3	-2.83191699953076	6.60486256898274	2443.48989189599	8.40804489002843e-31	6.64598856893914e-29
28694	Plk2	8.47544492737463	5.45162335835418	2440.93415194245	8.54237771124388e-31	6.68121824845364e-29
25709	Myl6	-1.80581867415563	8.56414940569992	2440.65914026694	8.55696831508314e-31	6.68121824845364e-29
4704	Cd48	-3.21049454019386	6.18178074715352	2439.37377066969	8.62551581055241e-31	6.69392302752265e-29
25930	Ndrg4	5.83543659790551	5.27903380549562	2423.66537584538	9.51215120138657e-31	7.33753591167199e-29
25183	Mkl1	-2.38338719683931	6.87726013940988	2421.99358936903	9.61207605872275e-31	7.37021760071526e-29
2940	Ap1s3	-2.08964299071636	7.26313411705558	2412.41564544217	1.02065404506219e-30	7.77944943275077e-29
2377	Adam19	-2.53127457303739	7.04634426697249	2402.36920841369	1.08723830928094e-30	8.20217782596032e-29
20319	Itgb7	-3.3103959334917	6.83262883654103	2905.86480112491	1.08892638064292e-30	8.20217782596032e-29
7389	Erp29	-1.93308261178018	8.33063437678578	2395.22340866843	1.13740641928436e-30	8.51724514557673e-29
2691	Aldh3b1	-3.38585243827685	5.85659806995615	2387.39582757269	1.19520428541001e-30	8.86055875888497e-29
30197	Rnf166	-3.35094674994894	6.75789496441448	2876.68798638452	1.19709228058344e-30	8.86055875888497e-29
2316	Acsl5	-1.77118321607314	8.58162402340926	2379.97084379936	1.25292754480124e-30	9.2205386271149e-29
18859	Gng2	-2.42415245477106	6.84056698864407	2374.29310660463	1.29906880347478e-30	9.50547201628264e-29
30985	Serpine2	10.6581574220131	5.43197073344117	2362.71456151872	1.39886854118299e-30	1.01377860591635e-28
5850	Ctsd	6.07187026931678	5.65548454393464	2362.44152049623	1.40131833851771e-30	1.01377860591635e-28
30791	Sdc1	8.67575096950336	5.39781818995366	2360.30713128651	1.42062687574102e-30	1.02197343504853e-28
31624	Slco3a1	-2.08585632113693	7.57989316165495	2341.0845871774	1.60785074890998e-30	1.15019714188784e-28
7095	Ehbp1l1	-1.69750818385747	8.56666000492958	2334.26006010529	1.68050164486551e-30	1.19549019791682e-28
34099	Ttc7	-2.25927564936755	6.91877709974831	2299.9229587109	2.10308444636281e-30	1.48162999298249e-28
25666	Mybl1	3.13460829415246	6.50928800891023	2299.72182558544	2.1058700407873e-30	1.48162999298249e-28
32770	Taldo1	-1.76951584427439	8.93268728660477	2283.15428377881	2.34938490153997e-30	1.64392752263494e-28
32780	Tap1	-2.0445077922974	7.28634162478778	2274.0282903028	2.49618594311801e-30	1.73715548921881e-28
2924	Aoah	-4.52526323835705	5.13810574502245	2258.06392199226	2.77699988890322e-30	1.92213424742734e-28
6057	Cyp8b1	-6.4904473945905	4.72375350306298	2245.3169298284	3.02535619389228e-30	2.07487022268021e-28
4122	C3ar1	4.30941441584399	5.7208402342306	2245.08580032559	3.03007209403514e-30	2.07487022268021e-28
25258	Mndal	-2.73912070997976	6.34898775148313	2238.79865442983	3.16140390649041e-30	2.15328601184094e-28
33248	Tlr11	-6.34735661418067	5.63803451434924	3045.55614664506	3.3586640202683e-30	2.26398471993045e-28
34479	Usp25	-2.04678541831756	7.39292620924912	2229.83248639674	3.35929009595303e-30	2.26398471993045e-28
19725	Hps3	-2.5626584064626	6.79727022738263	2186.13599483507	4.53174361435319e-30	3.03816633412527e-28
30255	Rnpep	-2.00589687993147	7.14356998778649	2182.32191009916	4.65302573791454e-30	3.082117082039e-28
2181	Abcd1	-3.35723525718037	5.5638795300137	2182.27195267686	4.65463706295097e-30	3.082117082039e-28
31433	Slc30a4	3.77223915218868	5.92615635154939	2181.81171100434	4.66950967524846e-30	3.082117082039e-28
3204	Arpc2	-1.52817127541558	10.0615435751281	2176.93521914999	4.83023903282656e-30	3.16895173088906e-28
31096	Sh3bgrl3	-1.9453626171177	7.82251805566908	2176.3309463697	4.85056258691336e-30	3.16895173088906e-28
4905	Celf2	-1.97120671389633	7.49856764535202	2171.10416908261	5.03020430767227e-30	3.26963279998698e-28
35540	Zfp366	-3.86223201522545	5.2738061326007	2169.02427713711	5.10364870757526e-30	3.2946690799757e-28
6741	Dpep2	-3.49716943901156	6.51825199742191	2717.21835597837	5.12018076466352e-30	3.2946690799757e-28
25662	Myadm	-1.94371612248136	7.91611701837032	2162.33692667171	5.3476332242022e-30	3.4175453018635e-28
5445	Coa5	-1.82283757227312	7.93911784695478	2161.88620301638	5.36451859175763e-30	3.4175453018635e-28
19382	Hcls1	-1.61573590075248	8.27577812992075	2158.19747718111	5.5048617461664e-30	3.48959181483469e-28
19609	Hmgcs1	-2.03767736017647	8.15457239916063	2255.92888487909	6.33647051788627e-30	3.9969706887455e-28
5777	Csrnp1	5.32784597764187	5.45742782262967	2137.43461789833	6.37134779649492e-30	3.99927002618223e-28
2602	Aif1	-6.9515766582149	5.33666791062178	2693.76062798718	7.4001872065263e-30	4.62240961851558e-28
34202	Tyk2	-2.42744278155344	6.57635092791011	2110.10531581719	7.73975932229947e-30	4.81104942340023e-28
19003	Gpr34	-6.49255437395657	4.61891323240648	2107.10489136709	7.90805660663886e-30	4.8919161762324e-28
23196	Lonrf3	10.6009767672219	5.33565937831755	2166.89072654838	8.36917096577649e-30	5.15227087580615e-28
32269	Sqstm1	1.62464229314817	8.85911058077019	2089.22062248353	8.99557578209094e-30	5.51140420524758e-28
3137	Arhgef6	-2.68230496389568	6.88415750954773	2254.61864334493	9.15271381844809e-30	5.58097621167751e-28
25733	Myo1g	-2.5023236035347	7.01490574922309	2155.67852808348	1.15603564571806e-29	7.01565708218945e-28
20594	Khk	-2.71702990164379	6.07459248898271	2047.56832522342	1.21957950903299e-29	7.36637528922993e-28
27881	P2ry6	-3.60728394441595	5.69334064781693	2104.38953527299	1.29744496330217e-29	7.7998980070818e-28
31528	Slc46a3	-3.40721721668022	5.64129607637597	2035.53889715725	1.33314794558614e-29	7.97708385197686e-28
6997	Ece1	-2.73903836589225	7.79356936786247	3077.95840271806	1.36594974335108e-29	8.1353425412142e-28
33944	Trp53inp1	3.93930642161358	5.76292742647062	2031.4451922725	1.37432302041107e-29	8.14731772053878e-28
28230	Pdlim1	7.64793983415391	5.0597103014849	2025.3131846461	1.43855380065377e-29	8.48879327989473e-28
19020	Gpr82	-4.2822462916935	4.81640343449914	2017.39881054827	1.52621987918384e-29	8.96479153805002e-28
19267	H2-K1	-1.83446290276822	8.29943190497585	2004.09196288109	1.68669841170924e-29	9.86217952599853e-28
20288	Itch	-1.7856492207879	7.93091408095039	2002.86337255394	1.70239623486416e-29	9.90871990337981e-28
33852	Trim30a	-2.40958471879381	6.44267250883553	1997.74252743489	1.76952174593126e-29	1.02528171749546e-27
3096	Arhgap30	-1.57213953449978	8.5725046104763	1995.44391417089	1.80056437388582e-29	1.03856877511747e-27
33218	Tiparp	1.70623767501415	8.2377183917594	1991.57211491644	1.85417172806194e-29	1.06469367613601e-27
29609	Rab32	-2.69445624943531	6.27144050380598	1971.4085815759	2.16222589055358e-29	1.23282000901738e-27
4301	Car2	2.69332106351822	6.59738139129511	1971.16768432355	2.16622024231871e-29	1.23282000901738e-27
26424	Ntn1	9.33018489890205	4.86620117285914	1970.41103664443	2.17881752524558e-29	1.23450258454733e-27
34144	Tubb3	-3.37439058202405	5.60297648000011	1965.42719444351	2.26376719287868e-29	1.27698409272297e-27
5049	Cgnl1	-3.31111167752129	7.64748254993512	3715.76572139561	2.73333465178365e-29	1.53510307965306e-27
29034	Pqlc1	-2.28648342001528	6.82012436547734	1937.26679910535	2.81498232953918e-29	1.57405452968337e-27
20297	Itga4	-2.92308072225226	6.40099960400687	2080.56869674821	3.00206359990317e-29	1.67136627812e-27
31081	Sh2b3	-1.97789204034463	7.61100977124074	1922.24259165469	3.16611116410171e-29	1.74974734714329e-27
28621	Plaur	12.4422993321342	5.3130312260866	2415.81001183444	3.17017871563641e-29	1.74974734714329e-27
19260	H2-D1	-1.65842381817356	8.35890699428557	1920.07313327845	3.22055093217654e-29	1.76992080199659e-27
3207	Arpc5	-1.49592231926184	9.07781552071077	1911.58067968225	3.44344389743323e-29	1.87971601169084e-27
30029	Rhob	3.46290059526721	5.70761084410539	1911.35107719933	3.44969357865948e-29	1.87971601169084e-27
2844	Ankrd13a	-1.68542533538247	7.90540217562247	1908.66913332069	3.52359648374647e-29	1.91184970230397e-27
7314	Ephb4	5.85315065295467	4.92114663989718	1907.44614375204	3.5578550611203e-29	1.91445259053529e-27
3786	Bcl6	-3.05928685752777	5.63689369042036	1907.4305085732	3.55829532641467e-29	1.91445259053529e-27
19302	H2afx	-2.13791042877625	6.59034481315203	1898.46755193122	3.82049270462336e-29	2.04692088212143e-27
23418	Ly86	-2.53219652481099	7.00635919527873	2118.29500097262	4.08220854759577e-29	2.16966587551712e-27
19633	Hnrnpa0	-1.60740565472731	8.24702832275162	1890.11300265111	4.08347892229306e-29	2.16966587551712e-27
33270	Tm6sf1	-2.10394846680999	7.38924209519579	1936.28796257715	4.19282871936137e-29	2.21856081617448e-27
33450	Tmem229b	-1.81512375140279	7.34567105961577	1884.6050229736	4.26736308824565e-29	2.24870717469076e-27
7617	Fam149a	-1.92355056440719	7.78558771737005	1889.15482778243	4.38653337971868e-29	2.30203114456138e-27
29694	Ralb	-1.78900925706328	7.52495844627522	1872.44117203086	4.70544306109201e-29	2.45931422029727e-27
6439	Dennd4b	-2.25986487038493	6.84744803046864	1871.83680353166	4.72842274504317e-29	2.46127858740967e-27
7336	Epsti1	-2.94442537848564	5.80820671425861	1838.4437434977	6.20406331896488e-29	3.21631703641074e-27
25266	Mob3a	-2.0480802510312	6.68851132769442	1833.43876888776	6.46453990563302e-29	3.3378400601464e-27
3718	Bank1	-3.34398658250312	5.45248691573162	1827.6741507547	6.77906090923697e-29	3.48617971657749e-27
6226	Dbn1	-3.37867791759436	5.73840219799722	1939.4074629633	6.85315163930803e-29	3.51018426965357e-27
7987	Fermt2	9.98508688586469	4.83162160219469	1823.22900925763	7.03271047399533e-29	3.58780309241076e-27
8143	Fndc7	-6.0024290437468	4.51523604733457	1820.64932968716	7.18453276370199e-29	3.6507119856827e-27
33592	Tmsb10	-2.11591161182016	10.2780245375494	2851.83757346384	7.76310298355231e-29	3.92911200412598e-27
33194	Timd4	-5.87934115590705	5.65555021322434	2850.47709817427	7.8126306970917e-29	3.93861165654564e-27
3203	Arpc1b	-1.42536956122454	9.73198535224427	1801.6408569406	8.41683756668136e-29	4.21352774976957e-27
8037	Fgfr3	5.47058489945146	5.25847449298366	1801.54258195703	8.42376496634917e-29	4.21352774976957e-27
7455	Evi2a	-2.98778204701002	5.61530722804654	1794.60178836209	8.92872134551516e-29	4.44872672487633e-27
31601	Slc8b1	-2.15009325375472	6.77053474299047	1789.96579125713	9.28389718117869e-29	4.60776369786795e-27
2793	Amz1	-2.88061617797101	5.54913846536452	1787.60846093759	9.47024329933385e-29	4.68210291304903e-27
23589	Map4k1	-2.00349725396043	6.78007996017351	1766.04848337153	1.1371596252455e-28	5.60051115433408e-27
30794	Sdc4	10.1690467997807	4.95288088525747	1763.01032552761	1.16706575869138e-28	5.72577664369467e-27
30888	Sema7a	6.46597497330003	4.79157758899413	1756.1077580054	1.23817013493185e-28	6.05143838847418e-27
7322	Epn1	-2.03997168669624	7.16677346021395	1755.49352427064	1.24471735489226e-28	6.06030636098683e-27
26548	Oas3	-2.46895792565149	6.16378961856871	1752.02701715342	1.28236548236529e-28	6.21995833397255e-27
19483	Hic1	-2.51255640677452	6.7943639390787	1918.41412340489	1.32551676235152e-28	6.40032994369504e-27
34453	Ush1c	-2.87300484613732	5.75827403054525	1747.83249268666	1.32954921126348e-28	6.40032994369504e-27
3440	Atp8b2	-2.07098432330414	6.6080995844504	1745.9489665469	1.35133534180302e-28	6.47645837807344e-27
32844	Tbc1d14	-2.60612100302562	5.75687489864993	1745.59438907989	1.35547898892908e-28	6.47645837807344e-27
23058	Lgals3	-1.53528693792493	8.80835590796836	1742.13778180785	1.3965898947596e-28	6.64807940609544e-27
3688	BC147527	-4.99764447745854	4.4130024812248	1736.3792876315	1.46805593708615e-28	6.96239121273636e-27
25651	Mvd	-2.64879893136142	6.37580196195974	1804.02052171678	1.52391485133643e-28	7.2006382551155e-27
34555	Vasp	-1.65037140003767	8.21316330363498	1731.04602310567	1.53772603947332e-28	7.23918453509409e-27
23761	Mdm2	1.72465401449731	7.99862976446481	1722.2269597084	1.66077414062828e-28	7.78982156437551e-27
30428	Rps6ka1	-2.13556391351237	6.6522364325747	1717.92085291215	1.72462829411551e-28	8.05980485625882e-27
31361	Slc25a24	-1.95275790466281	7.15506175174905	1714.71288095976	1.77389638840792e-28	8.25990663765943e-27
34188	Txndc15	-2.03592559676093	6.44919856973187	1702.65332766303	1.97295073196369e-28	9.1534906242011e-27
3010	Apol10b	-5.20224590594537	4.19246155656076	1700.03411617453	2.01925093693712e-28	9.33447951172556e-27
3153	Arl10	-2.39415453908741	5.97163851181179	1691.97077581419	2.16920043173808e-28	9.99158688072162e-27
4727	Cd84	-2.77913521581833	5.51395200782368	1690.47118043638	2.19837297288358e-28	1.00896652035033e-26
31977	Snx22	-5.49412082322653	4.25153811913402	1688.86214365697	2.23013990545286e-28	1.01989076747585e-26
8158	Fosl2	2.99170432983203	6.12939342723208	1688.0815081362	2.24572769439902e-28	1.02336452408468e-26
31509	Slc3a2	1.45975037477966	9.11126767358087	1683.65585890502	2.33632173122637e-28	1.06087233221112e-26
34090	Ttc39a	-3.65717942825262	4.85441801818732	1680.84287221235	2.39592201511483e-28	1.08409121567298e-26
33618	Tnfrsf10b	2.88847374449223	5.84154123992661	1669.84498981332	2.644953721277e-28	1.19255747890676e-26
4268	Cap1	-1.34343159102526	9.11949427709501	1665.72101161922	2.74532265725336e-28	1.2334686535484e-26
25263	Mob1a	-1.50771830043879	8.10999684168134	1664.82914333624	2.76755785455773e-28	1.23911113033607e-26
2213	Abhd4	2.87166811351739	5.96048312197956	1662.13215167222	2.83597167403263e-28	1.26217087001687e-26
20363	Jak2	-1.72478106789727	8.01170743747734	1662.02310060703	2.8387755608345e-28	1.26217087001687e-26
5041	Cfl1	-1.30799682147011	11.4100485352909	1635.31638301616	3.62307105327583e-28	1.60530881789609e-26
5967	Cyp27a1	-3.12930924365088	5.24547236076814	1625.9406156889	3.95070011458347e-28	1.74443844714625e-26
6359	Def8	-1.86547635535821	6.7880315326946	1615.0840971509	4.36994604164445e-28	1.92292642829062e-26
19987	Igf2bp2	10.2236226067825	4.91133036385977	1678.63784359834	4.45269113361175e-28	1.95262705362666e-26
13080	Gm33767	-6.84878773367647	4.27453714489604	1609.8432978767	4.58906622888132e-28	2.00142740952612e-26
4731	Cd9	2.27142612038618	7.10245966251401	1691.14441189407	4.59523356814276e-28	2.00142740952612e-26
28506	Pip4k2a	-1.72748546675087	7.19756475550643	1607.3178795511	4.69880716018552e-28	2.03588842915719e-26
29777	Rassf8	4.1887704082051	5.32638057691755	1607.15106770014	4.70615365115603e-28	2.03588842915719e-26
19499	Hip1	-1.78793933306917	7.3308356490027	1593.56214645336	5.34774135928953e-28	2.30565077796978e-26
33150	Themis2	-2.47833372876205	5.86458622346859	1584.28481914905	5.83890511541681e-28	2.50896577190981e-26
30295	Rp2	-2.29137247204145	6.33893984655841	1578.29861062381	6.18118130405921e-28	2.64123018941454e-26
29428	Ptgis	-5.18117387975694	4.33926800197131	1578.18354686225	6.18796608218948e-28	2.64123018941454e-26
19457	Hexa	-1.77507513655369	7.54395226285982	1577.12069182104	6.25101412018038e-28	2.65927693717308e-26
29073	Prdx2	-2.00787676395995	6.7653602902088	1575.29563388373	6.36087744436661e-28	2.69705416142763e-26
30867	Selplg	-2.80684874496118	5.50923817173863	1572.01869647474	6.56333504383147e-28	2.77371304410105e-26
29463	Ptpn22	-2.00069560094339	6.86285691869654	1565.44984772697	6.99014019250707e-28	2.94436661727148e-26
30879	Sema4d	-1.64166120270663	7.29651148907905	1564.80833804657	7.03337885189988e-28	2.95286610487141e-26
4589	Ccne1	2.37181988526204	6.98794056875113	1679.66933978648	7.06180917732765e-28	2.95511328482616e-26
2478	Adgrg5	-3.6747458039037	4.87912720647452	1563.17483459212	7.14477084024074e-28	2.98009089932517e-26
5922	Cxx1c	-4.82806280180668	6.55746110997286	3465.13664365151	7.62649169663252e-28	3.17068916153829e-26
26345	Nr4a2	4.23727970727965	5.07127594999603	1552.42434186674	7.92640065899066e-28	3.28471069379856e-26
26395	Nsmaf	-1.85636836738207	6.81765064366179	1549.33429837014	8.16756130789266e-28	3.37372975959889e-26
33611	Tnfaip2	-2.01525363517543	6.80022977739205	1545.8092271419	8.45225166102201e-28	3.480099116379e-26
25899	Nckipsd	-3.29457037720333	5.13206713535394	1543.28521287143	8.66257975377634e-28	3.55526710727904e-26
29057	Prcp	-2.42754710845011	5.88605041522357	1537.80167188607	9.13898504907147e-28	3.73880842023515e-26
5939	Cyba	-2.85629426563995	8.09292038362813	3294.39940597646	9.90646934692243e-28	4.03988343908731e-26
5752	Csk	-1.55300277167017	7.50330482591204	1528.11138850791	1.00504438740849e-27	4.08558520024307e-26
6106	D17H6S56E-5	-1.59891523534366	7.8355789590146	1524.40872963202	1.04238696103813e-27	4.22397627724471e-26
19915	Ifi27l2a	-3.86155193823404	4.66421571011521	1523.25460199396	1.05432672634724e-27	4.25888130311557e-26
31470	Slc35g1	2.07834850694193	6.85277315156569	1521.59775146231	1.0717226547229e-27	4.31553729362476e-26
2123	Aacs	-1.74749054478393	7.0171763895503	1519.7124773672	1.09188949279105e-27	4.38296080099982e-26
33719	Tor1aip1	-1.47688716561811	7.74512349253378	1519.24006848379	1.09700594663485e-27	4.389737858331e-26
5470	Col18a1	9.92783492840831	4.71058801850878	1518.66127897203	1.10330940002334e-27	4.40120774682206e-26
6054	Cyp51	-1.40202110767787	8.35139839084588	1516.29382550895	1.12949727163877e-27	4.49168092029019e-26
32254	Sptb	5.24696120866652	4.83569219738053	1507.44113214267	1.23344485789343e-27	4.88986421217504e-26
28994	Ppp1r9b	-1.85329836447015	7.02072427700546	1502.76436561468	1.29243157641207e-27	5.10789701727056e-26
25468	Mrvi1	-4.97849357829553	4.49571951839303	1502.18578225631	1.29993536282497e-27	5.1217453295304e-26
35397	Zcwpw1	2.87190560919986	5.96494141057874	1499.15184608183	1.34005031457154e-27	5.26360253929098e-26
33733	Tpcn1	-2.02347909441373	7.01850390863109	1523.50783442415	1.34904660920617e-27	5.2827345048578e-26
32328	Srxn1	3.42523957766147	5.81178371352502	1557.32641056473	1.35805320124151e-27	5.30179001277363e-26
22907	Lacc1	-2.0163518401028	6.25166456564969	1493.65351329777	1.41614872562938e-27	5.51178858105903e-26
8571	Ggta1	2.00620410169928	6.87183339274145	1480.68367821038	1.61449813917783e-27	6.26474202187035e-26
31183	Sipa1l2	2.41661881096141	6.39487191907291	1473.9937342847	1.72819688719184e-27	6.68566801827539e-26
33102	Tgfb1	-1.42064447993956	8.07472293156447	1473.03879783064	1.74510987962527e-27	6.73076265319327e-26
23133	Lipg	4.06915928620218	5.09457974872107	1470.21766536333	1.79611325813683e-27	6.90667575688952e-26
19147	Gsn	-1.59598170846765	7.79057875411876	1462.45635922424	1.94479919398038e-27	7.45603403560441e-26
33779	Traf3ip3	-2.92441480149178	5.44855983228034	1457.53432085341	2.04584680541692e-27	7.82002040100408e-26
30612	Samhd1	-1.59309484968093	7.37153900322253	1457.0231767079	2.05665652275351e-27	7.83794249221984e-26
33608	Tnc	10.2916789219989	4.8204379387001	1654.02976196463	2.09681285870387e-27	7.96726666341339e-26
26011	Nek6	-2.52776816385293	6.24545957538579	1557.61703850685	2.14369835373451e-27	8.11084146880233e-26
29375	Psme1	-2.64124127387612	6.97643864556094	2095.40386389184	2.1472668941226e-27	8.11084146880233e-26
34347	Ugcg	2.07534959249207	6.69406386994992	1450.24917435619	2.20580449981635e-27	8.30744900592599e-26
30611	Samd9l	-2.31441411398791	6.28708936943933	1445.31728386473	2.32162241642736e-27	8.69394233234837e-26
8682	Gltp	-1.406752311511	7.92823155471739	1445.30140165238	2.32200568345423e-27	8.69394233234837e-26
29538	Pygb	-1.82307855836406	6.76324423993968	1439.41697495934	2.46875492089412e-27	9.21644512013098e-26
8069	Filip1l	-2.67614574354648	5.54302779332178	1437.38624663416	2.52166573971278e-27	9.38660749913435e-26
7034	Eef1a1	-1.26806641226869	12.3979538880222	1430.97680872106	2.6967379423273e-27	1.00091969134786e-25
5323	Cln8	-2.08155219663378	6.30648842106699	1429.22124702998	2.74691778233997e-27	1.01659775152784e-25
28558	Pkn1	-1.43905757521207	8.30809534877245	1428.58693816144	2.76529227522003e-27	1.02044863355022e-25
7342	Erap1	-1.60243521365476	7.3787109622098	1424.66333213495	2.88189963929267e-27	1.06042312876847e-25
35506	Zfp282	-1.86412656868529	6.75941927986004	1424.31462480839	2.89251355062327e-27	1.06127896893212e-25
30908	37865	-2.43612773755841	5.7669063383523	1422.25755489425	2.95597974862057e-27	1.08143677572232e-25
32267	Sqle	-1.57921391966293	7.30242889618162	1421.98995135223	2.96434446137083e-27	1.08143677572232e-25
5193	Cited1	4.72399673766837	4.83736814574108	1417.45835394826	3.10988779444251e-27	1.13131003431353e-25
2999	Apobr	-1.55928984047202	7.6973389316552	1411.90925356497	3.29855454027967e-27	1.1965436512261e-25
32322	Srsf5	-1.4234266641746	7.95870541427099	1408.08753286485	3.43555944621754e-27	1.24272143245242e-25
5917	Cxcr4	3.94565202173834	4.96975506971175	1399.18333946809	3.77883914385784e-27	1.36304324611548e-25
3339	Atg3	-1.66527247457381	7.02530186625581	1397.73038597558	3.83823872402782e-27	1.38057996801057e-25
34982	Vps9d1	-2.41524656397689	6.08828020320333	1413.46971800968	3.92220406235114e-27	1.40682977642595e-25
25870	Nbeal2	-2.20212386231597	5.9482540851678	1395.31411998544	3.93923367272207e-27	1.408991261989e-25
27936	Palld	-2.53381497888211	8.41150990398681	2929.24141526933	4.06067696797204e-27	1.44838352576273e-25
5509	Colgalt1	-1.31917960580841	8.96225843673848	1387.28689678798	4.29558892247554e-27	1.52780494057851e-25
33621	Tnfrsf12a	4.0451513087719	5.03162209720759	1387.03731380093	4.30720486957316e-27	1.52780494057851e-25
29116	Prkcd	-1.92402867410856	6.27941267281283	1379.31415832775	4.6837089338923e-27	1.65544335907077e-25
35109	Wdr86	-3.60225469460817	4.88789593569596	1379.13397500939	4.69290073676446e-27	1.65544335907077e-25
23767	Me2	-1.3444599742962	8.57985630458787	1377.25496317071	4.78990914630733e-27	1.68010265120062e-25
35269	Yes1	3.63758903405451	5.24614394542859	1377.16331368246	4.79469507428358e-27	1.68010265120062e-25
31238	Slamf8	-3.41314728691936	4.73692835779747	1377.02040974027	4.80216767153008e-27	1.68010265120062e-25
7441	Ets1	8.1274003325153	4.54979210116688	1376.4718494785	4.83096788075337e-27	1.68557339817567e-25
7065	Efhd1	7.13811382955501	4.40699245395304	1375.6071177873	4.87674180306118e-27	1.69692061924452e-25
18850	Gnb2	-1.3007248159535	8.86434766013599	1373.35719042409	4.99801865065234e-27	1.7344072851383e-25
23699	Mbp	-2.15174139341673	6.12830320820312	1372.39155959815	5.05105029146355e-27	1.74807294546461e-25
30533	Runx1	-2.01417170641342	6.72524909475593	1371.8829855018	5.07922144614331e-27	1.75308438323087e-25
7041	Eef2	-1.1630979524742	11.1278592367155	1363.64395233659	5.55969208703883e-27	1.91375960146592e-25
25891	Ncf2	-1.76177020944967	6.93037088800927	1358.51053762198	5.88336284492442e-27	2.01974426888089e-25
29491	Ptpru	6.95480092145943	4.59914840867603	1356.77021801717	5.9976013293472e-27	2.05345681877783e-25
30077	Rhpn1	-4.74239538138048	4.27926947597628	1355.41513221304	6.08818784255865e-27	2.07891320863903e-25
4740	Cdc14a	-1.89908563212432	6.96988503441643	1350.89381254526	6.401130708069e-27	2.17995954034105e-25
3104	Arhgap4	-2.27009995767326	5.84283691946544	1350.07793005446	6.45940462869541e-27	2.19397019284999e-25
9899	Gm1965	-6.04856631838503	3.77341688470693	1347.4802255399	6.64873871020855e-27	2.25230421122276e-25
29641	Rab8a	-1.56161101230536	7.4345566536804	1345.75152348955	6.77800566465288e-27	2.29003595081478e-25
25932	Ndst2	-2.15114581640337	5.8317176337155	1341.82674277732	7.08153308842741e-27	2.38629029466613e-25
5451	Coch	6.21149848245473	5.17611318567597	1629.7356759819	7.23894575251906e-27	2.43293176800542e-25
29085	Prex1	-1.95412040058133	6.7639339334319	1337.29441303101	7.45015995403094e-27	2.49736382752268e-25
3378	Atp1b3	-1.44059309777506	8.14658490722777	1336.86300780322	7.48629778951537e-27	2.50292540978445e-25
35089	Wdr6	-2.05449622916996	6.1577941376472	1336.12351567661	7.54867843285823e-27	2.51720904512369e-25
8230	Frmd6	3.10776478460732	5.86174607999308	1384.99108469604	7.73958875554684e-27	2.57416711726694e-25
28919	Ppic	5.47190282116723	4.81252864906004	1329.72742371993	8.11191122643957e-27	2.69101096514401e-25
4367	Cbfa2t3	-3.0874708918502	7.11101608976657	2631.25253147747	8.16166684644157e-27	2.70052051598667e-25
4569	Ccl3	6.41680765426005	4.43676906669913	1328.57332667711	8.21822328848956e-27	2.71222549508012e-25
33747	Tpm4	-1.16000946501213	9.90570028640757	1328.15331927073	8.25728066144078e-27	2.71810999665165e-25
19114	Grn	-1.23099095551294	8.97732399309027	1325.26894704712	8.53090430233538e-27	2.80098024593345e-25
34561	Vav3	-1.83186722897217	6.65727390016023	1324.01588863377	8.65276953585068e-27	2.8337266983777e-25
31131	She	-2.28333225243019	5.7652007888328	1316.6899868464	9.40337957261682e-27	3.07169069967751e-25
18880	Gns	-1.73101365823196	7.04931366715755	1314.18355647423	9.67586878447411e-27	3.152659027613e-25
33616	Tnfaip8l2	-2.85939869486508	4.9566271394345	1313.47562258498	9.75434697898304e-27	3.17016276816949e-25
34399	Unc5b	7.61099784625589	4.8713435403581	1402.03183186188	1.00635852414185e-26	3.26238503838896e-25
7198	Elovl4	8.84263542725791	4.4724194397287	1309.42862147367	1.02161919614864e-26	3.30349338552608e-25
2908	Anpep	-2.47827549375525	7.09914476532744	1961.95717808139	1.12413933468734e-26	3.62584488178122e-25
4399	Ccdc102a	-2.56117585799363	5.41945704947282	1299.384924939	1.14660351310946e-26	3.68900954406197e-25
7396	Esd	1.52763536901301	7.54283616897537	1293.68733198311	1.22466249876024e-26	3.93027651544484e-25
7200	Elovl6	-1.35363535873793	7.6646807998141	1291.95442406776	1.24951196620498e-26	4.00000018181368e-25
4332	Cask	3.22658252789648	5.19537057155598	1288.98235819769	1.29338969207716e-26	4.13013840574763e-25
4725	Cd82	-1.57534716818516	7.13398487778627	1282.91363707663	1.38816435685102e-26	4.42175238544211e-25
30453	Rragd	8.40081570465737	4.45327346610772	1277.52151347495	1.47858993101448e-26	4.69810026467503e-25
30999	Sesn2	2.12018912673734	6.77978182871728	1292.34102790744	1.49545135346471e-26	4.73900177404272e-25
31755	Smox	3.11902714832751	5.25556899406302	1276.36076923421	1.4988642862064e-26	4.73900177404272e-25
28057	Pcdh7	2.95304581471621	5.81729422723136	1319.74298494003	1.58194480948533e-26	4.98936041513784e-25
19639	Hnrnpd	-1.32262333652615	8.25200062606796	1270.29374983285	1.60976536108305e-26	5.06149668365671e-25
33229	Tkt	-1.19436813380351	8.54775891299625	1270.1381502507	1.61272209834591e-26	5.06149668365671e-25
23640	Marcks	-1.45781691243123	7.98351409889224	1262.95537399161	1.75571058072967e-26	5.489184893644e-25
1705	9030617O03Rik	4.20973900496713	5.50343391420768	1478.38132634002	1.75756798625071e-26	5.489184893644e-25
28967	Ppp1r18	-1.39707640279697	7.79749543182491	1262.54242922336	1.76433151000393e-26	5.49690145635046e-25
23611	Mapk6	1.31967587805121	7.86250569901573	1259.21784688919	1.83540291329943e-26	5.70094529252614e-25
5414	Cnp	-2.9033362382276	5.05969650712347	1259.06570871534	1.83872737666013e-26	5.70094529252614e-25
28651	Plek	-1.35672617919076	8.57732954052308	1258.73478289237	1.84598080812079e-26	5.70960972173593e-25
23900	Mfsd14a	-1.44073915884483	7.64848548339923	1256.70141120337	1.89122381306877e-26	5.83545082562546e-25
19029	Gprc5a	4.45461063065078	4.57638027001093	1250.45880226803	2.03765776895979e-26	6.26713773393741e-25
28507	Pip4k2b	-1.89612654139113	6.24292623846445	1250.13006207253	2.04569654267049e-26	6.26713773393741e-25
25704	Myl12a	-1.34381547601041	8.29741311121663	1250.12530890925	2.04581302052779e-26	6.26713773393741e-25
27905	Pacs2	-1.37597574851869	7.50777108916694	1248.76697212708	2.07939078108264e-26	6.35479688586235e-25
4592	Ccng1	1.39104699675304	8.03858127811891	1243.60021314251	2.21257511428964e-26	6.7457200805902e-25
29989	Rgs10	-1.87841581151888	6.49156444902411	1239.55258501894	2.32325277068338e-26	7.06633057686476e-25
3083	Arhgap19	-2.12387301307806	6.0098506103639	1237.17338305667	2.39104918080444e-26	7.25530444554521e-25
33282	Tmbim6	-1.20422311131723	9.26178980330352	1230.13843108999	2.60413424229914e-26	7.88320070275187e-25
8327	G3bp1	-1.29432243081663	8.09767796675944	1229.90008423162	2.61169887293243e-26	7.88745378959899e-25
8489	Gch1	3.4038430055598	5.10314199329118	1226.65939780384	2.71690703952477e-26	8.18588109202698e-25
5802	Ctage5	-1.33739850934732	7.7838665483609	1224.12916607329	2.80218680779732e-26	8.42300518165368e-25
4352	Cat	-1.69815093581866	6.76365168328082	1222.4635465144	2.85987868151111e-26	8.57628724045662e-25
20250	Irf9	-2.53741690706544	5.24367931052555	1221.21854978309	2.90382730500726e-26	8.67505116774904e-25
20166	Inpp5d	-2.11179994762408	8.50528440134447	2223.44128479771	2.90636232015958e-26	8.67505116774904e-25
2323	Acss1	-3.44173367745042	4.63753730780922	1219.18588323208	2.9771341916564e-26	8.86562868003726e-25
30409	Rps2	-1.2744468100963	9.39017326487012	1216.65465545666	3.07118826980291e-26	9.12266520809361e-25
25797	Naalad2	-2.0657444022023	5.82732829237293	1216.48254718297	3.07769728223072e-26	9.12266520809361e-25
6229	Dbnl	-1.53541710992544	7.18456780986159	1215.43073683327	3.11779667091029e-26	9.22018160993215e-25
3619	BC028528	-2.78147663942213	4.94688987641457	1214.66013326223	3.14752836130538e-26	9.28665913975009e-25
34207	Tyro3	4.23114358237156	4.74468378199441	1208.94179319313	3.3778186818171e-26	9.94321108521102e-25
32211	Spop	-1.44113789073728	7.22161461522956	1203.89424051097	3.59603196947218e-26	1.05612819653879e-24
28757	Pmvk	-2.29095622160121	5.63790297514305	1201.03887548119	3.7260824901561e-26	1.09075832535099e-24
5951	Cyld	-1.73405643842288	7.20623227437176	1244.37732291812	3.73098123001743e-26	1.09075832535099e-24
33195	Timeless	-1.88230261066622	6.41784285179394	1198.8290666998	3.83016713011434e-26	1.11720478590237e-24
3386	Atp2b4	5.90637740593068	4.31669945278348	1196.90242448029	3.92344277674918e-26	1.14181101718803e-24
6954	E330009J07Rik	2.99018626200876	5.10307913361261	1196.22874316427	3.95662659282891e-26	1.14885722270236e-24
29774	Rassf5	-2.54787944817899	5.4484114438305	1191.95558127697	4.17419805067223e-26	1.20928972938592e-24
25740	Myo6	-1.82583856656649	6.61194948985304	1183.96520359713	4.61597493230868e-26	1.3342564110206e-24
20072	Il1r2	-1.69484888608882	6.81575999648646	1180.24229228855	4.83858287890074e-26	1.3944308536979e-24
31273	Slc16a10	2.48700736811324	5.73522239994799	1180.12249828052	4.84593307220277e-26	1.3944308536979e-24
8243	Fry	3.47861177311184	4.96289330046278	1179.39911683738	4.89057105660156e-26	1.40412023273056e-24
2348	Actr2	-1.12838657143923	9.43470417323868	1169.52818827337	5.54546098300888e-26	1.58858227936082e-24
7316	Ephx1	3.65447059714201	5.12235140418459	1168.17763584062	5.64209000316265e-26	1.60925012955314e-24
28752	Pmp22	8.37385529333942	4.38346891520876	1168.16858590226	5.64274352338429e-26	1.60925012955314e-24
23425	Lyn	-1.52294042752945	7.18310209482679	1165.34446917175	5.85067334078202e-26	1.66484160286031e-24
30975	Serpinb9	-1.71984535623434	6.84681686106589	1163.28167417679	6.00770092830761e-26	1.70573415492193e-24
26379	Nrp2	5.90149758421743	4.93751761292582	1337.14262562124	6.4474316450846e-26	1.82653456228558e-24
32043	Sox4	4.61856067847357	4.48235980157771	1157.00307669424	6.5139061939237e-26	1.84129290978351e-24
2541	Afg3l1	-1.43850693457182	7.32989255663036	1153.13434556022	6.84829508892245e-26	1.93155107078529e-24
20667	Klf14	11.354224542877	4.34902337195935	1401.64828886833	6.89149635450861e-26	1.93946397405457e-24
4591	Ccnf	1.30350353027487	7.82501105198269	1150.89872845136	7.04982477886567e-26	1.97967119064419e-24
35868	Zmat3	2.18002499421692	6.63213813822883	1227.2484266617	7.08612873003834e-26	1.98332153387343e-24
3111	Arhgap9	-1.88634526878349	6.00584222677857	1150.41993631756	7.09380134723961e-26	1.98332153387343e-24
22887	LOC328066	-6.10993503836191	3.83309944192935	1149.59624373018	7.17014189508382e-26	2.00029775526249e-24
20332	Itm2c	-1.49153109965385	8.0758375286597	1221.35161076093	7.60370626113466e-26	2.11664040595281e-24
2919	Anxa5	1.18599128219944	9.46031965168196	1142.67128825883	7.84764712189546e-26	2.17980740555036e-24
30042	Rhou	4.06807679998238	4.50568257593636	1141.47281806166	7.97166724506241e-26	2.20946318339879e-24
8602	Gipc1	-1.56784744269277	7.11320056129366	1141.22759244687	7.99730004463086e-26	2.21178028232177e-24
7066	Efhd2	-1.25183538268589	8.15098784817382	1140.6253864245	8.06062036071341e-26	2.22448801118395e-24
20287	Isyna1	-1.53739409192999	7.41469333791402	1136.8539820364	8.4695177548863e-26	2.33230483551224e-24
25905	Ncoa3	-1.64980631468181	7.65754849583141	1278.99496921932	8.55184312955931e-26	2.34992170115895e-24
28035	Pbx1	-1.8615460140491	6.28735293300587	1135.09971679529	8.66719410114194e-26	2.37651863951012e-24
31034	Sfpq	-1.26142794000688	8.57149119786738	1130.89309174707	9.16151135009455e-26	2.50669129995643e-24
31425	Slc2a6	-2.93637608244207	4.71831306431174	1130.26881184111	9.23739269932917e-26	2.52206425404925e-24
5813	Ctdsp2	-1.42443058351609	7.59050176181099	1129.33963654897	9.35157651219016e-26	2.54780717528925e-24
4764	Cdc42se1	-1.28520178698909	8.1921228250464	1128.61826261578	9.44126067473184e-26	2.56678010488198e-24
22944	Laptm5	-1.29051362130239	8.96244790002704	1153.97448040477	1.00268153744802e-25	2.720198535386e-24
4917	Cenpb	-1.61315096756815	6.77313476647442	1123.61666073429	1.00888433884071e-25	2.73123973760155e-24
29746	Rasa4	-1.96888124951661	6.22793254328405	1122.17720551488	1.02838663269074e-25	2.77335149630187e-24
19294	H2-T23	-2.27414588827228	5.41490278742144	1122.1490888846	1.02877154294681e-25	2.77335149630187e-24
29617	Rab39	-3.09584010582877	4.71435903358731	1120.14229510306	1.05664443404088e-25	2.84250671804483e-24
6865	Dusp7	-1.93218679785764	6.08255396685751	1115.33449493965	1.12674625072333e-25	3.02473495608224e-24
34175	Twf2	-1.83412289367168	6.41992451945199	1115.12136791572	1.12996632432352e-25	3.02703321819302e-24
6067	Cysltr1	-1.8920801290373	6.11556345384067	1109.92883703417	1.21152583377492e-25	3.23874494811854e-24
8099	Flii	-1.39811817308003	7.41018650469434	1109.21810526479	1.22316839133739e-25	3.26305651064068e-24
1643	6330416G13Rik	-2.4959843838855	5.13153528604358	1107.66692644165	1.24899432735943e-25	3.32502543905144e-24
25188	Mknk2	-1.36549019506818	7.58225715946365	1106.99497492428	1.26036155328975e-25	3.34832566179985e-24
5418	Cnpy3	-1.70779328674083	6.5888507397452	1106.83655436994	1.26305753297585e-25	3.34854072665751e-24
34313	Ubtf	-1.39272334149301	7.49523840692381	1101.46811665447	1.3581469257725e-25	3.59319656704895e-24
6952	E2f7	1.97847497287239	6.77635834270795	1149.44247385764	1.38196211544552e-25	3.64866492541853e-24
29431	Ptgs1	-1.50570042919684	7.31905239252713	1098.91517435614	1.40601590758695e-25	3.70453368243846e-24
26346	Nr4a3	5.52799796374094	4.58620658898045	1098.13313910888	1.42103661398504e-25	3.72916483230536e-24
35499	Zfp276	-1.69508242091889	6.60414063189665	1098.12525358854	1.42118894038658e-25	3.72916483230536e-24
23327	Lrrc8b	2.03884905606063	6.55894060495933	1110.79463163203	1.42617225821454e-25	3.73458809129594e-24
34552	Vash1	3.54861284446048	4.77881047676895	1095.34143079701	1.47606727183299e-25	3.85735539098398e-24
19010	Gpr50	11.3372991982304	4.33186910722428	1325.09617560466	1.51668133845925e-25	3.95541843970889e-24
26031	Neto2	1.81078880482472	6.34756429250924	1089.23454110207	1.60452027992783e-25	4.17599231391785e-24
5902	Cxcl10	3.75236062549286	4.92863787124064	1087.41436407373	1.64507097702363e-25	4.27284662490619e-24
33107	Tgfbr1	1.76388983494049	6.59978325396097	1085.62000376887	1.68611669797319e-25	4.37059196711471e-24
4211	Cadm1	-1.44978336341178	7.20587445723301	1083.36008705599	1.73937047384598e-25	4.49952301365612e-24
2966	Apbb1ip	-1.77448928503465	6.12799845220294	1081.41157453437	1.7867251357445e-25	4.61270471032426e-24
32521	Stx3	2.20128599170462	5.85539750587751	1073.48761632681	1.99392961972666e-25	5.13727742064383e-24
19263	H2-DMb2	-7.58170702018429	3.31387580364231	1070.1718418304	2.0881008257022e-25	5.36910262512384e-24
30926	Serinc5	4.07562724504314	4.590707424989	1069.2846734398	2.11409281955321e-25	5.4250417944647e-24
28483	Pik3cg	-1.9455121503621	6.58133955244446	1138.21053839943	2.13190706956011e-25	5.45981400514344e-24
30562	S100a11	-1.12574301037208	8.70378222454224	1067.80437057754	2.15823262035888e-25	5.51620133806296e-24
29080	Prelid1	-1.13051261801321	8.96950219552383	1064.64654669422	2.25570755155377e-25	5.75385163299722e-24
33855	Trim30d	-3.45947067154867	4.65545366739156	1100.92994238985	2.3040206127096e-25	5.86540436297145e-24
26380	Nrros	-1.65703310834744	6.41826946026394	1061.66265206555	2.35213156860874e-25	5.97600093968946e-24
3148	Arid5a	2.87160590705245	5.1816089131184	1061.49154470245	2.35779236204044e-25	5.9785210288966e-24
5830	Ctnnbip1	-2.13188052472519	5.32415628446407	1061.33789399823	2.36288799965381e-25	5.97960095564565e-24
28029	Pbk	1.59300635520664	6.77370136676326	1060.53888131007	2.38957606941024e-25	6.03521135479252e-24
4715	Cd68	-1.86317479573742	5.97512780743632	1059.65141004744	2.41959561226947e-25	6.09900035730523e-24
7556	Fads2	-1.19956424031604	8.2283679815918	1058.94228442536	2.4438711525509e-25	6.14808842994386e-24
35303	Zak	8.79110177564633	4.33726070169579	1084.25200836907	2.52150856561682e-25	6.33096415347516e-24
33723	Tor3a	-2.24832497329622	5.97924178718402	1136.10746408638	2.6737753104093e-25	6.70013558704326e-24
31515	Slc43a2	-2.27391603815344	5.13045082410059	1051.89662842502	2.69965802415637e-25	6.75178144518013e-24
34512	Usp8	-1.40259482822304	7.20010024238368	1051.47627339702	2.71579413367931e-25	6.77617312940707e-24
7425	Esyt1	-1.20300389357864	8.0538138775863	1051.36728713379	2.71999452441643e-25	6.77617312940707e-24
12817	Gm3336	-5.83818825646768	3.49822703498607	1050.56393369335	2.75117053479662e-25	6.84053178603316e-24
4637	Cd14	3.09831281147118	5.15321596787012	1049.87875037277	2.77806148478971e-25	6.89400723114966e-24
19314	Haao	-4.0806689029666	4.19009515131497	1049.59005828005	2.78947530979621e-25	6.90894223248365e-24
7184	Ell2	2.61093426213145	6.09879444639979	1190.78800754782	2.92796522562201e-25	7.23795264750769e-24
2986	Aplp1	3.49662046866007	5.09069668694596	1045.86526622071	2.94130495058132e-25	7.2569190543726e-24
26054	Nfatc1	-1.62003944616611	6.89020360437652	1045.35069146385	2.96296252543682e-25	7.29629521888818e-24
33458	Tmem237	2.41873203067728	5.61424290197127	1043.3312017723	3.04961514639368e-25	7.49526333005203e-24
25896	Nckap1l	-1.13436407957694	9.130874005824	1043.12056468363	3.05880744292238e-25	7.50345389015729e-24
27778	Orai3	-3.20795470489136	4.35338402608375	1039.30068968843	3.23073171050368e-25	7.91004197954104e-24
23373	Lss	-1.83168755117892	6.16211688902131	1037.0454157627	3.33704572924403e-25	8.15474629064311e-24
20309	Itgb1	-1.03299798318363	9.26468359532496	1035.06943455873	3.43325873042583e-25	8.37388153201958e-24
29275	Prss30	-4.99981396376637	3.70948672847206	1034.23036264883	3.47500412778383e-25	8.45958704491861e-24
20047	Il16	-2.28038128623235	5.38891687310315	1033.06757950595	3.53375088857188e-25	8.58627706416754e-24
25571	Mtmr14	-1.91985064376743	6.42716093847066	1066.81604623441	3.66389915523248e-25	8.88564937173332e-24
2997	Apobec3	-1.43228328613287	7.25889687180111	1029.88987900315	3.69975842996196e-25	8.95565343963381e-24
28909	Ppef2	-6.05498442644478	3.61262119296666	1029.37805546849	3.7272646209672e-25	8.99874887631031e-24
25299	Mospd2	-1.72009719125887	6.32296844541698	1029.29743584241	3.73161706624036e-25	8.99874887631031e-24
33634	Tnfrsf26	4.52328258298555	4.42921353984219	1027.83540704269	3.81149477730407e-25	9.17409598183809e-24
29793	Rbck1	-1.75457190999264	6.09418866250713	1027.30456493671	3.84094629285511e-25	9.22763926454215e-24
34462	Usp12	-1.43579399368264	7.08577983382092	1026.64540164903	3.87785497045772e-25	9.29886383833542e-24
28340	Pgbd5	-2.41240835234394	5.13882284887436	1025.27796079095	3.95563266999853e-25	9.46764043725817e-24
20681	Klhdc2	1.64568091912653	6.98871789905775	1024.81544037288	3.98231474997321e-25	9.50194742510999e-24
34029	Tspan5	2.804179106741	5.04413190961083	1024.77240170533	3.98480731533312e-25	9.50194742510999e-24
29245	Prr5	-2.22131550499892	5.39531783251219	1022.0963920564	4.14309905969224e-25	9.86103781772474e-24
33263	Tm2d2	-1.90400186473143	6.18921455148013	1018.64431916888	4.35725871204922e-25	1.03490070725852e-23
20063	Il1a	3.88132706314479	4.42467549166436	1018.53418230453	4.36428256087152e-25	1.03490070725852e-23
554	1810037I17Rik	1.50913299903828	7.10558744748273	1015.90215209845	4.53577616415397e-25	1.07357881297582e-23
28327	Pfn1	-1.1624304226042	10.1473971435556	1039.02797151409	4.73232315182951e-25	1.11803317267854e-23
4590	Ccne2	2.33668276485274	7.93172100963982	2018.41967282482	4.74271131714916e-25	1.11842391189862e-23
27953	Panx1	3.68653917591315	4.48017207257951	1010.58826767063	4.90427459346431e-25	1.15439772370056e-23
35430	Zfand2a	1.61108299703792	6.82887592465683	1010.35662834712	4.92104655302473e-25	1.1562202038804e-23
33820	Trerf1	-1.88489155615105	6.22715771036397	1008.34889168067	5.06900362966032e-25	1.18880204171796e-23
32124	Spc25	1.76051412895043	6.81272574831362	1005.57196491944	5.28150383371471e-25	1.23637397789245e-23
25197	Mlec	-1.04306302755781	9.29659605482478	1004.64697609314	5.35437797039148e-25	1.25114616625662e-23
35247	Xrcc5	3.49025393860364	5.03133447236954	1018.78563854378	5.40173369772125e-25	1.25991256829364e-23
32663	Syngr2	-1.4578140037447	7.04379988604184	1003.22690245761	5.46834891993228e-25	1.27313105308605e-23
19585	Hlcs	-2.54524854953235	4.81083518778704	1001.97029491014	5.57135666839057e-25	1.29475902248169e-23
5682	Crip1	-2.40165568508196	8.91804768646119	2764.23924882028	5.70847883522148e-25	1.32422230951107e-23
23021	Ldlr	-1.46074103483016	7.2743719504143	999.541290811431	5.7763744409226e-25	1.33754927153732e-23
29685	Raet1d	5.64017022814742	4.07942487026381	999.223449602455	5.80379047742984e-25	1.34147178814962e-23
28475	Pik3ap1	-1.30794552063449	7.61585346995903	992.482037724709	6.41915683167627e-25	1.48103249062369e-23
26174	Nlrp3	-2.06199803891406	5.56432728596414	991.689011605797	6.49599071370274e-25	1.49606404836265e-23
4601	Ccno	4.72074486629619	4.31017565721516	990.585332138858	6.60455746158902e-25	1.51833677371001e-23
8272	Ftl1	-1.15089321401118	9.61401807772531	1001.64390941534	6.62508538786637e-25	1.52032649447364e-23
35007	Vwa1	-6.11492355371774	5.09542367149486	1959.16705269441	6.8022397147686e-25	1.55818746954583e-23
33304	Tmed10	-1.21628507143531	7.87379618611029	984.781658503657	7.20816245086357e-25	1.64822357470193e-23
4845	Cdkn1c	4.06168535736227	4.56594473562436	981.340636572798	7.59357533927588e-25	1.73325725881333e-23
2856	Ankrd28	1.90070627415267	6.14612969859922	981.092154614178	7.62224386457522e-25	1.73670520793391e-23
3870	Bmf	-3.15279953325002	4.79028535155096	1041.82989605297	7.75481660197557e-25	1.76377311879746e-23
22922	Lamb1	11.1597360488927	4.23976913432013	1177.69619964749	7.92300344256312e-25	1.7988308347876e-23
29344	Psmb10	-2.72072181237754	6.48350383117877	1658.344985034	8.06092968345211e-25	1.82411644746168e-23
5946	Cyfip2	-1.46419653328783	7.07891475825746	977.393637941418	8.06286535933863e-25	1.82411644746168e-23
6016	Cyp2s1	-3.05371402349016	4.40558834812059	977.067039224655	8.10305791563499e-25	1.82997630704949e-23
8080	Fkbp15	-1.73751709113257	6.09725596648385	974.150417229154	8.4715981581086e-25	1.90983828194684e-23
32288	Sri	-1.30771713853261	7.21390612910151	970.90462837879	8.90282576357526e-25	2.0035269578661e-23
28326	Pfkp	-1.13633746536703	9.05159361899284	970.064722139329	9.01818120886544e-25	2.02592649788635e-23
31309	Slc20a1	1.27612324738276	7.74446462022045	967.987374457384	9.31038492507597e-25	2.08790681200697e-23
34199	Txnrd1	1.11218609192839	8.34894180932895	962.185025892248	1.01812805781369e-24	2.27921849306019e-23
32458	Stk17b	-1.24486876458151	7.76246773071388	961.725478004442	1.02538706572034e-24	2.29146271842042e-23
4232	Calm3	-1.08726355456851	8.3351749587036	958.896457575763	1.07130612761438e-24	2.38990853033139e-23
2362	Acvrl1	-1.89312984425524	6.12351025837297	955.836580495864	1.12344882033593e-24	2.50187167728723e-23
5615	Cpne2	-1.36918361620673	7.11189173634813	955.27755763933	1.13326369560011e-24	2.51934750384712e-23
3298	Ass1	5.87112886518657	4.18171335087129	954.18391815595	1.15273006152222e-24	2.55631075993463e-23
26378	Nrp1	-1.16086951422027	8.12370361642698	954.119744243286	1.15388334185257e-24	2.55631075993463e-23
16066	Gm39701	-5.17117096305394	4.16361250284477	1118.96971937253	1.15874276532126e-24	2.56264267874589e-23
3079	Arhgap15	-2.55787390250912	4.84891477085539	952.844717374914	1.17705370902804e-24	2.5986504731214e-23
7076	Efr3a	-1.31128749223712	7.52081742953728	952.230879647798	1.18838492784328e-24	2.61796443057332e-23
26068	Nfkb1	-1.17264578044376	7.71602558306925	952.149767351343	1.18989090089315e-24	2.61796443057332e-23
34027	Tspan33	-1.80966472846692	6.42237253275996	974.784803771901	1.2135566506927e-24	2.66545332969469e-23
34151	Tubg1	1.4136547546457	7.1524870857252	947.445813223859	1.28080146787214e-24	2.80833267056554e-23
31115	Sh3tc1	-2.16145730264661	5.64033275011777	967.290951292891	1.28307859030113e-24	2.80851646988136e-23
28862	Pomt2	1.7989600861831	6.10035779835931	946.312036611812	1.30380179527449e-24	2.84900716527131e-23
35605	Zfp52	5.09596023819789	4.44415752012971	946.065322915424	1.30886479425794e-24	2.85519824369216e-23
2341	Actn1	-1.26281019884232	8.62067632579417	1001.68221594311	1.37476729003797e-24	2.99385971920684e-23
23885	Mfap3l	6.60932257304388	3.91052467877043	941.644644023576	1.40322511957464e-24	3.05064476335369e-23
5175	Cic	-2.72142767011224	7.84547662115025	2639.59325543942	1.4067983312024e-24	3.05322925949944e-23
29376	Psme2	-1.46390955198897	6.72278946673811	939.718704143398	1.44657751075769e-24	3.13425127330833e-23
8155	Fos	-1.51003269278394	7.3700171703826	996.814906493906	1.47581333528859e-24	3.19219421594094e-23
26171	Nlrp1b	-6.20426024365276	3.3397460702506	933.881269599825	1.58691911251562e-24	3.42672837028036e-23
5166	Chuk	-1.16956849880364	7.88599216539413	930.807098041152	1.66659575666634e-24	3.59272031382365e-23
35148	Wipf1	-1.24607250836219	7.22993406830503	927.148864302509	1.76700099355374e-24	3.8027643231018e-23
3173	Arl6ip1	-1.03275156690006	8.38436837122945	925.18617387106	1.82350850798684e-24	3.91778967194152e-23
28511	Pip5k1c	-1.33934425156336	7.25062807079581	925.013612279976	1.82856795565841e-24	3.92207917457385e-23
4606	Ccp110	1.84077598998492	6.20091393248918	924.324259757426	1.84892922078539e-24	3.95912017929046e-23
23417	Ly75	-1.79947435849741	6.06243289773984	922.24156520679	1.9119260094646e-24	4.08718072640971e-23
29455	Ptpn11	-1.11273676899249	7.82609267994336	922.098246134899	1.91634436438298e-24	4.08979826432068e-23
5742	Csf1	9.01642063207235	3.82402428439098	921.892419815435	1.92270877948043e-24	4.09655339787802e-23
8033	Fgfr1	-1.1174302548528	8.49652492079023	921.328609307066	1.94025811542548e-24	4.12707727043577e-23
30105	Rinl	-1.92310921036103	5.44720593918251	920.943562612726	1.95234120158158e-24	4.14589205410484e-23
19408	Hdgfrp3	5.37616160176962	4.13847099036971	920.471739721871	1.96725678841584e-24	4.17064953239484e-23
32543	Suco	1.52409764345089	7.12577683414917	918.973144791078	2.01544190966323e-24	4.26574109970871e-23
3437	Atp8a1	-1.90181951121394	6.82793019819298	1135.37711687423	2.02987707596194e-24	4.28920395341462e-23
20705	Klhl26	2.13976259884114	5.69099967981291	915.864163178972	2.11946263529496e-24	4.47112340114529e-23
32728	Tacc1	-1.61980636361575	8.14262686602435	1319.67683134826	2.13835410509032e-24	4.50355663086867e-23
19125	Gsap	-1.87094052956891	5.44101309596805	914.738052377554	2.15853859018225e-24	4.53860207672968e-23
20132	Impdh1	6.24764775331657	4.23551318664341	914.491269126836	2.1672040372475e-24	4.5493520814679e-23
33792	Trap1	-1.55929155613241	6.37608149545638	913.030129928652	2.21927498262153e-24	4.65103374017491e-23
6238	Dcaf12	-1.31104640463924	7.22707227707958	911.931083831274	2.25931958044101e-24	4.72722013522013e-23
3729	Batf3	-2.48673319687064	4.955910017027	907.820510637425	2.41605117840929e-24	5.04033727727517e-23
3372	Atp1a1	-0.965487846715412	10.2257681946331	907.800479561835	2.41684270850992e-24	5.04033727727517e-23
26303	Npr1	8.46916408920046	3.95055330043995	907.598952370955	2.42482146396484e-24	5.04875428391378e-23
29562	Qsox1	2.65533043710025	5.13590896770251	906.266214310186	2.47829795780719e-24	5.15172164768199e-23
19105	Grk6	-1.18986130392051	7.60904432804313	905.471141718844	2.51079762385809e-24	5.21082067641861e-23
29921	Rell1	1.76779831933784	6.01188391761977	903.441946626166	2.59581928121947e-24	5.37855435210603e-23
33774	Traf1	5.18526412177094	3.92100720418901	902.672854223904	2.62884058490277e-24	5.43817507103068e-23
3206	Arpc4	-1.34828927329348	7.35835444344948	902.162432573236	2.65100258677755e-24	5.4751755038204e-23
23245	Lrmp	-1.81424494104904	5.9408667135674	901.740711203359	2.66946345751881e-24	5.50442505209797e-23
5266	Cldnd1	1.40182474652065	7.00254287109961	901.332258183993	2.68747410160318e-24	5.53265367701427e-23
28819	Polk	1.76801429195543	6.52839749891268	901.225923046442	2.69218413093372e-24	5.5334538999368e-23
4582	Ccnb2	-1.55727193545343	6.46566109186578	897.727383414119	2.85215861812067e-24	5.85286716426845e-23
28163	Pcyt2	-1.89575986861526	5.75628294640876	896.773448947753	2.89751395749492e-24	5.93642659611558e-23
30375	Rpn1	-0.972998833318455	8.83204586988223	896.330455032421	2.91883701834504e-24	5.9705603865668e-23
7244	Enc1	2.95420725910698	5.26800986469437	950.004089575131	2.97138929190831e-24	6.06836361768516e-23
5071	Chd2	-2.11372170182396	5.61247738669384	916.998545326431	2.9849977655116e-24	6.0864484693274e-23
30557	Ryr1	-1.94452172543571	5.36205073953437	889.5780773984	3.26540058736268e-24	6.64760803198396e-23
35424	Zeb2	11.0966494203402	4.07841699429919	1063.2332987994	3.31020780731406e-24	6.72812872581851e-23
31001	Sestd1	2.02737865579818	5.48372491566037	888.300331010203	3.33577863630812e-24	6.7662502877015e-23
3701	Bag2	-2.15868011855709	5.03358813482177	888.233003188042	3.33953157503112e-24	6.7662502877015e-23
28189	Pde3b	4.05071478379686	4.24086272794403	887.356679218801	3.38879136792025e-24	6.8552090783916e-23
28728	Plxdc2	4.2625869582808	4.12481511639745	887.104772510549	3.40309430953818e-24	6.86737259189528e-23
5288	Clec4a2	-4.01540146084631	3.89632959789173	887.061981060063	3.40553033647286e-24	6.86737259189528e-23
25328	Mppe1	-2.05933911442328	5.16264889715552	886.505815822479	3.43736116740667e-24	6.92066191016391e-23
20331	Itm2b	-1.2069473084204	7.8597861719597	886.337176043211	3.44707537796519e-24	6.92932499448104e-23
7391	Errfi1	2.42461479350333	6.01008868731741	1024.53282783046	3.46498623600269e-24	6.9544120300963e-23
2831	Ankfy1	-1.67687195294214	7.50252228997265	1190.62973323221	3.57969127960732e-24	7.17338761116929e-23
23208	Lpar5	-3.38053600132033	4.18883695652776	883.450976768815	3.61794283473713e-24	7.23871218731389e-23
25654	Mx1	-3.428883107008	4.17905850515098	883.336769955993	3.62488695503589e-24	7.24129133529401e-23
29451	Ptpa	-1.19998244691243	7.86265047532809	882.277495333658	3.68997474475086e-24	7.35983280475619e-23
19058	Gramd4	2.0850206247982	5.72759957404105	881.070447116492	3.7656633496085e-24	7.4991165150446e-23
2155	Abca5	4.65739903557896	5.12667802125747	1202.34164814735	3.7760037881521e-24	7.50803237690802e-23
6649	Dnajb9	1.69599833779495	6.27886651299601	879.664232033798	3.85593189595248e-24	7.65507099653822e-23
19650	Hnrnpu	-1.04301936336912	9.86281234502299	879.084620935348	3.89380696766577e-24	7.71829693822914e-23
1913	A530010L16Rik	-3.11491275844328	4.20612845917952	877.548513775245	3.99611478164885e-24	7.90884849752913e-23
33784	Trafd1	-1.36292877246239	7.05588685552118	876.946723645262	4.03697251237384e-24	7.97738163903503e-23
2214	Abhd5	2.06086585008268	5.57825823368956	875.49829550712	4.13714717621196e-24	8.16273799559233e-23
5916	Cxcr3	-3.10295116140646	4.3174026412507	874.776892560731	4.18802491284576e-24	8.25040907830614e-23
6224	Dbi	-1.20778624844644	7.87651340664278	873.649423091584	4.26888031831718e-24	8.39677610999254e-23
2680	Aldh18a1	-1.3718886806868	6.84233294450067	872.990503040705	4.31690267604592e-24	8.4782114672957e-23
25581	Mtor	-1.63836973318311	6.41076491945171	871.103929593162	4.45760699514549e-24	8.74114204790781e-23
2527	Adss	1.25169827503104	7.61134781406524	869.797279006267	4.5579183860791e-24	8.92418118252949e-23
2573	Agpat9	7.44572999866628	3.92334493095012	865.374009416645	4.91573221605375e-24	9.59669747011486e-23
23131	Lipe	-2.12268526389317	5.20940462193522	865.366233201178	4.91638698976599e-24	9.59669747011486e-23
4595	Ccni	-1.25014355218645	7.72484155391839	864.009017220706	5.03210307677608e-24	9.80762251112903e-23
25988	Nectin1	-1.95632051307829	5.24144574366608	863.665366342845	5.06186069858954e-24	9.8506270889725e-23
26129	Nkain1	5.59285891008052	3.90762178693188	862.964008558548	5.12317634721405e-24	9.95482141518602e-23
20314	Itgb3	8.89363141408251	3.69670805443016	862.179505840446	5.19269955498145e-24	1.00746239093239e-22
6316	Ddx17	-1.29754044454732	8.33360891249575	971.92501716386	5.41421495606711e-24	1.04885056751043e-22
2183	Abcd3	1.91638600673285	6.02701964155631	858.810838539375	5.50286124948498e-24	1.06441296525159e-22
28158	Pcx	1.8558796208677	6.2313251519245	858.320434479652	5.54963498011402e-24	1.07104333042235e-22
31997	Socs2	4.94430227149677	3.95693612428036	858.276272490589	5.55386779695777e-24	1.07104333042235e-22
29468	Ptpn6	-1.52396461403503	7.28074486968625	962.457815702708	5.62268719534958e-24	1.0826843539316e-22
2669	Akt1	-0.970156407425154	8.88424004785458	857.394148979947	5.63914154301554e-24	1.08422233420892e-22
26363	Nrg2	-2.6179985277026	4.5165221736921	855.923311420701	5.78444210409045e-24	1.11049147140747e-22
30425	Rps4x	-1.02835017991794	9.2218298186599	854.534350058059	5.92531975857649e-24	1.13583412437982e-22
5825	Ctnna1	-1.01002744228796	8.92313676717227	853.666181805859	6.01522788853406e-24	1.15134518853032e-22
5270	Clec12a	-4.0095308131168	3.7929229773999	853.197483181673	6.06436972195474e-24	1.15901872074075e-22
35047	Wdfy2	-1.43142221898832	6.57399076112631	851.68687427344	6.22568503348486e-24	1.18800777569019e-22
32863	Tbc1d5	-1.65601891027499	5.87099933329578	851.598458719517	6.23526729899811e-24	1.18800777569019e-22
20226	Iqgap1	-1.53547845936633	9.36155117694665	1421.73211777322	6.24388311627877e-24	1.18800777569019e-22
29112	Prkar2a	-1.28348015757724	7.35055700750619	850.71093993882	6.33232949247789e-24	1.20304865209465e-22
31110	Sh3pxd2a	2.95535976670412	4.70352252998633	850.052336894065	6.40539646859388e-24	1.21512743378288e-22
2207	Abhd17a	-1.87001116333288	6.31703828410853	937.364335333351	6.42874759071799e-24	1.21775314939562e-22
29256	Prrg4	6.87549027187134	3.61552005523683	848.425186704312	6.5897943324519e-24	1.24418185799189e-22
32011	Sorbs1	4.55659841125473	4.22558711629953	848.366229221217	6.5965809866761e-24	1.24418185799189e-22
33821	Trex1	-2.49709139448658	4.68647459053875	848.358955106154	6.59741883308466e-24	1.24418185799189e-22
7361	Erf	-1.56616800804263	6.55447683326817	847.895007505804	6.65109209172264e-24	1.25245932697807e-22
19596	Hmga1	1.39469312706278	7.14435879903078	846.516555097007	6.81332492135271e-24	1.28112519262733e-22
6761	Dpp8	-1.48415855632999	6.75714351353162	844.983362283413	6.99873408903175e-24	1.31405850454621e-22
29529	Pxn	-1.15564679125576	7.54748266957492	844.424794908104	7.06761113918393e-24	1.32504773993046e-22
7116	Eif2ak2	-1.80937417066608	5.78401217091194	842.770947407434	7.27581508012473e-24	1.36208789621341e-22
4664	Cd226	-4.04134699494939	3.61425522080338	841.706342688475	7.41328842973484e-24	1.38579793201102e-22
29939	Ret	10.9518989244699	4.00995289763048	1002.51513452536	7.52073213649086e-24	1.4038334549237e-22
35541	Zfp367	1.21596757360288	7.38290364251684	840.728137022457	7.54204581187329e-24	1.40576268735135e-22
730	2610507B11Rik	-1.14849281448855	8.19566472864059	839.903946953554	7.65238003559607e-24	1.42425474354372e-22
28677	Plekhm1	-1.61445027802937	6.08321945503395	839.588661313568	7.69504085199333e-24	1.43011608287046e-22
30318	Rpl12	-0.997019804090591	8.81533854329418	839.255973602686	7.7403311493113e-24	1.43644841111494e-22
27793	Os9	-1.51442725069046	6.60299796833951	837.824844298716	7.93842036015833e-24	1.47107775270373e-22
28654	Plekha2	-0.976846421101819	8.86213143674857	837.71898086781	7.95328637126699e-24	1.47170277433633e-22
2249	Acap1	1.18108026891692	7.3575197190276	837.523537436607	7.98080973991177e-24	1.47466477228817e-22
7755	Fam49b	-1.23795374229759	7.69190888527886	836.841227529566	8.07769436175828e-24	1.49041608504776e-22
3913	Borcs8	-1.84754982327012	5.31723065152103	835.96393272946	8.20411081850135e-24	1.51156315152388e-22
28689	Plin2	-1.5459377549217	6.3929200491423	835.599995740808	8.25717040409358e-24	1.51915326184509e-22
34576	Vegfa	6.10901818620955	3.98657251854749	834.854457920752	8.36700966645422e-24	1.53715292365777e-22
32477	Stmn1	1.10298557910026	8.16496082754039	834.109436513097	8.47832899726312e-24	1.5553725330939e-22
30694	Scd1	-2.54426169817326	5.05475269348533	881.583785302002	8.7983813634809e-24	1.61177787352465e-22
33001	Tec	5.94715577781585	3.84356721802146	831.282814972045	8.91523920357355e-24	1.6308519714537e-22
32474	Stk4	-1.14995381690135	7.33212031541234	829.925345167723	9.13353149650569e-24	1.66840043955429e-22
33421	Tmem2	2.40400997852881	5.16187989469891	828.116994145385	9.433214778465e-24	1.72068825125704e-22
30341	Rpl29	-1.32377485936963	6.79334526916282	826.790892673301	9.65962811316579e-24	1.75948133697138e-22
1929	A530099J19Rik	-3.16500417396147	4.49494309303223	875.242628216876	9.76958619432119e-24	1.77698226162334e-22
3900	Boc	10.9837100929234	3.93409377018588	976.283030862727	1.08839054710886e-23	1.97685687315304e-22
8441	Gas5	-1.20442734526243	7.47313957019562	819.891475933634	1.09348114484279e-23	1.9832898101575e-22
28482	Pik3cd	-1.20985460946241	7.54933220938063	819.598700743125	1.09927439273354e-23	1.98790704281918e-22
23569	Map2k6	-3.77108920342201	4.31079887064667	924.628221308915	1.09942077393377e-23	1.98790704281918e-22
20078	Il1rn	8.93203606530866	3.42752715663409	819.527702482082	1.10068418067848e-23	1.98790704281918e-22
32878	Tbkbp1	-1.81975826955751	6.49270735785497	938.852958159487	1.10624886328656e-23	1.99514319639217e-22
5291	Clec4b1	-5.9602767283673	3.59919806111124	867.417705730119	1.11283673919098e-23	2.0042017503995e-22
3530	B2m	-1.06198851111679	8.66767958607014	817.510188748383	1.14156105672783e-23	2.05304625441008e-22
31499	Slc39a14	2.14997707181758	5.65379308116143	816.529920549356	1.1620032773285e-23	2.08687965865238e-22
7520	F630028O10Rik	-6.9440508741642	2.97758005539407	815.479546039275	1.1843409597329e-23	2.12401764557139e-22
29389	Psrc1	2.94911437068779	4.55907537270466	813.949966200658	1.21769139206679e-23	2.18077458397417e-22
4723	Cd80	1.58634567448487	6.42181451828754	813.070606746248	1.23731633006687e-23	2.21282620202602e-22
7201	Elovl7	7.54054990873799	3.52298950728979	812.64723009236	1.24688486335376e-23	2.22682854605925e-22
33449	Tmem229a	-3.05343898963196	3.95328739759784	812.142766505893	1.2583890266714e-23	2.24424393962775e-22
33036	Tesc	5.92731110653369	3.98812212090093	811.5152856076	1.27285658136182e-23	2.26688852911517e-22
3753	Bcar1	3.35319810050536	4.62502316572512	811.154124926181	1.28126395856559e-23	2.27869235964338e-22
20305	Itgal	-3.04244228127719	7.40691002840952	2611.50009804381	1.30708870100133e-23	2.32139678451068e-22
6769	Dpy19l1	-1.3386494326208	6.99725870313535	808.944538178683	1.33400557072288e-23	2.36591985223081e-22
29207	Prpf38b	-1.23778478849253	7.48744139131897	808.026108781982	1.35660411639251e-23	2.40267160586529e-22
19208	Gtse1	1.21097792125106	7.52764488377774	807.855903968201	1.36083672300964e-23	2.40683898316829e-22
33604	Tmx1	1.04616874387199	8.31565879559287	807.182501839331	1.3777211375584e-23	2.43026552388504e-22
31998	Socs3	4.31538165945019	4.32331512759408	807.176287244587	1.37787799323744e-23	2.43026552388504e-22
4571	Ccl5	5.68840367408583	4.54207079354452	1019.99352646177	1.3848644763265e-23	2.43922828326834e-22
33253	Tlr4	4.28921123450261	4.16229379990683	806.75719684763	1.38849981099202e-23	2.44227198897704e-22
19064	Grb2	-1.15076392752851	7.50571770741135	806.213443452872	1.40241138168599e-23	2.46335771501907e-22
4006	Btk	-1.5622250282341	6.17853879878347	802.37787122688	1.50486026782564e-23	2.63968982595991e-22
3082	Arhgap18	-1.40386312739404	6.9599125916513	801.911111800943	1.51786139033614e-23	2.65885295530155e-22
35888	Znfx1	-1.9108679791889	6.27596154301902	930.156948285595	1.56727822683981e-23	2.74166635173275e-22
33388	Tmem173	-1.27300104658149	7.00087248492855	800.088959013151	1.56977246794578e-23	2.74228328131592e-22
31251	Slc12a2	1.54425815893266	6.45223053829167	798.58974746879	1.61390137064634e-23	2.81553229579379e-22
19727	Hps5	-1.59962054586109	6.04104650325658	798.301434734124	1.62253827535493e-23	2.82674865522719e-22
23263	Lrrc1	-1.86367182860473	5.42746810393329	796.841742727012	1.66702802179591e-23	2.89848387080241e-22
8381	Gadd45b	3.51642633644364	4.60766742646066	796.802528332662	1.66824100959108e-23	2.89848387080241e-22
23932	Mgea5	-1.19305645839317	7.83876452260408	795.122703031497	1.72109473602781e-23	2.98626261447644e-22
8053	Fhl2	5.82913642069901	3.86787872464377	794.938874737767	1.72698604454367e-23	2.99242981060645e-22
32390	St6galnac4	-2.37134649465201	4.90706490747035	794.428496170409	1.74345549635816e-23	3.01688481498192e-22
25588	Mtss1	2.85004313920532	4.66641880647173	792.984693436481	1.79095833043862e-23	3.09490167628429e-22
7230	Eml4	-1.26305629663107	6.99754644952829	792.710830617655	1.80012329852346e-23	3.10654701315269e-22
26389	Nsdhl	-1.80930201892315	5.56226021556939	792.51414197226	1.80673641005076e-23	3.1137630862315e-22
1777	9430020K01Rik	8.75189548178689	3.50615415221497	789.230276414022	1.9210556559911e-23	3.30502066723702e-22
23085	Lhx2	2.79711323403817	4.49151029665104	789.179735375685	1.9228741874983e-23	3.30502066723702e-22
33666	Tnni2	-4.37726204233118	3.60391868978617	787.710366657103	1.97655373650416e-23	3.39273064288684e-22
5426	Cntfr	10.8348807159819	3.76413666945146	934.706067536618	1.99530446817793e-23	3.42033115328225e-22
4714	Cd63	10.7674642973654	3.62368889425662	934.313879307893	2.0069931873027e-23	3.43576841756832e-22
5672	Creg1	-1.33095845766855	6.88559994834039	786.404660855561	2.02559465271127e-23	3.46298258050305e-22
19635	Hnrnpa2b1	-0.877517455570738	10.2344715301046	785.864689096105	2.04625280822222e-23	3.49363562790474e-22
29745	Rasa3	-1.12151561267429	7.60094758318312	785.658446941536	2.0542023178123e-23	3.50253803989169e-22
32415	Stap1	-1.42840450654307	6.47852801752911	785.461597514749	2.06182047919609e-23	3.51085255799281e-22
28680	Plekhn1	-2.62949489034466	4.25011305174209	782.921392826995	2.16287363984878e-23	3.67803412460341e-22
2957	Ap5b1	-2.68895526082176	4.50250589532911	782.183797703579	2.19319506699602e-23	3.72465024308807e-22
29701	Ralgps2	3.86185085484152	4.27069329713613	779.203158385032	2.32041585423918e-23	3.9354867567593e-22
6641	Dnajb14	-2.09368675788614	5.01676514586154	778.529103861879	2.3502620234035e-23	3.98083402244468e-22
4298	Car13	7.03016727421123	4.69672286316978	1206.7795512725	2.38591334013772e-23	4.03588115197668e-22
28362	Pgrmc1	1.39841595329137	6.8098243889172	776.467126953873	2.44412991299868e-23	4.12890284115411e-22
6836	Duox2	10.7514218219586	3.73257508594583	917.580619164167	2.58079428753398e-23	4.35402778022037e-22
27992	Parp14	-2.33056720754711	5.36619651064038	880.63258186881	2.63492896405006e-23	4.43950860324487e-22
20312	Itgb2	-0.977347167869494	8.51124397217945	772.11741355643	2.65549558994836e-23	4.46828134419038e-22
3442	Atp8b4	-1.47249393597743	6.88331068184369	795.344569347654	2.7198034025693e-23	4.57048327688974e-22
23878	Mex3b	2.20080945980078	5.23094298364938	770.784034117404	2.72412384116353e-23	4.57174387760144e-22
8398	Galnt10	-1.77317805271255	5.67142102543035	770.213143739484	2.75408263838736e-23	4.61597227546468e-22
29419	Ptger3	-3.13765282644479	4.08927128323716	769.526366504477	2.79058865560661e-23	4.67104414837159e-22
6321	Ddx21	-1.08930135516926	7.95880432254277	768.91591453054	2.82347041200773e-23	4.71991365871528e-22
19911	Ifi203	-1.6227653730942	5.67218008221421	768.737315394454	2.83316843891799e-23	4.72995069887157e-22
31384	Slc25a45	-1.76136728397214	5.64720986068794	767.760826898972	2.88682342687029e-23	4.81325182045235e-22
33139	Thbs1	11.1835568016947	4.01543679974989	970.448787803636	2.94444511693883e-23	4.90294144634612e-22
32520	Stx2	-1.57971303433186	5.87422887045303	765.827330870006	2.99628280575516e-23	4.98277939320712e-22
23062	Lgals8	1.90886397632647	5.60142507623045	765.582642884815	3.01044717182432e-23	4.99984124970304e-22
23926	Mgat4b	-1.76285026761854	5.71651365355255	764.543556389863	3.07139669528242e-23	5.09446045117764e-22
23745	Mctp1	-1.76047613256019	5.63672745993516	764.027714023106	3.1021414099175e-23	5.13879958007679e-22
6714	Dock2	-1.68299786229071	7.33598988759792	1095.04767396582	3.16643520950256e-23	5.23852750099228e-22
2218	Abi2	1.51912894507843	6.57182368477219	762.342010208008	3.20491827898292e-23	5.29442190520534e-22
30212	Rnf2	1.42605297705916	6.87911188332414	762.284468718647	3.20848996363869e-23	5.29442190520534e-22
30441	Rpsa	-0.975334481432197	10.1721850658438	760.728642016947	3.30668747445221e-23	5.44943798074139e-22
30319	Rpl13	-0.951704080525704	9.67947422523705	759.016318690541	3.41847475542311e-23	5.6264227819014e-22
34538	Vac14	-1.11426244298252	7.32695261204093	758.869112407584	3.42827113686493e-23	5.63530319737554e-22
29856	Rbpms	6.12081601662556	3.94306852550085	757.392066348294	3.52823857749412e-23	5.79219166471951e-22
5228	Clcn6	-1.98497515446693	5.06862648438552	756.946856314525	3.55897624579944e-23	5.83517168085299e-22
32783	Tapbpl	-2.1252759502533	5.16298899800012	756.023902551307	3.62361008714942e-23	5.93354567339492e-22
25325	Mpp5	1.63338651942524	6.40959125936767	752.684018487796	3.86815102939743e-23	6.32588428243091e-22
19993	Igfbp2	10.6483413410196	3.60261342387116	890.934282454001	3.88787523781458e-23	6.35003092094588e-22
18836	Gna15	-2.26219032824304	4.76042610771159	750.85535000905	4.00943920571973e-23	6.54023809289696e-22
28525	Pitpna	-1.09913093691701	7.8583843623034	750.323246002169	4.05157611652892e-23	6.60056388958687e-22
6313	Ddx1	1.256974722749	7.47135364026067	748.387650160456	4.20887802976093e-23	6.84811730255257e-22
2704	Aldoc	-3.8860946259002	4.48115930726516	1008.83910878828	4.37302658101518e-23	7.10616819414966e-22
28431	Pi4k2a	-1.07888697963699	7.73789399258068	744.292672322268	4.56351656217206e-23	7.40631553594591e-22
25677	Mycl	-2.67030989721301	4.36117560750797	744.218205203479	4.57025306969356e-23	7.40785956423114e-22
29988	Rgs1	6.55230917069228	3.52433959943748	742.497370901222	4.72891230628448e-23	7.65533781061603e-22
31253	Slc12a4	1.31954223879566	7.02095105273542	741.979920583403	4.77776031999362e-23	7.72464910322201e-22
33975	Trpv4	-2.20149332609315	4.6403782203152	741.699261101966	4.80447953747735e-23	7.75805302363146e-22
20024	Ikbkb	-1.26481281115116	6.82365077960783	741.051087713098	4.86679683596585e-23	7.8487825547283e-22
32018	Sord	1.65439171924096	5.85872457957285	739.420166779236	5.02743883996998e-23	8.09765463469379e-22
3837	Bhlhe41	10.6545655085083	3.82697334600166	873.18888077968	5.14177415760339e-23	8.27140930755168e-22
34102	Ttc9	10.692059013976	3.66036915463354	871.855749731678	5.25205943717371e-23	8.43822096524584e-22
25339	Mpzl1	2.40241936562727	5.12063436795454	737.062008278886	5.26977682100839e-23	8.45607671591634e-22
30342	Rpl3	-0.859578279998711	9.55137204355112	736.488704289301	5.33055363566146e-23	8.54289603312203e-22
26344	Nr4a1	3.25676880548894	4.74954644542443	759.258245477295	5.35387044924502e-23	8.56953888782281e-22
32940	Tcf7	10.8902831576509	3.78627586622809	870.145257896073	5.3972829654258e-23	8.62824074560268e-22
23536	Man1a	2.23626191220254	5.2060563517832	735.191035808838	5.47089645748969e-23	8.7350161020144e-22
23382	Ltbp3	5.99022028307691	3.77815873390325	734.87822819415	5.50531195495767e-23	8.77901862804893e-22
29980	Rgl1	4.9481177804762	4.17475262577639	755.71446752562	5.73158676646193e-23	9.12847867469464e-22
33026	Tep1	-3.19581728190083	7.27242574061752	2573.74630236578	5.89858311318693e-23	9.37341342333212e-22
2779	Amotl2	5.28712279876559	3.71510425798214	731.432803282459	5.90001657103139e-23	9.37341342333212e-22
28673	Plekhh1	4.83576865222836	3.88868062975141	729.305335680638	6.15870776890365e-23	9.75949099958625e-22
5543	Coq10b	1.72692330103475	6.22118495226482	729.288418747066	6.16081257567463e-23	9.75949099958625e-22
30799	Sde2	1.29018247554131	6.96004171579826	729.24759728051	6.16589474319819e-23	9.75949099958625e-22
20298	Itga5	1.28366918185473	6.73094253882619	728.446652441173	6.26651903885986e-23	9.90651559167907e-22
20073	Il1rap	2.89792227498028	4.46821913277722	728.326429190658	6.28177329068542e-23	9.91418074074791e-22
35344	Zbtb46	-1.84323787826307	5.4480120478772	728.286466617516	6.28685260561289e-23	9.91418074074791e-22
25841	Napsa	-2.21058645830226	7.52123074243716	1693.80343209362	6.33091928533528e-23	9.97139255211786e-22
20806	Kras	1.01074205274384	8.42916182118151	727.32933184859	6.40982262885617e-23	1.00832652042387e-21
31229	Skp2	1.53692391549518	6.25420090356391	725.888452085878	6.59979889259159e-23	1.03693772784829e-21
5927	Cyb561a3	-1.37430221402525	6.83263816149046	725.139222383701	6.70094509320045e-23	1.05153923919647e-21
19619	Hmox1	1.01051034184281	8.47227085612107	724.831274275962	6.74299584973545e-23	1.05684286237286e-21
4066	C1qbp	-1.88137825623244	6.95705265502265	1109.19752956337	6.9685246817732e-23	1.09085523899885e-21
31625	Slco4a1	6.68668935556484	3.48668585142646	721.868484398838	7.16223441256e-23	1.11980966609073e-21
20229	Iqsec1	-2.49865186875989	5.56193691190608	1017.87408288687	7.31890240855362e-23	1.14290908953084e-21
35480	Zfp207	-0.984974013127899	7.97237015827814	720.679081253856	7.33827114559359e-23	1.1445379052293e-21
5908	Cxcl16	-1.91018154275575	5.22022880724448	720.553960513416	7.35705570151287e-23	1.14607175496195e-21
4291	Capza2	-0.986016837108072	8.80493499236423	719.951794313083	7.44817898708652e-23	1.15885701008072e-21
6978	Eaf1	1.25228615998744	7.09550073809482	719.740103576437	7.48049824630865e-23	1.16247305878619e-21
19904	Ier3	3.51474048801003	4.32320913456716	719.021103251616	7.59138956683032e-23	1.1782756776153e-21
33164	Thrap3	-1.16123029386226	7.60116835869633	716.86103082078	7.93519896441786e-23	1.23014797505291e-21
6610	Dmxl2	8.81464116518173	3.7682368003696	716.70241118482	7.96109125351196e-23	1.23266957075237e-21
30919	Serf2	-1.41472372899509	6.67669938190046	716.242179877794	8.03672783378136e-23	1.24287801825568e-21
28720	Plscr1	1.83471916914382	5.63406243198973	714.207847642877	8.38034853350997e-23	1.29445552438595e-21
33835	Trim12a	-2.34390655867686	4.41305041878738	713.696448244506	8.46916862617863e-23	1.30659884648455e-21
30460	Rrm2	0.90940927393843	9.87136337966431	712.963952951601	8.59813978254816e-23	1.32489987864656e-21
4636	Cd109	6.91147652458863	3.6075005642006	712.649609072741	8.65412671359214e-23	1.33033302372482e-21
30103	Rin3	-1.59352149780848	6.84569681622651	844.777642798296	8.65417734293458e-23	1.33033302372482e-21
4286	Caprin1	-0.85555312840164	9.37873721230072	712.481624195233	8.6842051439728e-23	1.33334828379582e-21
32729	Tacc2	6.27494378516083	4.07025659211357	825.440883594998	8.98135203570407e-23	1.37731991397833e-21
31026	Sf3b3	-0.996291509715653	8.66680566256373	710.746515133448	9.00148138214322e-23	1.37875561122421e-21
4756	Cdc42bpa	10.715223830015	3.59564321097715	837.434090411952	9.18665136670596e-23	1.4054369265313e-21
20373	Jdp2	-1.7018118932896	5.67872785701129	709.201528866148	9.2943939833478e-23	1.42022332883972e-21
25793	Naa40	0.945174565239797	8.23876485462984	709.099892289413	9.31401583673485e-23	1.421525301423e-21
26073	Nfkbie	-2.91290696518909	4.42417911303394	748.369858641887	9.41114856522606e-23	1.43463996878238e-21
34270	Ube2q1	-1.08587517222887	7.52612709188752	708.416269672983	9.44714729317227e-23	1.43841523292593e-21
32766	Tagln2	-0.853189879600579	9.58365111355284	706.702148166162	9.78995688966623e-23	1.48884083102347e-21
32784	Tapt1	1.45561723036473	6.41229905741185	705.388127595196	1.00617150283152e-22	1.52835422227255e-21
5910	Cxcl2	4.73147327816724	3.90045735784553	705.022408900933	1.01387722428756e-22	1.53823434324671e-21
2167	Abcb6	1.58898283281908	5.86117728088608	704.825582749012	1.0180503655067e-22	1.54273786157553e-21
6889	Dynll2	-1.11609076838611	7.02817751766362	704.113685026559	1.03329757409198e-22	1.5639923683508e-21
33956	Trpc4ap	-1.0485693361423	7.40064053303911	703.5006099684	1.04662321158129e-22	1.58229164395495e-21
28657	Plekha5	-1.5230590243901	5.97271390251248	702.606506317543	1.06638638319293e-22	1.61026858924358e-21
20061	Il18rap	8.7363718064149	3.45151113978925	701.648232531173	1.0880100806867e-22	1.64098575773772e-21
25996	Nedd9	-1.40268648652033	6.45833337000162	700.420536150965	1.1163982579717e-22	1.68182114039149e-21
4231	Calm2	0.888319286310692	9.12227386071195	700.209430801407	1.12135866868751e-22	1.68730878408267e-21
30801	Sdf2l1	-1.31796117482468	6.97839818428288	700.100915237728	1.12391762529429e-22	1.68917431829734e-21
23038	Lemd2	-1.41909811568377	6.08714549744412	699.99468287458	1.12642876702298e-22	1.6909637000855e-21
30526	Rufy1	-1.7732356302552	5.59845449681501	699.862701702583	1.12955689218357e-22	1.6930667830307e-21
26577	Ocstamp	-1.73828060735831	5.48224329764169	699.824076404053	1.13047411127782e-22	1.6930667830307e-21
33098	Tfrc	0.926377098202254	9.24462736024064	698.366822780219	1.16566513285486e-22	1.74373154511757e-21
29127	Prkd3	-1.04344873033013	7.8551151018707	697.753882209823	1.18081395005617e-22	1.764331695504e-21
20170	Inpp5k	-2.2459328108144	4.90238036341992	697.32703458436	1.19148727783081e-22	1.77820449797477e-21
7723	Fam221a	4.64180937299931	3.72510625005989	697.230499070596	1.19391536927156e-22	1.77975393521797e-21
3213	Arrb1	-1.23738413229099	7.03457284383817	696.724490378466	1.20672917508872e-22	1.79676361476873e-21
35543	Zfp36l1	1.45142717624771	8.35311364262679	1053.57790882675	1.22033437674346e-22	1.81491076587689e-21
2882	Ankrd63	-3.15839870261173	4.4711184343778	807.362403036131	1.22636346676799e-22	1.82176150718841e-21
23701	Mbtps1	-0.972786239016227	7.83751130868395	695.349119019397	1.24230403872682e-22	1.84330280601355e-21
28037	Pbx3	1.99810427653719	5.29727603396663	693.458584822568	1.29303823436884e-22	1.91600385476222e-21
5626	Cpq	-3.0777306089433	3.89042898889551	693.412802044343	1.29429389642274e-22	1.91600385476222e-21
19792	Hsp90b1	-0.856420763038053	10.0155541568304	692.394795557324	1.32255245595928e-22	1.95557554255873e-21
23899	Mfsd12	-1.76294017788484	5.75217693624208	707.716352553926	1.32807192237838e-22	1.96147185306288e-21
26233	Nol4l	3.77096924440303	3.96789415487853	691.710753251767	1.34190930774596e-22	1.97962542461833e-21
23257	Lrp8	8.15122424066625	3.68266777993076	698.344427113839	1.35013852799302e-22	1.98947340056969e-21
2292	Acot7	1.18551400709063	7.22622972539751	691.225849893396	1.35581364996158e-22	1.99553951583425e-21
8248	Fscn1	3.78514335215737	3.94418811660131	691.109514257833	1.35917228609212e-22	1.99818612209066e-21
31595	Slc7a7	-2.09840373067121	4.7351007159311	689.966905489992	1.39263463681082e-22	2.04503285829845e-21
28497	Pim3	1.54855610118305	6.56844929135015	689.30222045726	1.41250338131858e-22	2.07183342471758e-21
32779	Taok3	-1.23353703633233	7.33988908364053	701.786385097781	1.42637866034237e-22	2.08979161849932e-21
6476	Dgkg	-2.57313204348121	4.23238526284555	687.727884574822	1.46077800063643e-22	2.13774426264566e-21
34967	Vps37b	2.29367210776928	5.06526010358806	686.604515196385	1.496297319687e-22	2.18722456376622e-21
29846	Rbmxl1	-1.31519225361311	6.34600630350591	684.438116299425	1.56741991534075e-22	2.2885760565494e-21
34946	Vprbp	1.83861367433982	6.13488783079576	724.683817913	1.59595275356237e-22	2.32736462844624e-21
23721	Mcl1	-0.872941567312434	8.90457489474573	683.5496773716	1.59762085779324e-22	2.32736462844624e-21
3217	Arrdc3	1.3922024190281	6.69060068385524	682.964768714075	1.61784178634726e-22	2.35278781039264e-21
30034	Rhod	4.86832360121595	3.7871789211193	682.938755159266	1.61874741191403e-22	2.35278781039264e-21
6329	Ddx39	-0.930536064808914	8.17854134320329	682.182295731199	1.64532007763647e-22	2.38869882019672e-21
5300	Clec9a	-6.84031789607497	7.58391954091143	5517.25690448446	1.6577610437761e-22	2.40403512633669e-21
19417	Heatr5a	-1.3294160370536	7.15872888729468	718.281683163854	1.70023465179244e-22	2.46283990002287e-21
28489	Pik3r5	-1.7261908266386	5.75878634459732	687.315830753278	1.70449066955941e-22	2.46621503092749e-21
29189	Prom1	10.8661814041609	3.8695872177137	818.076631345423	1.7131663963835e-22	2.47597016994252e-21
32436	Stau2	2.10082766528716	5.04631845753054	679.172421742224	1.75574339601632e-22	2.53464421488038e-21
35373	Zc3h7b	-1.28754707865606	6.74145784004527	679.091016219739	1.75883741586878e-22	2.53625147637384e-21
31209	Skap2	-1.11321338860164	7.35521169747269	676.673158630217	1.85343376142047e-22	2.669653466253e-21
29796	Rbfox2	10.7916691951885	3.6911977620008	795.923532304146	1.85859052639474e-22	2.67407322364995e-21
33654	Tnip3	6.66571346579163	4.14870864746068	828.583193804617	1.86785735839307e-22	2.68438983998017e-21
30876	Sema4a	-3.07961587122177	4.58939005819035	841.592491739143	1.86999886702703e-22	2.68445465160102e-21
3712	Bak1	-1.03678685454761	7.43886584435709	675.457086029532	1.90304663604813e-22	2.72883674967484e-21
18822	Gmip	-1.58737322915896	7.2683801449459	953.645327598412	1.91980617029441e-22	2.74978948664653e-21
19608	Hmgcr	-0.872108011550343	9.3217831280445	674.910373387236	1.92581043983529e-22	2.75530756224479e-21
32278	Srebf1	-1.0071079839387	7.60708462574668	673.943904174344	1.96676451740509e-22	2.81076112113529e-21
25921	Ndfip2	1.38105796927656	6.48458977357328	673.777366162995	1.97391477467299e-22	2.81783485949695e-21
19802	Hspa4l	1.46682864344999	6.63859896319009	671.694451072153	2.0657209432346e-22	2.94560764789744e-21
19381	Hck	-1.50746921659525	6.00854779190381	669.564563551506	2.16431699984935e-22	3.08276742859521e-21
32429	Stat2	-1.63227381381583	6.01344168908824	683.625557717363	2.19975306828269e-22	3.1297597821511e-21
8531	Gemin2	1.72281567576394	5.86269658884091	668.007259993844	2.23957446679152e-22	3.18288024941902e-21
8287	Fus	-0.887925763167773	8.88345097864866	665.509917727152	2.36613850402645e-22	3.35902478315507e-21
31557	Slc5a6	2.11277182629687	5.11453296442495	663.424597773515	2.4776598203242e-22	3.51344784044866e-21
29613	Rab35	-1.20559186007232	6.77098807228389	659.546218834025	2.70023791500792e-22	3.82483921478721e-21
30922	Serinc1	0.950288385489651	8.06196333567198	658.592375253244	2.75817997003521e-22	3.90259607914926e-21
7225	Emilin2	10.4510330127975	3.30027319232859	772.019897692084	2.83455688824288e-22	4.00623630838301e-21
29857	Rbpms2	3.01870240153774	4.38954904489021	656.426359277408	2.89473282823788e-22	4.0867755088849e-21
5298	Clec5a	-1.91117695166322	5.19879111912637	656.088785722694	2.91665527975476e-22	4.11319062304622e-21
3073	Arg2	10.5639223684588	3.65034751513343	769.679608101223	2.95613962633599e-22	4.1642868993655e-21
8447	Gata2	4.66438206630384	4.38891028945848	779.485091913941	2.96974996154001e-22	4.17886244588131e-21
31612	Slc9a9	-2.6168073063189	4.12080773537119	653.691761708667	3.07749970187362e-22	4.32572817590469e-21
19656	Homer3	1.50751240309028	5.93733149142884	652.70337512553	3.14655021246623e-22	4.41793590686734e-21
27875	P2ry10	-1.98086413214532	5.05736624787887	651.914301437207	3.20286079317456e-22	4.49207365351591e-21
6268	Dcp2	-1.07928140554685	7.46560072180776	651.692043800243	3.21891479867721e-22	4.50965032790609e-21
31239	Slamf9	-2.58442141890294	4.17957252230881	650.61781146342	3.2977257788862e-22	4.61501405449593e-21
23961	Midn	1.07178169701849	7.34407582017739	650.498782973769	3.30658396277311e-22	4.62235891302508e-21
5681	Crim1	-1.36496477549811	6.36098821829987	647.600704884912	3.5302721200701e-22	4.92967660823311e-21
20723	Klhl7	1.78522757123714	5.50543388465073	647.374057955788	3.54843289867798e-22	4.94963870017119e-21
4815	Cdk14	-1.04188744484368	7.27919365534256	646.688539166047	3.60397049134907e-22	5.02163679452936e-21
3075	Arhgap1	-1.19631452038156	6.59485710902796	645.839801806251	3.67401729096166e-22	5.11367297943088e-21
7608	Fam134a	1.03460908283213	7.64449790360336	645.710472642445	3.68481760948945e-22	5.12313675239005e-21
32938	Tcf3	-1.32306019370111	6.38042128320424	645.555832743462	3.69777604973354e-22	5.13557725779154e-21
20809	Kremen1	2.94915403502251	4.3502069729694	645.045541188822	3.74088274253816e-22	5.18981619915505e-21
30969	Serpinb6b	-1.35652796134975	6.52919882482949	644.821859038264	3.75994667178968e-22	5.21061873725832e-21
32677	Sypl	1.09386218528387	7.18110403523217	644.526977059023	3.78523709664482e-22	5.23999578622021e-21
27812	Osgin2	2.02315996680455	5.1971549507722	643.289538674624	3.8933581316141e-22	5.38384998653549e-21
18992	Gpr183	-2.4735152150323	4.32717853193026	642.618372967811	3.95337305790214e-22	5.46094304276558e-21
25822	Naip6	-2.03806826852546	4.58162929324796	640.893321695084	4.11219278088018e-22	5.67420566370374e-21
8616	Gjb2	6.95520480801267	3.32809437641357	639.663081637262	4.2296017173124e-22	5.82993003123631e-21
5042	Cfl2	1.59019097977526	5.96828095530388	639.510279855795	4.24443191883331e-22	5.84408072265168e-21
7627	Fam160a2	4.86681599513361	3.80620944146964	639.160360949038	4.27860242202256e-22	5.88480172008581e-21
19985	Igf2	10.6077875853957	3.77399396157097	749.228160603666	4.28979243206439e-22	5.89386181250907e-21
18942	Gpi1	-0.929665491712695	8.89423207917734	638.397484554603	4.35411934649444e-22	5.97583046429382e-21
31087	Sh2d3c	-2.78920353898138	3.76428182166498	638.117012685847	4.38223905044825e-22	6.00798405149785e-21
28644	Pld2	-2.47442294035645	4.24921517973061	637.87456064778	4.40670284664429e-22	6.03506202687489e-21
5191	Cish	10.6781396265964	3.68854359710252	747.463975974218	4.43184661929089e-22	6.06301238889101e-21
28490	Pik3r6	-2.49398409504779	4.35287686581161	636.506984977647	4.5474457664267e-22	6.21451900097053e-21
25986	Necap1	1.49706232132403	6.06627567930692	636.442390981992	4.55421073285227e-22	6.21712883093532e-21
30654	Sbk1	3.99643075776918	3.88229161982571	636.175962223246	4.58222748098191e-22	6.248713833224e-21
31971	Snx17	-1.23398711897182	6.62148084728597	635.331395890122	4.67225928139411e-22	6.36471064875017e-21
2652	Akr1a1	-1.19338647604173	8.73510251692311	843.730956172165	4.67785808945579e-22	6.36556565733065e-21
2457	Adgb	-3.6666006082735	3.42666639492409	634.430703520688	4.77035420735274e-22	6.48454199842377e-21
27928	Pak2	-0.971294313676268	7.92039029286122	634.217253387995	4.79392125931319e-22	6.50966720312889e-21
32579	Sun2	-1.13156664293271	7.07520805141635	633.841998836197	4.83565435641687e-22	6.55938072393199e-21
8501	Gcnt4	10.5650339010887	3.51885334178101	741.897470550458	4.91404499764913e-22	6.65866097300498e-21
7512	F2r	3.06047694277369	4.27521579394951	631.503975810162	5.10454598846683e-22	6.90948323280315e-21
28424	Phyh	-1.8751099132853	5.0129387537187	631.412935828993	5.11533331379584e-22	6.91512478523763e-21
32054	Sp110	-2.62250129394967	5.03527792880125	837.994932043126	5.11951448372142e-22	6.91512478523763e-21
7448	Etv5	-1.11951611161898	6.87963430856917	631.234955689471	5.13649238141168e-22	6.93074656943904e-21
2449	Adcy7	-0.942313348278365	8.32592869559604	630.49451045461	5.2255257632307e-22	7.04345867349149e-21
601	2210016F16Rik	-1.55510771397495	5.57752846924588	629.182873600296	5.387301201995e-22	7.25387927355899e-21
7330	Eps15	-1.11315289881191	7.23612242496506	628.62938363484	5.45716106841219e-22	7.34022557573719e-21
20175	Insig1	-1.08137318858474	7.55762690204503	628.371588440459	5.49002804020586e-22	7.37668510543924e-21
35029	Wasf2	-1.06787429711646	7.56908290033761	627.911639648788	5.54919294924197e-22	7.44836642715339e-21
28518	Pirb	-5.41795627983245	4.32789061205939	1122.52736978928	5.59869511483164e-22	7.50694146025331e-21
32287	Srgn	1.0038648203387	8.0269909490581	626.951568527489	5.67489016736863e-22	7.60114734238027e-21
25744	Myo9b	-1.07505393783097	8.10167994120008	659.932675324511	5.74829216278215e-22	7.69141913734853e-21
7963	Fcrl1	1.72115042735559	5.71608185769016	621.660984885742	6.42420215256868e-22	8.58683805465991e-21
7641	Fam168b	-0.887637582485956	8.28756941491893	621.477563503673	6.45200048210681e-22	8.6150016864836e-21
22943	Laptm4b	1.76853563284406	5.36219060622861	621.367660268892	6.46871817457828e-22	8.62832669015363e-21
8146	Fnip1	1.55108221489946	6.25927218288302	620.494667982751	6.60316191577433e-22	8.79848994084186e-21
2916	Anxa2	6.65533766438873	3.37031535250536	620.247010969444	6.64184161331857e-22	8.84082971502539e-21
35315	Zbtb10	5.54297120824252	4.09923890206556	689.932208679353	6.73548866824469e-22	8.95617158846036e-21
4729	Cd8a	-2.42940089455129	4.2932604257504	618.170513202115	6.97581025176776e-22	9.26610480019566e-21
33333	Tmem120a	1.64984928978489	5.66844982267509	618.052733601751	6.99528150157995e-22	9.28233985779599e-21
25997	Nefh	-1.48530338738537	5.7199779642483	617.994098309162	7.00499662948178e-22	9.28560888618159e-21
19909	Iffo2	3.09422838122938	4.21352214297552	617.797798651095	7.0376257446596e-22	9.31921382216817e-21
28601	Plat	10.569280186541	3.67145002371086	722.292600844416	7.1127667339828e-22	9.4089853335382e-21
29187	Prokr2	10.6300033144584	3.54046879761928	722.031686673578	7.14832220585902e-22	9.44626066522444e-21
28962	Ppp1r15a	1.74429596242667	5.97446428605505	623.770861239993	7.29782818992015e-22	9.63388556411624e-21
26165	Nlrc4	-4.67629117319644	3.2391370401786	614.006799234827	7.70058055774954e-22	1.01550910444885e-20
3200	Arntl	2.22724521872312	4.70388175247563	613.304096511231	7.83061492781331e-22	1.03159489866923e-20
31347	Slc25a11	-1.47402503706318	5.67732768879058	613.155140806995	7.85847831096502e-22	1.03420159066708e-20
21162	LOC102635948	-4.35450787871786	3.12285639855462	611.823704961552	8.11227674681584e-22	1.06650619859319e-20
20933	Kynu	-2.74187827620433	4.17544210052779	611.123060466139	8.24932732320639e-22	1.08341165511444e-20
7895	Fbxo28	1.29716739924444	6.5700453068979	610.570526390679	8.35914557359164e-22	1.09670962161722e-20
28932	Ppip5k2	-1.16004172517274	6.69819024658902	610.523909427353	8.36848184606174e-22	1.09681074758261e-20
31747	Smoc1	6.58674525192901	3.31696715811238	609.228114543135	8.63249538350816e-22	1.13025668083663e-20
19492	Higd2a	-1.31227218522203	6.29509618084001	608.336042721808	8.81940008972488e-22	1.15354870427913e-20
31258	Slc12a9	-1.59136433863586	5.85910041322783	612.519534865633	9.16488471260424e-22	1.19751376270303e-20
31124	Shc1	-0.936695568001333	7.72653255376966	606.391462458048	9.24192950129938e-22	1.20634971726951e-20
26066	Nfil3	2.12367772284952	4.81933130859926	605.472564428944	9.44904811613813e-22	1.23212893204836e-20
26410	Nt5c2	-1.55538952631236	5.62044730039383	605.252244613372	9.49943923277899e-22	1.23743966811531e-20
31486	Slc38a2	0.876829432252041	8.80163963005366	605.142718886059	9.52459619784522e-22	1.23945583651838e-20
4833	Cdk6	2.05358063472736	5.20111658835541	605.045744011914	9.54692959626912e-22	1.24110084751499e-20
28727	Plxdc1	-2.29382931474835	4.33032924519371	604.847076549506	9.59285727683572e-22	1.24580666764586e-20
28794	Podxl	10.3691862081275	3.40363066881321	706.139610970264	9.71734462421196e-22	1.26069501431646e-20
32428	Stat1	-1.30106050807594	6.44802781352509	604.017422348767	9.78721487940703e-22	1.26847456002841e-20
20614	Kif20a	-0.994829957671353	7.63527772232798	603.819856871925	9.83411285359239e-22	1.27326405551315e-20
7195	Elovl1	-1.54525645690276	6.97807993067167	806.264548048803	1.00217809395715e-21	1.29625156496175e-20
13514	Gm34462	-1.49808760215969	5.55193361987352	602.811032066142	1.00773480995045e-21	1.30212353596524e-20
8477	Gbp9	-3.16443389468805	3.68915717668663	602.694725283049	1.01057998488419e-21	1.30448353895585e-20
23213	Lpcat3	-1.35987548073314	6.0185033063225	602.533260927942	1.01454402861646e-21	1.30828159984227e-20
8659	Glmp	-1.16087682197829	6.55808027645727	602.020610002082	1.02724006860211e-21	1.32332083284205e-20
3448	Atpif1	-1.18265954070457	7.07211453611577	600.693043703836	1.0609110502492e-21	1.36532321592372e-20
4320	Carm1	-1.44521178912879	5.79221163979685	600.618185321657	1.06284436618247e-21	1.36643796274765e-20
6725	Dok3	-3.1606503862096	3.6452327312404	600.504241306839	1.06579432706668e-21	1.36885620442215e-20
2275	Acly	-0.876980011417871	8.33595635609678	600.170514031237	1.07448467297515e-21	1.37863489353174e-20
1742	9230114K14Rik	3.91526289916659	3.66678632306035	599.929711561556	1.08080209936989e-21	1.38535244068383e-20
5624	Cpox	1.49428024748428	5.90810063419134	599.875102725336	1.08224025271008e-21	1.38580864359526e-20
29736	Rara	-1.627713218679	5.10792789414914	597.567566421659	1.14491278994405e-21	1.46459623129207e-20
19899	Ido1	4.59029782620638	3.67455897205795	597.059680233843	1.15921934707624e-21	1.48141753885342e-20
29202	Prpf18	-1.58869522849899	5.80785208862826	596.279272428785	1.18157488066331e-21	1.50848119111603e-20
8493	Gclc	1.22551380966427	6.59624601311815	594.076223052573	1.247197687099e-21	1.59067394256003e-20
28408	Phlda3	7.57873162214626	3.57105974058522	624.82883995441	1.25850758438901e-21	1.60350145453744e-20
30191	Rnf149	1.2348619634021	6.51298004598472	593.383698442375	1.26861970403153e-21	1.61477885786518e-20
8280	Fuca1	-1.26978684103916	6.24871876080986	593.063427288591	1.27865895880504e-21	1.62594120829181e-20
3761	Bcat1	4.83399272831886	3.59388993067839	592.976833240787	1.28138785544347e-21	1.6277947905708e-20
25242	Mmp25	-1.74038147098618	5.10746769205443	592.830390911092	1.28601691837597e-21	1.63205615855345e-20
7145	Eif4a2	-1.02376404641565	7.41924861382776	592.670800725311	1.29108187852045e-21	1.6368617281638e-20
8475	Gbp7	7.04759305343254	3.53490294340375	592.479980327808	1.29716591019312e-21	1.64294851434451e-20
35873	Zmiz2	-1.118065445617	6.8882856592525	592.290118103751	1.30324971165432e-21	1.6490229800132e-20
6831	Dtx3l	-1.73318979444226	5.37669078615252	589.409133711681	1.39939206077964e-21	1.76892550229845e-20
27961	Papola	-0.826434115587858	8.80316849275134	588.584218519948	1.42829165928687e-21	1.8036760056379e-20
35195	Wwc2	6.60383258869674	3.37597024649458	588.160135128884	1.44339558310091e-21	1.82095373808937e-20
2933	Ap1b1	-1.04268751501235	6.98915588974753	588.027712362676	1.4481466676966e-21	1.82514941730856e-20
29377	Psme2b	-1.75024793341223	5.17846575180352	587.790402590208	1.45670263120515e-21	1.83383679849801e-20
29590	Rab19	-2.17347863117478	4.61144234855869	587.757204678558	1.45790383511986e-21	1.83383679849801e-20
6312	Ddt	2.02711861423134	5.65217524417645	680.490480825092	1.46565326660681e-21	1.84177527761533e-20
5491	Col5a1	10.3801426914887	3.33469803233847	685.256634322817	1.46969504493498e-21	1.84504363239141e-20
28222	Pdia5	3.04991209169216	4.00759906381917	587.339841708722	1.47309567439726e-21	1.84750147998598e-20
31463	Slc35e4	5.85108387985015	3.26945050285382	587.156499124752	1.47982249715148e-21	1.85412202309439e-20
3146	Arid4a	-1.04335654512593	7.32006473261836	587.096317601257	1.48203767884177e-21	1.85508235362355e-20
8089	Fkbp8	-0.905975956669549	8.08419716481568	586.622552715195	1.49960002263938e-21	1.87523225487277e-20
33911	Trip6	-3.25940034368859	3.75724442410649	586.390221917092	1.50829336001212e-21	1.88353579935189e-20
34984	Vrk2	-1.49441661654541	5.52355054908629	586.366549547831	1.50918213989461e-21	1.88353579935189e-20
25720	Myo10	5.92939179231769	3.7135920608907	616.815389873045	1.51392089357851e-21	1.88761022806941e-20
4230	Calm1	-0.870200065651724	10.4463857986796	597.706375084276	1.54605177977971e-21	1.92579698833455e-20
4593	Ccng2	1.28700805801757	6.50972609936914	585.101107660385	1.55751479616274e-21	1.9381901812307e-20
33124	Tgs1	-1.47045115851652	5.80300077683882	584.807336891157	1.56896931462065e-21	1.9505487450211e-20
7190	Elmod2	1.221345696191	6.49179619359815	584.372453793566	1.58609103680846e-21	1.96964264359421e-20
28409	Phldb1	2.72375915805995	4.42599628664093	584.339304256309	1.58740430159252e-21	1.96964264359421e-20
32944	Tchh	-2.33656143142983	4.99290152164856	702.983983707424	1.60014394770568e-21	1.98003062632024e-20
7283	Eomes	8.40940526968416	3.07476797824769	584.0189586267	1.60015508320047e-21	1.98003062632024e-20
19151	Gss	1.71031124755808	5.36126279239672	584.012451211397	1.60041522705306e-21	1.98003062632024e-20
4728	Cd86	-1.7800863516028	6.40078081412224	802.916264750547	1.63247127858387e-21	2.01774080330758e-20
29727	Rapgef1	-1.23467827324148	6.96206876412846	593.805122546843	1.69973935719662e-21	2.09885848301858e-20
28231	Pdlim2	-1.89209154448901	4.78545591107465	581.404681866966	1.7083818496286e-21	2.10728218278546e-20
2313	Acsl1	1.15233206496147	6.73385907655923	581.370382970542	1.70985254815626e-21	2.10728218278546e-20
25653	Mvp	-1.22115333973635	6.45878687194103	581.264772695704	1.71438947518898e-21	2.11084204132644e-20
27935	Pald1	2.30856137231013	4.51539693456362	580.440639793458	1.75023708921793e-21	2.15290931099286e-20
30455	Rras2	2.15311257136405	4.68279157254433	579.708815084073	1.78273918730919e-21	2.19078457711077e-20
18867	Gnl1	-1.17146468212951	6.39740273878925	579.543425876524	1.79017321851436e-21	2.19781093605718e-20
6713	Dock11	-1.2362656060731	6.93923721807099	589.388312794359	1.80553642645734e-21	2.21454922804466e-20
27926	Pak1	-1.32439044139057	6.63904313743942	590.655333639225	1.83569748000657e-21	2.24938815612288e-20
30599	Samd1	-1.19227647158595	6.76859059581223	576.430344505989	1.93644084507635e-21	2.37056644562167e-20
30185	Rnf141	-1.77824739484483	6.30209421137117	784.606634281948	1.95357334057635e-21	2.38925564719008e-20
3059	Arf3	-0.870040425321878	8.74954701156158	575.499921328437	1.98258875860518e-21	2.42242834484154e-20
5044	Cfp	-4.90167124045726	7.11765167201035	3544.6632577141	2.06767828148238e-21	2.52398669155213e-20
29997	Rgs19	-1.30992451703003	6.26635880946391	573.638639107989	2.07845929810889e-21	2.53473060116993e-20
5745	Csf2ra	-1.5703733162428	5.716790175082	573.254488384062	2.09885403907923e-21	2.55716707615694e-20
19493	Hilpda	2.54359005001264	5.09899490756183	661.887833718212	2.14873592015249e-21	2.61545280014759e-20
28528	Pitpnm1	-1.45237119040406	7.04315994604586	746.003516887161	2.16199299648527e-21	2.62909024881233e-20
29577	Rab11fip1	-1.24747687058922	6.31360609904359	571.802215256074	2.17790339322644e-21	2.64592532734957e-20
33942	Trp53i11	10.6898222751284	3.66700761750073	705.485151330647	2.20821264454848e-21	2.68020501549226e-20
3382	Atp2a3	-1.52689603260254	6.67111080093636	712.820105967741	2.24025565841037e-21	2.71652213124477e-20
23546	Manba	-1.67842066664181	4.98063052633608	570.538221608239	2.24928740379551e-21	2.72489358614962e-20
25664	Myb	2.83846480538853	4.47199854221008	570.494726478554	2.25178772017264e-21	2.72534421141877e-20
19509	Hist1h1c	-1.46122197501318	5.49123473660425	569.836845032645	2.28996924861508e-21	2.76893826520454e-20
19918	Ifi35	-1.6733263350025	5.17186789013873	568.878610316726	2.34682117050499e-21	2.83500425361475e-20
25806	Nacc1	-0.82597137282629	8.26795980919618	568.768246853138	2.35346493683502e-21	2.8403504727778e-20
4924	Cenpk	1.52932015245396	5.97403411801316	567.627495245345	2.42332282072787e-21	2.92190665907913e-20
18855	Gng10	-1.46012181752877	5.90384881804604	567.5470440281	2.42833221720299e-21	2.92519228986682e-20
8522	Gdi2	-0.759668127399226	9.52233897519617	567.257081686014	2.44647881090119e-21	2.944282065187e-20
3868	Blvrb	1.87804094678542	5.23612868976622	565.617578908008	2.55183788201983e-21	3.0681956881938e-20
23923	Mgat2	-0.960393213943672	7.3895597566683	565.300472733631	2.57276821949616e-21	3.09045938561429e-20
7568	Fam101b	3.58136587741364	3.83672752602439	563.959386923218	2.66332898542417e-21	3.19624439159855e-20
18895	Gon4l	-1.27913391051998	6.0864438925431	563.834291266398	2.67194792532253e-21	3.20358550409691e-20
142	1700009J07Rik	-6.27419162418178	3.11801117775128	621.885537248241	2.70297870788081e-21	3.23775887319119e-20
23522	Mal	10.3158790412135	3.40406324910644	654.381868153657	2.77178720073212e-21	3.31707804723128e-20
27887	P4ha2	5.44857607499686	3.3801669123827	562.322926695903	2.7784596258482e-21	3.32001517818419e-20
31143	Shkbp1	-1.57150212242339	5.49378048163491	562.309484482998	2.77942699805814e-21	3.32001517818419e-20
4424	Ccdc134	-1.55773922405675	5.55139124178534	561.666850353195	2.82609549282132e-21	3.37261442549646e-20
25879	Ncapd3	1.02451640412695	7.29356789142349	561.590045569034	2.83172869866873e-21	3.37619050153195e-20
19800	Hspa2	2.37474808352232	4.52386476144653	561.120661375056	2.86641638290389e-21	3.41436853796133e-20
26024	Neo1	8.46318062907471	4.06959647919242	760.475965489027	2.92355695296557e-21	3.47919579765094e-20
2431	Adar	-1.17092631270392	6.79452123452003	559.398155152301	2.99763985854919e-21	3.56404627564739e-20
32160	Spg21	-1.16636182826592	6.83975634661209	558.314309075258	3.08347822201566e-21	3.66270302717166e-20
35797	Zfp948	2.15561488182326	5.16013942577156	575.792932826905	3.09287342087738e-21	3.67045821634243e-20
18980	Gpr161	7.48953003355584	3.05760034322936	557.773452766766	3.1272888010591e-21	3.70786417570016e-20
7750	Fam46c	1.85971765632668	5.12490610321257	557.631426041672	3.13890287759349e-21	3.71624875286451e-20
30504	Rtcb	-1.12147904052416	6.88078599361261	557.616026732863	3.1401648969929e-21	3.71624875286451e-20
4819	Cdk18	1.45566446725229	5.80241892597472	556.387873072626	3.24257731155126e-21	3.83390604565225e-20
29316	Psen1	-1.00006083339522	7.30155964189486	555.915280899918	3.28292836726139e-21	3.87803484712011e-20
32272	Src	5.01512520843317	3.47922059967788	555.586010264578	3.31135825936227e-21	3.90801313466672e-20
30369	Rpl8	-0.83369048731899	9.57750130490823	555.46830254655	3.32158491855076e-21	3.91647282523412e-20
7926	Fbxw17	-1.60664523080619	5.14929195636132	555.395542417354	3.32792327197744e-21	3.92033647632669e-20
8688	Glul	2.13942117214557	5.32274609825788	606.115291289066	3.35502728766005e-21	3.94863275905211e-20
7023	Edem3	1.1776516168135	6.98058372310865	554.627415652129	3.39562860024645e-21	3.99274786282422e-20
20925	Ksr1	3.14856768266045	4.01000020204858	554.306512834356	3.42434726859864e-21	4.02282263985372e-20
23156	Lman2l	-1.74468048364494	5.46807725498193	582.062749122447	3.46775738746146e-21	4.07008554962823e-20
28704	Plp2	-0.858832763961502	7.76991912538666	553.749608208508	3.47480243397026e-21	4.07461952078655e-20
6814	Dsp	10.4392629266717	3.52591165642844	642.685109664141	3.55152727467164e-21	4.16077829388566e-20
35199	Wwtr1	10.2689312996941	3.31486954607607	642.223294214092	3.58677464417694e-21	4.19730551461058e-20
7040	Eef1g	-0.824159109244333	9.85364307007594	552.517550834199	3.58926164662131e-21	4.19730551461058e-20
31756	Smpd1	1.90925228850853	5.1000128361244	552.474530351031	3.59333015150489e-21	4.19822925091424e-20
35774	Zfp90	-1.83139116803647	4.84682022700986	551.651525781378	3.67211617553899e-21	4.28636714929596e-20
3205	Arpc3	-0.909743583588654	8.77451970763734	562.884174896494	3.68143269181061e-21	4.29332838056784e-20
7424	Esx1	2.72732675455487	4.40337548752088	549.969721839315	3.83889477839589e-21	4.47288877500995e-20
30641	Sat1	1.30750623575151	6.55508116977691	549.686881461235	3.86772690693186e-21	4.50238573120568e-20
20641	Kifc3	8.39437039166642	3.15490836895905	549.48947802822	3.88798640795922e-21	4.5183068371866e-20
25229	Mmp13	8.41235436012295	2.9404324535403	549.484868202985	3.88846086261588e-21	4.5183068371866e-20
6209	Dapk1	-1.65293717308967	6.75125833282947	806.188477929499	3.99180892611882e-21	4.63418978231654e-20
35370	Zc3h4	-1.35611973158547	6.77899547915973	616.338252196677	4.03075513523212e-21	4.67516481038472e-20
34240	Ubb	0.870791422145906	9.44412861615497	559.317529340858	4.03509303685571e-21	4.67596075447397e-20
745	2700081O15Rik	1.5420701587996	5.98134859015771	548.027557123076	4.04158790940287e-21	4.67925254791173e-20
31432	Slc30a3	8.40277757413178	3.1861932731894	547.240266379965	4.12697378921703e-21	4.77379398111329e-20
25189	Mkrn1	-0.92241058288696	7.75581726240602	545.493660852294	4.32333923304037e-21	4.99642228150559e-20
20646	Kirrel	6.92654243592259	3.31114789223154	545.379075131144	4.33656499739789e-21	5.00718798842921e-20
30956	Serpinb11	8.35772363671223	2.76754914714446	545.330019151738	4.34224032790546e-21	5.00922408998463e-20
7097	Ehd2	6.64094747824423	2.9901807663507	545.166751682794	4.36118594465375e-21	5.02655139705592e-20
4570	Ccl4	7.17091974360577	3.25311750657226	544.780414495473	4.40636824232271e-21	5.07405983299841e-20
30556	Ryk	2.45418632983545	4.79311909727469	559.040923493826	4.50822821742436e-21	5.1866902357699e-20
3565	B4galt5	1.31954904748598	6.31088205330202	543.154444978272	4.60206421843043e-21	5.28989518105939e-20
32583	Supt16	-1.02473327324744	7.59115846743481	542.884340112594	4.63546009350187e-21	5.32350372173018e-20
28682	Plekho2	-0.966118696181918	7.1495902126465	542.81525636704	4.64404302852116e-21	5.32858162905138e-20
29658	Rac1	-0.742496214570357	9.48829760006036	541.774995858543	4.77535170916223e-21	5.47434007482743e-20
28414	Phospho1	2.44188897879407	4.4618689734087	541.26379058488	4.84132365660208e-21	5.54500442064308e-20
30885	Sema6b	1.57279692864851	5.38638449917336	541.225315505719	4.84632806616982e-21	5.54577577187708e-20
26003	Neil3	1.34402370624807	6.12158776890324	541.101364200757	4.86248777758386e-21	5.5592996421394e-20
19602	Hmgb2	-0.821345646611132	9.74054819913004	540.911434955003	4.88736058616094e-21	5.58275221282702e-20
32473	Stk39	1.5248244032933	5.72295543835122	540.575709970506	4.93165867396046e-21	5.62833238146735e-20
34229	Uba7	-3.86280663429296	3.36635534791479	547.717322969961	4.96798622732141e-21	5.66474297781395e-20
27876	P2ry12	-2.85199886333011	3.58165775912267	540.133609818821	4.99064624430428e-21	5.68551825251925e-20
5661	Creb1	-1.13492008259599	6.59250443247932	539.629170185133	5.05887082541092e-21	5.75811919283438e-20
7648	Fam171b	3.6126924557916	3.8551385015487	539.364170803678	5.09510896774768e-21	5.79421583765622e-20
23505	Maged1	1.03753794828644	7.09796905348596	538.997560223147	5.14569881360971e-21	5.84655486320074e-20
23286	Lrrc32	-2.34072213688137	4.73284609530887	613.491995474246	5.16870770717425e-21	5.86749132893319e-20
4271	Capn1	-0.919128037130614	7.40062256436693	538.172484531028	5.26152147173946e-21	5.96333094957428e-20
33744	Tpm1	1.34356011584254	6.34258864057407	538.165966366159	5.26244746038183e-21	5.96333094957428e-20
3087	Arhgap22	-3.31488479488066	3.36884237107721	537.945741841687	5.29383540752375e-21	5.99359526024241e-20
19661	Hopx	4.61026126275018	3.4048502464461	537.721576320507	5.32598995305098e-21	6.02467326402984e-20
9042	Gm12159	-6.62840659430045	2.90951348567099	564.595711808751	5.3551192771334e-21	6.0522773471927e-20
20233	Irak1	-1.22736810010477	6.20307975347626	537.037149769818	5.42545874248134e-21	6.12636677226398e-20
2129	Aagab	-1.49045196986023	5.5232725772475	536.309024046499	5.53345445298124e-21	6.24280918682157e-20
25203	Mlkl	1.78866996451658	6.64222598785265	785.30469660921	5.5602253982233e-21	6.267489984529e-20
25224	Mmgt1	1.08321770544191	6.82669353258767	536.003328502287	5.57947570905046e-21	6.28166976324525e-20
6854	Dusp2	3.02583046144663	4.01269547961822	535.982565066604	5.58261631438742e-21	6.28166976324525e-20
31020	Sf1	-0.782832052637399	9.18607776112633	535.822375632281	5.60690941245954e-21	6.30346576176861e-20
32723	Tab2	-0.904481652248508	7.48829982718934	535.769503823546	5.6149522418798e-21	6.30697047870796e-20
6704	Dnph1	1.69424248571089	5.92266636721081	577.065143488721	5.62660248488689e-21	6.31451751261846e-20
28236	Pdp1	1.77741096898337	5.05849770947527	535.621213098008	5.63757578529164e-21	6.32129228814881e-20
6863	Dusp5	1.46258011108979	5.60520069233025	535.214815713007	5.70007576302464e-21	6.38578041518202e-20
30247	Rnft1	1.56328411797621	5.7743424656073	534.467156005007	5.81699476928062e-21	6.51106800879706e-20
2432	Adarb1	3.177285381081	4.1174690086885	534.389624624902	5.82926450878589e-21	6.51910323449811e-20
31198	Six1	6.09842298197989	3.52120069410401	543.787494955438	6.05582431665234e-21	6.76656460512506e-20
32947	Tcirg1	-0.996873812064932	7.70909755457632	532.769854677201	6.09200762911029e-21	6.8010599556022e-20
28336	Pgap1	3.46610282204558	4.60612280848996	694.380515202864	6.10409567628313e-21	6.80861891418167e-20
6433	Dennd1c	-2.193747656592	4.42577169922	532.023488608711	6.21729552460188e-21	6.92884849369252e-20
33272	Tm7sf2	-2.74882324566248	3.79315391596887	531.368890792828	6.32943901454351e-21	7.04769274619388e-20
7242	Enah	1.45612921500494	6.10903130471768	530.499545520628	6.48171465501398e-21	7.2109779459126e-20
33606	Tmx3	-0.953690650137592	7.52074394385857	530.353923600146	6.50760131874701e-21	7.23349261168016e-20
4297	Car12	4.84417646460111	3.14269940417056	529.924357519489	6.58460732602371e-21	7.31274039980344e-20
27924	Paip2	1.02454828104349	7.20229995575357	529.874903508875	6.5935347918777e-21	7.31630961958353e-20
20342	Itpripl1	-1.1905095542378	6.25222502131206	529.600687664951	6.64327091110914e-21	7.36511549928594e-20
31333	Slc22a5	-1.82852078225297	4.66586452616088	529.025628335557	6.74887527956765e-21	7.4757221414242e-20
30371	Rplp0	-0.902904454629241	11.1943311858192	608.16453423145	6.89363764354507e-21	7.62947536954145e-20
20257	Irs2	3.14461297038122	4.6787779970467	632.653245476782	7.01743533544333e-21	7.75978061056579e-20
26136	Nkd2	5.69518620926589	3.1926184861898	527.302745050695	7.0761115931578e-21	7.8179127653482e-20
4262	Camta1	1.80020971986507	5.21341127892808	526.424898364896	7.24930857182949e-21	8.00236174674799e-20
12400	Gm32728	-4.6417039776505	2.66683221947805	526.263864076985	7.28156753179064e-21	8.03104842761233e-20
25226	Mmp10	10.2688746930887	3.0258447428203	609.230119455692	7.39651586688583e-21	8.15080771733847e-20
32282	Srf	-1.20880385656121	6.10911685171458	525.437929284127	7.44944257643167e-21	8.20078331233929e-20
30915	Sepw1	-1.28594809610831	6.07100423562659	525.412504017968	7.45467534210304e-21	8.20078331233929e-20
35027	Was	-1.09560039028471	6.599982998722	523.227641425437	7.91930159365771e-21	8.7044340692521e-20
30452	Rragc	-1.1563112433615	6.57247418350672	523.073390890327	7.95324971706064e-21	8.73425065411334e-20
32064	Sp9	5.93654366460057	3.02039085197658	522.147402036584	8.16033135619622e-21	8.95398826187597e-20
2810	Angel1	2.84406707928159	4.1527384073194	520.302551885681	8.5902177154676e-21	9.41761454165776e-20
5235	Cldn12	3.14162947551315	3.8882322990754	520.184206628171	8.61860571134522e-21	9.44065407474556e-20
23562	Map2	6.5900159611419	3.23308847732235	519.618534669523	8.75568316055202e-21	9.58260879238193e-20
23518	Magt1	-0.983883616209983	6.91698412782878	519.139435116219	8.87359849250591e-21	9.70336709620309e-20
32515	Stx17	-1.36863666887125	5.75114292000876	519.043120334041	8.89750692641515e-21	9.7212095727599e-20
29035	Pqlc2	-1.97828435490658	4.69036808242298	518.48026898969	9.03860399981648e-21	9.86695006118073e-20
32134	Specc1	10.0979688363494	2.98251786900059	600.25335394945	9.06501775827031e-21	9.88735539988512e-20
30769	Scoc	1.29056457967598	6.2635118765799	517.47640909902	9.29620455282336e-21	1.01308850467152e-19
35322	Zbtb18	1.21410094786827	6.52574166307084	517.437251307899	9.30640999195466e-21	1.01333826485527e-19
2603	Aif1l	6.29043057852282	3.39293554249794	517.013704742546	9.41756200484104e-21	1.02456993604069e-19
6192	Dab2ip	8.15595498826496	2.97729234227134	516.846111060499	9.46193362628037e-21	1.02852343025908e-19
4237	Caln1	-1.98963177345289	4.4203502845201	516.469212332789	9.56253586487268e-21	1.03857736853006e-19
4673	Cd2ap	-0.978136952056104	7.50260729163989	516.083936953679	9.66655260974589e-21	1.04898479803217e-19
5835	Ctps	1.09469759032328	7.01258799269421	515.797399798405	9.74469323081775e-21	1.05656898239307e-19
7158	Eif4g3	-1.67439870592415	7.2404886011537	945.61789185875	9.99492551946891e-21	1.08278359794247e-19
6299	Ddhd2	-1.40573104482295	5.9718913170651	514.778537669031	1.00280393335652e-20	1.08545260918261e-19
7569	Fam102a	-1.23835569347818	6.0291448067561	514.716080273619	1.00456918946138e-20	1.08637119246115e-19
7958	Fchsd2	-1.54009790897359	5.52666335651125	514.688513709766	1.00534936592461e-20	1.08637119246115e-19
29009	Ppp2r5c	-0.879814345147303	7.78089872527574	514.446096881193	1.01223799695583e-20	1.09289271087853e-19
1106	4930486L24Rik	-2.93175660512107	3.68608225401733	513.8280433213	1.03002942309311e-20	1.11116484942774e-19
11749	Gm31657	-6.98491154726073	2.37043773082118	512.985375130933	1.05482525629079e-20	1.1369560106737e-19
26595	Ogfr	-1.13648017775552	6.54743885981295	512.566345979392	1.0673913538828e-20	1.14953290887041e-19
7077	Efr3b	3.50117612456277	4.20676233402008	556.33433185262	1.07094837206685e-20	1.15116078967972e-19
34532	Uvrag	-1.0869931126481	6.70522894465395	512.433787783398	1.07139971518103e-20	1.15116078967972e-19
3876	Bmp2k	-1.47918491861928	6.88678249248591	699.095249529916	1.07159989168155e-20	1.15116078967972e-19
19401	Hdac9	-1.49799475783149	6.60832602855653	660.986967268737	1.07335946466205e-20	1.15208448826467e-19
35769	Zfp874a	2.67555368308777	4.31694826792121	512.241635198112	1.07723861453718e-20	1.15527977044796e-19
7186	Elmo1	-1.06737179485349	6.94504196331248	511.954491335181	1.08602725391642e-20	1.16373045911295e-19
19789	Hsh2d	-4.20920293655426	3.09303472697112	511.825067306932	1.09001349033733e-20	1.1670253130242e-19
29177	Prnp	2.07799354329391	4.61645659705413	510.608223170982	1.12826333078818e-20	1.20696841693757e-19
28379	Phf11b	-3.0697404723948	4.32936274510612	684.739798677547	1.14508934884071e-20	1.22394566877339e-19
23565	Map2k3	1.11687307487441	6.96402564526031	509.866370790001	1.15228201165661e-20	1.23060643530133e-19
27882	P3h1	2.64320769680588	4.2679693818533	509.774019125898	1.15530995751786e-20	1.23281200050135e-19
30078	Rhpn2	5.57018443747792	3.18808468014257	508.921327313669	1.18367103911025e-20	1.26202395135776e-19
5648	Crabp1	10.1325424432373	3.22473237983969	588.176429390135	1.19738234654695e-20	1.27558077766503e-19
28493	Pilrb1	-1.76859567767029	4.78077686892944	508.200821809781	1.20821371280277e-20	1.28604959205648e-19
23209	Lpar6	-2.45250329918056	3.93520583172784	507.552355360829	1.23076626155549e-20	1.30896694179552e-19
29854	Rbpj	-0.935957292442704	7.72661179319684	507.124710006684	1.24588411975896e-20	1.32394573888079e-19
3170	Arl5b	1.77487498602044	5.28393505941633	507.094222044111	1.24696943931938e-20	1.32400030435196e-19
31171	Sik1	-1.27839394709184	6.39248496153418	505.314057923603	1.31211993111348e-20	1.39202118623928e-19
20795	Knstrn	-1.0962675955317	6.33220418514236	505.032371820087	1.3227570857063e-20	1.40214441080043e-19
3457	Atxn1l	-0.980460195446853	7.48055816509783	504.631406362045	1.33805724982463e-20	1.41718966782501e-19
4528	Ccdc85b	-1.93308409193125	4.41272496880626	504.287923440883	1.35131391502939e-20	1.43004749437614e-19
26046	Neurog2	8.0949757688945	3.04294234246003	504.171062033012	1.35585600081217e-20	1.43366937162674e-19
32451	Stip1	0.71632006697276	9.50422444714532	503.892246492824	1.36675862196974e-20	1.44400529326093e-19
32020	Sort1	5.84007167184883	3.67781480657387	563.05412605788	1.37273552270769e-20	1.44912435022853e-19
5931	Cyb5b	-0.770213112796899	8.78397881384837	503.587455811745	1.3787838886622e-20	1.45431035373307e-19
22934	Lamtor3	1.09821097045223	7.03234415995337	503.40263935374	1.38613052129783e-20	1.46085607614968e-19
28824	Polr1a	-1.3402015460735	6.80434234619814	594.810407605906	1.38763879610414e-20	1.46124299211459e-19
32319	Srsf2	-0.75531544274569	8.70847124506679	502.225702210314	1.43390416621147e-20	1.50872168022497e-19
6733	Dopey1	-1.37346938518644	5.99873563032077	502.058488892473	1.44083265787444e-20	1.51476701018737e-19
6344	Ddx54	-0.919892432223546	7.29311481994099	502.019340864353	1.44245990463068e-20	1.51523372262476e-19
3112	Arhgdia	-0.704331243634403	9.75591069748443	501.869779004725	1.44869471781351e-20	1.52053572636082e-19
6483	Dhcr24	-1.00724920620792	7.06282205756047	501.577159262837	1.46097639192849e-20	1.53217057318955e-19
25187	Mknk1	-1.46615075531319	5.46840679856624	501.315333392368	1.47205964268106e-20	1.54253058302217e-19
7103	Ehmt2	-0.888836005027883	7.80360348826672	500.950741975605	1.48764245789976e-20	1.55758476479202e-19
29744	Rasa2	1.21825188789949	6.57760433729782	500.728776896646	1.49721533179315e-20	1.56632698722314e-19
2742	Alpl	-1.47143489139069	5.36094710421307	500.044817689184	1.52712790032416e-20	1.5963161439715e-19
23675	Maz	-0.896379100460434	7.69992382120133	499.926653179801	1.53235993554159e-20	1.60047870918515e-19
29953	Rfc3	1.1157492897698	6.90798365780915	499.588592626114	1.54743416504409e-20	1.61490582586712e-19
6473	Dgkd	1.09584505269878	6.81969493892301	499.25529876445	1.56245057506354e-20	1.62924915420917e-19
26414	Nt5dc2	1.67148497314182	5.39020498184516	499.043057460644	1.5720938559752e-20	1.63797085644935e-19
23225	Lrba	2.29786079077813	4.79050002998834	508.385709705172	1.59460114978485e-20	1.66007054658496e-19
4004	Btg3	3.20430725468058	3.75514487159736	498.249189774623	1.60872949528236e-20	1.67341845549071e-19
2887	Anks1	-1.37536146566256	5.60358335220982	498.114809255128	1.6150204138873e-20	1.67859873375218e-19
4287	Caprin2	2.08390790682395	4.78952954955939	496.843232567294	1.67586212858683e-20	1.74042291618445e-19
31454	Slc35b4	0.918660255602874	7.36837993115652	496.257453832426	1.70470739900647e-20	1.7689447523726e-19
6260	Dclk2	1.85086656227607	4.86114550038187	494.986061397327	1.76914965240328e-20	1.8343288501234e-19
32442	Steap3	7.60695860501288	3.19431056735345	494.434244615707	1.79792235033641e-20	1.86265337346746e-19
7518	F420015M19Rik	-3.86563828550769	3.17040950553307	494.012971927766	1.82022365601783e-20	1.88423313785839e-19
26055	Nfatc2	-3.10523497724494	6.48187707660007	1681.56853705178	1.83338572720293e-20	1.89632505951805e-19
1687	8030462N17Rik	1.27143852030312	6.30242378099191	493.563748384263	1.84432963014652e-20	1.90531089701704e-19
29013	Ppp3cb	-1.3417047404232	5.78807902561663	493.550435078184	1.84504920913794e-20	1.90531089701704e-19
8640	Glcci1	2.34054471478143	4.24416141462973	493.311358499137	1.85802223955946e-20	1.91716154533109e-19
2161	Abcb10	-1.36469438203073	5.58266123608252	493.240177617154	1.8619034785229e-20	1.91961948812284e-19
5819	Cth	3.21754296950292	3.85870633768015	492.734939277262	1.88970175488639e-20	1.94671206527114e-19
28352	Pgm1	1.37908036061352	5.77469602527789	491.979820401749	1.93207574536154e-20	1.98876446297062e-19
2066	AI606473	-1.81696284316037	4.92384946624571	491.864820666955	1.93861734042574e-20	1.99389518426921e-19
7768	Fam65a	-1.20497302303716	6.20798310898857	491.289951958173	1.97167356565048e-20	2.02626645330292e-19
23485	Maff	1.75532038982726	5.42359353061022	490.614751242386	2.01126757650803e-20	2.06529922351126e-19
19169	Gstt1	8.21166072434275	2.96574167670263	490.554668401791	2.01483166602514e-20	2.06730124066121e-19
18904	Got2	-0.735842895011509	8.79576328471982	490.118448097524	2.0409106867747e-20	2.09238281378303e-19
34233	Ubald2	1.39863644925687	5.68205905227626	489.194762474482	2.09732666257331e-20	2.1485014331401e-19
3843	Bid	-1.29390235790273	5.86889795753368	488.421117989723	2.1458570882498e-20	2.19645883413578e-19
31578	Slc6a6	-0.880946716998624	8.08574423939629	488.197802615001	2.16008702318198e-20	2.20925833321448e-19
26439	Nub1	-0.860981766062378	7.47533512936554	487.387747000815	2.21255434422895e-20	2.26111399663621e-19
2243	Acadl	-0.901694484715144	8.06915128287438	486.893038564529	2.24526300111354e-20	2.29271074396004e-19
34575	Vdr	5.27729880926633	3.16112533800092	485.993336613575	2.30607613100263e-20	2.35293265796723e-19
5940	Cybb	-2.06664759983009	4.21641883166741	485.723219555779	2.32467467082631e-20	2.36894748594183e-19
28486	Pik3r2	-1.17237376849808	6.32040027053446	485.711689949013	2.32547207327519e-20	2.36894748594183e-19
29819	Rbm3	-0.793725787175671	7.98193885659802	485.608466072617	2.3326241646491e-20	2.37434439016946e-19
34283	Ube3b	-0.921462691890814	7.2046682427309	485.088533321863	2.36900683306375e-20	2.40946247000646e-19
4412	Ccdc117	1.50098519642754	6.18931989066431	508.095671999757	2.39691215488087e-20	2.43590953517854e-19
26216	Nnt	-1.308811538494	5.81564672621207	484.59516996094	2.40408963549716e-20	2.44126627934505e-19
2977	Aph1a	-1.0903595461072	6.51712070291989	484.318988733445	2.42396999517342e-20	2.45950362822469e-19
27917	Pafah1b3	-1.65128777269993	5.02777322025283	484.281780264486	2.42666173052454e-20	2.46028530953023e-19
29760	Rasgrp3	-2.76113824291644	3.52250999892201	483.886686554363	2.45544081713191e-20	2.48749364425428e-19
28366	Phactr2	-1.20278407659314	6.0559383249258	483.728582063231	2.4670589950416e-20	2.49665844180027e-19
2739	Alpk1	-2.39168534301189	3.92777152626976	483.710560248152	2.46838702641089e-20	2.49665844180027e-19
35218	Xlr	-1.38671225809709	6.97803589596891	644.784195967528	2.49357280012156e-20	2.52014204463746e-19
34499	Usp44	4.78095563713771	3.06610567169825	482.160938381496	2.58547679080465e-20	2.61096453519349e-19
2309	Acsbg1	8.18358225445035	2.99714176295174	481.697089509989	2.62166523326951e-20	2.64542342884288e-19
6449	Depdc7	1.2685740834228	6.1575835132217	480.875119792707	2.68712532171086e-20	2.70934171216595e-19
23965	Mier1	1.07423774591357	6.72835418102608	480.813747205264	2.69208228067435e-20	2.7122040601129e-19
23024	Ldlrad3	4.49987805517346	3.26013250585502	479.213930400716	2.82479423147276e-20	2.84367060801955e-19
7767	Fam64a	-1.23066499088399	5.88401498846448	478.938792169863	2.84831215552989e-20	2.86509325621055e-19
4342	Casp7	0.992169081216956	7.07159357561991	478.848335343854	2.85608959906878e-20	2.87066148477832e-19
26370	Nrip3	5.94173034235847	3.5194564298136	513.983970891683	2.86849207888938e-20	2.88086596628851e-19
3092	Arhgap27	-1.55012328939056	5.34808738354091	478.307542819828	2.90306114662457e-20	2.91329921493163e-19
20399	Kalrn	6.73956130399699	2.81775245025843	478.233166132465	2.90958537019838e-20	2.91755995813549e-19
6533	Dip2a	-1.43209526058048	5.80223021280823	487.371700134262	2.92107268099698e-20	2.92678682943399e-19
7434	Etfdh	1.1786261227302	6.43951039201246	477.706454202534	2.95623715928893e-20	2.95970420834205e-19
30315	Rpl10a	-0.837570936236623	8.39997140682258	477.344940786573	2.98871777002831e-20	2.98988523790722e-19
23514	Magi3	3.4442543785188	3.8870474946711	480.851485933432	3.04537035111018e-20	3.0429794577805e-19
7104	Ei24	1.00594089758849	7.04240924127493	476.711566080292	3.04654405691105e-20	3.0429794577805e-19
19435	Helz2	-1.78298238395059	5.76253839892605	627.96043270712	3.06884787288427e-20	3.06286804460507e-19
2122	Aaas	0.964370386991006	7.02268912445534	476.305640767656	3.08423034887811e-20	3.075823178924e-19
27999	Parp9	-1.44479765947958	5.51986452082682	475.815455579001	3.13040245960823e-20	3.11943996072245e-19
32033	Sox13	9.99181812927981	3.00053994054437	548.112631861979	3.13960736428479e-20	3.12617980557284e-19
3101	Arhgap35	1.26313429890748	6.37755590681178	474.818016494424	3.22664343318269e-20	3.21034725422723e-19
30036	Rhog	-0.96360570895071	6.91958868171914	474.709256536127	3.23732648355115e-20	3.21847559176029e-19
26326	Nr1d1	4.22686762907725	3.26670492767274	474.072818984968	3.3006012672736e-20	3.27883624727994e-19
2545	Afp	9.99449678959224	3.0796321324505	545.503084361306	3.35077870504293e-20	3.32610242775773e-19
7966	Fcrla	-5.57563025056129	2.45256028140077	473.459980126162	3.36277615328986e-20	3.33542592121431e-19
23594	Map6	5.32174406763729	3.21883092842022	473.372040092439	3.37179987885507e-20	3.34178772823059e-19
8159	Foxa1	6.11770446980469	3.2070381278789	472.85360333799	3.4255248120706e-20	3.39240875626945e-19
5125	Chrdl2	9.95634313611596	2.77271502375933	544.288031636091	3.45424319414039e-20	3.41759152111018e-19
25198	Mlf1	3.24106702524002	3.74551734301892	472.56059760165	3.45629130795602e-20	3.41759152111018e-19
20033	Il10ra	-1.7999498868929	4.59938752350808	472.252373125154	3.48897374783038e-20	3.44724605254383e-19
4541	Ccdc93	-1.11142327696878	6.5721872084344	472.044622439564	3.51118812055038e-20	3.46651996018871e-19
4339	Casp3	0.892731983002592	7.71975677597988	471.931914126108	3.52330279820798e-20	3.47580064183769e-19
26070	Nfkbia	-1.0280856815778	6.91144600981058	471.731567502909	3.54494751005659e-20	3.49446134459389e-19
31970	Snx16	2.29703495780306	4.33310068401513	470.99160134345	3.62612660395466e-20	3.57173470489534e-19
3625	BC030867	1.81613480693848	4.99576682835098	470.919136726532	3.63418223962026e-20	3.57497939598633e-19
32845	Tbc1d15	1.05346820155757	6.83476484258529	470.911750316231	3.63500443074908e-20	3.57497939598633e-19
28943	Ppm1l	3.53747841161416	3.92654078066532	479.741880515463	3.66140232535577e-20	3.5981778032372e-19
25456	Mrps31	1.33212143452107	5.91597568815204	470.14774155144	3.72112688245721e-20	3.6540666970755e-19
20940	L3mbtl3	2.61856825048414	4.13043339364394	469.265195318488	3.8233249095983e-20	3.75154601282806e-19
33273	Tm7sf3	2.49643018019819	4.59369612864021	491.398437761419	3.84739484013206e-20	3.77227342480023e-19
4818	Cdk17	1.54623441731663	5.18478875165095	468.819378716378	3.87608295346746e-20	3.79749366634665e-19
29408	Ptdss1	-1.01615651912445	6.86411807578169	468.3039756171	3.93804405095026e-20	3.85524878229496e-19
20582	Kdsr	2.03136935558452	4.79363393724601	468.121210797367	3.96026849376034e-20	3.87404416062652e-19
3903	Bok	3.40569030044563	3.58348738068039	467.956365709337	3.98042849076442e-20	3.88947526550284e-19
33003	Tecpr2	-1.3488909843233	5.86980721595167	467.942591436311	3.9821179797534e-20	3.88947526550284e-19
20632	Kif5a	-2.63696550627832	3.63118846542152	467.4888517841	4.03820083374186e-20	3.94124707896833e-19
2367	Ada	4.60385857168989	3.28068028227528	466.663736937712	4.14235372156392e-20	4.03982021360442e-19
7227	Eml1	9.94892504909112	2.83688308766105	536.828711897881	4.16920208739265e-20	4.06290964452533e-19
33721	Tor1b	-1.23945194272589	6.12633680124325	466.28292260915	4.19138500422372e-20	4.08116647409292e-19
29218	Prps1	1.3442619699991	6.06444115420125	466.260348278803	4.19431087848987e-20	4.08116647409292e-19
5630	Cpsf3	-0.901760465544244	7.17980359364575	466.23089932927	4.19813104767361e-20	4.0817819335961e-19
23153	Lman1	0.804697825637484	8.10381882872963	465.976160736444	4.23133129582128e-20	4.11094061024215e-19
18456	Gm6548	-1.55229601389946	4.81312843138732	465.749061322086	4.26116517162354e-20	4.13678696153445e-19
29672	Rad51ap1	1.16336598877763	6.18196143125357	465.644242653972	4.2750106245735e-20	4.14708417027755e-19
2186	Abcf1	-0.978692181477236	7.09357974911852	465.510912798636	4.29269139263851e-20	4.16108351875368e-19
28788	Pnrc2	-1.18133941429403	6.31225790352069	465.075337539639	4.35099766896199e-20	4.21441188737203e-19
34588	Vhl	-1.22619889446936	5.93245916099928	464.438178148793	4.43781263087945e-20	4.29525251235157e-19
6487	Dhfr	0.900634133351257	7.42064710051252	464.124558478068	4.48122024719918e-20	4.3339898236696e-19
23239	Lrig1	5.51965691263949	3.36576645069299	472.211885022941	4.59114913073459e-20	4.43695582030615e-19
23605	Mapk14	-0.964585821349345	6.90548210976389	463.318303690546	4.59490205624431e-20	4.437233848432e-19
19041	Gpsm3	-1.3928195777677	5.61647291769301	462.668723991303	4.68872687295564e-20	4.52442709933662e-19
23573	Map3k11	-0.912722476484908	7.09049442501403	462.463559665375	4.71878308497807e-20	4.55000131047772e-19
8058	Fhod3	8.03668647843315	2.82238153772062	462.374846096521	4.73184296586842e-20	4.55916096147066e-19
31468	Slc35f5	1.6739096333327	5.16540834287979	462.280829130021	4.74572561587786e-20	4.56909898581323e-19
8106	Flrt2	2.1089682047664	5.6463307672716	652.239985206828	4.83009081984882e-20	4.64683042435493e-19
34349	Uggt1	-0.88234346896033	8.2702533955271	473.626905239844	4.84326396105391e-20	4.65600563222938e-19
11921	Gm31955	-5.45272081110293	2.84371279307606	483.215902057065	4.87865853255188e-20	4.68651331652865e-19
27819	Ostf1	-1.06575285128516	6.7994248080781	460.997281443863	4.93965741410406e-20	4.74155271271383e-19
27814	Osmr	8.54192227431054	3.19348239092401	502.562074185553	5.11296925519814e-20	4.90423755152151e-19
35933	Zswim4	1.10728238720566	6.90578018401688	458.349276717171	5.3669300872384e-20	5.14397752747662e-19
30314	Rpl10	-0.77903145113614	9.1220401924347	457.561730095392	5.50147485062202e-20	5.26898918939528e-19
20619	Kif23	-0.896704752769285	7.59322245153663	457.173780016219	5.56906915355629e-20	5.32974069591093e-19
3412	Atp6v0a1	1.26343725918454	6.34757187398146	456.12957065353	5.75543986690935e-20	5.50398861058806e-19
4293	Capzb	-0.776041765672063	8.57138809095372	455.917415144265	5.79411118426036e-20	5.53683535182492e-19
29668	Rad23a	-0.893724571025106	7.41747022201033	455.853676860793	5.80578327900179e-20	5.54385196775675e-19
8608	Gja1	9.91280026667885	2.9191177772721	523.788401275127	5.82785226490999e-20	5.56077855828409e-19
29759	Rasgrp2	5.82393360999615	3.09808037877355	455.656165092626	5.8421120284251e-20	5.56803510964465e-19
4672	Cd28	10.0015681329813	2.89373040646096	523.680920056516	5.84415399247357e-20	5.56803510964465e-19
35349	Zbtb7a	-1.03815750297608	6.70015823448379	454.834331410063	5.99589416000527e-20	5.70835871515744e-19
25900	Ncl	-0.71486701238026	10.5439843896194	454.718835788348	6.01784904107961e-20	5.72500423261697e-19
28135	Pcna	0.777602725583351	8.94106099748375	454.643981751715	6.03212397624102e-20	5.73432424022022e-19
30859	Sele	9.97570186091076	2.92769310785925	522.404378264248	6.0415421816784e-20	5.73901688697269e-19
20721	Klhl5	-1.35346844834614	5.67066523714962	454.054335534444	6.14584081110367e-20	5.83376512870144e-19
19150	Gsr	0.756478581491044	8.42017080159884	453.490508640063	6.25671602265836e-20	5.93461101260298e-19
33675	Tnpo2	-0.912954926977141	7.74805789826547	453.404114271476	6.27389267391248e-20	5.94649857064762e-19
30427	Rps6	-0.739966719428324	8.69937422517462	453.334659379351	6.28773789559228e-20	5.95521329534461e-19
30174	Rnf125	5.97699260076484	3.18647707715146	453.173546232735	6.31997985467571e-20	5.98132609306152e-19
3428	Atp6v1e1	1.12027341233695	6.97867009816686	457.701555101818	6.39014147100818e-20	6.04326156102362e-19
25220	Mmd	1.19493434125222	6.56379313193783	451.683369295796	6.6266791530959e-20	6.26233406312864e-19
28679	Plekhm3	-1.07954108034315	6.7968508952676	451.527727544264	6.65961503412716e-20	6.28881788436566e-19
2179	Abcc8	-1.95621118762282	6.09273157535417	787.73693671958	6.71171107596448e-20	6.33334269179993e-19
33342	Tmem129	1.2013474550174	6.14019709214715	451.160912206158	6.73792982694219e-20	6.35340143107472e-19
26486	Nup205	-0.842703960335988	8.84310255167238	472.046524625592	6.78847988793957e-20	6.39635650957073e-19
23632	March2	-1.55844322048031	4.89117116004175	450.894337668582	6.79545854489658e-20	6.39822401966182e-19
29587	Rab15	10.0985242004158	3.05964049855033	517.624621375415	6.84640677556222e-20	6.44145766062265e-19
20544	Kctd17	-1.56986017584375	5.10881158135867	450.621084954739	6.85497185970294e-20	6.44478081229781e-19
3543	B3gnt2	1.41725071514424	5.9252670033932	450.506699822215	6.88004910016719e-20	6.46361179219669e-19
28529	Pitpnm2	1.52538882456276	6.38956257892117	573.203690231783	6.90629205314238e-20	6.48350951176599e-19
30927	Serp1	-0.727482714036823	8.6841231704053	450.156980310324	6.95732790450903e-20	6.52663617708704e-19
2961	Apaf1	1.12795014807074	6.75480619352853	449.575378602379	7.08790135544286e-20	6.64425892067686e-19
25731	Myo1e	7.38726122163128	2.87554755529285	448.613816844397	7.30953747854405e-20	6.84701005214021e-19
33838	Trim14	-3.36776750090134	3.53031755467502	487.609533879335	7.32022443128796e-20	6.85200832183058e-19
8206	Foxred2	-1.54868454148799	4.91535434893514	448.330614923931	7.37621303845176e-20	6.89687177784767e-19
8286	Furin	1.18929696824617	6.67798853161151	452.902925943461	7.37892568188309e-20	6.89687177784767e-19
23478	Madd	-1.45304818088478	5.12254952041603	447.944822728352	7.46808624875828e-20	6.97511629579502e-19
30878	Sema4c	-1.06544145670587	6.93250978872038	447.460472552604	7.58515954759888e-20	7.07929795969415e-19
30084	Ric8a	-1.21210790748111	5.80506822639537	447.263185516999	7.63340517656911e-20	7.11913716576602e-19
7286	Epas1	2.14796982727881	4.34808768957241	446.325056120198	7.86733563550407e-20	7.329081844153e-19
31979	Snx25	-1.23077647307622	7.26045853509919	589.847467650078	7.86996293300303e-20	7.329081844153e-19
29642	Rab8b	-0.978133888446128	7.05472198121205	445.879300871525	7.98115406017848e-20	7.42722948696115e-19
25890	Ncf1	-3.96634641177678	7.04698803141646	2637.82167635104	8.13014130428019e-20	7.56038194635496e-19
8102	Flnc	7.25767148945807	2.75026697632925	444.99156815091	8.21308462405629e-20	7.6319701459391e-19
22026	LOC108167993	-6.76492683319833	2.17997015931756	444.44334338326	8.35989256909541e-20	7.7627573855886e-19
23093	Lif	2.83901222194203	3.68731094013622	444.419507213271	8.36633868647388e-20	7.76311354205058e-19
23938	Mgrn1	-1.22160593401043	5.70445664269842	444.346256581412	8.38618132653822e-20	7.77589079553381e-19
30410	Rps20	-0.773477088128157	8.48024416344345	444.273398091177	8.40596747758267e-20	7.78859721783257e-19
3854	Blcap	1.30349148506148	5.75677860381813	444.184830387823	8.43008676397171e-20	7.8052972532652e-19
20133	Impdh2	-0.919719626290901	6.93025506538919	443.981817719038	8.4856509843991e-20	7.85106653578255e-19
2744	Als2	1.20024328455019	6.25878690155884	443.952100292839	8.4938172714846e-20	7.85294802609099e-19
19868	Iars	-0.843817491255984	8.39895284512816	452.126353318195	8.53993402739003e-20	7.88988854406416e-19
4238	Calr	-0.681077345926881	10.7584626393708	443.647212582853	8.57808497823199e-20	7.91942163996111e-19
30679	Scarb1	-0.981028334113584	7.18650133498276	443.440452795396	8.63573764379733e-20	7.96690349631303e-19
26341	Nr2f6	-1.34704144265873	5.63346675465222	443.172533347302	8.71105868515272e-20	8.03060521694604e-19
33845	Trim24	1.01867282193739	6.82380215008658	442.766719142407	8.82648230381765e-20	8.13115869786943e-19
30346	Rpl32	-0.794222206166145	8.98657889965056	449.332734072776	8.94412544623934e-20	8.23361080798668e-19
35339	Zbtb41	1.42047635475696	6.2745393756989	483.391131633609	9.05708210508632e-20	8.33160462324931e-19
32873	Tbcd	-1.29961555726108	5.70045137277571	440.910833755628	9.37549712153007e-20	8.61832308982e-19
35897	Znrf3	4.86039971685521	2.976712698696	440.647911299	9.45617163641412e-20	8.68624661436749e-19
35055	Wdr13	-1.84116226129122	4.43733210578595	439.635766423238	9.77370652475284e-20	8.9714919031871e-19
8116	Fmnl1	-1.30966997459897	5.71953769609369	439.554668420083	9.79963590363968e-20	8.98884940874686e-19
28250	Pdxp	1.73127883301907	5.12321730403742	439.386150094164	9.85375072046325e-20	9.03201703475532e-19
35917	Zscan20	-2.14099339935864	4.28931217533855	439.278418621012	9.88851231910294e-20	9.05739629800523e-19
32380	St3gal3	-1.59831848624434	4.997354566323	439.168276530848	9.92418683172296e-20	9.08357486634829e-19
32324	Srsf7	-0.788718744842419	7.63314239075513	439.131696477151	9.93606524863383e-20	9.0879511077683e-19
20397	Jup	1.25803991598659	6.47245586888719	450.111886885416	9.99800825389385e-20	9.13807963533981e-19
33746	Tpm3	-0.655407375455953	10.0392963223813	438.683737092602	1.00827630460877e-19	9.2089715267584e-19
2479	Adgrg6	3.93663366577603	3.31312782503155	438.479564172953	1.01503894797218e-19	9.26412952871262e-19
6195	Dact1	7.48950159273707	3.18708241277394	443.071658948542	1.01720305527872e-19	9.27726860601424e-19
7969	Fdft1	-1.18334835028095	6.05542705562131	438.109400879764	1.02742306089114e-19	9.36380946242777e-19
29757	Rasgrf2	-1.65191255081134	5.00104075545989	437.658187298094	1.04273684066829e-19	9.49661823951454e-19
8318	Fzd5	1.69388923883118	5.11237114515573	437.596392958814	1.04485294119945e-19	9.50912715853519e-19
32703	Szrd1	-0.862906273592674	7.30638200131067	437.398147178401	1.05167265355382e-19	9.56439511985559e-19
1943	A630072M18Rik	-2.18067821301273	3.87583399265092	437.093871208902	1.06223223345979e-19	9.65357256880954e-19
31536	Slc4a2	-0.945207390776472	7.15523958671648	436.398907257117	1.08677614380893e-19	9.86962306487474e-19
23214	Lpcat4	-1.55750408588524	5.25756730783333	439.372627540221	1.11066888174844e-19	1.00794578531459e-18
25448	Mrps22	1.47876837545826	5.56216728570938	435.382356135355	1.12377161780657e-19	1.01911441685645e-18
34559	Vav1	-0.927796070388415	7.2072412008295	435.207107536128	1.13028391383161e-19	1.02429479947726e-18
8118	Fmnl3	1.72180406726024	6.23984663122294	617.821237158953	1.13417149574008e-19	1.02709094787495e-18
34141	Tubb2a	-0.938168348560733	6.87956848193359	434.716196782839	1.14874127687295e-19	1.03954996822319e-18
28403	Phkb	-1.03588068956594	6.37678385716105	434.512646832322	1.15648831561529e-19	1.04582153117612e-18
33035	Tes	0.894405978398268	7.36531840570916	434.286909343072	1.16514493507352e-19	1.0529062027958e-18
30904	40787	0.911888820465721	7.90257484745202	444.98189314149	1.17661511383931e-19	1.06252161725757e-18
22955	Lasp1	-0.738548040677054	8.53667104930547	433.90291130804	1.18002952316884e-19	1.06485398479048e-18
29866	Rcbtb2	-1.69942506346695	4.77590804708604	433.659918752117	1.18955298102178e-19	1.07269196633689e-18
28564	Pkp2	10.0454118640022	3.12064228216955	496.500339124979	1.2060190125812e-19	1.08677504969052e-18
35838	Zfyve9	3.96402836196242	3.22734216426886	433.08741067977	1.21231613937117e-19	1.09168130553079e-18
19651	Hnrnpul1	-0.755363923510292	8.61980001118602	432.734618360518	1.22657402613574e-19	1.10374423082699e-18
2548	Agap1	1.68855039038986	4.91194254979817	431.810697943283	1.26476690538773e-19	1.13731321794171e-18
27856	Oxct1	-0.794934371073382	8.4182894081452	431.764950329572	1.26669063348707e-19	1.13824375872295e-18
28342	Pgd	-0.941377032982956	7.09230746414263	431.679009954956	1.27031293576105e-19	1.14069825683171e-18
23664	Mat2a	-0.760337679095017	7.88082753000446	430.940247245652	1.30191000856527e-19	1.16825211350233e-18
8276	Ftsj3	-0.887855094838587	7.06171538639261	430.400468986284	1.32552531501068e-19	1.18861006013388e-18
4752	Cdc37	-0.75981188718189	8.18074367642711	429.532433834045	1.36446389823888e-19	1.2226704140622e-18
2592	Ahi1	1.80044613274927	4.98537418833958	429.309052869856	1.37468029052431e-19	1.23096371469677e-18
5540	Copz1	-0.836296304199572	7.37328665163371	429.263647902159	1.37676684700437e-19	1.23197061326981e-18
28939	Ppm1g	-0.754763950409893	7.93952639147771	429.177817125126	1.38072036796081e-19	1.23441000775158e-18
32512	Stx11	1.93936442900762	4.67251770060092	429.162634579441	1.38142096142757e-19	1.23441000775158e-18
23089	Lhx6	5.39962700872132	2.71583175387415	429.065467291786	1.3859136898005e-19	1.23756100403733e-18
20468	Kcnh2	6.45472679924766	2.92145959032189	428.938589662525	1.39180358137423e-19	1.24195434560955e-18
20692	Klhl12	2.03239705350875	4.62749606609263	428.497112357024	1.41250645385067e-19	1.25955049732297e-18
25889	Nceh1	1.48905002436103	5.23832715024108	427.925370099551	1.43980683369495e-19	1.2830011486057e-18
25331	Mprip	-0.774084610203713	7.80202960211355	427.710386355313	1.45021712527486e-19	1.29137901871659e-18
19649	Hnrnpr	-0.915757749377338	7.00149647331691	427.202145078568	1.47514818503986e-19	1.31266660941178e-18
30439	Rps8	-0.801999605010313	9.1133806011257	446.842009834065	1.48394255903843e-19	1.3195753103116e-18
32749	Taf1d	-1.05381842266152	6.62359999343157	426.857827606508	1.49229736737515e-19	1.32608381604711e-18
2279	Aco1	-1.0592179800288	6.19556980311988	426.350872052681	1.51793458034713e-19	1.34793011798509e-18
28875	Pot1a	1.20724309884481	5.99771074986748	426.219299315321	1.52466474098793e-19	1.35296826114695e-18
35179	Wnt9a	8.0654139393253	2.79862745607581	426.161979460184	1.52760667918708e-19	1.3546401334481e-18
28748	Pml	-1.15344116825287	6.07595822338237	425.957567842734	1.53814742514954e-19	1.36304344491625e-18
28432	Pi4k2b	0.920234463606425	7.18102478519771	425.389124281135	1.56786932533144e-19	1.38842093436163e-18
35502	Zfp280b	1.23548009596545	5.89112748105225	425.023197894797	1.58732556699719e-19	1.40467891398749e-18
9604	Gm15742	-6.05353263370996	2.16005926725792	424.867713123304	1.59567037775163e-19	1.41108834165122e-18
23541	Man2a2	-1.1542374528108	5.93405843049349	424.733846795476	1.60289237438951e-19	1.41649667729867e-18
26599	Ogt	-0.94827536297071	7.10013524022555	424.668540234616	1.60642824796158e-19	1.41788585964464e-18
35388	Zcchc24	-1.45424966040727	5.66059979805832	454.394306224665	1.60667893974571e-19	1.41788585964464e-18
19279	H2-M3	-2.21719782032968	3.73706734828213	424.504391807198	1.61535242680502e-19	1.42455839016793e-18
550	1810030O07Rik	-1.55966106628471	4.9433142899717	423.965317457292	1.64503344132015e-19	1.44973525231276e-18
19238	Gys1	-1.3017631897632	5.56344918335216	423.886070406759	1.64944547229133e-19	1.45262374640237e-18
30993	Sertad1	2.29054223456586	4.37420656919565	423.552668762951	1.66814594779826e-19	1.4680830832685e-18
31083	Sh2d1b1	6.90049370345135	2.89848641902232	423.27701083303	1.68377814317918e-19	1.4808227419924e-18
7467	Exo1	1.13893648066888	6.3045804428514	423.254009586124	1.68508954849944e-19	1.48095893401066e-18
2948	Ap3d1	-0.960881202159186	7.52315352928856	442.370987482195	1.69464953828098e-19	1.48833932357257e-18
3434	Atp6v1h	0.884655128156191	7.40676677780126	422.198278477541	1.7464682510462e-19	1.53279821484898e-18
3051	Arap2	1.19650580091898	6.35751487490636	422.063414732747	1.75447896386052e-19	1.53865551895433e-18
6322	Ddx23	-0.928445146658302	7.34188337080663	422.045512564959	1.75554526606191e-19	1.53865551895433e-18
8484	Gcc2	-1.26859649112094	5.88654287333815	421.796422898137	1.77045357096403e-19	1.55061544498962e-18
30535	Runx2	9.89723462151435	2.85426338438866	482.620956772278	1.77161296057776e-19	1.55061544498962e-18
5781	Csrp2	2.33525298609883	4.15636617560191	421.451234034055	1.79133686734684e-19	1.56680796355029e-18
31974	Snx2	-0.743093870866183	8.37412044565298	421.387678771937	1.79521036698055e-19	1.56912414670211e-18
7477	Exoc6	-0.877720859575121	7.16179868077341	421.237761553172	1.80438275469445e-19	1.57606556438352e-18
31524	Slc45a3	2.1403787943917	4.55148370959843	420.794132931746	1.83181893563304e-19	1.59893943222775e-18
31640	Slfn8	-3.12914347391143	3.20508261418117	420.747794903221	1.8347102354441e-19	1.60037224556278e-18
19660	Hook3	-0.997128883397994	6.89646869190474	420.302572243612	1.86273931444879e-19	1.62296275387397e-18
32434	Stat6	-0.861139370417771	7.22883885852369	420.296204389503	1.86314349722353e-19	1.62296275387397e-18
30539	Rusc2	2.70965110473376	4.56476154172689	503.598643473869	1.89264311059608e-19	1.64753875127008e-18
23310	Lrrc57	1.56145194400637	5.00738059433542	419.711158666928	1.90067929874349e-19	1.65341021877788e-18
19617	Hmha1	-1.01819036699135	6.82893832012278	419.634606910441	1.90565004951989e-19	1.65660888554665e-18
25831	Nap1l1	-0.698369586025694	8.70350887915913	418.690296553951	1.96811917393332e-19	1.70975346148006e-18
31055	Sgcb	1.11680855149981	6.37986807094896	418.215477772819	2.00035086856407e-19	1.73657578792969e-18
7323	Epn2	1.40785575634035	5.39565884638453	418.032274092252	2.01293704390485e-19	1.74631835008141e-18
25291	Morf4l2	0.735530661155338	8.36147990622331	417.812541983853	2.02814410212676e-19	1.7583199206319e-18
5480	Col27a1	4.31050688329096	2.99589832746619	417.688733859403	2.03676638696883e-19	1.76355979290029e-18
34091	Ttc39aos1	-4.55243194668655	2.68379437575609	417.686210160523	2.03694254876965e-19	1.76355979290029e-18
20703	Klhl24	1.66266994338985	4.97792021064434	417.541332497801	2.04708270716738e-19	1.77114149089718e-18
23368	Lsm8	1.22160944335475	6.22745508150079	416.796071639502	2.10010106148502e-19	1.81542879940349e-18
25508	Msmo1	-0.814158434008555	8.16725433022861	416.782147956071	2.10110541250759e-19	1.81542879940349e-18
26415	Nt5dc3	1.76032452039517	5.11127240445121	416.481010357771	2.12295290967541e-19	1.83306891492877e-18
35165	Wnt11	9.97187177283445	3.06036761774931	475.968482887993	2.13814651895664e-19	1.84494381234769e-18
20357	Jade2	-1.53107671419107	5.65684829044594	476.166479181179	2.15273597898561e-19	1.8562817650445e-18
4896	Cecr2	9.98365558807562	3.08301765080573	475.344303874773	2.17648378777491e-19	1.87549629222461e-18
30785	Scube3	3.52306067707618	3.4368373779537	415.151141628649	2.22236985834044e-19	1.91374889280762e-18
5179	Ciita	-6.45321081263967	6.78696926863851	3317.91599063081	2.27310251488846e-19	1.95523781731411e-18
20720	Klhl42	1.63770757897464	4.85112875091119	414.490337998014	2.27360336585764e-19	1.95523781731411e-18
7070	Efna3	4.83639304727976	3.0139953084009	414.461651838989	2.27585576748883e-19	1.95586128206003e-18
30194	Rnf152	4.34464229815425	2.920902327486	413.952015793995	2.31627050930959e-19	1.98925847563443e-18
7012	Ect2	0.826784534358991	7.70408156531751	413.479552792364	2.35442073941693e-19	2.0206673973347e-18
33180	Tiam2	8.02280278166431	2.82403684531771	413.178270169492	2.37909767480571e-19	2.04047861526371e-18
4634	Ccz1	-0.816069164469847	7.31460855549557	413.038017456566	2.3906790994172e-19	2.04903921472806e-18
34117	Ttll3	-2.4535102080696	3.57218991199381	412.121270129649	2.46787470156262e-19	2.11378833133842e-18
2577	Agrn	1.79734390082911	4.93362313665532	411.525949382727	2.51942324739082e-19	2.15552093867171e-18
33718	Tor1a	-1.11264361394164	5.93426703862237	411.519764940912	2.51996473658067e-19	2.15552093867171e-18
5182	Cinp	1.10331550305083	6.40566573493573	411.381808429048	2.53207603412637e-19	2.16443482089374e-18
30209	Rnf187	-0.910079318846764	6.96799840443007	411.295889485435	2.53965023995956e-19	2.16946106222029e-18
30404	Rps17	-0.772851052333937	8.12189630083209	411.224407501156	2.54597014465285e-19	2.17340984681865e-18
33497	Tmem38b	2.09344824114605	4.5202070632207	411.042428678552	2.56213509293767e-19	2.18575215623363e-18
7298	Epcam	3.93746561023671	3.30955934583515	410.712768816314	2.59169743710856e-19	2.20949971252831e-18
23623	Mapre1	-0.851504847210873	7.65058635958998	410.546150428966	2.60677702924884e-19	2.2208769034951e-18
25292	Morn1	-2.80753255855404	3.31845541458164	410.508361177351	2.61021008454587e-19	2.22232314711502e-18
19370	Hbp1	1.12650499327942	6.43824803522587	409.948485655294	2.66164152908302e-19	2.26349764103335e-18
30593	Safb2	-1.0853922450652	6.44750567017488	409.943476141169	2.66210655790412e-19	2.26349764103335e-18
26072	Nfkbid	1.73688818831919	5.1632126931692	411.965493274649	2.70469172677294e-19	2.29818032921881e-18
4755	Cdc42	-0.652260861379939	9.21452907009198	409.150937629919	2.73677856930614e-19	2.32390249204013e-18
28328	Pfn2	3.29606388058173	3.51777530855757	409.097123915241	2.74192908420057e-19	2.32673306316689e-18
30836	Sec23a	1.07253203105618	6.54389577898161	408.70789646026	2.77949090172344e-19	2.35704509911051e-18
6498	Dhrs7	2.2524774776205	4.80509923943274	452.610030532483	2.78201151222286e-19	2.35762127160912e-18
19624	Hn1	-0.931648967182155	7.31649505285794	408.600883022969	2.789913870249e-19	2.3627544383954e-18
25724	Myo18a	-1.69163183434512	6.53152490714638	712.454423222962	2.79693056940948e-19	2.36713125851212e-18
7802	Fam8a1	1.25903899979679	5.59175783434887	408.34517298027	2.81498867525103e-19	2.38084081813669e-18
5530	Copg2	-0.848015278169666	7.15556567720009	407.398104712484	2.90996932424947e-19	2.45954832983594e-18
6087	D030056L22Rik	1.33020926183491	6.22021095669723	425.587555083749	2.91750624569672e-19	2.46429204987774e-18
33750	Tpp1	1.19767519497386	6.04240938950852	407.277702439385	2.92228680948064e-19	2.46553541291588e-18
28447	Pif1	-1.24737156652899	5.60403850078992	407.272413313106	2.92282917360899e-19	2.46553541291588e-18
23042	Leng8	-1.29246566399019	6.37124061733152	465.066159072683	2.93057270600891e-19	2.47043999344595e-18
28697	Plk5	9.86436111732035	2.89045842114491	464.771455788823	2.95096677428032e-19	2.48599536478023e-18
35563	Zfp410	1.06962643061712	6.45923814103823	406.832991042332	2.9682656343368e-19	2.49892448702713e-18
28155	Pcsk7	-1.19277240370201	5.83339028403836	406.788557021696	2.9729018433526e-19	2.50118318686794e-18
2862	Ankrd34b	9.74853420574201	2.86809368462298	464.008155112928	3.017301164709e-19	2.53687074288238e-18
25583	Mtpn	-0.610430616154475	10.0345806584933	406.336816785304	3.02047632013773e-19	2.53787396846218e-18
19583	Hk3	-2.62967368670915	3.92999807052109	438.794099878451	3.04461108750391e-19	2.55545031856806e-18
31306	Slc1a5	-0.888542664691571	7.36181156711836	406.103299152788	3.04538632263558e-19	2.55545031856806e-18
7039	Eef1e1	1.00399477902839	6.59081259790383	406.043145554363	3.05183846525322e-19	2.55918739669728e-18
35844	Zhx2	2.70936106533535	3.77392407054622	406.002497920661	3.05620661959298e-19	2.56117315208692e-18
2232	Abtb2	2.81048460937084	3.73606804113144	405.955128846438	3.06130549099013e-19	2.56376826763431e-18
29553	Qpct	-0.865564074091458	7.51633097815159	405.884577185421	3.06891657373307e-19	2.56846253115372e-18
33684	Tns3	-1.45803362829891	6.54528884426812	581.854337476376	3.08930989874124e-19	2.58384149270944e-18
30674	Scand1	-1.24470827391659	5.48038959702786	405.578621433876	3.10215696645262e-19	2.5928929474821e-18
23700	Mbtd1	-1.18179747232415	5.64221847798617	405.233977941639	3.14006046504344e-19	2.62286198661978e-18
19934	Ifitm6	-2.60241697339626	3.5081517448475	405.151966194891	3.14915249244846e-19	2.62874169920486e-18
4341	Casp6	-1.22193261927395	5.88863277996063	405.037767251663	3.16185961432237e-19	2.63762946979791e-18
23210	Lpcat1	-0.944808183469158	7.47458019331168	423.094341629793	3.16811860298933e-19	2.64113012443219e-18
4329	Casc4	7.90146300922731	2.76070708652907	404.634623967325	3.20715664072803e-19	2.67193498923373e-18
4881	Ceacam16	-3.08861546913549	3.30577946288518	404.593491695673	3.21181695853563e-19	2.67407777334517e-18
30365	Rpl6	-0.651237650202859	9.17907695884358	404.51597058873	3.220619779879e-19	2.67966447572129e-18
2843	Ankrd12	-1.46270081672553	5.04547894758195	404.304060678616	3.24481437731159e-19	2.69530414072685e-18
31538	Slc4a4	10.3143306679418	3.25730884046754	524.73080899711	3.24564218486957e-19	2.69530414072685e-18
4609	Ccr1	-1.28965984367064	5.71261980007382	404.296062511387	3.24573134322593e-19	2.69530414072685e-18
23255	Lrp5	-0.915553498889971	8.48145673067301	488.415133709011	3.25801268763605e-19	2.7037493496552e-18
19040	Gpsm2	4.36295929288891	3.03042206311072	404.161794787172	3.2611660178873e-19	2.70461339760667e-18
4315	Card9	-2.47144614528948	3.94939312400052	422.079693004933	3.27659741096952e-19	2.71565241731163e-18
31496	Slc39a11	-1.84307782656322	4.20208937467894	403.998625675476	3.28002835136734e-19	2.7167375833932e-18
8252	Fsd1l	1.34679933607319	5.43728674954208	403.921088085283	3.28903239236866e-19	2.72243437519591e-18
4250	Camk2n1	9.78604922917531	2.76935711509063	460.803682001313	3.31370269394737e-19	2.7403546466019e-18
35113	Wdr91	-0.812482792166517	7.80815924885912	403.69905083369	3.31496239561604e-19	2.7403546466019e-18
8528	Gdpd5	-1.4900221047632	5.0855732263014	403.347473270862	3.35646679918043e-19	2.77287466861325e-18
35288	Yrdc	1.50275119263434	6.04210614910275	461.700824734047	3.38558204710554e-19	2.79512431419641e-18
23248	Lrp11	3.91729581582171	3.19981571531831	402.786561616942	3.42383370971542e-19	2.82488341835734e-18
2454	Add1	-0.733981716770901	8.06401065239077	402.703937986411	3.43387810413121e-19	2.83134636982615e-18
3129	Arhgef3	5.84691902635519	3.04240013248995	402.564266129541	3.45092918995191e-19	2.84357453522099e-18
5676	Crem	2.63741520301413	4.11771313446028	401.999817163567	3.52076118193447e-19	2.89925060673125e-18
8581	Gid8	-1.09734533285626	6.04626969040648	401.7563960695	3.55133970294905e-19	2.92255172855158e-18
27809	Osgep	-1.25136721201027	5.39400248089955	401.702113849456	3.55819712915149e-19	2.92631433775111e-18
28378	Phf11a	-3.31015604140195	2.84515932365302	401.548160110553	3.57772281721806e-19	2.94048399707813e-18
26225	Nod2	-2.81779052076697	3.160496272884	401.507369013663	3.58291538691958e-19	2.94286283062895e-18
19377	Hccs	1.07927559953717	6.24173399220544	401.23704972717	3.61752964813942e-19	2.96938891951444e-18
4963	Cep76	1.01645710373842	6.43673592003557	401.158780600571	3.62761834734141e-19	2.97576252003247e-18
23681	Mbd3	-0.924197736862719	6.64915278732679	401.046975512981	3.64208176800617e-19	2.98571427908572e-18
26353	Nras	-0.786657623939322	7.56098621942754	400.913463498298	3.6594337775607e-19	2.99801980304957e-18
585	2010111I01Rik	2.32741457401739	4.02515613102445	400.778266169726	3.67709458857734e-19	3.01056241731029e-18
29130	Prkg2	9.79785755397159	2.70904810272586	457.107206016475	3.69478788437665e-19	3.02311558207304e-18
6570	Dll1	5.94338109396378	4.00892150841023	624.612481716365	3.71239398196349e-19	3.03558141373196e-18
31121	Sharpin	-1.34033498141322	5.06325291676499	400.183787769196	3.75583560018115e-19	3.06914325847605e-18
7516	F3	7.9024437752044	2.79857832202041	399.87737154415	3.79712139104749e-19	3.10090174823744e-18
20358	Jade3	1.65704798266138	4.89864377326069	399.850214426173	3.80080372722616e-19	3.10193063907782e-18
32868	Tbc1d9b	-1.29331726571483	5.50433584003856	399.665761341998	3.82591529906228e-19	3.11996694071019e-18
25574	Mtmr4	-2.83481038798843	7.68329731833087	2139.72169168679	3.82777669961399e-19	3.11996694071019e-18
32840	Tbc1d10b	-0.914433864278293	6.6243110023968	399.561693733448	3.84016107004786e-19	3.12807013371265e-18
34976	Vps51	-0.923805594326198	6.82665203674714	399.370855316473	3.86643188346711e-19	3.14746727703727e-18
33083	Tfcp2l1	4.53745487282528	2.95330971021697	398.641626480846	3.96859465511982e-19	3.22858034045802e-18
23012	Ldah	-1.19351347748476	5.53559994730492	398.31524558037	4.01524767843222e-19	3.26446009665553e-18
5898	Cx3cl1	2.97370083652971	3.5975925908946	398.214301654555	4.02979466060029e-19	3.27420816173774e-18
26103	Nhsl1	3.17506383744186	3.72185007416834	403.972328514915	4.06465038131351e-19	3.30043425064804e-18
31167	Siglecf	-2.65776596412173	4.47372985085859	577.127015423087	4.07459259443653e-19	3.30641053052977e-18
5616	Cpne3	-0.925904425097172	6.92280158953408	397.886821343977	4.07737547384166e-19	3.30657333391656e-18
28624	Plbd2	-1.01153808711189	6.34695904490253	397.288445602789	4.16586833664182e-19	3.37619899055054e-18
5795	Cstb	1.07085462346663	6.6266869449623	397.205742449187	4.17825920589905e-19	3.38396510098276e-18
7229	Eml3	-0.871417285370915	7.08873566929142	397.189240582963	4.18073626689162e-19	3.38396510098276e-18
30658	Sbno2	-1.094787617976	6.38621638181807	396.985729851629	4.21141377972404e-19	3.40664266894291e-18
32304	Srprb	1.07020830080491	6.57725911740888	396.313397964358	4.31447848685795e-19	3.4878091555692e-18
5767	Csnk1g2	-0.959560142018602	6.73516158963365	396.040991164989	4.35699881680665e-19	3.51996024285231e-18
34111	Ttll1	1.9973369566687	4.46326047877043	395.756382426137	4.40190097735016e-19	3.55399382187697e-18
7814	Fanca	-1.18567594418102	7.33986951292409	553.482705657431	4.48882143775934e-19	3.62188774483355e-18
32309	Srrm1	-0.830209526767138	8.10851751238057	404.358793632642	4.563194527518e-19	3.67957845874484e-18
23217	Lpin2	1.19277601113177	5.99419370315184	394.402240643703	4.62239757849058e-19	3.72497174276727e-18
26142	Nktr	-0.988284906014373	7.4589482558156	441.626205723717	4.68705349947659e-19	3.77469937489294e-18
4889	Cebpa	3.99858028632496	3.03761467430705	393.900434688933	4.70706985374899e-19	3.78843679932469e-18
2955	Ap4m1	-1.38720687173673	5.34175729516957	393.732902745007	4.735705007598e-19	3.80908936069676e-18
23105	Limd1	-0.957757386205442	6.60035650548586	393.515117066274	4.77320741668399e-19	3.83684375208026e-18
4932	Cenpu	1.42181630042029	5.48369410219667	393.471216652263	4.78080525193704e-19	3.8405402290498e-18
4413	Ccdc12	-1.09116129007637	5.89489976193037	393.360448766318	4.80003314631142e-19	3.85356893031459e-18
32449	Stim1	1.03074285327507	6.47843233809403	393.130971639812	4.84013005777948e-19	3.88332489911442e-18
30501	Rsu1	-1.09721065039205	5.96796330128172	392.992067752771	4.8645741909381e-19	3.90049295647855e-18
32675	Synrg	-1.1474089252612	6.33633364438636	399.063528851489	5.02961698792889e-19	4.0303032246827e-18
25987	Necap2	-1.17205259092767	6.27360455717951	401.278704790567	5.08307137230421e-19	4.07058967619483e-18
20235	Irak2	-1.56551928898265	4.69672049636402	391.469641782743	5.14127675825005e-19	4.114628055587e-18
20016	Igsf9	-2.27085987697401	3.89215987271648	391.443188015144	5.14623045009124e-19	4.1160200445608e-18
2498	Adipor2	-0.830480733912516	7.1324081766511	391.421596620997	5.15027738976666e-19	4.11668551660188e-18
33185	Tifa	-1.75782547103475	4.27361039983324	390.613389140516	5.30422727660647e-19	4.23709483948508e-18
30752	Scn1b	5.76366107022606	2.80717934361544	390.0818550323	5.40814261883123e-19	4.31741061310062e-18
20348	Ivns1abp	-0.665499512243152	9.49661315280967	389.237221217532	5.57775533228167e-19	4.44738245747029e-18
28600	Plagl2	-1.19619725952697	5.45193583996935	389.23653060743	5.57789631136063e-19	4.44738245747029e-18
6213	Dapp1	-1.2943235373351	5.22127586478728	388.527255488315	5.72470914563806e-19	4.56159929121937e-18
5694	Crlf1	7.78632468003423	2.59403807867195	388.415942927919	5.74812096746416e-19	4.57740603161558e-18
35558	Zfp398	-2.55600860132483	4.5347886728935	560.717765599691	5.80972126021371e-19	4.62358488110855e-18
23693	Mbnl2	0.994866935872768	6.71642446885306	387.948575462053	5.84753898778825e-19	4.65079110177817e-18
32202	Spns2	7.82028214960257	2.7116949125874	387.867310120002	5.86501183010849e-19	4.66179245714085e-18
34019	Tspan15	3.78253429755512	3.1254267566512	387.783323057594	5.88312832394092e-19	4.67329145087243e-18
35325	Zbtb21	1.32374022078796	5.68119221780321	387.498693118744	5.9449692991193e-19	4.71948740701938e-18
7211	Emc3	0.927257375324922	6.93499464036856	387.299641171714	5.98862816841908e-19	4.75120097252827e-18
25499	Msi1	7.79526695770796	2.54698758027127	387.089924689911	6.0349958442591e-19	4.78502302078872e-18
20307	Itgav	1.0946505421821	6.82146155182322	404.04500041284	6.03879943843957e-19	4.78507591641204e-18
6129	D430041D05Rik	9.78239548774734	2.71625999884198	440.732702298638	6.04562220141623e-19	4.78751962208626e-18
30500	Rsrp1	-1.01331730014072	6.61327702443254	386.91889917422	6.07309216099857e-19	4.8063006873663e-18
25595	Mtx2	1.22239517089346	5.88536723508848	386.803466745982	6.09894974242355e-19	4.8237832891744e-18
7862	Fbrs	-1.0637974936523	6.55090410765245	386.614765737279	6.14147282973197e-19	4.85441725831592e-18
5493	Col5a3	6.57902661228585	4.8938365273946	1040.83852085631	6.29859214511556e-19	4.9755380887233e-18
28267	Pear1	8.02849973223126	2.61691691455836	385.496171538255	6.40011668973715e-19	5.05261986511e-18
19597	Hmga1-rs1	1.59620734309005	4.83136674498907	385.407494251827	6.42111146222161e-19	5.06607099653405e-18
5415	Cnppd1	0.935291781263792	7.07974525767165	385.201378698162	6.47019426831273e-19	5.10165256193008e-18
1765	9330182L06Rik	4.97457307605328	2.7895147938628	385.06798127974	6.50217344903969e-19	5.12371267784327e-18
6442	Dennd5b	5.3721148006236	2.82018815253819	384.98135520986	6.52303033769704e-19	5.13698668353079e-18
29841	Rbms1	0.852238065019323	7.24358602626012	384.585302719287	6.61929945776385e-19	5.20959616205692e-18
20021	Ik	-0.695426924516929	8.1878049095569	383.762678836839	6.82412614347382e-19	5.36750216628883e-18
30554	Rybp	1.27307834605521	5.48122624586271	382.891146643492	7.04851624131075e-19	5.54059241681916e-18
5482	Col2a1	9.87313663489591	2.96238095605424	435.624804896501	7.07428542042919e-19	5.55743710482182e-18
35602	Zfp516	-1.10133729145087	6.60326564622057	399.359419875134	7.10800937140127e-19	5.58050643781688e-18
31540	Slc4a7	0.978184053269137	6.92040982782058	382.319586697958	7.19993212748562e-19	5.64921145174347e-18
31635	Slfn2	-1.45932141620979	4.99919007916395	382.210147585211	7.22931762106557e-19	5.66879437463225e-18
2067	AI607873	-1.14627306324164	6.7338074752404	428.276398484814	7.2614672145717e-19	5.69051944201901e-18
6309	Ddr1	2.39099215761751	3.88624920180241	381.900506895569	7.31315346407523e-19	5.72751866100815e-18
30440	Rps9	-0.685813522419984	9.48922364757593	380.036861442683	7.84011819719125e-19	6.13647393123679e-18
31771	Smug1	1.6631097755545	4.99680119619199	379.971462523154	7.85932975192448e-19	6.1477530527424e-18
32248	Spsb1	5.70187741873151	3.27953985067785	420.526205053277	7.88487047598145e-19	6.16396620542994e-18
23619	Mapkapk2	-0.705275013367727	8.1077596769908	379.759161456012	7.92204160963061e-19	6.18924605316168e-18
4947	Cep170b	1.35507707391703	6.89325783659772	532.256852687555	7.95667070201026e-19	6.21080964475641e-18
29809	Rbm17	-0.936330693309349	6.77625928911302	379.633731142134	7.95934293404551e-19	6.21080964475641e-18
34024	Tspan3	1.31982013463248	5.98950534138981	388.297761312523	8.07904067885281e-19	6.30037246606031e-18
30744	Scly	-1.1943322702701	5.42568556574188	379.072900036195	8.12843005648369e-19	6.33261307779308e-18
3053	Arc	7.73124832747204	2.42372533030663	379.066852617743	8.13027403349615e-19	6.33261307779308e-18
34387	Umps	1.03508905075533	6.43399977083372	378.332876161592	8.35742139213338e-19	6.50557938761508e-18
19057	Gramd3	2.52753575438878	5.14571357687631	581.320217154856	8.44595625925105e-19	6.57050242404069e-18
33573	Tmpo	-0.665925154689102	8.65739284996304	378.032797709231	8.45222658637582e-19	6.57138806548527e-18
5400	Cnnm2	2.49724148385017	4.32504887722361	395.695633666432	8.47011250098524e-19	6.58129797179102e-18
35102	Wdr76	1.07791952946371	6.39640393255092	377.586398914165	8.59538516853398e-19	6.67458502626305e-18
29104	Prkaca	-0.83531766567346	7.15349528411551	377.558635968372	8.60437355354784e-19	6.67751535473819e-18
19965	Ift140	-1.54481473766691	4.80304151468714	377.342470415808	8.67470159351184e-19	6.72801659024344e-18
31163	Sigirr	1.93167691483999	4.63891479011023	377.227782438532	8.71226296610728e-19	6.75305855211887e-18
6742	Dpep3	-5.65063304399052	2.38436598422638	379.739366436091	8.85855613407865e-19	6.86229953399135e-18
6251	Dcbld2	1.16577797884919	5.96501919864659	376.162391778806	9.06958374450664e-19	7.02152477922657e-18
2910	Antxr2	-0.808523516555414	7.44362479334561	376.070162994824	9.10124226591669e-19	7.03882077952313e-18
30173	Rnf123	-1.25085733106692	5.45326906886204	376.065289094872	9.10291855594713e-19	7.03882077952313e-18
34017	Tspan13	0.95236399031481	6.81148812129784	375.467864206795	9.31090417376106e-19	7.19281801086071e-18
20317	Itgb5	9.73793652774765	2.7900798847305	426.819762639983	9.31330906833819e-19	7.19281801086071e-18
32897	Tbx21	5.85697517285622	2.84597265486766	375.16066157352	9.41981822259116e-19	7.2706915214153e-18
25873	Nbr1	0.886681245370621	7.19690015538979	375.094733396826	9.44336846480445e-19	7.28447790312175e-18
20395	Jund	-0.788627456233942	7.5628932518854	375.067153203938	9.45323900114349e-19	7.28770171039388e-18
19283	H2-Ob	-2.89958789280827	3.29499267553565	374.965616117621	9.48967241224439e-19	7.31138719848312e-18
28195	Pde5a	6.51731224714491	2.61199689093104	374.800696411852	9.54916784224793e-19	7.35280181719691e-18
6950	E2f5	1.38571705490152	5.25035858701914	374.615443257318	9.61647282097686e-19	7.40017635051735e-18
23950	Mical2	1.85677922955778	4.41755346756734	373.94390231118	9.86472044420793e-19	7.5866513686536e-18
658	2310040G24Rik	-3.91742229658341	2.68272799737511	373.842215566557	9.90290209060653e-19	7.61144425391456e-18
20359	Jag1	9.62717720332806	2.65399428593018	424.274827127523	1.00937341764428e-18	7.7534652747061e-18
7449	Etv6	-0.975845435386022	6.62556070955713	372.590543496756	1.03859972609786e-18	7.97318314909061e-18
28318	Pfdn5	-0.896678513270923	7.2256157879483	372.463402775697	1.04364546813342e-18	8.00711816623635e-18
30398	Rps15	-0.710415709474149	8.99646880558489	372.196173399687	1.05433612776832e-18	8.0827496906016e-18
19805	Hspa9	0.619604283383263	9.62272067671929	372.185496092796	1.05476569566539e-18	8.0827496906016e-18
7541	Faah	3.27474224543549	3.40392902758718	372.052495243771	1.06013222005474e-18	8.11901499868477e-18
5788	Cst3	-4.38817763818458	10.380439239633	5367.85655832976	1.06086409706863e-18	8.11976375550737e-18
23509	Magef1	2.26814063884007	4.26683553767625	371.850405938101	1.06834217947868e-18	8.1706281579601e-18
31007	Setd3	-0.858314412511623	7.28128304401178	371.839533318636	1.06878579965507e-18	8.1706281579601e-18
35337	Zbtb4	-2.17709287245515	5.99589254208997	833.618394186438	1.07235144091908e-18	8.19299534664014e-18
2524	Adrbk2	-1.35875452919764	5.36636468387808	371.704322745893	1.0743190295502e-18	8.20313367524765e-18
5370	Cmtm6	-0.848297527094057	7.41961288346073	371.443668989823	1.08507207700687e-18	8.28030270922108e-18
2688	Aldh2	-0.998359775283721	6.44478157654892	371.263316902769	1.09257942359091e-18	8.33262627699914e-18
26612	Olfml2b	9.7937105804303	2.86516520139502	421.66701276778	1.0966497765791e-18	8.35869070779486e-18
30367	Rpl7a	-0.830572265945524	7.74557136499091	373.649392435488	1.14861141233537e-18	8.7495354758801e-18
5737	Cs	-0.659546200304622	8.50581596770804	369.410167763439	1.17300424783909e-18	8.9300353112839e-18
30340	Rpl28	-0.695906047796522	8.76552838943165	368.611206171055	1.20960316337992e-18	9.20318984377892e-18
20129	Impa2	-1.70577116387034	4.80286292782326	383.943523555797	1.23102713488218e-18	9.36063091577573e-18
32754	Taf5	1.09814488221239	6.00202678690782	368.073827046538	1.23490248517651e-18	9.38452600752831e-18
3169	Arl5a	-1.12203850973839	6.10548615111538	367.385479080776	1.26813567126553e-18	9.6313625566756e-18
20203	Ipo13	-1.12648640556361	6.08577052060497	367.272570463945	1.27367720542518e-18	9.66771583608148e-18
4940	Cep128	-1.2998695486121	5.71083153086702	382.81687571902	1.28247003256086e-18	9.72869002780912e-18
31316	Slc22a15	3.58473719879945	3.12364182778087	366.990788802524	1.28761982658473e-18	9.76197269355683e-18
32573	Sumf1	-0.948967326584116	6.58739333106073	366.534350938078	1.31055058222299e-18	9.92994094992038e-18
20093	Il27ra	7.66637495243849	2.48865065620809	366.317491715476	1.32159734415282e-18	1.00077196876859e-17
28936	Ppm1d	1.22480520357533	5.68566687226753	366.252667514483	1.32491869924572e-18	1.00269408651545e-17
23340	Lrrk2	-1.19246687517689	6.36892696734929	404.424285236206	1.32622652939913e-18	1.00276920670176e-17
20076	Il1rl1	-2.60818428623248	3.32869533681092	366.220226898484	1.32658417505098e-18	1.00276920670176e-17
5385	Cnga3	6.05645984099551	2.46319266896369	366.027928730974	1.33650251415821e-18	1.00967048340979e-17
23234	Lrfn4	1.23446521135863	5.75456563596536	365.470945477199	1.36567891499587e-18	1.03110368552607e-17
28166	Pdcd1	9.649651172022	2.4984224098586	414.537364945185	1.37915088796425e-18	1.04066158635134e-17
33109	Tgfbr3	9.68974257212508	2.64652485788619	414.128114778472	1.39757244619579e-18	1.05394082294094e-17
26490	Nup35	1.16305434778642	5.8664837052301	364.378319199476	1.42490328673734e-18	1.07391916342976e-17
30450	Rraga	-1.0159672356952	6.28866356119537	364.149390621862	1.43765529299878e-18	1.08289270746173e-17
8108	Flt1	9.5667472416036	2.60167436549053	412.338419484857	1.48128100021307e-18	1.11509719034264e-17
26085	Ngdn	1.000106803959	6.58577375305998	363.313358033494	1.48526733806668e-18	1.11744114359247e-17
8049	Fhdc1	4.76090043887231	2.9395169358009	363.292452404922	1.48647922727757e-18	1.11769621287665e-17
31449	Slc35a4	-0.854901222623136	7.19269171654754	363.235732074502	1.48977258646411e-18	1.11951513906531e-17
4586	Ccnd2	-0.783408064159113	7.95463201498173	363.030720345571	1.50174117556026e-18	1.12784725824335e-17
33064	Tex30	1.05294875701793	6.59527553325467	362.90521100044	1.50911892881796e-18	1.13272379153071e-17
4254	Camkk2	-1.07507951510622	6.01001679239096	362.671507314363	1.52295969477309e-18	1.14244281731514e-17
32220	Spred1	0.884829390755629	6.87762199132923	362.639812027264	1.52484719101063e-18	1.14318900941985e-17
5885	Cuta	-1.10018780647824	5.63504769463011	362.535820903995	1.53105752020535e-18	1.14717329117785e-17
20497	Kcnk13	-1.65782213793347	4.41496398093607	362.489753475542	1.53381726439302e-18	1.14856900997384e-17
3949	Brf1	-1.04640396537318	6.24502967381073	362.446884469558	1.53639016213789e-18	1.14982326278058e-17
6188	Daam1	1.27387346100568	5.60797646368438	362.067844480602	1.55934031063914e-18	1.1663173293069e-17
19801	Hspa4	-0.693355933037154	8.51273574340572	362.018958292285	1.56232675957435e-18	1.16730664198324e-17
2252	Acat1	-1.0681058453998	6.03693658251554	362.016351090853	1.56248620410721e-18	1.16730664198324e-17
19950	Ifnar1	-0.97339982463031	6.65907506896897	361.921794019104	1.56828061308962e-18	1.17095237612902e-17
28458	Pign	-1.04262654827818	6.38821694443324	361.877688303753	1.57099121347939e-18	1.17229268581606e-17
23071	Lgr5	9.52674105102623	2.53965602552653	410.276538303934	1.58442043423053e-18	1.18162514037984e-17
4209	Cacybp	-0.833342006423276	7.20557197255406	361.373370076662	1.60234228842081e-18	1.19429528540328e-17
2468	Adgre5	-0.914183552187386	6.91062321981805	360.844821763537	1.63591609030631e-18	1.21860997884656e-17
19587	Hltf	-1.05720692837253	6.22090452148544	360.813065094728	1.63795702023913e-18	1.21942090954431e-17
8628	Gk	1.47468414908128	5.22395617422313	360.675663303468	1.64681883264021e-18	1.22530593561638e-17
2699	Aldh9a1	-0.827474116062559	7.16995900303777	360.471330158534	1.66009200122319e-18	1.23446446432421e-17
5904	Cxcl12	5.55015888225624	2.89400740685549	360.130376696371	1.68249419114667e-18	1.25039687275874e-17
34197	Txnl4a	-0.876848110165012	7.6347260258668	378.70252081881	1.69082314478219e-18	1.25585791003109e-17
35263	Ybx1	-0.621577393855776	9.72220903666842	359.859963168613	1.70049053355826e-18	1.26230616128774e-17
28220	Pdia3	-0.634310745998944	9.84461242951622	359.733514845729	1.70897607910148e-18	1.26787014443189e-17
23371	Lsp1	-6.91379867926796	8.19384583232088	5541.99549317367	1.73213595640972e-18	1.28430810201659e-17
4393	Cc2d1b	-1.23449375725794	5.94460464997637	374.425517022773	1.74591122602714e-18	1.29377275748134e-17
3192	Armcx2	9.57189599478501	2.66396186617624	406.971634175749	1.76609939773782e-18	1.3079758697532e-17
3076	Arhgap10	2.28016202168037	3.96133611265776	358.792449051706	1.77356280545128e-18	1.31274403027767e-17
19623	Hmx3	9.66896541374921	2.64385171854387	406.761305411372	1.77839251383457e-18	1.31555841361361e-17
26431	Ntrk1	5.75946953950972	2.82918967756321	358.632759645123	1.78477819329188e-18	1.31951990560638e-17
34093	Ttc39c	6.464836103498	2.60945222529704	358.554584296769	1.79029616747378e-18	1.32283568519917e-17
20242	Irf2bp2	-0.928116491514281	6.60462573939914	358.309731166926	1.80769693736957e-18	1.33417297470194e-17
30837	Sec23b	0.824227341643993	7.18336120038743	358.309357464263	1.80772363225917e-18	1.33417297470194e-17
6999	Ecel1	9.64161719578859	2.81647048744319	405.981448676082	1.82477798739571e-18	1.34565294283539e-17
20400	Kank1	5.2527702072799	3.02130135782977	358.0634637923	1.82538005599771e-18	1.34565294283539e-17
31534	Slc4a11	2.09807212019617	4.48079172880612	368.328707117456	1.83263419651484e-18	1.35022329610889e-17
8104	Flot2	-1.23540070874563	5.85344808793441	372.729884636102	1.8596561305414e-18	1.36934426403581e-17
7002	Echdc2	6.86792244350675	2.37685951427763	357.485755264087	1.86758935387769e-18	1.3743954986439e-17
3971	Bscl2	-1.26207935624228	5.39172133146615	357.393212682774	1.874446880346e-18	1.37864975892192e-17
19836	Htra1	9.76424721425555	2.72484531487279	404.99554642291	1.88527958651086e-18	1.38582118859194e-17
3984	Btbd10	1.1323526089891	6.26279322306634	357.062748574072	1.89915444397308e-18	1.39521931469164e-17
19433	Helt	9.54523670555265	2.6294693803905	404.418648359326	1.92167431382904e-18	1.41095410484982e-17
6538	Dirc2	3.46467388122589	3.30136048210667	356.666469459564	1.92924103945634e-18	1.41569808081596e-17
30091	Rilpl1	6.96078146195144	2.59167758492302	356.316391512935	1.95624244854571e-18	1.43468983697754e-17
8134	Fnbp1l	1.03192978406328	6.84022415898445	364.510764036793	1.96293353264057e-18	1.43877297569905e-17
6065	Cyr61	5.01694043054881	2.6826395387921	355.813529324569	1.99573476453825e-18	1.4619784702467e-17
35233	Xpnpep1	-0.806738548259097	7.09548427860686	355.602721964491	2.01254239966981e-18	1.47344799472681e-17
23613	Mapk8	1.18270874383749	5.62648013701956	355.522342701724	2.01899067623924e-18	1.4773243205282e-17
29457	Ptpn13	7.14239298696818	3.22911096969435	430.702217404691	2.02661698820992e-18	1.48205771182342e-17
30256	Rnpepl1	-1.08894070276783	6.01105225792037	355.399387337179	2.02889715990813e-18	1.48287831807212e-17
25206	Mllt11	1.4383561237771	5.30122043206199	355.248271409265	2.04114351145593e-18	1.49097790440349e-17
3370	Atp13a4	9.60935971598464	2.67629485492322	402.333500828145	2.05961804223965e-18	1.50361511008431e-17
4742	Cdc16	0.801380581270103	7.50473510525767	354.396724672485	2.11164063261907e-18	1.54071557268873e-17
33208	Timm8b	1.17176177555385	6.04840303701516	354.315365948276	2.11851055846788e-18	1.54484781897387e-17
2906	Anp32b	-0.737397942590358	8.38248937950753	353.870975680021	2.15645742520457e-18	1.57162420772593e-17
20583	Keap1	-1.07297686966618	6.1168676691863	353.854316375657	2.1578939835271e-18	1.57177659039047e-17
20343	Itpripl2	-1.3102575268104	7.40833982313923	629.082843340177	2.15979537680472e-18	1.5722671859002e-17
31440	Slc31a2	-1.68975958609914	4.32582485232197	353.778499576769	2.16444467549914e-18	1.57475648123673e-17
32506	Strn3	0.768156131895369	7.41128983198422	353.61365383437	2.1787608226139e-18	1.58427213705684e-17
32736	Tada1	1.04866631832991	6.30443870009952	353.483889572123	2.19010123947624e-18	1.59161443652062e-17
8039	Fgfrl1	3.24417403679969	3.34313960260594	353.270764554848	2.20886341639494e-18	1.6043389703311e-17
20664	Klf11	1.98182379977139	4.49520163863332	352.905721262494	2.24139844175632e-18	1.62704688473298e-17
32761	Taf9	0.904710906593631	6.71726888725942	352.650784054295	2.26442262763937e-18	1.6428289941599e-17
8061	Fibp	-1.38382579762027	5.45504497444138	370.245049246329	2.27316081870551e-18	1.64823467064123e-17
32422	Stard4	-0.8007673954281	7.23975652620184	352.32444930288	2.29426325463544e-18	1.66224160706536e-17
20628	Kif3b	-1.15986474250571	5.45875858335351	352.315638592777	2.29507470620191e-18	1.66224160706536e-17
7915	Fbxo5	0.956146943766832	6.48453798317829	351.730038942904	2.34969892007438e-18	1.70084198256373e-17
2596	Ahrr	-0.899175952085761	6.4515231482723	351.615587693308	2.3605357097732e-18	1.70772089060146e-17
27927	Pak1ip1	0.829037130365351	7.31075952768614	351.545658648093	2.36718311744502e-18	1.71156294855356e-17
18890	Golm1	1.17932839205328	6.01301823769885	351.245493378254	2.39594396070255e-18	1.73138049756186e-17
35748	Zfp827	9.67301309124215	2.76756697877681	397.756876974013	2.4009469651363e-18	1.73401725259844e-17
32495	Stra6	9.51218628643059	2.42388637451425	396.789221275632	2.48058988313172e-18	1.79052725217033e-17
30393	Rps11	-0.84492466583785	9.08232117544799	450.344788877369	2.49156410580422e-18	1.79743540139848e-17
33527	Tmem62	2.08558955613146	4.25044290414575	350.183270532051	2.50074944596647e-18	1.8030459828604e-17
6358	Def6	1.19707311525467	5.52025971767296	349.995463226112	2.51978239224294e-18	1.81475536390051e-17
29397	Ptbp3	-0.67374517044144	8.65298442509359	349.995051211091	2.51982431629451e-18	1.81475536390051e-17
4719	Cd72	-3.42557829645457	2.58582249364798	349.707304130506	2.5492859095904e-18	1.83494131941006e-17
26250	Nos1ap	5.23766238010868	2.79799351419285	349.248566991692	2.59701604198822e-18	1.86824665267748e-17
29973	Rfx7	-0.944101776291928	6.68841856223128	349.171988529474	2.60507607807953e-18	1.87299265467762e-17
4982	Cers6	6.04627154042284	2.59930386294224	349.154330794952	2.60693836784257e-18	1.87327978676903e-17
32063	Sp8	1.28124782299029	5.37737583431129	349.139027965901	2.60855344234085e-18	1.87338905379554e-17
30250	Rnh1	0.786877900501418	7.87260094289903	348.760750642574	2.64881789634542e-18	1.90123952705735e-17
31694	Smc1a	-0.85021622090883	7.80225655775212	373.552138343506	2.65879972221436e-18	1.907335038821e-17
29101	Prkaa2	7.94579842656242	2.82483543289536	354.339250203678	2.68334709842875e-18	1.9238667186663e-17
35198	Wwp2	-0.763437968914216	7.46754863702269	348.259999463265	2.70313988886802e-18	1.93697293099916e-17
29470	Ptpn9	-1.04406455419699	5.82148413965214	347.991334358059	2.7327730162553e-18	1.95711177142892e-17
19770	Hsd17b4	-0.950700362985036	6.74487957391824	347.328734064906	2.80734545037307e-18	2.0093939906108e-17
35011	Vwa5a	-1.3021590414421	5.15435713775077	347.103124705184	2.83322893617542e-18	2.02678751551543e-17
4692	Cd37	1.82942991070359	4.39431850586234	346.399904984672	2.91555136579505e-18	2.08451341367982e-17
31983	Snx30	1.84434903012522	5.51435111622241	475.980355293485	2.92149733539262e-18	2.0875989609209e-17
23840	Mest	7.71202569727915	2.64046728231758	346.315199068158	2.92563809807855e-18	2.08896764502694e-17
27967	Papss2	9.65336491010788	2.62191362555277	391.919299642904	2.92667548237277e-18	2.08896764502694e-17
25567	Mtmr1	-0.999508294737101	6.59467100711602	345.390155174245	3.03824357331793e-18	2.16739325662039e-17
2671	Akt2	-0.830047671575162	6.93966519795314	344.669629945137	3.12914943909576e-18	2.22976080048151e-17
26061	Nfe2l2	1.07010773873393	6.47986899372896	344.669603732301	3.12915279848909e-18	2.22976080048151e-17
33542	Tmem8	-2.1310116622869	3.80145694366485	344.464909777273	3.15550355743055e-18	2.2472871553336e-17
35556	Zfp395	3.52144682108908	3.00517674118399	344.441532548112	3.15852797150105e-18	2.24819069900339e-17
28405	Phkg2	-1.36415832962635	5.09820735223152	344.040271796667	3.2109250623765e-18	2.2842164124295e-17
3322	Atf3	1.21068015476898	5.96410911181872	343.906608738164	3.2285838963918e-18	2.2955034310548e-17
4388	Cbx6	-0.891258626944397	6.73721386595814	343.524087079425	3.27969466480132e-18	2.33054884477141e-17
34204	Tyms	0.845253950782126	7.42864149905652	343.322703184657	3.30694835648788e-18	2.34861196366208e-17
4911	Celsr1	6.51539951915879	2.69504297109673	343.262576867874	3.31513206305079e-18	2.35311896160562e-17
19293	H2-T22	-1.36012830788093	4.90838937183931	343.057134865874	3.34325766246247e-18	2.37176810902116e-17
33877	Trim5	-2.97038803597222	2.99447287408301	342.851306340013	3.37169122448866e-18	2.39061495734094e-17
8420	Gamt	-5.02134069795436	2.35298633433908	343.145658377095	3.44071044024211e-18	2.43820128319315e-17
20279	Isoc1	-0.862333314509933	6.80631039877452	341.401496707095	3.57941582453396e-18	2.53508958147994e-17
3160	Arl15	1.42178018487884	5.27219287577505	341.295472650764	3.59513247285981e-18	2.54481322913045e-17
5765	Csnk1e	1.00041063583618	6.16888319430552	340.909708260271	3.65294010180213e-18	2.58430375710366e-17
5806	Ctc1	0.952983545675725	6.65739393815072	340.577745702211	3.70347821724113e-18	2.61861063344963e-17
18848	Gnb1	-0.656234259349928	8.74756236865769	340.532473807885	3.71042793580108e-18	2.62207669525015e-17
27874	P2ry1	3.73216868922306	2.89133483307325	340.515221574982	3.71307999215129e-18	2.6225035465801e-17
6866	Dusp8	5.98326181912663	2.80231282784512	340.347863830816	3.73891169598339e-18	2.63929240722532e-17
35886	Zmynd8	-0.934032224142422	6.68382992538176	339.905125975507	3.80817588011e-18	2.6865422549036e-17
28670	Plekhg4	-1.21730915773275	5.25421256987309	339.893307018662	3.81004352589218e-18	2.6865422549036e-17
19951	Ifnar2	-1.21370224029521	5.34194924614488	339.826426724757	3.82063042920483e-18	2.69252463654198e-17
7331	Eps15l1	-0.867241908452285	6.81912372424393	339.628786146079	3.85209974388706e-18	2.71320886801286e-17
20672	Klf3	-0.919224431721858	6.64518883378524	339.414584857431	3.88651797325446e-18	2.73594626979238e-17
23879	Mex3c	0.823178993168984	7.18484601670773	339.293735128856	3.90608073452704e-18	2.74728870211347e-17
33752	Tppp	4.16008271154574	3.06370479261789	339.288556949158	3.90692130148273e-18	2.74728870211347e-17
3847	Bin3	-1.16192048599675	5.36585492668188	339.214025453026	3.9190412687751e-18	2.75429876216604e-17
33482	Tmem260	-1.6115201764634	4.50894956882162	339.031514658289	3.94888977351912e-18	2.77375389741703e-17
35253	Xxylt1	-1.31451847025124	4.99916409019469	338.330173526348	4.06586264433166e-18	2.85435148907165e-17
4145	C77370	9.53809049820422	2.60733188861669	382.083715771845	4.11152958450792e-18	2.88398825344652e-17
29477	Ptprf	9.68872274632474	2.68114929778035	382.076390995723	4.11258301506704e-18	2.88398825344652e-17
6962	E330020D12Rik	-1.91182031052799	4.30152685645511	345.523288489546	4.14728632536293e-18	2.90673242453597e-17
20239	Irf1	-1.43498317450644	6.4043369047166	509.609664978475	4.22026129395274e-18	2.9562607149379e-17
29979	Rgcc	5.59002672431692	2.73533863380871	337.40651929983	4.22557611760108e-18	2.95836534641235e-17
33858	Trim32	1.55840595166986	4.6203105718523	337.329819966011	4.23913583804475e-18	2.96510258952546e-17
30335	Rpl23a	-0.716390593245443	7.77853214638676	337.31648824099	4.24149748641547e-18	2.96510258952546e-17
30653	Sbf2	-1.0890759918928	6.38436105595434	351.218461889308	4.2421459929798e-18	2.96510258952546e-17
32786	Tardbp	-0.636779792595626	8.36527528331534	336.742264958707	4.3445603832124e-18	3.03502977125122e-17
23754	Mdga1	3.3777940860937	3.26839044322122	336.609272544905	4.36880858179537e-18	3.05030501035386e-17
19869	Iars2	-0.876243170820228	6.91643326380746	336.196731863665	4.44494777368988e-18	3.10177418213073e-17
2795	Anapc1	-0.797451939413742	7.81942367420269	344.018627234326	4.45154215993443e-18	3.10468395195863e-17
7585	Fam117b	-0.94773465238901	6.19116789501637	336.060597561331	4.47038212676345e-18	3.11612646342983e-17
33385	Tmem170	1.58759898604649	4.91543283144536	335.974117850069	4.48661986430434e-18	3.12574359969625e-17
28726	Plvap	9.62158291377707	2.59909508005223	379.550611902594	4.49364240975653e-18	3.12893371707082e-17
23464	M6pr	-0.595149136170706	9.27379351489872	335.919021467068	4.49699771322997e-18	3.12956824553857e-17
25259	Mns1	1.36276901527745	5.23069002395498	335.894574986109	4.50161059275521e-18	3.13107678654158e-17
32933	Tcf20	-0.948908614569928	7.27937653164839	377.113291236998	4.53922349836425e-18	3.15552426148503e-17
25520	Msto1	-1.37729876242837	4.79585372621733	335.401451550743	4.5957439194836e-18	3.1930819798691e-17
6517	Dhx58	-2.49095072648376	3.43847781634139	334.865503335654	4.70043493143768e-18	3.26404931112036e-17
34285	Ube4a	-0.946546926706251	6.32157255196628	334.769911115924	4.71937321431571e-18	3.2754240655454e-17
26550	Oasl2	-1.98361113812611	3.951687301481	334.577781947786	4.75768324423031e-18	3.30022394054004e-17
3872	Bmp1	4.95527574483715	4.46087101895123	731.641450661621	4.80688167703219e-18	3.33254574306427e-17
20536	Kctd10	-0.815204582704424	7.21940030499711	334.311212484032	4.8113860759094e-18	3.33386356612661e-17
26057	Nfatc3	-0.744706529131028	7.97573518422556	334.250716342153	4.82366324306428e-18	3.34056288953153e-17
18274	Gm5424	5.32863541534253	2.744815235688	334.227520096766	4.82837956707991e-18	3.34202164088964e-17
4835	Cdk8	0.913634243006001	6.62002652144922	334.21192658108	4.83155284421064e-18	3.34241135440936e-17
262	1700025G04Rik	1.54808490236113	4.77694630314399	334.07556595771	4.85939704377722e-18	3.35985848518182e-17
32577	Sumo3	-0.753983372057826	7.39987799793694	333.826889329998	4.91061670831407e-18	3.39344020237246e-17
4000	Btg1	0.923255484375835	6.86612783055252	333.791901562503	4.91786912585636e-18	3.3966188865475e-17
25861	Nat8l	3.56645393393922	3.0396035073336	333.682765361537	4.940564751656e-18	3.41045453611617e-17
6829	Dtx2	-1.01823776953876	5.96475715523941	333.649092780864	4.94758969949971e-18	3.41346369084557e-17
3813	Bend6	-1.90282276204504	3.91945403266581	333.625198499926	4.95258110170211e-18	3.41506736711338e-17
25652	Mvk	-1.36327657578401	4.97721070547975	333.568275453428	4.9644936805189e-18	3.42143926690229e-17
26238	Nolc1	-0.706004753629881	7.6133521007912	332.619148418438	5.16768514435408e-18	3.55955934768446e-17
30438	Rps7	-0.635734571285042	9.39595245825678	332.347665989487	5.22742079817276e-18	3.59877007100012e-17
28039	Pbxip1	-1.21841763295597	5.42111836856224	332.236165749579	5.25216746556083e-18	3.61386375048396e-17
3844	Bik	4.52516270537612	2.63155819936785	331.675523383483	5.37850350987837e-18	3.69880437400605e-17
31094	Sh3bgrl	-0.880915303733196	6.88017013837142	331.346858096527	5.45406732994278e-18	3.74875642296926e-17
29181	Procr	4.38571171060564	3.06458084767691	330.804224840648	5.58131044876427e-18	3.83415666826322e-17
19969	Ift27	1.66734997392274	4.63861432129605	330.708082665167	5.60418292267553e-18	3.84780495039465e-17
31031	Sfmbt1	0.965502524049902	6.6683590149749	330.475082036044	5.66002961387723e-18	3.88406640973729e-17
23171	Lmo2	-0.99049237205751	5.87941907705697	330.099588725467	5.75128081826704e-18	3.94457155211084e-17
7207	Emb	0.777867883263163	7.68669504782148	330.028827330827	5.76865184423043e-18	3.95436760521256e-17
29697	Ralgapa2	1.57696487316487	4.75737865529215	330.009673376442	5.7733635031193e-18	3.95547991746617e-17
28665	Plekhf1	1.93870827340028	4.13404696623096	329.531203846985	5.8924018531545e-18	4.03192568408352e-17
31185	Sirpa	4.53699500368435	2.93897486241183	329.528340450139	5.89312205759544e-18	4.03192568408352e-17
35434	Zfand5	0.984351067957195	6.3814691538904	329.523304956954	5.89438881734037e-18	4.03192568408352e-17
7827	Far1	-0.70112689833029	7.55984367951877	329.48890786831	5.90304972313208e-18	4.03569416469334e-17
5310	Clip2	-0.963449148514456	6.1117836071163	329.43679601422	5.91619689817067e-18	4.04252408116731e-17
2860	Ankrd33b	6.83033656456938	2.98926951974518	357.40203695021	6.0139676243998e-18	4.10713895629011e-17
23240	Lrig2	1.42337910004924	5.27332140298107	328.979436638883	6.03293014484348e-18	4.11789288404695e-17
32842	Tbc1d12	1.63888451820381	4.91442170506745	328.51986523065	6.15270262907811e-18	4.19740847977332e-17
27808	Oser1	1.33881924241663	5.17808738525386	328.481860605575	6.16272008016933e-18	4.20200376073313e-17
23953	Micall1	-1.0743575999303	5.53707657936061	328.231015768095	6.22927636175102e-18	4.24512420501447e-17
19425	Hectd2	9.55010612164603	2.57574798980068	369.744288919975	6.37249040349575e-18	4.34041168174271e-17
20130	Impact	1.04668899987738	6.18927502688236	327.546049070052	6.41494795171576e-18	4.36700736425946e-17
3735	Bbc3	1.68183700456758	4.39817111347425	327.48905140587	6.43066161450327e-18	4.37537842580841e-17
20056	Il17rd	6.1615814837387	2.61662872354878	326.742676781138	6.64025645504715e-18	4.51558597487407e-17
7688	Fam19a2	7.04363891831509	2.61714700129637	326.703122169627	6.65156521465248e-18	4.52087540199708e-17
23956	Micu2	-0.991973853896143	6.29854975276448	326.682761589249	6.65739435078128e-18	4.52243685208245e-17
29686	Raet1e	6.11723120844108	2.53715587969158	326.326712799303	6.76021388189744e-18	4.58984829043991e-17
34393	Unc13d	-1.99043535718774	4.02817314631637	325.968800667322	6.86527817458069e-18	4.65871155408086e-17
21612	LOC108167382	-7.61979439825351	1.7328289363966	325.780089769403	6.9213729358499e-18	4.69428921840879e-17
5441	Cntrl	-1.0655734369298	6.92691832753955	391.988105443452	6.93599445989221e-18	4.70171567278559e-17
27785	Orc6	0.792469391595602	7.65387078191252	325.396000498797	7.03705816039481e-18	4.76540802029211e-17
27998	Parp8	-0.833683743705708	6.8526490724808	325.394886164555	7.03739677186441e-18	4.76540802029211e-17
23593	Map4k5	1.00959411954944	6.10950802712911	324.897807870086	7.19018815051747e-18	4.8662980585294e-17
29794	Rbfa	-1.15999433789637	5.38720875381284	324.681243609121	7.25785708166248e-18	4.90950131699356e-17
28527	Pitpnc1	2.48087313052009	3.47405660509396	324.316438954286	7.37338463734693e-18	4.98501532635836e-17
32832	Tatdn2	-1.00262411610596	6.08849584896361	324.225419638808	7.40251323359069e-18	5.00206764939993e-17
33322	Tmem106c	1.1617532770853	5.65136285156964	324.138619741935	7.43040571401148e-18	5.01826715020659e-17
3094	Arhgap28	4.03521507729117	2.9289950474129	324.044128086527	7.46089720549117e-18	5.03620393865653e-17
2707	Alg11	1.00182596385693	6.25873063234419	323.792764614155	7.54266036543923e-18	5.08871264380661e-17
19986	Igf2bp1	7.52535663672148	3.44994092439512	502.747949475782	7.71840727722047e-18	5.20453950420264e-17
20240	Irf2	-0.787185500350639	6.87734251726692	323.198541957079	7.73976775019643e-18	5.21619610743502e-17
26549	Oasl1	-1.96044942997764	6.9438049070945	943.919881153194	7.82182219029687e-18	5.26872346905583e-17
3046	Aqp9	-6.28035811893819	2.06146844611061	322.716614517187	7.90365506028375e-18	5.32104642728356e-17
6520	Dhx9	-1.01765097772288	8.65020708741649	541.857144532546	7.9419867623905e-18	5.3440431157336e-17
32895	Tbx2	2.84646355065657	3.32517211976973	322.518236965056	7.97218708992222e-18	5.36154704235578e-17
28918	Ppib	-0.74314259124626	7.72889109054458	322.436740050729	8.00052442100131e-18	5.37679146940873e-17
34196	Txnl1	0.6985743912208	8.14681108998559	322.428911087142	8.00325227699573e-18	5.37679146940873e-17
19313	H6pd	-1.0822690506094	5.52821442451711	322.243425372715	8.06817196804268e-18	5.41756382017758e-17
19893	Idh3a	0.858392146710475	6.92283423009808	321.999775147757	8.15430281551575e-18	5.47252869772951e-17
30364	Rpl5	-0.628679473884654	9.83261815137971	321.863514905909	8.20289767878447e-18	5.5022579767855e-17
29596	Rab23	1.28249760158883	5.14270014452026	321.724182752358	8.25290722880033e-18	5.53290455836587e-17
8310	Fyco1	-1.81406359500053	4.27290367651469	321.639076709125	8.28361346413579e-18	5.55058453209099e-17
6191	Dab2	3.68326079598308	3.330799860745	334.427896574194	8.3467614585461e-18	5.58997282827839e-17
32694	Syt7	9.41792537192974	2.45797750175575	362.151629237169	8.4017035525239e-18	5.62382718191681e-17
20032	Il10	5.9269613132724	2.38009060249576	321.221208181891	8.4361562088783e-18	5.64393836231383e-17
28495	Pim1	1.0961626392333	6.16564401873619	321.176551824766	8.45263409706478e-18	5.65200937926447e-17
7854	Fbln1	9.42358781824629	2.54799055112906	361.728096653648	8.53361647940846e-18	5.70318157718295e-17
7033	Eed	0.815296844648512	7.13786357282251	320.730263058721	8.61920782701083e-18	5.75737904146446e-17
33532	Tmem65	1.48286860367387	5.15142402812614	320.705608024546	8.62851146922309e-18	5.76058860080301e-17
32241	Spry1	7.55026528029626	2.54835368076022	320.562792631223	8.68261411596168e-18	5.79305868280115e-17
4796	Cdh3	6.29679311411004	2.22032553674053	320.553373654836	8.68619497928794e-18	5.79305868280115e-17
20012	Igsf3	9.52998875334186	2.44688783936333	361.16461441356	8.71256333274976e-18	5.80761964996672e-17
1613	5830428M24Rik	-2.626920659872	3.21091260124876	320.313468276617	8.77793346970967e-18	5.84814974399752e-17
25728	Myo1b	9.39511928620912	2.37127968109332	360.701836009485	8.86253178822345e-18	5.90144147416543e-17
32336	Ssbp4	-1.22890377018266	6.94384389776486	479.76071138585	8.99134334747969e-18	5.98410351166723e-17
564	1810058I24Rik	0.851020101207819	6.80693318469736	319.710959521686	9.01291105201051e-18	5.99534161148024e-17
3779	Bcl2l11	1.50679646462389	5.59946571275828	380.262625145784	9.17514427959053e-18	6.10008943406837e-17
4384	Cbx2	1.35265067425564	5.53779120910073	331.639862279947	9.18177182124601e-18	6.10132787602777e-17
20548	Kctd20	-0.917919265602717	6.46422135220885	319.039239282593	9.2828032625848e-18	6.16526430380697e-17
8173	Foxf1	1.07294113627937	5.93762463668856	318.779519184434	9.38945345217252e-18	6.23286425376201e-17
32193	Spint2	-1.18292326975176	5.42897608324725	318.44505496867	9.52872279010251e-18	6.32203602731931e-17
31349	Slc25a13	1.45063439866868	5.16164572966545	318.316367711507	9.58289232839014e-18	6.35468339021418e-17
8449	Gata4	7.56604857864909	2.38877502412876	318.289305335512	9.59432564023589e-18	6.3571525662687e-17
32339	Ssfa2	0.763568656829219	7.06680318077474	318.284056075197	9.59654502975197e-18	6.3571525662687e-17
6278	Dctn1	-0.648062248780527	7.9073019405231	318.135595274152	9.65954132255162e-18	6.39557531723234e-17
7163	Eif5b	-0.742333598828743	7.87063888375747	318.033760529771	9.70300743539854e-18	6.42103411939423e-17
32525	Stx7	-0.726060881687683	7.40939180342615	317.999472491085	9.71768944266464e-18	6.42742837362194e-17
29029	Ppt2	-2.0041859576834	3.56995236905192	317.788793311814	9.80842247308267e-18	6.48409136643384e-17
3777	Bcl2l1	1.46376636527257	4.80369066183141	317.748122996959	9.82604161381682e-18	6.49238714473294e-17
32201	Spns1	1.12632788151572	6.29119632572727	329.912074281736	1.00667881962899e-17	6.64802593365094e-17
31511	Slc41a1	1.0239258706541	6.11722237583148	317.167193599807	1.00814250251194e-17	6.65426017766258e-17
6484	Dhcr7	-1.12510943815036	5.5837861030724	316.99033874986	1.01605693145004e-17	6.70304431077679e-17
33399	Tmem180	-1.24432360883675	5.01509969234586	316.952287248336	1.01776841021593e-17	6.71087769969878e-17
31541	Slc4a8	4.33252077538132	2.84856315519797	316.83193976854	1.02320163966664e-17	6.74323056918748e-17
18275	Gm5431	-3.97140496231619	2.29265682148149	316.813326802922	1.02404469911003e-17	6.74531500622633e-17
27879	P2ry2	6.07575625572207	2.48851828240517	316.539552767838	1.03653093133575e-17	6.82405068162175e-17
25909	Ncoa7	-1.28576993945697	5.43087964019989	323.199380165752	1.05063482432188e-17	6.91334991029889e-17
33074	Tfap2a	2.10510780410527	4.13426657550673	316.221219311373	1.05125365653917e-17	6.91386906624762e-17
25484	Ms4a6c	-2.52458526018435	3.13622053866926	315.991705895103	1.06200663486015e-17	6.98100357257914e-17
6552	Dlat	1.05532595958075	6.29625247911604	315.810980291294	1.07055628708593e-17	7.03359325609816e-17
2205	Abhd16a	-0.953594766604956	5.87029145262403	315.363984133413	1.09201900983713e-17	7.17092483126381e-17
2709	Alg13	1.26988328941327	5.29123567344965	315.084182602245	1.10568671341164e-17	7.25695456957254e-17
29488	Ptprs	-0.887153618484	7.15065179180342	326.842935466897	1.14493819592195e-17	7.51072417970318e-17
2803	Anapc5	-0.577890004879275	8.70084014039639	314.147156640109	1.15280128365063e-17	7.55843340355672e-17
31735	Smim3	1.17926028230888	5.59686376096179	314.101621111425	1.155144674965e-17	7.56992198716829e-17
23457	Lzic	1.27645359208599	5.32478382247531	313.912247956197	1.16494494405073e-17	7.62697280945441e-17
28660	Plekha8	1.3967430171358	5.25240626378453	313.910387016682	1.16504168803536e-17	7.62697280945441e-17
20821	Krt17	9.35870953272108	2.41826051655874	353.337374603276	1.16603299322435e-17	7.62956181821041e-17
26071	Nfkbib	1.11496010329466	5.7769020754667	313.71012023147	1.17550307078868e-17	7.68759796805366e-17
33320	Tmem106a	-3.27461641189097	3.72849032856294	467.077181435333	1.18752424461408e-17	7.76225010325842e-17
30741	Scimp	-1.5890570363297	4.17803468824953	313.45776252594	1.18882824093232e-17	7.76680899241754e-17
8191	Foxn3	1.08283891291997	5.73103465069385	313.406627950717	1.19154783811962e-17	7.78060686747666e-17
1338	4930579G24Rik	1.18025233566695	5.57171269646424	313.297251240952	1.19738732291781e-17	7.81475263504718e-17
32215	Sppl2a	-0.749749669682747	7.16606191845152	313.173143916947	1.20405019771186e-17	7.85036123989993e-17
23618	Mapkap1	-0.916719269690165	6.16236586321077	313.172786127866	1.20406946311312e-17	7.85036123989993e-17
33773	Tradd	-1.16794396316668	5.46582759683055	313.058252179514	1.21025353274286e-17	7.88666487876452e-17
19917	Ifi30	-0.642121226995292	8.16158705966821	312.51575171512	1.24000809689753e-17	8.07645151616118e-17
26277	Npc1	-0.878475368544624	6.93803586376176	312.249816250047	1.25487762466684e-17	8.16914488249054e-17
2987	Aplp2	0.73444343220812	7.63345733904579	312.212119773248	1.25700071028077e-17	8.17880797517546e-17
5554	Coro1c	-0.627492131646339	8.21821022576413	311.998623918132	1.2690973352509e-17	8.25332218277695e-17
25319	Mpnd	-1.34686153154384	4.64809834501838	311.68352293067	1.28717798969626e-17	8.36665693302569e-17
32926	Tceb2	-0.876668738213089	6.882430244897	311.635811343879	1.28993953848858e-17	8.3803530138743e-17
30614	Samsn1	3.39160250581175	3.20508796663536	311.598582743335	1.29209871498191e-17	8.39012375524514e-17
28444	Pidd1	1.38877659891704	5.13833660344709	311.433168925931	1.30173901290909e-17	8.44843794237251e-17
28937	Ppm1e	9.30027698290959	2.24074662237783	350.301664671338	1.30767229295311e-17	8.47837485787203e-17
26456	Nudt14	-1.87852180912968	3.77837843595735	311.331947773457	1.30767593473622e-17	8.47837485787203e-17
19795	Hspa13	0.945950233449772	6.16947487384347	311.248303963837	1.3126036583818e-17	8.50601712832946e-17
31677	Smagp	2.36322577290242	3.56739793767371	311.009883747645	1.32675861640082e-17	8.59339609661735e-17
23680	Mbd2	-0.730553404018006	7.35365812553886	310.865255079474	1.3354243559942e-17	8.64515110136789e-17
4373	Cbln1	4.53504638484628	2.5546915761028	310.842382268614	1.33680034253622e-17	8.64968589498549e-17
25207	Mllt3	-1.05904677404754	5.66894475109634	310.712882693251	1.34461933572002e-17	8.69588413833075e-17
29981	Rgl2	-1.26496592557277	5.30377578858727	310.362703268775	1.36600764727703e-17	8.82974655395375e-17
8641	Glce	1.11025245410175	5.88631482356852	310.24416233643	1.37332977532589e-17	8.86878218354007e-17
20150	Inhbb	9.58630048764792	2.67828409863438	349.009851853119	1.37343186801718e-17	8.86878218354007e-17
5515	Commd3	1.01277060620902	6.30917770143494	310.140023149426	1.37979682735921e-17	8.90539232577351e-17
8557	Gga3	-1.11161665154381	5.34676938075078	310.041027613627	1.38597454148603e-17	8.94075768449805e-17
23166	Lmnb1	-0.602535329378782	8.9580848748011	309.882060353445	1.3959564546213e-17	9.00061550927784e-17
6304	Ddit4	2.79046379377211	4.38342204199021	424.640211609681	1.41767701556939e-17	9.13606149188026e-17
26135	Nkd1	6.86425525829924	2.47219844959542	309.429653585876	1.42478549582943e-17	9.17725265296571e-17
33291	Tmc7	9.3462748085058	2.46073992944001	347.872440989858	1.43426396250517e-17	9.23366015076858e-17
23723	Mcm2	-0.612937085888425	8.24062230249696	309.058388062443	1.44891768840009e-17	9.32331206028302e-17
27916	Pafah1b2	0.755200635234299	7.24425961654308	308.45172934358	1.48929224021556e-17	9.57829589952803e-17
6457	Desi2	0.966701296423101	6.04124000800098	308.324691330129	1.49789770244739e-17	9.62880526096327e-17
5380	Cndp2	-0.855314401789409	6.52998893798285	308.300889218397	1.49951592380295e-17	9.63437100065068e-17
30176	Rnf128	6.0987189071971	2.92396032067024	330.502648680729	1.52839448535517e-17	9.8149906644799e-17
28372	Phc1	1.38961377123238	4.89711111551129	307.770523206756	1.536060939069e-17	9.85685634584531e-17
19636	Hnrnpa3	-0.985405619030886	6.16727191159276	307.764901340766	1.53645335933676e-17	9.85685634584531e-17
23590	Map4k2	-0.83183869864035	7.01619388330756	307.735450847982	1.53851082299134e-17	9.86511321402309e-17
30344	Rpl31	-0.652974158290877	8.95396863639045	307.437489627136	1.55949275581902e-17	9.99464701614744e-17
8095	Flcn	1.15011636825434	5.45193446670988	307.263284827621	1.5719009964566e-17	1.0069130695161e-16
[truncated: 10,806 more rows]
