# Supplementary material for: Global transcriptional reprogramming by cytomegalovirus infection suppresses MHC class II antigen presentation while enhancing migration machinery in murine dendritic cells
Source: Microb Genom. 2025 Nov 25;11(11):001563. doi: 10.1099/mgen.0.001563 (PMC13293298; doi:10.1099/mgen.0.001563)
Supplement: Table S3. [file mgen-11-01563-s003.csv]

	genes	logFC	logCPM	F	PValue	FDR
32213	Spp1	0.652994524120771	6.7520506962611	183.703833654953	1.73279021644056e-14	2.21883787215214e-10
4301	Car2	0.518335358131738	6.59738139129511	105.548202838347	1.89813457558855e-11	1.21528066202057e-07
28620	Plau	0.393858330660982	8.22608161947173	101.983818534912	2.86054282104602e-11	1.22097502744981e-07
4562	Ccl22	0.379261547471449	7.31335113429079	79.2416719904994	5.26664434559375e-10	1.6859845211332e-06
10618	Gm29779	0.320290389891268	8.71944070979589	68.2700951530566	2.69467817729309e-09	6.90107081204761e-06
6106	D17H6S56E-5	0.344678392315847	7.8355789590146	59.1614811544775	1.21018078344145e-08	2.5827274886613e-05
20614	Kif20a	0.320787639300307	7.63527772232798	54.4179476067992	2.81767900743712e-08	5.15433995574747e-05
33608	Tnc	0.560862669819674	4.8204379387001	52.4949521253691	5.15552446862568e-08	7.96408258225694e-05
19147	Gsn	0.323820995123325	7.79057875411876	50.1905115197334	6.2391765486553e-08	7.96408258225694e-05
2332	Actg1	0.2648235846787	10.269899108495	50.1005591716499	6.34852984472489e-08	7.96408258225694e-05
2844	Ankrd13a	0.296726367130582	7.90540217562247	49.7145985091345	6.84146102341479e-08	7.96408258225694e-05
30956	Serpinb11	0.953150237016733	2.76754914714446	49.2313336171576	7.5169001759607e-08	8.02115889609806e-05
23641	Marcksl1	0.317209994419136	7.91581602919164	49.4654671764327	8.24026751893712e-08	8.11666350615307e-05
4579	Ccna2	0.225440733313264	9.15978160735294	46.1576671351334	1.38745611918505e-07	0.000126902682901175
8264	Fth1	-0.210670373534872	10.7363987899161	45.0227214558807	1.75101773148631e-07	0.000149478547011214
3138	Arhgef7	0.240015304475755	8.26243237233789	44.4318533609853	1.97938593974264e-07	0.000158412730990028
32415	Stap1	0.387641735599065	6.47852801752911	41.921670968555	3.37008505725219e-07	0.000253846700930084
35376	Zc3hav1l	0.617071257624241	4.28300083986643	41.1013402792829	4.20360255228741e-07	0.000299039614900224
31800	Snhg1	-0.313109891225536	6.6696269059949	39.0487390892177	6.34642148129813e-07	0.000422659678729731
20078	Il1rn	0.669635228506677	3.42752715663409	38.8738416611718	6.60147877750459e-07	0.000422659678729731
33102	Tgfb1	0.24526756305547	8.07472293156447	38.5127275232729	7.16333591082883e-07	0.000436792934943634
25248	Mmp9	0.276645588507118	9.42461920840647	38.1060174403366	7.85777799408491e-07	0.0004418176908163
3272	Asf1b	0.234669069515121	7.66942425585138	37.8977833761919	8.24080832007455e-07	0.0004418176908163
23008	Lcp1	0.199165826564353	10.3369252263726	37.8501228187953	8.33124592932344e-07	0.0004418176908163
28435	Pianp	0.461841666399592	6.6561788697227	37.6985914593967	8.62588228848691e-07	0.0004418176908163
19529	Hist1h2bc	-0.383525497398407	5.800895494062	37.3369765310034	9.37484366991909e-07	0.000461711050743515
5555	Coro2a	0.273747395836067	7.09955510350689	36.5151841556734	1.13472667321842e-06	0.000538154631502294
33831	Trib3	-0.547505927337885	4.55490846343731	37.8035793745403	1.35472237713612e-06	0.000619543572829572
4591	Ccnf	0.208484703825007	7.82501105198269	32.4114396146643	3.05854848425225e-06	0.00135050735658104
34406	Unc93b1	-0.218383480925488	9.28457721355836	32.1614550626274	3.2560324556843e-06	0.00138978318650125
30914	40057	0.216557145462185	8.4492325422826	31.547598355062	3.80101873340216e-06	0.00157006596391015
28529	Pitpnm2	0.33553295576832	6.38956257892117	32.8827959385108	4.07479544657232e-06	0.00163055486541745
19191	Gtf2i	0.223123028612762	7.417113674776	31.1030244965677	4.25611595421015e-06	0.00165150196344427
2329	Actb	0.185284440923411	12.9328066628873	30.8846087029105	4.50068914100329e-06	0.0016622153827448
2344	Actn4	0.19313245271045	9.15912333962032	30.8478140315036	4.5433454428792e-06	0.0016622153827448
30460	Rrm2	0.18612617524525	9.87136337966431	30.6327298753922	4.80148016827204e-06	0.00170785982096454
5910	Cxcl2	-0.485783339290253	3.90045735784553	30.4805672551976	4.99352604136334e-06	0.00172816489080156
28704	Plp2	0.21232505040368	7.76991912538666	30.3144486229958	5.21258027048316e-06	0.00175650237798781
28916	Pphln1	0.226541029310737	7.42980060376083	30.0794246857204	5.54018125487091e-06	0.00181902617868262
3322	Atf3	-0.315210333674664	5.96410911181872	29.9753359410366	5.69222754006583e-06	0.00182222434126357
28043	Pcbp2	0.174210092315574	9.55186624831879	29.6701279416052	6.16428925617506e-06	0.00190514767155522
19596	Hmga1	0.244313930354612	7.14435879903078	29.5486160319348	6.36370494117197e-06	0.00190514767155522
2078	ATP6	-0.756723727821147	3.08253797565626	29.5531388248704	6.54327889724807e-06	0.00190514767155522
33746	Tpm3	0.171124305160304	10.0392963223813	29.4408136705494	6.54638793818273e-06	0.00190514767155522
5313	Clk1	-0.215419447561754	7.29612395711825	29.0499162145933	7.25718972835412e-06	0.00200698785053041
8054	Fhl3	0.355767810763525	5.64458158648063	29.0599727080981	7.446491361e-06	0.00200698785053041
4270	Capg	0.188016251141764	8.54269645711474	28.9324161781339	7.48661588567745e-06	0.00200698785053041
7044	Eefsec	0.405071911081516	4.91473716400486	28.9140024899827	7.52326566383911e-06	0.00200698785053041
31247	Slc10a7	0.279301708852447	6.53995745637291	28.7898090463735	7.77550964025108e-06	0.00202044888950792
772	2810417H13Rik	0.191020678909763	8.67486834720726	28.7351855449231	7.88929671810978e-06	0.00202044888950792
19638	Hnrnpc	-0.189438447084164	8.96104086294615	28.4307009273417	8.55700051330424e-06	0.00214847826613453
27811	Osgin1	-0.292919147629238	5.96945015246075	27.8239556315427	1.00741574871708e-05	0.00248076128121582
31964	Snx10	-0.28695357605559	6.00410157957666	27.5222584729292	1.09332102469353e-05	0.00264150485305672
23069	Lgmn	-0.227284103360094	7.30806165931926	26.6678345734205	1.38187683271739e-05	0.00327683941536041
2123	Aacs	0.264272560532953	7.0171763895503	26.3217440789947	1.52101218595574e-05	0.00354119291657513
35052	Wdr1	0.165951283996934	9.56252498864222	26.1217443892517	1.60817183905484e-05	0.0036772572141245
34602	Vma21	0.275082051236106	6.06768552009666	25.6579184009913	1.83150034290429e-05	0.00411444945454199
32770	Taldo1	-0.190026527888515	8.93268728660477	25.1624629391683	2.10709772809412e-05	0.00465196317383538
2819	Angptl6	-0.731975082167365	2.5653999241018	25.0870973877177	2.15276026881138e-05	0.00467221953256436
34313	Ubtf	0.226523692637385	7.49523840692381	24.3258628235567	2.67796996146417e-05	0.00571523422609145
4668	Cd24a	-0.170033533740061	8.57570088623022	24.0544163577964	2.89704412929698e-05	0.00608141804518818
33084	Tfdp1	0.17366761971526	8.61395523612719	23.8282096316849	3.09423027570964e-05	0.00631600597203146
19382	Hcls1	0.18011261508483	8.27577812992075	23.8136039761556	3.10744534352192e-05	0.00631600597203146
30867	Selplg	0.528294550470916	5.50923817173863	23.7470810300078	3.16840163592709e-05	0.00633927858563225
29659	Rac2	0.181547309878206	7.96105891994696	23.3082497675125	3.60391720832336e-05	0.00709971690039701
19924	Ifit1bl1	1.53119701829689	1.55786577554683	24.5282249276517	3.84257866609445e-05	0.00745518482111203
3980	Bst2	-0.368525489867151	5.19472941262037	22.7593612657821	4.24065260935721e-05	0.0079987573793894
7363	Ergic1	0.249197397217412	6.47590948589107	22.7538057934404	4.24768060756329e-05	0.0079987573793894
23586	Map3k8	-0.320314848229132	5.11700820518362	22.6667419684651	4.35946170633426e-05	0.00809027639849423
26414	Nt5dc2	0.312350484189776	5.39020498184516	22.5901796882442	4.46035744594288e-05	0.00815926815647123
14739	Gm36496	0.823964705815901	1.96495314042897	22.5288056878618	4.54303827271572e-05	0.00819346550452463
8574	Ghitm	-0.173509287580215	7.95917154882441	22.4793815842251	4.61081034437623e-05	0.008200198119408
5936	Cyb5r3	0.199309293359246	7.35893886059715	22.3380602225197	4.81062210834416e-05	0.00843835836949959
8002	Fgd1	0.36689999109408	4.87176358792935	22.2249349648175	4.97723035923248e-05	0.00855481585500787
35541	Zfp367	-0.183915048517381	7.38290364251684	22.2027438530814	5.01063013764616e-05	0.00855481585500787
28121	Pcgf1	-0.411755836807299	4.03123613576839	21.9373116464187	5.42922487138395e-05	0.00900964085084686
4268	Cap1	0.157845784321818	9.11949427709501	21.9073017151057	5.47885105064706e-05	0.00900964085084686
25229	Mmp13	0.603654056840165	2.9404324535403	21.8789726930256	5.52614234856739e-05	0.00900964085084686
5299	Clec7a	0.756274012530139	3.0408313472623	22.1530919890388	5.55846643668022e-05	0.00900964085084686
19899	Ido1	-0.43546088580585	3.67455897205795	21.1097526342843	6.99227661849867e-05	0.0111920127624844
25667	Mybl2	0.200275512950409	7.16839838469011	20.9262224512329	7.40025338546493e-05	0.0116987956297381
20023	Ikbkap	0.252292545652165	6.31038827667935	20.8372004745675	7.6072375581552e-05	0.0118793508453875
5041	Cfl1	0.146145530681416	11.4100485352909	20.7735268810783	7.75907463733791e-05	0.0119704759917002
19391	Hdac1	0.196624198030101	7.35380695674454	20.690456407154	7.96205160443914e-05	0.0121373893803385
30198	Rnf167	-0.378999147744829	4.64403355933645	20.6018688181123	8.18477573667175e-05	0.0123301239185979
25890	Ncf1	0.605889232738544	7.04698803141646	26.5540502940958	8.42818902588402e-05	0.0125491814507494
2454	Add1	0.171603527120744	8.06401065239077	20.2947804574262	9.00985585787728e-05	0.0132045673544692
4701	Cd44	0.165771423042907	8.00068820749292	20.2409697502396	9.1633692182107e-05	0.0132045673544692
28693	Plk1	0.20913607958738	7.02661072325988	20.2242021225191	9.21177389629745e-05	0.0132045673544692
2919	Anxa5	0.153838354085611	9.46031965168196	20.2004409184397	9.28083609451172e-05	0.0132045673544692
25226	Mmp10	0.557980230832254	3.0258447428203	20.5582494613835	9.45491048413262e-05	0.0133044097526723
28573	Pla2g16	-0.255751602365551	5.92514648074307	19.7774838677235	0.0001060738860119	0.0147638707650259
2999	Apobr	0.200750963180406	7.6973389316552	19.6974200360906	0.000108805756018416	0.0149812656539335
20141	Incenp	0.158401204727069	8.75367737039136	19.6283662639952	0.000111222372721306	0.0151015270564595
30562	S100a11	0.15760505118858	8.70378222454224	19.6054247479407	0.000112037881324768	0.0151015270564595
30318	Rpl12	-0.155060861661066	8.81533854329418	19.5404321351794	0.000114383085869614	0.0151866951301072
29455	Ptpn11	0.171970325407267	7.82609267994336	19.5116947943728	0.000115436728400119	0.0151866951301072
6845	Dusp10	-0.306884884893762	6.95967303611071	19.5432168324721	0.000116227733131628	0.0151866951301072
8380	Gadd45a	-0.495079764301633	3.28936034774377	19.3221011116543	0.000122653417311349	0.0156862634043104
29072	Prdx1	-0.150200932385132	9.41602184299181	19.312963155223	0.000123013209585454	0.0156862634043104
34591	Vim	0.140576938544286	9.31052403912611	19.294941553231	0.000123726091670078	0.0156862634043104
8188	Foxm1	0.198355886138375	7.19791392438024	19.1488612001712	0.000129670220639549	0.0160520358167061
29552	Qk	0.176586582066114	7.68935804168569	19.14015159937	0.000130034133721489	0.0160520358167061
2654	Akr1b3	0.191536701822615	7.61457796875813	19.1183474223941	0.000130949973539185	0.0160520358167061
25657	Mxd3	0.326597611768087	5.22772340686297	19.0910135285687	0.000132107829117376	0.0160520358167061
29577	Rab11fip1	-0.250759098456192	6.31360609904359	19.0729495736132	0.000132879015741573	0.0160520358167061
7600	Fam129b	0.221418611503676	5.82715211982324	19.0020911679281	0.000135950888203989	0.0162181769052331
8682	Gltp	0.172454407278494	7.92823155471739	18.9830909802863	0.00013678743504609	0.0162181769052331
35204	Xcr1	0.508042836503206	7.41495621557507	18.7708787773794	0.000146513952181095	0.0172120289695314
8306	Fxyd5	0.170691618774022	8.05339998691802	18.7037349616484	0.000149743374127115	0.0174314900517973
817	3110043O21Rik	-0.255271499484936	6.00788643388766	18.5696767525827	0.000156421095792571	0.0177754794613281
20664	Klf11	-0.345216323002	4.49520163863332	18.5531599012996	0.000157265611136948	0.0177754794613281
35538	Zfp362	0.407930852592818	4.69546270476028	18.5379281062452	0.00015804874258543	0.0177754794613281
31940	Snrnp48	-0.226271167219869	5.90077386616291	18.5340064254956	0.000158251047137165	0.0177754794613281
27856	Oxct1	0.170127406132908	8.4182894081452	18.4787510513509	0.000161131084514253	0.0177839639963887
35921	Zscan26	-0.345201495736416	4.62736034650418	18.4537406600579	0.000162453061540441	0.0177839639963887
8320	Fzd7	-0.312834492674421	6.06620367438217	19.3740659657119	0.000162493072048222	0.0177839639963887
4582	Ccnb2	0.261673998022742	6.46566109186578	18.3851730779949	0.00016613718160135	0.0179680340446449
29445	Ptms	0.166761365447971	8.76892833076818	18.3696908333363	0.000166981339423095	0.0179680340446449
3203	Arpc1b	0.144956205781847	9.73198535224427	18.2886068018191	0.00017147793553742	0.0182981247046389
5114	Chn2	0.308430742301763	5.00742986861956	18.242118908623	0.000174114220256897	0.0183621899430651
28651	Plek	-0.167968180376533	8.57732954052308	18.2174971027004	0.000175528025979333	0.0183621899430651
2793	Amz1	-0.393693596211944	5.54913846536452	18.1881027267003	0.000177231971158333	0.0183621899430651
20108	Il6	-0.556387217686344	2.82701409792543	18.1781270806853	0.000177814256379545	0.0183621899430651
13212	Gm33989	-0.365890633472313	4.71865736806951	18.1141536909456	0.000181597392886024	0.0186028369272443
2941	Ap2a1	0.182644007471183	7.20066637473246	18.0712188796371	0.000184184600477622	0.0187181254691742
31306	Slc1a5	0.200476552263005	7.36181156711836	18.008982014518	0.000188005150387427	0.0189559523678031
19349	Hat1	-0.174092920467356	7.33016500487798	17.9246017618115	0.000193320940001774	0.0193396455993962
25529	Mta1	0.203121887052573	6.98465320954139	17.7553292809455	0.000204475650586626	0.0201098792458686
2669	Akt1	0.14318230023206	8.88424004785458	17.7396932420119	0.000205540225477546	0.0201098792458686
5323	Cln8	-0.273361581815165	6.30648842106699	17.7143154131831	0.000207280705480264	0.0201098792458686
8537	Gen1	0.239291100072327	6.31649268192202	17.7383130022124	0.00020730215231977	0.0201098792458686
18400	Gm6093	1.16451404657755	0.932206871980643	17.8926197232595	0.000217684546473926	0.0209582753202904
35486	Zfp235	-0.59286423397779	2.79921036881254	17.4951978820193	0.000222980781012386	0.0212958089247109
25455	Mrps30	-0.22703928128479	6.25588760996014	17.4746560172817	0.000224516532982114	0.0212958089247109
32867	Tbc1d9	-0.176861070613167	8.04476804669356	17.4430522775269	0.000226901428167989	0.0213151081014038
30640	Sass6	0.215593380152524	6.50322661092433	17.4072159653259	0.000229638549657892	0.0213151081014038
25872	Nbn	-0.251883654801709	5.594414126556	17.3693131590896	0.000232571980825422	0.0213151081014038
35436	Zfas1	-0.351968657732018	4.84442676680291	17.3689616959821	0.000232599368620075	0.0213151081014038
19891	Idh1	-0.279221353355409	5.6406057290142	17.334777933441	0.000235279698352042	0.0213151081014038
23665	Mat2b	-0.247338473662594	5.90059958086709	17.3241939299335	0.000236116267765233	0.0213151081014038
29449	Ptp4a2	0.157735604311002	8.2564238196882	17.3209646307772	0.000236372147629781	0.0213151081014038
2822	Ank	0.226791707388201	6.21261376853594	17.2967654039701	0.000238299086794365	0.0213386000447682
2700	Aldoa	0.184739791348105	10.0661200500569	19.401697123279	0.00024199278637332	0.0215188724271553
19875	Icam1	0.167770543768285	7.8115892616343	17.150101043048	0.000250343146476953	0.0221078895906026
8602	Gipc1	0.2157605023733	7.11320056129366	17.0736229527221	0.000256880400117329	0.022529818654126
6567	Dlgap5	0.178184042704747	7.27195688933883	17.0475056318661	0.000259154514220256	0.0225746500312271
25536	Mtch1	0.194474423016886	7.65588631720929	17.3116888458404	0.00026167305022932	0.0226400230282868
8441	Gas5	-0.183392154142107	7.47313957019562	16.9557361980249	0.000267317514244832	0.0229477844042971
23447	Lysmd3	-0.254369801669612	5.59635666181501	16.9392342542647	0.000268814342885167	0.0229477844042971
23473	Mad1l1	0.199725866566371	6.63001346917103	16.902312638936	0.000272195937008214	0.0230825759827165
20130	Impact	-0.216047462463052	6.18927502688236	16.7744229751775	0.000284265502422624	0.023947498411327
20703	Klhl24	-0.269816799575456	4.97792021064434	16.7502818234544	0.000286607400292519	0.0239869788284033
5322	Cln6	0.25440157165895	5.46157025142793	16.6729771908719	0.000294246545529088	0.0244664091915583
32165	Spi1	0.190117425012646	7.9411141369531	16.648311120971	0.000296729635093393	0.0245071705819906
621	2310001H17Rik	2.18455989231248	0.0530341368231688	16.6302256088988	0.000298564514704453	0.0245071705819906
35361	Zc3h12a	-0.56868424173104	2.90590731573404	16.5864014787429	0.000303061270293577	0.0247178316312692
31020	Sf1	0.139902425317789	9.18607776112633	16.5013498758977	0.000311996483924012	0.0252855378268796
7952	Fcgr3	-0.248538250276776	6.17325191949907	16.4779203273289	0.000314507136299748	0.0253287036498005
33597	Tmsb4x	0.291584432535861	11.824397628584	26.585300466969	0.000332739926211827	0.0266295922196403
20705	Klhl26	0.236516375359498	5.69099967981291	16.2856178190347	0.000335949548388902	0.0266537829128955
32436	Stau2	0.266222494297834	5.04631845753054	16.2647764051417	0.000338365736980114	0.0266537829128955
720	2610044O15Rik8	-0.533077706391463	3.04851316574057	16.2537733196892	0.000339648842910416	0.0266537829128955
23964	Mien1	-0.311631264844422	5.02427039821758	16.2390983734948	0.000341368246600146	0.0266537829128955
3285	Asns	-0.192281572619073	7.16451978110767	16.2524611389188	0.000344269797363989	0.0267174227590659
6312	Ddt	0.265538571914424	5.65217524417645	16.4551746480866	0.000347450141483726	0.0267308030977636
4211	Cadm1	0.196444594712094	7.20587445723301	16.1386975501283	0.000353384616659739	0.0267308030977636
23163	Lmf2	0.188690554521915	6.91297585128433	16.1080732141408	0.000357139355810685	0.0267308030977636
4410	Ccdc115	-0.228759519714285	6.34781520363813	16.0908459657115	0.000359270273411307	0.0267308030977636
18904	Got2	0.136553653475121	8.79576328471982	16.0885771045869	0.000359551931867373	0.0267308030977636
4106	C3	1.34017550834102	0.382023586883193	16.0872067285978	0.000359722166049251	0.0267308030977636
28621	Plaur	0.255789060703854	5.3130312260866	16.3639210764571	0.000359793709739063	0.0267308030977636
28004	Parvb	0.158673949735704	7.68226806805467	16.0758005868793	0.000361142439352838	0.0267308030977636
33637	Tnfrsf9	0.723520598528232	1.8381889137816	16.2807215486975	0.000369971312269468	0.0272269118023594
4412	Ccdc117	-0.231544317908961	6.18931989066431	16.0140872349667	0.000380580078986787	0.0278120245823282
8287	Fus	0.140715096305701	8.88345097864866	15.9116099465481	0.000382266015344769	0.0278120245823282
23664	Mat2a	0.15276152147779	7.88082753000446	15.8898618332651	0.000385161692346141	0.0278643811892222
28386	Phf2	0.208958026598303	6.49059198655664	15.8094497048064	0.000396073864631059	0.0284928417786556
28524	Pithd1	-0.311145830945026	5.21837724231551	15.707949956561	0.000410322484835571	0.0292605691401998
26327	Nr1d2	-0.271774414526655	5.08839265797254	15.701013345752	0.000411316083189063	0.0292605691401998
6861	Dusp3	-0.21556102668555	5.95619725140166	15.6700563418653	0.000415781860556889	0.0293875910813604
28511	Pip5k1c	0.191682574330106	7.25062807079581	15.6441124007364	0.000419564450219008	0.0293875910813604
4851	Cdkn2d	0.222326889715429	5.89338243344808	15.6412321108997	0.000419986658952672	0.0293875910813604
26446	Nudc	0.151652724545437	7.78220385480046	15.5965529587353	0.000426594557440018	0.0296877353696708
26346	Nr4a3	-0.303605862360968	4.58620658898045	15.5644027711953	0.00043141828918752	0.0298611415840335
28556	Pkm	0.151764054447268	10.6377068579776	16.0744420171472	0.000434182290922028	0.0298908829852504
30313	Rpia	-0.264702032931974	5.327496763465	15.4925659000661	0.000442408822833679	0.030294358162488
8089	Fkbp8	0.153841358656759	8.08419716481568	15.4706221205906	0.000445825545828693	0.0303550084728386
30943	Serpina3g	0.936373407885276	1.85694688442475	15.4918070406052	0.000449898691340291	0.0303550084728386
8606	Git1	0.185232640319999	6.69053917170791	15.4414837913327	0.000450406217090147	0.0303550084728386
26282	Npepl1	0.289370169551958	5.69534218030192	15.3894340985113	0.00045871453695318	0.0307530871501857
3016	Apol7c	1.37202081460781	3.14340479874297	17.4927721185763	0.000469313335498063	0.0312997774013161
35027	Was	0.209351342391713	6.599982998722	15.2857455024234	0.000475758733891234	0.0314366011722906
3083	Arhgap19	-0.285257249635882	6.0098506103639	15.2826675081354	0.00047627494161846	0.0314366011722906
33252	Tlr3	-0.198071149412302	9.36184620922042	15.2764696539111	0.000483059265962171	0.0315245878626711
8654	Glipr2	-0.307885290334991	4.89641737163136	15.233111734623	0.000484668981234704	0.0315245878626711
3837	Bhlhe41	-0.357796414609826	3.82697334600166	15.4774442743772	0.000485793112323544	0.0315245878626711
27984	Park7	-0.222428167322491	6.38134486472182	15.2168636076714	0.000487455556174063	0.0315245878626711
33185	Tifa	-0.422753900185553	4.27361039983324	15.149960787569	0.000499111551554769	0.0321161980786876
19975	Ift80	0.248366313106169	5.5304802563783	15.082147615182	0.000511231302865464	0.0327315841659613
30187	Rnf144b	-0.312962228759556	7.11584101026998	15.1585118653707	0.000537543279802073	0.0338189516768404
34092	Ttc39b	0.199785092580513	6.70683290520622	14.938912199698	0.000537879166402849	0.0338189516768404
31536	Slc4a2	0.188940148582218	7.15523958671648	14.9306970346026	0.000539451983273543	0.0338189516768404
6566	Dlgap4	0.225938422615117	6.138805853818	14.9248611408426	0.00054057227399212	0.0338189516768404
3377	Atp1b2	-0.713008268880696	1.84288963057656	14.9204529038123	0.000541420155701077	0.0338189516768404
20208	Ipo9	0.141075631004082	8.29319750734408	14.9029027679315	0.000544809904909061	0.0338654894774783
4847	Cdkn2aip	-0.214568244066634	5.86417368875435	14.8679050633121	0.000551637645343804	0.0339658252279555
32079	Spag5	0.2038892225914	6.43704318951259	14.8674392312051	0.000551729140758668	0.0339658252279555
19326	Hagh	-0.23755766774222	5.28550273971647	14.82379477324	0.00056037400162173	0.0343316421623101
35882	Zmynd11	0.169461619154506	7.26480891789091	14.8105126135476	0.000563033569237417	0.0343316421623101
32330	Ss18	0.156675673968812	7.36326814185354	14.7602573881185	0.0005732194959363	0.0347870883671295
5005	Cetn3	-0.185430333801067	6.99956231236808	14.7436850896904	0.000576621569375965	0.0348023417238781
4957	Cep57	-0.196130456473646	5.97356775045909	14.7326129455813	0.000578906582365173	0.0348023417238781
26118	Nipal1	-0.973812300331398	0.824746707110008	14.914622408198	0.000589921094375929	0.0352987832405784
26434	Nts	-0.867816423228924	1.4861045461975	14.9799007382184	0.000595102144029468	0.0354431765316155
31253	Slc12a4	0.172763301739629	7.02095105273542	14.4884816576217	0.000631834998289091	0.0374566997828325
25878	Ncapd2	0.136700008764137	8.30248806817609	14.4634956511178	0.000637537539645919	0.0376205907611336
8220	Frat2	-0.513370005210315	2.67883297578535	14.4335617002259	0.000644442045590374	0.0378535797880034
19656	Homer3	0.200602622733137	5.93733149142884	14.3463219526161	0.000665025563862496	0.0388229409721543
7764	Fam60a	-0.302919707006794	4.77165708920153	14.3380697942407	0.000667008747666845	0.0388229409721543
29469	Ptpn7	0.140423821217817	8.02676987171666	14.3005621289524	0.000676102900465035	0.0391741974681211
34003	Tshz1	0.222509059369663	5.94647811977587	14.2642373056313	0.000685037001978942	0.0395130577042358
3622	BC030336	0.314672824187378	4.50959431210337	14.2322079249533	0.000693019622131333	0.0397942433246266
7948	Fcf1	-0.222013696251313	5.74129291088172	14.1916149031708	0.000703280046359646	0.0401417226992917
3059	Arf3	0.140327308869293	8.74954701156158	14.1835389601414	0.000705340695614262	0.0401417226992917
20156	Ino80b	-0.314481725811839	4.44760516709819	14.1413097671508	0.00071622174574567	0.0405806170543067
25732	Myo1f	0.28254752484997	6.86602747188679	14.1215950648031	0.000721363031835787	0.0406918661791069
30333	Rpl22l1	-0.251049870935733	5.66001140705137	14.0647572139393	0.000736408092731678	0.0410683894717001
30332	Rpl22	-0.156403033251481	8.12033528147995	14.0864221784089	0.000737207289107057	0.0410683894717001
33164	Thrap3	0.174620457028852	7.60116835869633	14.0600858617295	0.000737659475087155	0.0410683894717001
29966	Rfwd3	0.128965310395727	8.84591614467748	14.0266634880198	0.000746679564462408	0.0412653286065363
30195	Rnf157	0.348170709388071	5.12117034145724	14.5820445508899	0.000747642033324204	0.0412653286065363
30036	Rhog	0.18032783802713	6.91958868171914	13.9891805455627	0.000756936353216435	0.0415553208862432
25901	Ncln	0.174521999948974	6.99335189292463	13.9785273825965	0.000759878953672079	0.0415553208862432
30359	Rpl39	-0.17861247835195	7.13017523110568	13.9686010855931	0.000762631816342613	0.0415553208862432
4731	Cd9	0.178221130543564	7.10245966251401	13.9655996787464	0.000777042840399004	0.0421611592004629
29640	Rab7b	-0.186618003355175	7.97052766959019	13.8639930841324	0.00079230147863521	0.0428076811557969
20308	Itgax	0.181532852419801	8.88789164965534	13.8998790711354	0.000800593365817494	0.0429037018186965
2955	Ap4m1	-0.300396533206978	5.34175729516957	13.8296470798482	0.000802310822237462	0.0429037018186965
2275	Acly	0.138052257924757	8.33595635609678	13.823453099619	0.000804130295703799	0.0429037018186965
22957	Lat2	0.573621146384033	2.94759374980325	13.8035079270025	0.000810019277433986	0.0430385761308805
19606	Hmgcl	-0.251690711303682	5.65832996701149	13.7799433907841	0.000825502822272946	0.0436670795830695
26069	Nfkb2	0.151207184711828	7.48774868866905	13.7413561322079	0.000828668515321038	0.0436670795830695
20721	Klhl5	0.286087101511874	5.67066523714962	13.7258210299524	0.000833401519052223	0.0437365018502612
31412	Slc29a1	0.182513432723798	6.59917170813847	13.6934041815774	0.000843371386398878	0.0440790636850516
28962	Ppp1r15a	-0.216853404649383	5.97446428605505	13.6865709089707	0.000850432228960257	0.0441106333835075
20360	Jag2	0.160472182809852	7.95999840205391	13.7373044483278	0.000850865009428063	0.0441106333835075
28172	Pdcd4	-0.248401952914776	5.24701125462271	13.6172375143131	0.000867303274511332	0.0447815259278935
31224	Skiv2l	0.191282692268212	6.66032695478127	13.6010700189689	0.000872476238928797	0.0448677037730251
2292	Acot7	0.157719247792403	7.22622972539751	13.5859806137231	0.00087733410782161	0.0449370530026229
30680	Scarb2	-0.148516297699005	7.44676346546913	13.5187534203942	0.000899332308094327	0.0458802797017843
23659	Mast2	0.189829679266091	6.91556023710993	13.5558702215166	0.000909395802095688	0.0461338973558596
28418	Phpt1	-0.41556704552843	4.18059553687378	13.482294199856	0.000911509256621046	0.0461338973558596
8435	Gart	0.170299495376685	7.15320687013793	13.4533227017822	0.000921311431727141	0.0463736016236539
19458	Hexb	-0.200994065479178	6.71803803019428	13.4370457629608	0.000926868084472691	0.0463736016236539
33450	Tmem229b	-0.168081504078229	7.34567105961577	13.4241615238669	0.000931292009500977	0.0463736016236539
5282	Clec2i	-0.145283096581527	7.47567474346519	13.4229093405946	0.000931723163988066	0.0463736016236539
28029	Pbk	0.162860931260769	6.77370136676326	13.4152852630959	0.00093435292611501	0.0463736016236539
20246	Irf5	0.148624940311771	9.08474873019899	13.4031617794365	0.000938551065697146	0.0464021096380384
31378	Slc25a4	0.124357081991313	8.66666563654698	13.3913369685016	0.000942665270287258	0.0464262645616475
26251	Nos2	-1.15691470234264	0.298407764836207	13.5670976963693	0.000950429065052243	0.0466292880382911
29661	Racgap1	0.128050114686353	8.38669577352023	13.3414484678648	0.000960237090474898	0.0469306715401949
30092	Rilpl2	-0.370568916557734	3.75544991403051	13.3247080505762	0.000966211870719284	0.0470431292949066
5395	Cnksr3	-0.307419685592601	4.14264002238461	13.295720238121	0.000976652327314992	0.0471225895996766
30969	Serpinb6b	0.22307811669874	6.52919882482949	13.279232153616	0.000982644714884234	0.0471225895996766
27741	Olr1	0.835854856367478	1.85615849845249	14.4613525567653	0.000983089950705365	0.0471225895996766
31097	Sh3bp1	0.202075168348029	7.84499676971772	13.276279265122	0.000983722061975078	0.0471225895996766
26115	Nip7	-0.175999079182238	6.74628339817982	13.2693805397096	0.000986243968193153	0.0471225895996766
26096	Nhlrc1	-0.55810389593066	2.66733205348703	13.2276024503026	0.00100166530883603	0.0476815028983097
33443	Tmem219	-0.298163151368136	4.98973262880156	13.1859877254352	0.00101728371631391	0.0481480395591798
4293	Capzb	0.135834924478711	8.57138809095372	13.1814928931792	0.00101898623354453	0.0481480395591798
8104	Flot2	0.275980713387211	5.85344808793441	13.2204050183024	0.00102832704697935	0.0482797755975235
23597	Map7d1	0.154250145599281	7.38492198856075	13.1543952796454	0.00102931501273908	0.0482797755975235
7414	Espl1	0.210449353015502	7.16170908098776	13.9549624621444	0.0010362654167671	0.0484283892762874
33752	Tppp	-0.434863821535904	3.06370479261789	13.1243604333304	0.00104089472844528	0.048467843628152
19509	Hist1h1c	-0.257944915543009	5.49123473660425	13.1073383567684	0.00104751943203282	0.0485059420732771
7748	Fam46a	-0.265088254078946	5.03928359226166	13.1028109526038	0.00104928902415445	0.0485059420732771
34148	Tubb6	0.148735195024772	8.07399463851847	13.0544110996671	0.00106840834476053	0.0492121181822252
30325	Rpl17	-0.18124113227193	6.70846206614801	12.9983571490374	0.00109101936143537	0.0500734871798563
4163	COX2	-0.745207462708256	4.09542042304219	20.1750477235049	0.0011125549550169	0.050879522139255
34144	Tubb3	-0.396097931552769	5.60297648000011	12.9365675969176	0.0011165401626873	0.0508800597267289
19457	Hexa	-0.174205115454891	7.54395226285982	12.9260521246235	0.00112094674718862	0.050899727296987
2910	Antxr2	0.159022286763774	7.44362479334561	12.9030275747758	0.00113066063186138	0.05094006606506
20228	Iqgap3	0.208528772876825	7.08122668995713	13.5877916672082	0.00113136817498006	0.05094006606506
35243	Xrcc1	0.207741241918708	5.98466143346225	12.895703440135	0.00113376952975729	0.05094006606506
28784	Pnpla8	-0.200171679491567	5.9428237570435	12.8330518032101	0.00116074126183837	0.0516979907530751
25713	Mylip	-0.232757159659739	5.42344507550047	12.8313297716548	0.00116149225363245	0.0516979907530751
19323	Hadh	-0.172622703716743	6.64326680158937	12.8284470640807	0.001162750592494	0.0516979907530751
32055	Sp140	-0.239179970106631	5.75162044406542	12.7472628835002	0.00119879598007483	0.0528924967306744
34492	Usp37	-0.158520684990354	6.87439783925089	12.7376624132549	0.00120313717076745	0.0528924967306744
4645	Cd180	0.333260090506178	6.76504745663139	12.7341920139742	0.00120471058197788	0.0528924967306744
31625	Slco4a1	0.379525761728774	3.48668585142646	12.7310457742717	0.00120613893364755	0.0528924967306744
29205	Prpf31	0.17772583804193	6.45403942593516	12.7089670556014	0.001216213641995	0.0531522719650033
33139	Thbs1	0.34582052814902	4.01543679974989	12.9463576777693	0.00122183756800815	0.053216428769879
2588	Ahcy	0.163147696490615	6.71774599348656	12.6590366780864	0.00123933182995694	0.0536646732625515
35325	Zbtb21	-0.208349791999476	5.68119221780321	12.6548188506578	0.00124130620457665	0.0536646732625515
30904	40787	0.149909417324898	7.90257484745202	12.6803487559268	0.0012447019101115	0.0536646732625515
6724	Dok2	0.405716812181405	3.1718161398796	12.6290158288652	0.00125345837410488	0.0538608539611174
18979	Gpr160	-0.552753269213909	3.33792517239968	12.6099434896417	0.001262522695757	0.0540689067530717
7103	Ehmt2	0.148443351099758	7.80360348826672	12.5976145561163	0.00126841955847884	0.0541403748210717
30634	Sars	-0.128336087744355	8.34936670591233	12.5886910541805	0.00127270605571451	0.054142860609383
32596	Susd1	-0.31345297585852	4.63837793014796	12.5627031848051	0.00128527839493525	0.0544966551229995
7234	Emp2	0.195632578959132	6.78046924295975	12.7527426844164	0.00129312248959917	0.0546482953112785
32520	Stx2	0.247144996341082	5.87422887045303	12.5198162425325	0.00130631849431843	0.0548542206585093
19816	Hspd1	0.129168531322766	8.79296558520854	12.5193225255877	0.00130656285051506	0.0548542206585093
7012	Ect2	0.14034727288653	7.70408156531751	12.5005920099291	0.00131586950418874	0.055064408500447
29868	Rcc2	0.132604051379757	7.97770470558601	12.4640362671109	0.00133423855099178	0.0556512203434844
2481	Adgrl1	0.20930606827449	6.51640631708757	12.6135872880131	0.00134716877037689	0.0560081042359611
25916	Ndc1	0.159479943015473	6.80095386142091	12.4174326996947	0.00135805661947862	0.0562780421114038
31803	Snhg12	-0.399800851893107	3.56440792449487	12.4042450261009	0.00136487909292342	0.0563783122093044
5192	Cit	0.291834069107612	6.24486926380342	13.6280997292266	0.00140617733077504	0.0578974299696924
29339	Psma5	-0.140652541386279	7.80545828629572	12.2905835516443	0.0014252283608661	0.0583870163506552
33012	Tef	-0.311627107610124	4.3470589906077	12.2869807628086	0.00142718751407693	0.0583870163506552
34114	Ttll12	0.168318476713303	6.67643491466141	12.277433913645	0.00143239296852367	0.058413350197279
5804	Ctbp2	0.206167930178278	6.02329177654403	12.2636708372126	0.00143993323635669	0.0585344288620551
23115	Lin52	-0.303008668481203	4.49363453925313	12.2508001537982	0.00144702315881357	0.0586364922424297
4654	Cd200r4	-1.04484158787373	1.56097041671899	12.2225060305982	0.00146274129440636	0.0590864425074873
19985	Igf2	-0.344747603155873	3.77399396157097	12.3410846693856	0.00148996929642183	0.0599970340901934
30416	Rps27	-0.163787716614295	8.75926199329524	13.2737990239125	0.0015132573507841	0.0607437629366471
26247	Nop58	-0.1256894085713	8.10218260040911	12.1129193613907	0.00152537150009635	0.061038693933543
6610	Dmxl2	-0.345698554626545	3.7682368003696	12.092953484044	0.00153708918396952	0.0611886131823529
5685	Cript	-0.230441985450986	5.53479111451256	12.0902639472882	0.00153867500544456	0.0611886131823529
34245	Ube2c	0.158520736677008	7.24105188476366	12.059682456392	0.00155683071276269	0.0615878469615715
25425	Mrpl47	-0.237549363164385	5.01031161245037	12.0571680842395	0.00155833365213192	0.0615878469615715
25917	Ndc80	0.166627119769326	7.02454261897825	12.0285958238898	0.0015755222793919	0.0620755778080407
7863	Fbrsl1	0.214303403712382	6.05380560835851	11.9662480206086	0.00161374062524741	0.0633727234431316
4904	Celf1	0.143234147580474	7.8408132343741	11.9492716305952	0.00162431849988126	0.0633727234431316
4809	Cdipt	0.179740710897258	6.49013694481158	11.9407428505476	0.00162966080252498	0.0633727234431316
22944	Laptm5	0.134990662038179	8.96244790002704	11.9584954179482	0.00163217401838101	0.0633727234431316
23617	Mapk9	0.231322208544717	5.67764395848323	11.9255753422759	0.00163920817723455	0.0633727234431316
32319	Srsf2	0.119207149557411	8.70847124506679	11.8911690166986	0.00166108905396079	0.0633727234431316
3218	Arrdc4	-0.322005580860939	4.29300919577041	11.8899149988823	0.00166189245394735	0.0633727234431316
28378	Phf11a	1.15999186473223	2.84515932365302	11.8840845920265	0.00166563325080649	0.0633727234431316
28853	Pom121	0.160158623843203	7.66663828191079	11.9313315053249	0.00166911310453216	0.0633727234431316
5148	Chst10	-0.709495913676596	1.38446150181937	12.0372646280825	0.00166968705316497	0.0633727234431316
23485	Maff	-0.223028828058199	5.42359353061022	11.8720590188103	0.00167337746490993	0.0633727234431316
32278	Srebf1	0.142285158810365	7.60708462574668	11.8709046581773	0.0016741228801141	0.0633727234431316
35480	Zfp207	0.132765922935486	7.97237015827814	11.8642642303117	0.00167841779205664	0.0633727234431316
19648	Hnrnpm	0.133348450118893	8.67876524148201	11.860615879829	0.00168078251620054	0.0633727234431316
23826	Melk	0.159374389091379	6.85696212140769	11.8516686017651	0.00168659696698621	0.0633727234431316
7704	Fam20b	0.15239179119776	7.08096509611508	11.850082850449	0.00168762973011385	0.0633727234431316
30344	Rpl31	-0.129876712140971	8.95396863639045	11.8343718707362	0.00169789870341476	0.0635719090562164
19303	H2afy	0.113185710359236	8.83827425289221	11.8219791973355	0.00170604611388173	0.0636907302864593
3909	Bora	0.22372190601093	5.61937653029043	11.8043432401611	0.00171771313119578	0.0639398739679127
29167	Prmt1	0.151246670787681	7.46752309242067	11.7740922984451	0.00173792558379647	0.0645047452188807
18275	Gm5431	2.06755658810485	2.29265682148149	11.7233681621419	0.00177239292173141	0.0654879922044179
3566	B4galt6	0.245897344480889	4.99517193301472	11.7200903648411	0.00177464531783936	0.0654879922044179
29634	Rab5a	-0.180774925051718	6.24364805465272	11.6695292125498	0.00180978158274881	0.0665926815146508
28242	Pds5a	0.134697881400709	8.79451358947601	11.7184829336492	0.00181673537545981	0.0666570099792632
19354	Haus5	0.203153532800876	5.75273742980791	11.6401513220389	0.001830539692321	0.0669716021719156
30417	Rps27a	-0.151291842597428	8.41202760273753	12.0249656034163	0.0018377798316865	0.0670449308967112
33766	Tpt1	-0.117487452657138	10.5115823267483	11.6018937870959	0.00185795630565144	0.0675573093613101
30351	Rpl35a	-0.140498401316349	7.77225885513878	11.5957826847734	0.00186237643143635	0.0675573093613101
34133	Tuba1b	0.115073945857489	8.88386908999485	11.5769800906106	0.00187604723721048	0.0678609742160458
28818	Poli	0.35008904136528	3.9299390237331	11.5509963247142	0.00189511697532231	0.0683576700535271
20630	Kif4	0.170995204287213	6.76300775704161	11.5156195017797	0.00192141587084495	0.0690342182926844
31209	Skap2	-0.1538782684705	7.35521169747269	11.5112973966071	0.00192465567594599	0.0690342182926844
25587	Mtrr	-0.208955747592365	5.67853216482467	11.4749936188944	0.00195210144332945	0.0698230697816581
33852	Trim30a	-0.221065945075739	6.44267250883553	11.4600163029018	0.00196354660455905	0.0698235761412973
3699	Bad	0.265755544840172	5.00910673091962	11.4548312809358	0.00196752560703787	0.0698235761412973
2766	Amfr	0.131056363766646	8.6439930663783	11.4535969526335	0.00196847411066055	0.0698235761412973
4894	Cebpz	-0.16375853820917	6.86821885760111	11.4419252671574	0.00197746739275076	0.0699488120557278
19618	Hmmr	0.175566086089418	6.75184698783089	11.4327214990062	0.00198459022300715	0.0700073768749491
35824	Zfpm1	0.188132465684757	5.43786385618845	11.3878393831936	0.00201972188696153	0.0710509306663252
28570	Pla2g12a	-0.225907966274442	5.41426899156707	11.379646906086	0.00202620640288181	0.0710837616134288
3381	Atp2a2	0.11736161979351	9.6604077155064	11.3628642618724	0.00203956017736277	0.0713567433637439
8438	Gas2l1	0.309242582931752	4.84465064543516	11.3146807776676	0.00207842755917189	0.0724991359320176
25748	Myof	0.309097129770291	5.52946826703414	13.0892066170199	0.00208353627668743	0.0724991359320176
4530	Ccdc86	0.172762322764183	6.38568726148366	11.2783334374011	0.00210827377668206	0.0731610994862162
5615	Cpne2	0.164628710032028	7.11189173634813	11.2706357130098	0.00211465358960511	0.0731841600402527
29535	Pycrl	-0.327761769254441	4.61099856625536	11.2519742386209	0.00213020635406695	0.0734793479711047
35302	Zadh2	0.155461447058971	6.68548354150765	11.2466577111944	0.00213465969896532	0.0734793479711047
19370	Hbp1	-0.170744561365712	6.43824803522587	11.2387529419691	0.00214129957160151	0.0735102976256228
28037	Pbx3	0.210944101416698	5.29727603396663	11.224590075431	0.00215325171955064	0.0737229632856843
19952	Ifnb1	0.953064491095563	0.725518135884265	11.2155356049046	0.00216093041405448	0.0737885705385805
22993	Lclat1	0.237849526596744	5.39902167638257	11.2064489332525	0.00216866601313427	0.0738557667504904
18850	Gnb2	0.120957855720133	8.86434766013599	11.1965890978757	0.00217709349878717	0.0739339614328039
4210	Cad	0.164516788151049	7.7791865341561	11.7244910696098	0.00218250975568917	0.0739339614328039
29390	Pstk	-0.344037236856459	3.73804758516761	11.1715139437816	0.00219868495794286	0.074284261283444
7514	F2rl2	0.640177312350882	1.7859375060328	11.1536957112495	0.00221416753703725	0.074284261283444
29702	Raly	0.128269519005286	8.01784641827448	11.1503873938433	0.00221705507046995	0.074284261283444
19597	Hmga1-rs1	0.235885941905325	4.83136674498907	11.1349761506126	0.00223055961045828	0.074284261283444
1751	9330133O14Rik	-0.346761433786065	3.96025124274104	11.1250652338065	0.00223929103134789	0.074284261283444
32749	Taf1d	-0.183429210480442	6.62359999343157	11.1179149998672	0.00224561312897152	0.074284261283444
29846	Rbmxl1	-0.18625776530291	6.34600630350591	11.1153459613931	0.00224788930571283	0.074284261283444
33719	Tor1aip1	0.136320883706118	7.74512349253378	11.113652141015	0.00224939139281855	0.074284261283444
34265	Ube2l3	0.14787950204609	7.27821022093778	11.1091073724255	0.00225342704679947	0.074284261283444
35401	Zdhhc12	0.250788945282149	4.61682979451633	11.0963016269777	0.00226484018520019	0.074284261283444
4843	Cdkn1a	0.112232181482138	9.65511245416949	11.0922832934706	0.00226843432685634	0.074284261283444
19343	Hars	0.134112329911201	7.47119281440466	11.0904855513022	0.00227004427663901	0.074284261283444
2341	Actn1	0.138078490885579	8.62067632579417	11.1336477432148	0.00227298335551571	0.074284261283444
20561	Kdelr3	-0.2651370852324	4.48508453376923	11.0847186933526	0.00227521702297851	0.074284261283444
3323	Atf4	-0.131151186661696	8.2767639184242	11.0748016268937	0.00228414207060486	0.074284261283444
25298	Mospd1	-0.329660187915651	4.69480209405419	11.1102189096683	0.00228928806488622	0.074284261283444
26075	Nfkbiz	-0.346302512642465	3.54770572096932	11.0663363067896	0.0022917903697297	0.074284261283444
8084	Fkbp3	-0.169729685003171	6.33055942543689	11.0602878121552	0.00229727196159655	0.074284261283444
4377	Cbr1	-0.366968522904169	3.58088870671836	11.0478565533287	0.00230858238905141	0.0744619584176407
4720	Cd74	0.531633897031205	11.3852028882539	23.3354723621106	0.00232829166179704	0.0749089817319374
25913	Ncs1	0.253493459996713	4.75897992131267	10.9949234414249	0.00235741749035226	0.0756559673282224
30664	Scaf1	0.167111430732279	6.79904122549838	10.988022861674	0.00236386522384922	0.0756732354784733
27767	Opn3	-0.524864083513528	3.03995223455201	10.9526677787781	0.0023971989310462	0.0763469206956316
31062	Sgk1	-0.175555325806304	6.27649258594784	10.9499256705772	0.00239980529943077	0.0763469206956316
31108	Sh3glb2	0.220160876987573	5.49075996403601	10.9402314078737	0.0024090441313678	0.0763469206956316
5125	Chrdl2	0.422086783891445	2.77271502375933	11.0750765493293	0.00241128151055096	0.0763469206956316
30158	Rnaset2b	-0.594502460629569	3.5939422092812	12.7130071032992	0.00241999773133075	0.0763469206956316
8499	Gcnt2	-0.22554850299357	5.28200432192534	10.9280752173474	0.00242068331139605	0.0763469206956316
31575	Slc6a3	-1.08874578539802	0.181671872695171	11.0159875444363	0.00246719071256923	0.0775302682312012
31010	Setd6	-0.393906595161658	3.97773996731693	10.8732831606733	0.00247390068415577	0.0775302682312012
3104	Arhgap4	0.271239317929109	5.84283691946544	10.8707746568302	0.00247636702120744	0.0775302682312012
8232	Frmd8	0.1641817468847	6.93178883715234	10.8583404984005	0.00248863126352014	0.077724203242379
4388	Cbx6	0.173030907471336	6.73721386595814	10.8520969474862	0.00249481411270176	0.0777277243628858
8280	Fuca1	0.198007836325107	6.24871876080986	10.8385802312637	0.00250825607842597	0.0777848129455017
35397	Zcwpw1	-0.17889695143371	5.96494141057874	10.8345180116153	0.00251231103770239	0.0777848129455017
8385	Gak	0.124932093640931	7.99685866955938	10.8319579220909	0.00251487017254492	0.0777848129455017
4298	Car13	0.281151807007593	4.69672286316978	11.1683879565721	0.00252451675729492	0.0778950291015937
23728	Mcm6	-0.110699761382536	8.84650020840758	10.8073090759162	0.00253965375514521	0.0779969698530305
26938	Olfr1372-ps1	-0.819683348634385	1.11365498460911	10.8069637340928	0.00254000284488198	0.0779969698530305
28940	Ppm1h	0.205822147068308	5.88751413919294	10.7835080993718	0.00256383424701884	0.0785404247202781
34484	Usp3	-0.189538099148178	5.82989200300537	10.7608137082041	0.00258712123405645	0.0790646477376919
2550	Agap3	0.149821293223207	7.0318262435201	10.748010148343	0.00260035940836319	0.0792800052954538
20608	Kif18b	0.160233876595121	6.74376906361369	10.7419837209642	0.00260661560106246	0.0792819780798215
26244	Nop16	-0.195629157485719	6.1688830707776	10.7039475993359	0.00264647733920267	0.0803036548068487
620	2300009A05Rik	-0.36757428319052	3.26817186750605	10.6966583850888	0.00265419101048632	0.0803473188871804
4019	Bub1b	0.136646132396605	7.5174802806295	10.6724705586587	0.00267996106618286	0.0809360883313007
5458	Cog7	0.258012854329212	4.6049798215569	10.6546732766726	0.00269909436740819	0.0813221255874398
781	2810474O19Rik	-0.17997898652067	6.43395130287665	10.643881695642	0.00271076758063672	0.0814821100235989
5411	Cnot7	0.136317613689552	7.30430887345616	10.6341942595465	0.00272129270744662	0.0816069159692131
35101	Wdr75	-0.145854494500271	6.8525344002273	10.5984481244568	0.00276051189968659	0.0825896141950626
20256	Irs1	-0.949287483228488	0.744723039294942	10.5658415607908	0.00279681709096299	0.0834807525635923
25197	Mlec	0.108665512552072	9.29659605482478	10.5336578565907	0.00283315564990006	0.0842694689300701
29352	Psmb8	-0.168306625716777	7.77536002854543	10.5308033949374	0.00283640305418666	0.0842694689300701
34408	Ung	-0.251770805232922	5.09923546755374	10.5184963573728	0.00285045019318524	0.0843794269459564
4569	Ccl3	0.252820737911074	4.43676906669913	10.5137741483999	0.00285585993234055	0.0843794269459564
7125	Eif2d	0.192516842387719	6.58580676570258	10.7484192581593	0.00285987280707107	0.0843794269459564
22952	Lars	-0.13489860531326	7.50628317107491	10.5005571484523	0.00287106007355054	0.0845147683719876
25777	ND1	-0.825532262593267	12.40533565046	22.2603212147923	0.00288372012291904	0.0846927435182989
2803	Anapc5	0.107887480742125	8.70084014039639	10.4778190134973	0.00289741401595195	0.084752107260217
25883	Ncaph2	0.120673499868426	8.38046534665052	10.4741806281616	0.00290165507747294	0.084752107260217
8147	Fnip2	-0.215634957559564	6.92894298249335	11.2894016348225	0.00290559742969428	0.084752107260217
8243	Fry	0.219587231473276	4.96289330046278	10.4525873946627	0.00292696294988724	0.085181274030241
7389	Erp29	0.136008070813832	8.33063437678578	10.4275967003966	0.00295654959967077	0.0858472054961093
32702	Syvn1	0.152797126955057	7.34300286134353	10.4124487836778	0.00297463985284612	0.0861770663251009
8488	Gcgr	-1.38579992624092	0.246246819239702	10.4029574930745	0.00298603540670994	0.0862004441914882
23405	Ly6e	0.154601704106124	8.46745610366543	10.3952974827586	0.00299526652170919	0.0862004441914882
29395	Ptbp1	0.105579095344175	9.41804187886996	10.3949863274854	0.00299564214488186	0.0862004441914882
5554	Coro1c	0.118209029309154	8.21821022576413	10.3869082099614	0.00300541172078629	0.0862876616248172
25839	Napg	-0.169446386856355	6.35003071808264	10.3626572300107	0.00303494709529175	0.0869407104143419
20166	Inpp5d	0.155869414790474	8.50528440134447	10.7201807552093	0.0030543357806623	0.0872626967871508
30619	Sap130	0.160359726145797	6.56740630262558	10.3383037698994	0.00306492186938858	0.0872626967871508
4121	C330027C09Rik	0.126672889668184	7.5699708996134	10.3369226668463	0.0030666312810791	0.0872626967871508
32758	Taf7	-0.225658942120782	5.22709158645154	10.3239040717043	0.00308279510341945	0.0875281403531843
23215	Lpgat1	0.131454835387776	7.80586216883117	10.2852131005074	0.00313137721283397	0.0887108079874757
20033	Il10ra	-0.328138063691268	4.59938752350808	10.2654919680459	0.003156456439601	0.0892238956050571
4761	Cdc42ep3	-0.308722602114132	4.11384372939756	10.2535912002257	0.00317169509520682	0.0894571711324302
3437	Atp8a1	-0.205553930665966	6.82793019819298	10.3858645707391	0.00318456567388788	0.0896227768222733
25225	Mmgt2	0.308284012588151	4.05712853561175	10.2270331547208	0.00320598835429423	0.0900278089402141
7079	Eftud2	0.120014172071564	7.90380622135716	10.1889212983016	0.00325589973857763	0.0909134807107385
34274	Ube2s	0.134320770518277	7.70572451692822	10.1811748346378	0.00326614644859123	0.0909134807107385
6730	Dolk	0.268917242392222	4.65062905865493	10.1762781928121	0.00327264143267689	0.0909134807107385
35618	Zfp558	-0.585055172729476	1.97935092642574	10.1750300263896	0.0032742992434573	0.0909134807107385
6051	Cyp4v3	-0.213585652508355	5.17636272461855	10.1730207436018	0.00327696986598706	0.0909134807107385
34550	Vars	0.127182954991495	8.34226253801795	10.1693393664545	0.00328186902565959	0.0909134807107385
29779	Raver1	0.220690788177472	5.99123868394499	10.163216179721	0.00329003520719979	0.0909134807107385
2065	AI597479	-0.206434876516579	5.23988756208561	10.1600047801543	0.00329432682934656	0.0909134807107385
35523	Zfp330	-0.159215117357905	6.64890205438795	10.1437573668311	0.00331613197950766	0.0913184301023562
6979	Eaf2	-0.705384425897873	1.31795716809652	10.1204213070602	0.00334772287930854	0.0919905396342186
30394	Rps12	-0.142977256094793	8.30875347368611	10.4000801512216	0.00335806297950884	0.0920451875622838
18274	Gm5424	-0.415495227675935	2.744815235688	10.1084254510305	0.00336408807334235	0.0920451875622838
3235	Arx	-1.22759770987463	-0.00543538717118823	10.217477639854	0.00337714338913536	0.0922053754752203
6638	Dnajb11	0.122513166103028	7.8898176216692	10.0843802749453	0.00339715134463964	0.0925543041874694
953	4930415F15Rik	-0.932264839899355	0.743661631079853	10.0738835360176	0.00341169441903507	0.0927531784198388
30448	Rpusd4	-0.239802138880076	4.95168389175377	10.0607379095284	0.00343000210085998	0.0930533408930341
31689	Smarcc2	0.165400873281224	7.44896520660039	10.3807106635471	0.0034474776837922	0.093329707697588
31460	Slc35e1	0.116204131861495	8.06661786512929	10.0414644134375	0.00345703545990925	0.0933910106838355
30339	Rpl27a	-0.132087584650897	8.965078440044	10.3353867248192	0.00346706627575035	0.0934648077073332
3151	Arih2	-0.176946733968817	6.11488281264922	10.0143448824789	0.00349546304747682	0.0940323620229846
5908	Cxcl16	-0.278694769033251	5.22022880724448	10.0008692890858	0.00351472841202262	0.0940916420927882
23109	Limk2	0.184094431479109	5.94016215002777	9.99875201522567	0.00351776574962861	0.0940916420927882
30153	Rnaseh2b	-0.224472463336401	5.30074601207766	9.99085110522259	0.00352912498702419	0.0940916420927882
26590	Ogdh	0.129614769940701	7.54091194570249	9.98881043696166	0.00353206529560951	0.0940916420927882
25778	ND2	-0.824230411890153	11.348836638046	20.5279284316108	0.00353440686033824	0.0940916420927882
4587	Ccnd3	0.165679813025376	6.58511400535219	9.96616935419333	0.00356486542094495	0.0947056052182573
8489	Gch1	-0.197630785509285	5.10314199329118	9.95901253460132	0.00357530161556733	0.094717314165557
31850	Snora73a	-1.17600106187688	0.628317276411252	9.95491965256186	0.00358128470983075	0.094717314165557
30188	Rnf145	-0.14141811168486	7.09984023461882	9.9506778599066	0.00358749686609099	0.094717314165557
20619	Kif23	0.139927602131888	7.59322245153663	9.91182676766376	0.00364493770220628	0.0960358585941386
28362	Pgrmc1	0.146043901825902	6.8098243889172	9.9055675176239	0.00365428420699413	0.0960844132865706
26488	Nup210l	0.595079091662741	2.1358246559778	9.89380912904875	0.00367191206211486	0.0963500695806984
34280	Ube2w	-0.165838324512123	6.19014483972067	9.87539523079014	0.00369970195874456	0.0968807435209082
31022	Sf3a2	0.156827622213383	6.7456569680049	9.85726309397003	0.00372728810910323	0.0974039270144221
4595	Ccni	0.142772512769755	7.72484155391839	9.83225797945984	0.00376569482844914	0.0980247627365986
8556	Gga2	-0.24862391163028	4.70364490258313	9.82947261723275	0.00376999933400574	0.0980247627365986
7556	Fads2	0.121104800356951	8.2283679815918	9.82589021704907	0.00377554337788336	0.0980247627365986
32784	Tapt1	0.156360730418731	6.41229905741185	9.81376865411299	0.00379436767090846	0.0980247627365986
2445	Adcy3	0.767286976267464	0.92404317640562	9.80951119354263	0.00380100330432671	0.0980247627365986
29783	Rb1cc1	-0.18130959800851	6.05442472741849	9.80779845456289	0.0038036762864199	0.0980247627365986
32730	Tacc3	0.126429240274034	7.72151021320654	9.80562723914731	0.00380706769958249	0.0980247627365986
28267	Pear1	0.466430083878798	2.61691691455836	9.80113439933645	0.00381409581166706	0.0980247627365986
6330	Ddx39b	0.137543577392427	7.44386335247858	9.79740394888435	0.00381994194498732	0.0980247627365986
6698	Dnmt1	0.134511119343791	8.54437763878806	9.99788452279248	0.00385961143515474	0.0988446488543129
2595	Ahr	-0.188790267937155	5.55993567527852	9.76469366679217	0.00387161886642748	0.0989542506678721
6446	Depdc1a	0.207773688206443	5.64875477074543	9.75533730378913	0.00389814243063439	0.0993208919766837
32766	Tagln2	0.10137907669039	9.58365111355284	9.74600807430204	0.00390147666257492	0.0993208919766837
3413	Atp6v0a2	0.128343552046734	7.36882746202007	9.73708306511115	0.00391582543714964	0.0994883823863119
31638	Slfn5	0.633247475413906	3.31565131098056	9.9139345533982	0.0039243624831816	0.0995078447468127
7448	Etv5	0.152876966798732	6.87963430856917	9.7231312758777	0.0039383698174802	0.0996656630688418
25809	Nadk2	-0.245775881412885	5.04755400509356	9.78569848537155	0.00395369939261415	0.0998309603728179
18426	Gm6288	-1.37951660617437	-0.351130387363131	9.70952282989574	0.00396049417176037	0.0998309603728179
7814	Fanca	0.172979890781501	7.33986951292409	9.98390109394179	0.00397470729855125	0.0999923908800565
32504	Strip2	0.25895019866798	4.88219830484183	9.68844940688473	0.00399501962145795	0.100306325985822
5111	Chmp7	-0.175248059129079	5.88013350138079	9.67735614524904	0.00401332433449561	0.100452614739481
34321	Ubxn6	-0.213173989840896	5.18559968472351	9.6754156156964	0.00401653563034865	0.100452614739481
23565	Map2k3	0.145780754463533	6.96402564526031	9.63781930606181	0.00407930169961118	0.101823505386981
28861	Pomt1	0.368222432858536	3.79523380039997	9.63101420094632	0.00409077519856462	0.101911238166576
19395	Hdac3	0.153072103255647	6.65303104005222	9.61380228871425	0.00411995021590017	0.102298617301199
29909	Reep5	0.12757201116281	8.2411513498022	9.62708490052179	0.00412230273544856	0.102298617301199
4810	Cdk1	0.117206150029717	7.75268893772399	9.60692934489544	0.00413166276254037	0.102332575772397
30156	Rnasel	-0.390999733681638	2.77853972152645	9.58933344016577	0.00416181272262744	0.102780502452976
32346	Sspo	-1.16909868130386	-0.052231017212744	9.5838713211863	0.00417122002947908	0.102780502452976
33989	Tsc22d3	-0.365736210756674	3.28388066467552	9.58235970161811	0.00417382751078077	0.102780502452976
29743	Rasa1	0.135618071419032	7.1622527318546	9.57730354294105	0.00418256194809801	0.102797899703253
32762	Taf9b	-0.295192472018486	4.08480461107324	9.53747517513819	0.0042520575628588	0.104305741556335
33768	Tpx2	0.129798965098821	7.67133661762435	9.52781212286914	0.00426910534313875	0.104523697741667
7555	Fads1	0.109528534232601	8.51741430970643	9.51465854621212	0.00429242968374059	0.104894202481485
7732	Fam229b	-0.6040987708366	1.66536202314999	9.50746314176168	0.0043052468931937	0.104982970084722
19450	Hes1	-0.260150355316165	4.47547391197483	9.50342430060787	0.00431245937247665	0.104982970084722
19692	Hoxb9	-0.705170445405411	1.1067099301437	9.59896859977967	0.00433103016551508	0.105234992921102
747	2700094K13Rik	0.198303101242635	6.04339417753885	9.4668150978089	0.00437843259136834	0.106113563635262
20675	Klf6	-0.115601925909489	8.11356273408517	9.46388363292912	0.00438376221499833	0.106113563635262
5777	Csrnp1	-0.178996702364423	5.45742782262967	9.44708925579843	0.00441443076802216	0.106625897546144
23166	Lmnb1	0.107160168596488	8.9580848748011	9.44319151076346	0.00442158153822743	0.106625897546144
23889	Mfge8	0.131210860793133	7.63211592620255	9.42070049091142	0.00446308804728589	0.107424515874992
5620	Cpne7	-0.726018689800619	1.16903769237463	9.51200744454203	0.00448703501003617	0.107471076336057
28475	Pik3ap1	0.137170318605946	7.61585346995903	9.40093744213912	0.00449990698881072	0.107471076336057
30413	Rps24	-0.136538676645425	9.37865998124377	10.0980797224898	0.00450621742419864	0.107471076336057
12400	Gm32728	-1.10770329883457	2.66683221947805	9.39226850788076	0.00451616058881213	0.107471076336057
31066	Sgms2	-0.637929904498137	1.49736025477945	9.4930872614034	0.00452177628542561	0.107471076336057
30410	Rps20	-0.114986994529984	8.48024416344345	9.38749164322234	0.00452514388992981	0.107471076336057
23692	Mbnl1	0.115031997312181	9.5103954312384	9.3871414475114	0.00452580322035011	0.107471076336057
32645	Syf2	-0.15428719905166	6.35762035549613	9.3837649374267	0.00453216565571812	0.107471076336057
28627	Plcb3	0.16213000458159	6.81396008690175	9.37236589303299	0.00455371646959027	0.107782512741411
4341	Casp6	-0.20855932987222	5.88863277996063	9.35985676686022	0.00457749320484711	0.108145388354368
33354	Tmem138	0.22697424196321	4.78492304333939	9.35067183647865	0.00459503668758578	0.108359935146475
7830	Farp1	0.22057251149813	5.39844188973468	9.3449871839009	0.00460593084839014	0.108417177414772
28160	Pcyox1l	0.306785160442562	3.97438983872934	9.33324933132161	0.00462851368416787	0.108748839863797
33236	Tle1	-0.195767324146644	5.8032049158527	9.31474190719038	0.00466436360868071	0.109390432251202
19619	Hmox1	-0.110620192287477	8.47227085612107	9.30581076138264	0.00468177075122986	0.109597942357401
4728	Cd86	-0.222080173412055	6.40078081412224	9.4966242838863	0.00472254538173651	0.110350718272146
29867	Rcc1	0.154656263087403	6.63628487801112	9.27866481870874	0.00473511066498174	0.110442790646796
29444	Ptma	0.10578683085437	10.6861592745424	9.27054121954335	0.00475120010586568	0.1106165770102
18859	Gng2	-0.178648085276781	6.84056698864407	9.26438751062792	0.00476342726516495	0.11069997482838
6822	Dtl	-0.126872056644835	7.42750559516578	9.23896663612415	0.00481429830668498	0.111679510538227
34167	Tusc2	-0.252356439218404	4.47054565749931	9.22733210433518	0.00483777595211882	0.111955510200604
34017	Tspan13	-0.140360674059837	6.81148812129784	9.22441472234987	0.00484368236244705	0.111955510200604
18899	Gorasp2	0.142417559998847	7.11546836818431	9.21597304078579	0.00486081689555219	0.112030077091579
35577	Zfp445	-0.177313482869387	6.06962004927591	9.21420870522069	0.00486440631494867	0.112030077091579
28005	Parvg	0.162559593010987	7.42623470242959	9.20666075095033	0.00487979441702788	0.112171983215904
4739	Cdc123	0.166939552326091	6.70083937965545	9.2467509866211	0.00490021141538515	0.112171983215904
31491	Slc38a7	-0.176469262650298	5.67215138646083	9.19595679874037	0.00490170678117868	0.112171983215904
2735	Alox5ap	-0.170094959539178	7.19032819550716	9.18992509289279	0.00491410119088836	0.112171983215904
29344	Psmb10	-0.255380317095418	6.48350383117877	9.47251269003776	0.00491860359340144	0.112171983215904
22955	Lasp1	0.110480973388024	8.53667104930547	9.18037057094862	0.00493380379076692	0.112171983215904
20518	Kcnn4	0.968348854709847	0.246774000633568	9.17610624536235	0.00494262484136769	0.112171983215904
25843	Narfl	-0.251761319050191	4.73226288707564	9.17407728037702	0.00494682786618579	0.112171983215904
30775	Scrib	0.148341548548081	7.031211989364	9.16663673965231	0.0049622740566683	0.112171983215904
4589	Ccne1	0.149015041504009	6.98794056875113	9.19358136578471	0.00497446412657032	0.112171983215904
5198	Ckap2l	0.164964124800681	6.66985269709577	9.1606640260378	0.00497471075398598	0.112171983215904
6591	Dmp1	0.599050429599911	1.55999195367281	9.25942530015543	0.00497568812703112	0.112171983215904
8396	Galns	0.283447163403738	4.73341862708729	9.15589246252766	0.00498467051340944	0.112176987564513
4714	Cd63	0.292191489223506	3.62368889425662	9.20053844419638	0.00509770954962637	0.114002594255636
34555	Vasp	0.127157208088752	8.21316330363498	9.10214179462899	0.00509836316166165	0.114002594255636
33656	Tnk2	0.191993509947245	5.8448193899809	9.09997028545578	0.00510301471196503	0.114002594255636
5825	Ctnna1	0.106835739742197	8.92313676717227	9.09950684756098	0.0051040080265631	0.114002594255636
33698	Tomm40	0.152225233352988	6.49129285866866	9.09656999049452	0.00511030762223626	0.114002594255636
28171	Pdcd2l	-0.267876797487502	4.45335435165135	9.09144079631003	0.00512132993628303	0.114049791015833
7122	Eif2b4	-0.163495288508354	6.02832477239188	9.08334999136058	0.00513876873750203	0.114239468200891
26581	Odf2	0.148057922252515	6.83145095492258	9.06275336726764	0.00518345219974184	0.11496574154113
1554	5033417F24Rik	-1.19490852848996	0.126329603491257	9.05682286424452	0.00519639576054753	0.11496574154113
35316	Zbtb11	-0.177209109101673	6.01123964835464	9.05439410069697	0.00520170669608701	0.11496574154113
23247	Lrp10	0.127503748629376	7.43074568776379	9.05181579502749	0.00520735104208163	0.11496574154113
29335	Psma1	-0.126546383907569	7.59880751989228	9.04493715998689	0.0052224418926898	0.115090337067377
5857	Ctsl	-0.146378098765714	6.34553813087786	9.04105921041166	0.00523097041571367	0.115090337067377
20803	Kpnb1	0.101196176644814	9.39977284954066	9.03672909177806	0.00524051112664234	0.115102478519134
28125	Pcgf6	-0.180160615938524	5.62108418739562	9.00306201299296	0.00531533473919539	0.116524447328306
5630	Cpsf3	0.134475407573782	7.17980359364575	8.99944045460261	0.00532345190839977	0.116524447328306
29451	Ptpa	0.128633312716308	7.86265047532809	8.98861910693957	0.00534778610701964	0.116857339761752
28931	Ppip5k1	0.197053060281822	5.24710023173024	8.97989666386643	0.00536748782614065	0.117088043634976
7225	Emilin2	0.317265534883268	3.30027319232859	9.03182095865646	0.00546562108415752	0.118973561909582
20934	L1cam	-0.350955335988283	3.45372707251007	8.93397835990239	0.00547250511243608	0.118973561909582
28376	Phf1	-0.353104629672753	3.79872332182311	8.92923334006011	0.00548348295202631	0.119010168136774
33376	Tmem161b	-0.15992098170341	6.15959151666165	8.92430055130714	0.00549492040595135	0.119056608795613
28563	Pkp1	-0.670512703747371	1.36075240485171	9.01252597810697	0.00550949596590995	0.119170770005873
897	4921524J17Rik	-0.187993482305745	5.32863590283169	8.88731415027322	0.00558150403582964	0.120524720368969
3365	Atp11c	0.191260710263482	6.20289956096202	9.13289977356667	0.00560164369264792	0.120650850966297
29529	Pxn	0.127105983457163	7.54748266957492	8.87688250928117	0.00560618948261979	0.120650850966297
4706	Cd52	-0.146846594302372	8.00307526639571	8.86945336869851	0.00562384164856861	0.120827671660941
4165	CYTB	-0.82571861766294	12.0079622734054	16.9167530688873	0.00566781775255055	0.121505301573924
34303	Ubqln4	0.144364796367631	7.01801809662219	8.84833068565334	0.00567435926132029	0.121505301573924
6316	Ddx17	0.129985955936673	8.33360891249575	8.88999115634583	0.00572878785806176	0.122384369718259
18838	Gnai2	0.102335499771147	9.55490954223587	8.82343622717045	0.00573452728082433	0.122384369718259
21844	LOC108167732	-0.221283566158027	6.58054746788964	8.81625180769097	0.00575201927952299	0.122553422419787
30366	Rpl7	-0.111684462905244	9.70083393941785	8.86867476827396	0.00577815409996922	0.122807932466594
19636	Hnrnpa3	0.188151688123597	6.16727191159276	8.80352543253746	0.00578314590217542	0.122807932466594
23382	Ltbp3	0.305393111783647	3.77815873390325	8.79905381521225	0.00579412587669273	0.122837387170613
4162	COX1	-0.803499292828288	13.7423321764964	16.7091096118431	0.00583727449686634	0.123547603194006
28984	Ppp1r3c	-1.20583020385809	-0.117199050773559	8.86457080548745	0.00585889239262043	0.123800523246707
35605	Zfp52	-0.240706591511018	4.44415752012971	8.73525966255571	0.00595324675604887	0.12558702588337
29118	Prkce	0.240973830587847	4.43208080590116	8.72949037336963	0.00596786794899894	0.125688403103506
6199	Dag1	0.18241740764083	6.4356221722737	8.88129607208646	0.00598487663830072	0.125839647542596
7134	Eif3e	-0.110237625220159	8.09671954501646	8.71401387076421	0.00600728214750071	0.126103685079912
26305	Npr3	-0.39836835498688	3.13675548264795	8.70175758725145	0.00603869482229648	0.126555625531107
6699	Dnmt3a	0.14457732019988	7.32036267943711	8.77704918233533	0.00606617584150625	0.126847842155463
34343	Ufl1	-0.207886067735286	5.36269025419575	8.68866368626126	0.00607245038979296	0.126847842155463
20426	Kbtbd11	-0.25704033199804	6.76877262898762	8.6749947657848	0.00610790584474199	0.127254472308019
20701	Klhl22	0.237994452219881	4.69695896508305	8.67350165653489	0.0061117923053051	0.127254472308019
6895	Dynlt1f	0.307011677212905	4.02794363556942	8.66730637826351	0.00612794674249934	0.127383698113156
2678	Alcam	0.117900135845267	7.55174155321341	8.66277392889743	0.00613979449418298	0.127423125604559
29360	Psmc6	-0.109035490905205	7.79079926018858	8.65535685987158	0.00615923599697203	0.127490679302976
29658	Rac1	0.0950271662614564	9.48829760006036	8.65393818947334	0.00616296216232268	0.127490679302976
19927	Ifit3	1.04710128057537	0.505407795566194	8.6443475213544	0.00618821619134046	0.127806626338895
7152	Eif4ebp1	-0.182848326183266	7.24722005750677	9.6091627047519	0.00622253311070942	0.128308432339185
2476	Adgrg3	0.413676994384054	3.07400143765252	8.97435107446716	0.00623425801252504	0.128343527090648
23776	Med11	-0.247225734755745	4.69512518386039	8.61345015780957	0.00627033774005263	0.12873991592133
33991	Tsen15	-0.268865215524873	4.31232894655494	8.61222424089509	0.00627362026824756	0.12873991592133
32955	Tcof1	0.134943896737097	7.55866450592023	8.60819018950326	0.00629890672406419	0.129052000962627
29908	Reep4	0.159584812882094	6.37704351968792	8.59619478759863	0.0063167121363721	0.129210062150551
26493	Nup50	0.103522720273553	8.08869497872862	8.5879308499932	0.00633905283589577	0.129460241728302
29567	R3hcc1l	-0.193960842373291	5.58842706601019	8.58312289002576	0.00635208992081573	0.129482513204449
23481	Maf	-0.32463023467809	3.56582897776106	8.5800758670289	0.0063603671070362	0.129482513204449
28534	Pitx2	-1.00149662890453	0.286069333992911	8.63586045039697	0.00644714616527842	0.130994076342269
20340	Itpr3	0.219669130420436	7.11521977947489	10.0506318523462	0.00645507709269596	0.130994076342269
7096	Ehd1	0.119890611350522	7.59813079483092	8.52304413969288	0.00651746243511892	0.132050801395091
6102	D16Ertd472e	-0.252565079660452	4.32133397420816	8.51060963608435	0.0065522671800223	0.132232073460672
31029	Sf3b6	-0.166631375896216	7.07197024522231	8.86451926652412	0.00655564247830972	0.132232073460672
16410	Gm40155	-1.00673184935465	0.405785933661766	8.50626427546102	0.0065644773507886	0.132232073460672
28389	Phf21a	0.255821832155443	4.43262760558568	8.50511329818938	0.00656771563615675	0.132232073460672
31767	Smtn	0.290579551767542	4.235524623054	8.49210230661873	0.00660444246149608	0.132366819730315
6714	Dock2	0.167124474553782	7.33598988759792	8.67465246926109	0.00660764261907364	0.132366819730315
31679	Smap2	0.142221614604945	6.43265312111307	8.4863354613825	0.00662079176754514	0.132366819730315
20799	Kpna3	0.127539717147203	7.04952037569947	8.48525693136462	0.00662385430758637	0.132366819730315
30975	Serpinb9	0.168925577480156	6.84681686106589	8.48446858447835	0.00662609382640626	0.132366819730315
33803	Trappc4	-0.17942224541354	6.10310413641949	8.49268010737248	0.00667466631788094	0.133003465078846
35311	Zbed5	-0.298031584393027	3.85962761614693	8.46313956613402	0.00668699642531499	0.133003465078846
20626	Kif2c	0.151707223376504	6.23499024391525	8.46239829169425	0.00668912389775688	0.133003465078846
30695	Scd2	0.0986688441112262	10.6912296081874	8.45719795310643	0.00670406955310376	0.133057028585378
19962	Ifrd1	-0.0978076993028936	8.76239947585912	8.45264823545814	0.00671717493626625	0.133057028585378
32743	Taf12	0.169734168363309	5.70355815351315	8.44663863548603	0.00673452793655273	0.133057028585378
30376	Rpn2	0.101728050991232	8.52944946401304	8.43566645601551	0.00676633571419053	0.133057028585378
29094	Prickle3	-0.734603990304155	2.19114301780281	8.43375443003581	0.00677189516993997	0.133057028585378
2249	Acap1	0.112413510129485	7.3575197190276	8.43185033183043	0.00677743648070982	0.133057028585378
20393	Jun	-0.149214452714148	6.28490702220254	8.425415059721	0.00679620072000602	0.133057028585378
29620	Rab3b	0.495078768057391	1.98495763157878	8.51010975652049	0.00679763270895579	0.133057028585378
3904	Bola1	-0.299847890026604	3.84127885794123	8.42456708978302	0.00679867745015957	0.133057028585378
30505	Rtel1	0.143985617206478	6.23247392274567	8.42244041607811	0.00680489327934318	0.133057028585378
32336	Ssbp4	0.183342759418098	6.94384389776486	8.70813737920501	0.00681362349777775	0.133057028585378
29930	Repin1	-0.251752584181553	4.45407571100514	8.41847150692888	0.0068165100157757	0.133057028585378
23885	Mfap3l	-0.248187910327825	3.91052467877043	8.41185792906377	0.00683591516317098	0.133232714862107
6482	Dguok	-0.33223292226019	3.96885913501151	8.40672321632246	0.00685102228621716	0.133256666710482
7181	Elk3	0.184005089079401	5.44739601619311	8.40437018917641	0.00685795731059804	0.133256666710482
2079	ATP8	-1.50639030937723	-0.494303135817179	8.39966187597565	0.00687185680717267	0.133324433963403
20813	Krr1	-0.140664069558865	6.41401586632767	8.39325894353245	0.00689080789819103	0.133489856484623
20725	Klhl9	-0.144516699367142	6.38717763541475	8.38193174475292	0.00692447209294896	0.133870256606345
35918	Zscan21	-0.186628119498778	5.51297486904194	8.37962368022421	0.00693135338773971	0.133870256606345
28281	Pelo	-0.173488163882269	5.69971771503598	8.3745516624647	0.00694650115179272	0.133960763928774
754	2810013P06Rik	-0.269002713636607	4.03977310810735	8.36730449093218	0.00696820721256315	0.134112724427567
25782	ND5	-0.886016265788879	11.3349671628764	15.4947286069218	0.00697532795538927	0.134112724427567
25996	Nedd9	-0.170788374293583	6.45833337000162	8.36126032723104	0.00698636620540166	0.134123567106699
7901	Fbxo34	-0.208250007002943	5.26797725428539	8.35156547115929	0.0070156001933219	0.134374004071458
30856	Sel1l	0.1094234193222	7.93000938762655	8.34997822998913	0.00702039896320229	0.134374004071458
30557	Ryr1	0.248972107227736	5.36205073953437	8.34351842778824	0.00703996577866402	0.134547405665362
20341	Itprip	-0.166592302951197	5.66048846850399	8.33896557047175	0.00705379184819489	0.13461073713284
4905	Celf2	0.137001319448428	7.49856764535202	8.33102319871112	0.00707798147549206	0.134871358323922
19431	Hells	-0.115494304859884	7.71198318299083	8.31834141477699	0.00711679176139644	0.135409388565648
34221	Uap1l1	-0.245850983559157	4.1044330541081	8.31454542160058	0.00712845339484917	0.135430038161786
8459	Gatsl2	0.187271659048914	5.66016014581855	8.31000150418409	0.00722710846484885	0.137100924285022
25220	Mmd	0.151478277570419	6.56379313193783	8.27427737480076	0.0072534403432626	0.137396898809878
20102	Il3ra	0.461651155108322	3.31287991044962	8.26291826054802	0.00728912457259217	0.137741453427023
32651	Syna	1.01878878166302	0.233804317252291	8.26164263958735	0.00729314372694429	0.137741453427023
26067	Nfix	0.183667556145763	6.52902963772135	8.48178975844669	0.00733993113147431	0.13838385491338
28018	Pax3	-0.220768575465104	4.63766696703847	8.2440647976386	0.00734877167833648	0.13838385491338
30406	Rps19	-0.106364485767129	8.77109581393685	8.23930310831782	0.00736391967291706	0.138465479312339
35233	Xpnpep1	0.131379289288937	7.09548427860686	8.23351435797128	0.00738238046431022	0.138609064289578
31346	Slc25a10	0.155171513485418	6.35794475157871	8.22016128845803	0.00742515561677313	0.139208078583865
20373	Jdp2	-0.217499329254968	5.67872785701129	8.1839328813351	0.00754256535978339	0.141177619286635
35148	Wipf1	0.127633174801089	7.22993406830503	8.17380171340919	0.00757575676461733	0.141177619286635
34064	Ttc13	0.12179264434181	7.3754654589475	8.16710002828606	0.00759779939544062	0.141177619286635
26556	Obfc1	0.186616271541685	5.22265511119666	8.16597433787062	0.00760150872295935	0.141177619286635
20598	Kif11	0.11001612470178	8.44087887247684	8.16557590782547	0.00760282208206876	0.141177619286635
2456	Add3	0.140691945148691	6.60562366668822	8.16453864479568	0.00760624240029172	0.141177619286635
35497	Zfp273	-0.509730220588492	2.51932125076013	8.16419242695192	0.00760738440513694	0.141177619286635
11091	Gm30561	0.610974318520053	1.44538312391333	8.15619116852837	0.00763382840977657	0.141331527479653
35673	Zfp658	-0.428860253071088	2.40133313115124	8.15500648530197	0.0076377522074127	0.141331527479653
35823	Zfpl1	0.171879201946912	5.65843104786724	8.14657223313144	0.00766575047958388	0.141644927692744
35315	Zbtb10	-0.275392431768636	4.09923890206556	8.18723578610808	0.00771227817768027	0.142099710184274
19624	Hn1	0.140764698298404	7.31649505285794	8.13200169398288	0.0077143806025554	0.142099710184274
1098	4930481A15Rik	-0.713137656388294	1.09855039369764	8.12923427693315	0.00772365468865716	0.142099710184274
28671	Plekhg5	0.254250822715897	4.53805378461989	8.12271004455071	0.00774556626557722	0.142298387418531
32729	Tacc2	0.280631743582852	4.07025659211357	8.18677345173154	0.0077718115124528	0.142570818070407
29398	Ptcd1	-0.191392845228627	5.30105624174069	8.11170972068696	0.00778266316526469	0.142570818070407
8547	Gfpt1	-0.131176745304608	7.23680724826881	8.10051240503214	0.00782062185585047	0.143061518377379
25896	Nckap1l	0.101998114566874	9.130874005824	8.08898534857361	0.0078599076600687	0.143410343461074
29468	Ptpn6	0.155253383478769	7.28074486968625	8.13992432283872	0.00786208989532794	0.143410343461074
3813	Bend6	-0.372829005624414	3.91945403266581	8.08129605612177	0.00788623250657211	0.143646098501644
25730	Myo1d	0.487585341059483	2.00019506544756	8.1484915460062	0.00792598673967844	0.144154942433359
7988	Fermt3	0.152201322658184	7.59523770817446	8.06296374947859	0.00794938005930822	0.144154942433359
7176	Elf4	0.126094461237961	7.5016377485956	8.06181595686354	0.00795335190739285	0.144154942433359
31504	Slc39a6	0.132486103439697	7.05620482473764	8.06012735533872	0.00795919908632449	0.144154942433359
30412	Rps23	-0.103204214509833	9.36740798944164	8.05515973562279	0.00797642761731699	0.144262931694554
8717	Gm10130	-0.652345460027038	1.77935921005208	8.04464841378593	0.0080130157873381	0.14472026397301
23478	Madd	0.244887320175709	5.12254952041603	8.04016952883489	0.00802866117805556	0.144798600542256
2067	AI607873	-0.170538716473214	6.7338074752404	8.10192386830978	0.00805403838857714	0.144812244601527
30848	Sec61g	-0.18559460223674	6.09020394305315	8.1708807005711	0.00806400901344077	0.144812244601527
19318	Hacd2	0.160287823675505	6.3336570712207	8.02917407520133	0.00806721022433392	0.144812244601527
29608	Rab31	0.172252284059178	5.53168301120752	8.0243095353866	0.00808432870931365	0.144812244601527
33415	Tmem194	0.15969611865354	5.94220019004924	8.02349154446956	0.00808721110604283	0.144812244601527
20536	Kctd10	0.134758983836402	7.21940030499711	8.01971350079761	0.00810053842907718	0.144812244601527
30450	Rraga	-0.164320093543531	6.28866356119537	8.01555871435669	0.00811522218172111	0.144812244601527
6741	Dpep2	0.277678637846858	6.51825199742191	8.08591193873294	0.00812852550422822	0.144812244601527
21328	LOC102640673	-0.354571150594932	3.18548991312021	8.00774579501061	0.0081429124855173	0.144812244601527
5083	Cherp	0.111003431688719	8.36055181163947	8.00547694102648	0.00815097282930378	0.144812244601527
5164	Chtf8	0.106275465555795	8.07100146405772	8.00305559692463	0.00815958443459989	0.144812244601527
20795	Knstrn	0.155542557995579	6.33220418514236	8.00149887686647	0.00816512616964484	0.144812244601527
31388	Slc25a5	0.111507560238232	9.17810915640523	8.11494789946927	0.00820036581484903	0.145041710722214
7127	Eif2s2	-0.118988905843402	7.47491689543048	7.99152790355193	0.00820071835711698	0.145041710722214
8454	Gatad2a	0.100570325460643	8.3493325489093	7.97896508845977	0.00824580154221355	0.145637915514544
3173	Arl6ip1	0.0994210432819093	8.38436837122945	7.95698148810532	0.00832533899177674	0.146840173264051
19172	Gstt4	1.29783435242744	-0.431490697946543	8.02889083058091	0.00834270411550854	0.146944052543448
4594	Ccnh	-0.162964656269527	5.84464876600938	7.93908169649317	0.00839071438989758	0.14728669966106
25780	ND4	-0.764265340408092	10.6149086488614	14.3039574637233	0.00839423185208871	0.14728669966106
33282	Tmbim6	0.0985216490833211	9.26178980330352	7.93429894324153	0.00840827634870534	0.14728669966106
28750	Pmm2	0.185707111117805	5.64138279788335	7.93405429306945	0.00840917575712807	0.14728669966106
4541	Ccdc93	-0.156562023334655	6.5721872084344	7.93120203728105	0.0084196692035842	0.14728669966106
33781	Traf5	-0.303229243453846	3.87195125874811	7.91553405961654	0.00847756500964473	0.148090480111152
6359	Def8	-0.148246573342082	6.7880315326946	7.91219052505839	0.00848997563308488	0.148090480111152
33249	Tlr12	0.281293339375834	7.72448329479404	8.02586003142117	0.00850031260302202	0.148090480111152
32163	Sphk2	0.194163281840919	5.70021031755847	7.90423633162419	0.00851957933826615	0.148224474764264
19772	Hsd17b7	-0.174189469017638	5.9047603788326	7.89911567265936	0.00853869637670974	0.148278779217685
30402	Rps15a-ps6	0.832222150254949	1.31436465422504	7.89231168589513	0.0085641696814568	0.148278779217685
31000	Sesn3	-0.23754202901142	4.23443590795439	7.88997309404141	0.00857294407282371	0.148278779217685
33774	Traf1	0.250427536451445	3.92100720418901	7.88906285404369	0.00857636192174227	0.148278779217685
34338	Ucp2	0.0977111763677757	9.69627777067072	7.88793487404286	0.00858059940650561	0.148278779217685
20796	Kntc1	0.143275321187753	7.10398121803946	7.90944831168908	0.00859486382029905	0.148325109459473
4575	Ccl9	0.516965917618204	2.05394100060466	7.96146968387101	0.00863196282555299	0.148547375419582
31815	Snhg8	-0.250711401435403	4.37904488338562	7.87258342603696	0.0086384960958818	0.148547375419582
19820	Htatip2	-0.220402197581338	4.59809778123397	7.86859305276289	0.00865361460394729	0.148547375419582
18866	Gngt2	-0.377533104569352	3.55529772444278	7.86845288145704	0.00865414619781398	0.148547375419582
23174	Lmo7	-0.703615320200452	0.875495667005883	7.93920865274098	0.00867078501022321	0.148554912702929
29653	Rabggtb	-0.147424403525071	6.55284307469227	7.86037906505945	0.00868482555454633	0.148554912702929
28775	Pnoc	-1.18752806631928	-0.4105346372461	7.93276229106889	0.00869490181210027	0.148554912702929
25510	Msn	0.0909210752626845	9.28739665572288	7.85514613837231	0.00870477280723737	0.148554912702929
35238	Xpo5	0.142493694717366	6.50605499020529	7.85154168963106	0.00871854135379196	0.148554912702929
3378	Atp1b3	0.116803458727689	8.14658490722777	7.84861805401366	0.00872972659669294	0.148554912702929
33592	Tmsb10	0.111006367137452	10.2780245375494	7.99807541432071	0.00873579455410427	0.148554912702929
29097	Prim2	0.143687590763779	6.16390917555953	7.83921357673478	0.00876581172709189	0.148863784539344
33093	Tfip11	0.143818139933652	6.57626482846219	7.83527198613634	0.00878098367011418	0.148863784539344
20559	Kdelr1	0.13675465651403	6.54050028814022	7.83323537021012	0.00878883413602064	0.148863784539344
6311	Ddrgk1	-0.162366746245398	5.5864505756535	7.82864489732848	0.00880655673752332	0.148966920771448
18915	Gpank1	-0.279522600622419	4.0603264175978	7.82240321227777	0.00883071633283627	0.149178525912887
7582	Fam114a1	-0.25334590414792	4.19956388142961	7.81675047541392	0.00885265822643669	0.149352158879475
30041	Rhot2	0.169715480596696	5.74603044397454	7.81137284631697	0.00887358704981705	0.149461992228126
22961	Layn	-0.805781174114422	0.506666363251056	7.80630096616645	0.00889337504753699	0.149461992228126
4726	Cd83	-0.30001484402795	5.99795894703691	9.83652827212914	0.00890433285223931	0.149461992228126
33374	Tmem160	-0.275678008227352	4.36742218597702	7.80310796238121	0.00890585709254666	0.149461992228126
28461	Pigq	0.166519453678967	5.85755562105657	7.79774190155621	0.00892687676881069	0.14958590278867
3153	Arl10	-0.204756678392024	5.97163851181179	7.79526326158825	0.0089366041103735	0.14958590278867
6134	D5Ertd579e	-0.157362224572257	6.37398482771147	7.77914464170846	0.00900014179254666	0.150324146286167
35567	Zfp420	-0.473753667744108	2.56578095986597	7.92662752434909	0.00900418744252167	0.150324146286167
4821	Cdk2	0.12462059449869	7.08107442075387	7.77417893079246	0.00901981446789587	0.15038896388204
30890	Senp2	0.121803061677119	6.91823141417816	7.76573742948127	0.00905336414106118	0.150752051789712
20659	Klc2	-0.17323195050892	5.66375004367847	7.75781584865351	0.0090849703920449	0.150939808179097
3567	B4galt7	-0.205635344731791	4.86528382540648	7.75700435020737	0.00908821492433299	0.150939808179097
7504	Ezr	0.0942032230199134	8.39418893197952	7.74846875303924	0.00912241805825605	0.151191503669293
8659	Glmp	0.147372622384481	6.55808027645727	7.74274480095407	0.00914543267584971	0.151191503669293
34524	Utp23	-0.323373749538999	3.97730525820829	7.76674150781844	0.00914606479138275	0.151191503669293
34293	Ubl5	0.153903333202751	6.12175480184432	7.73897887138804	0.00916060885292903	0.151191503669293
31255	Slc12a6	0.170160489784816	6.42352067743269	7.74615057236127	0.00917154220000898	0.151191503669293
29431	Ptgs1	0.139398482688211	7.31905239252713	7.73560875872373	0.00917421306919488	0.151191503669293
20430	Kbtbd3	-0.559118300298112	1.80645272351007	7.72974947586362	0.00919791749953063	0.15132611044885
35638	Zfp60	-0.259567628782294	4.13216481038398	7.72775132903885	0.00920601640294056	0.15132611044885
33438	Tmem214	0.144157429751493	6.82541452919135	7.72454472566687	0.00921902957857628	0.151345735581627
30438	Rps7	-0.0978288143558626	9.39595245825678	7.72017368468487	0.00923680042384558	0.151443315527968
6611	Dna2	0.118533336320886	7.38267515787036	7.70475313905102	0.00929979093006568	0.152086096292442
26387	Nsa2	-0.120712138151772	7.56281336607102	7.70018548291755	0.00931853829210033	0.152086096292442
33884	Trim59	0.127004689112982	7.24605702665207	7.69738618429043	0.00933004788475042	0.152086096292442
7477	Exoc6	-0.125123182575336	7.16179868077341	7.69453734012525	0.00934177700000292	0.152086096292442
2402	Adam8	0.240032006243084	4.93320059995042	7.71821968005695	0.00934259552876189	0.152086096292442
5797	Cstf2	0.117762452190629	7.34751219656938	7.69320515104211	0.00934726730044135	0.152086096292442
23458	Lztfl1	-0.206285101337133	4.60652563403686	7.69020864729876	0.00935962945475353	0.152093978639745
8351	Gabarapl1	-0.166783449948057	5.70276856813252	7.68249676357742	0.00939152654765513	0.152418881422971
33410	Tmem189	0.132367425510138	6.70487915260417	7.66867895819097	0.00944897321900449	0.153157091227029
32788	Tars	-0.115715349337051	7.48553270166853	7.66354525658872	0.00947041315427012	0.153310544172476
20188	Ints3	0.119282729392376	7.45930533671869	7.65374549294022	0.00951148648064588	0.153577155150863
7646	Fam171a1	0.551623656258695	1.83413300566995	7.65540965788383	0.00951689773969909	0.153577155150863
3470	Aurka	0.137243566899657	6.49498971761837	7.64898666662058	0.00953150151896581	0.153577155150863
6846	Dusp11	-0.142019927587903	6.85146853943714	7.64819002133676	0.00953485656735152	0.153577155150863
3958	Brip1os	0.134986248841691	6.85481018385023	7.64162816058147	0.00956254037336096	0.153829559649356
3762	Bcat2	-0.177451572602393	5.5457035032854	7.63471861544115	0.00959178517611102	0.154100626027878
2361	Acvr2b	-0.308801286003034	3.90334791246383	7.68655678312931	0.0096037187460315	0.154100626027878
8607	Git2	0.116729018178063	7.37352938541475	7.62913377248875	0.00961549396300467	0.154100626027878
29202	Prpf18	-0.209737185173714	5.80785208862826	7.62076644482282	0.00965113386460337	0.15444478339434
20395	Jund	-0.117058085715706	7.5628932518854	7.61843472628317	0.00966109109713911	0.15444478339434
30998	Sesn1	-0.278192530780227	3.86456768550549	7.61200616958683	0.00968860091624873	0.154691439816166
4457	Ccdc174	-0.206921787815237	4.97723245031722	7.60223647920831	0.0097305711389128	0.155008676092661
25322	Mpp2	0.300236906523861	3.38525880366122	7.60055034380422	0.00973783462654359	0.155008676092661
3729	Batf3	-0.306085117836449	4.955910017027	7.59893794644608	0.00974478596287324	0.155008676092661
3959	Brix1	-0.142897812951371	6.39197546945225	7.58447432615453	0.00980738223481298	0.155607726311256
25882	Ncaph	0.123603769075659	7.04358406381781	7.58187234604871	0.00981868936718369	0.155607726311256
3355	Atn1	0.202742897929638	6.84023029449646	8.64396094710539	0.00981890221472041	0.155607726311256
18993	Gpr19	-0.420467620652651	2.82002530778474	7.57785288431531	0.00983618406558477	0.155688920840313
23082	Lhpp	-0.306820766315575	3.51630021066016	7.57296384203211	0.0098575091561153	0.155833833017354
32241	Spry1	-0.390316853068995	2.54835368076022	7.56505206406445	0.00989212507173859	0.156150097806036
2488	Adh5	-0.13764321686308	6.85504817841434	7.56171316284672	0.00990677306815188	0.156150097806036
30346	Rpl32	-0.104681156323291	8.98657889965056	7.56801609765015	0.00991409836128914	0.156150097806036
29059	Prdm10	-0.162462706688723	6.02990667184634	7.56204400314909	0.00994032783198769	0.156272997301612
33604	Tmx1	0.0980820136104157	8.31565879559287	7.55272777574682	0.00994630947292571	0.156272997301612
18534	Gm7072	-0.212421609531846	4.88807618358831	7.53950900300707	0.0100047842582947	0.156999096112088
23362	Lsm2	0.148065554754004	6.50656156272661	7.53649229271418	0.0100181811782575	0.157016903289581
28836	Polr2h	-0.269134205119319	4.37866420807011	7.52729406158805	0.010059149799289	0.157466275281046
8394	Galk2	-0.290846349353483	3.96320301267364	7.51174050064906	0.0101288385727536	0.158363587208925
33340	Tmem127	0.154385001636914	6.2375823534296	7.50303963685265	0.0101680514911979	0.158615802858893
29099	Primpol	-0.240390996866346	5.04443040984209	7.50266487067242	0.0101697441739282	0.158615802858893
23781	Med14	0.125414156131227	7.13051158261258	7.49755657951908	0.010192846951001	0.158782731396068
26201	Nmi	-0.243324939841278	4.55257852633305	7.48986075336506	0.0102277596055548	0.159057063342261
20316	Itgb4	-0.703049304408733	0.798301799941744	7.48556275002117	0.010247314194915	0.159057063342261
3336	Atg16l2	-0.256658653995962	4.27378654015375	7.48547326174469	0.0102477217694155	0.159057063342261
33919	Trmt11	-0.271296651808644	4.04272196149252	7.46737149859578	0.010330528710091	0.160148208393117
26046	Neurog2	-0.318418940195372	3.04294234246003	7.4576966816864	0.0103750836050595	0.160487484056872
18934	Gpcpd1	-0.157406003693659	5.80040998886827	7.45717750527638	0.0103774804216392	0.160487484056872
3508	B230118H07Rik	-0.26994998706511	3.83316091163302	7.4515005770468	0.0104037275877687	0.160699314549311
292	1700029J07Rik	-1.04369605331477	-0.0684603289196518	7.44334896431728	0.0104415423613364	0.161089096309534
20655	Kiz	0.304847491273087	3.55722587986299	7.43390933544224	0.0104855184491378	0.161531712299503
8598	Gins2	-0.20282504333684	5.46350441099538	7.43178097053796	0.0104954615098154	0.161531712299503
30620	Sap18	0.144928337347723	6.12401439325777	7.41876785433879	0.0105564775249633	0.162275743946164
5193	Cited1	0.190638673082895	4.83736814574108	7.41131941572981	0.0105915748243024	0.162620042716058
7312	Ephb2	0.522182893942155	2.16757956613959	7.67266275481	0.0106340756264896	0.162964353061215
5898	Cx3cl1	0.287446587519188	3.5975925908946	7.40082082305193	0.0106412595861177	0.162964353061215
4580	Ccnb1	0.105431784079203	8.04368498902929	7.39852044321537	0.0106521798916234	0.162964353061215
29055	Prc1	0.116412340787197	7.5245419753325	7.38580520689646	0.0107127609886524	0.163215702966052
7422	Esrrb	-0.486036464502493	1.8348107934337	7.44930823076692	0.0107293739487547	0.163215702966052
30464	Rrp1	0.109962395460013	7.43786676698321	7.37852267750425	0.0107476264254059	0.163215702966052
35218	Xlr	-0.162780462232294	6.97803589596891	7.50981169327936	0.0107648599492383	0.163215702966052
35709	Zfp747	-0.410984866398582	2.76853511015353	7.37279706198736	0.0107751244731322	0.163215702966052
20789	Kmt5a	0.1046899290782	8.00744638944256	7.37243836500391	0.0107768497020425	0.163215702966052
8650	Glipr1	0.179769217737484	6.93508621356581	8.09806451286452	0.0107870941227346	0.163215702966052
7660	Fam179b	-0.171580471111308	5.74603413301688	7.36983530443254	0.010789378650512	0.163215702966052
18546	Gm7160	-1.05472562290868	0.285046494986836	7.36875239741419	0.0107945955078098	0.163215702966052
4344	Casp8ap2	-0.15916380803195	6.22918830403481	7.3684460376195	0.010796071879129	0.163215702966052
35633	Zfp593	-0.264197753100783	4.19725097252751	7.36538219383802	0.0108108488289828	0.163246367046138
35205	Xdh	-0.57432989655874	1.956246026931	7.35894284563198	0.0108419774184956	0.163523581677075
20027	Ikzf1	0.116102888658585	7.34152990790068	7.35097485002905	0.0108806303059215	0.163600332670431
26487	Nup210	0.134194790898934	8.00132115758486	7.3503852511604	0.0108834963932899	0.163600332670431
5540	Copz1	0.11627715449674	7.37328665163371	7.34846656053437	0.0108928289716133	0.163600332670431
34571	Vcpkmt	-0.284134839234417	4.20245929136458	7.34470537442619	0.0109111487062089	0.163600332670431
19165	Gsto1	-0.133474401377239	6.58318647518101	7.34274452788729	0.0109207127165276	0.163600332670431
33208	Timm8b	-0.152147658786202	6.04840303701516	7.34212755181444	0.0109237238917	0.163600332670431
34966	Vps37a	0.130694343754202	6.736715795815	7.32675629076248	0.010999035372032	0.164476871689106
23255	Lrp5	0.116624638922498	8.48145673067301	7.41923443884764	0.0110083485153933	0.164476871689106
35752	Zfp84	-0.24981426072277	4.45011261300735	7.32233831226781	0.0110207853111482	0.164476871689106
27973	Paqr8	-0.380617158790155	2.55803203356281	7.31745902678265	0.0110448605151862	0.164644282767123
18822	Gmip	0.156136137321936	7.2683801449459	7.45184590013492	0.0110716570967718	0.16485182456298
20538	Kctd12	-0.123606492140714	8.22048600157571	7.30740293860682	0.0110946590674718	0.16499318774034
31159	Siah2	-0.213574321216624	5.33528354031746	7.43748976026579	0.0111069213457378	0.16499318774034
5629	Cpsf2	0.117087890743892	7.59940232717392	7.29805861960933	0.011141151249796	0.165244214665427
4368	Cbfb	0.0904226467962327	9.16836481398197	7.29336770822228	0.0111645702826967	0.165244214665427
6325	Ddx26b	-0.470116208547328	1.89800865013483	7.29325914491503	0.0111651129089552	0.165244214665427
6344	Ddx54	0.118563419380514	7.29311481994099	7.29043811705335	0.0111792231395211	0.165244214665427
31282	Slc16a6	0.145287456591444	6.26838899759897	7.28740535813089	0.0111944139879909	0.165244214665427
35719	Zfp771	0.441602144592891	2.96628608014571	7.28604248163104	0.0112012478195697	0.165244214665427
20780	Klri1	0.466905825901057	5.42551898367219	7.26068257972979	0.0113292383994572	0.166380273374506
7131	Eif3b	0.0900456915506135	8.83041940720158	7.26041598462603	0.011330592294891	0.166380273374506
6862	Dusp4	-0.150411884974266	5.34182988231393	7.25990054224324	0.0113332104517812	0.166380273374506
31112	Sh3rf1	0.190551231624788	5.53646692225514	7.29028884191807	0.0113441773474637	0.166380273374506
35359	Zc3h10	-0.218334204579693	4.57648116780113	7.2560960306465	0.0113525555414993	0.166380273374506
5581	Cox7a2l	-0.152648462802221	6.46491422655451	7.2553767360353	0.0113562170190799	0.166380273374506
23961	Midn	0.10812531174934	7.34407582017739	7.25120417852826	0.0113774821816758	0.166465517030678
5672	Creg1	-0.139336111564451	6.88559994834039	7.24756461473463	0.0113960662587172	0.166465517030678
35778	Zfp930	-0.167971284033702	5.37652768277868	7.2465925315463	0.0114010354108477	0.166465517030678
35206	Xiap	0.124574453953489	7.17529398787647	7.22449078864705	0.0115146531907422	0.167932954564298
33216	Tinagl1	-0.417403351011449	2.36319744723128	7.28186258508468	0.0115504428458667	0.168263277180117
28967	Ppp1r18	0.113139739763666	7.79749543182491	7.20841124399475	0.0115980847571121	0.168765312857751
4164	COX3	-0.592776482612153	3.55205178260674	9.41455583912261	0.0116641253869669	0.169504294474325
3175	Arl6ip5	0.121862563595615	6.94479224960628	7.1932736607898	0.0116772285610108	0.169504294474325
30404	Rps17	-0.105172547352796	8.12189630083209	7.18499963206849	0.0117207352317551	0.169504294474325
30149	Rnase6	-0.328175197378838	6.90610866018401	7.90351182495508	0.0117259918131012	0.169504294474325
2323	Acss1	-0.409292320261993	4.63753730780922	7.18312275810309	0.011730628708986	0.169504294474325
29954	Rfc4	-0.147764345443831	5.7668849413206	7.18268809765318	0.0117329212064319	0.169504294474325
6522	Diaph1	0.113859899549982	7.76950541544631	7.17974708707223	0.0117484455422648	0.169504294474325
29841	Rbms1	0.112829531382379	7.24358602626012	7.17855039967065	0.011754768722624	0.169504294474325
7507	F11r	-0.208732101125703	4.94704615464557	7.2157162157305	0.0118161896429831	0.169715541948485
4864	Cds2	-0.14925536172472	5.54422313747824	7.16552029331333	0.0118238581203585	0.169715541948485
28456	Pigl	0.371441742265471	3.0807631355983	7.16223265155398	0.0118413596966159	0.169715541948485
23444	Lyrm9	-0.392111700198562	3.10873672180587	7.16222000400147	0.0118414270794201	0.169715541948485
31128	Shcbp1	0.120632311111893	7.04944526899971	7.1617955225738	0.0118436888452482	0.169715541948485
33484	Tmem263	0.17901986074821	5.62850166973346	7.16081008001485	0.0118489413902339	0.169715541948485
32783	Tapbpl	-0.264291096145023	5.16298899800012	7.15649287982057	0.0118719824846657	0.169855570632563
28600	Plagl2	0.193646741056159	5.45193583996935	7.14795881014744	0.0119176724204804	0.170318968018138
31979	Snx25	0.148943474569991	7.26045853509919	7.265713929636	0.0119679738982111	0.170645014276114
19476	Hhex	0.156959985590575	5.77077486293881	7.13763208075875	0.0119732153328688	0.170645014276114
35416	Zdhhc3	0.147530555354802	6.32711869127967	7.13540914867434	0.0119852082177611	0.170645014276114
28373	Phc2	0.111878895136197	7.39462694380642	7.13253215191121	0.0120007491941159	0.170645014276114
26051	Nfam1	0.246568044933589	6.51447399403832	7.14290857087304	0.0120071189271987	0.170645014276114
3770	Bcl11a	-0.578533519458359	1.51354270151648	7.12214563732645	0.0120570374306004	0.171164483701594
28837	Polr2i	-0.215052513746736	4.73582721851831	7.1193120404276	0.0120724434204289	0.171193397562117
7287	Epb41	0.158895719644784	6.66316748287374	7.19688907696385	0.0121263123945199	0.171586281520501
34240	Ubb	-0.0964435152373795	9.44412861615497	7.11600963270671	0.0121366921758688	0.171586281520501
28789	Poc1a	0.216902661680497	4.80493120404325	7.10686886749967	0.0121403491649804	0.171586281520501
31421	Slc2a3	0.15131099438179	5.60999201471972	7.10296446803226	0.0121617419080388	0.17169912363003
30843	Sec31a	0.113706449999264	7.9805255730557	7.1076774188057	0.0121935291321037	0.171810624252096
4844	Cdkn1b	-0.133331827969751	6.42857224870312	7.09533893004285	0.0122036413995996	0.171810624252096
34211	Tyw1	0.145892272796882	5.94511211818144	7.0942037686805	0.0122098920788292	0.171810624252096
8523	Gdnf	-1.01237776965818	-0.167706563763834	7.14941858294878	0.012248387084856	0.172163113744875
6358	Def6	0.155958100889338	5.52025971767296	7.08445702925686	0.0122637050337166	0.172189411136777
2179	Abcc8	0.236050017029378	6.09273157535417	7.32619567112975	0.0122996274323298	0.172504632279281
6456	Desi1	0.170137747982051	6.08550672919724	7.08142278609055	0.0123943386348115	0.173480563381354
19803	Hspa5	-0.087938194787924	10.4667026851219	7.06063661257939	0.0123963073404091	0.173480563381354
5546	Coq4	-0.457451957845368	2.35788465031663	7.05114873616716	0.0124495568358903	0.173911101035143
32352	Sssca1	-0.188256546274008	5.10180224830909	7.04738227623939	0.0124707644414807	0.173911101035143
726	2610306M01Rik	-0.664976410160949	1.29800624928406	7.04606585533179	0.01247818599213	0.173911101035143
9913	Gm1976	-1.19358334427231	0.220348113709131	7.04500659033259	0.0124841612642609	0.173911101035143
20602	Kif14	0.169668119560118	6.27174399936298	7.08320173643346	0.0124949795355199	0.173911101035143
5531	Coprs	-0.202591549346568	4.75599052233666	7.0380571262805	0.0125234400648142	0.174117969630777
7199	Elovl5	0.101909328683191	7.60021690995603	7.03149297509416	0.0125606643310092	0.174446102775025
18111	Gm4419	-0.859719242718131	0.417176073173764	7.02394845612302	0.0126035965928237	0.174852713294807
23194	Lonrf1	-0.246813011887598	4.00838275841417	7.01512848769525	0.0126539889952399	0.175267563545278
20469	Kcnh3	-0.617845514482356	1.26729615564256	7.01392633306288	0.0126608743677768	0.175267563545278
5901	Cxcl1	-0.893607136399557	0.394798749169649	7.08986722537356	0.0127087492830276	0.175613224483158
20307	Itgav	0.136814245927801	6.82146155182322	7.02316069776364	0.012723474453374	0.175613224483158
28947	Ppox	0.229066603241616	4.52669652409679	7.00241933186883	0.0127269872956166	0.175613224483158
5740	Csde1	-0.0867463125381693	9.20061605339469	6.99724075735806	0.0127568628138458	0.175799761631758
30888	Sema7a	0.17993358211285	4.79157758899413	6.99531986097818	0.0127679639451413	0.175799761631758
31122	Shb	-0.360403479393838	2.84524069046555	6.98644065899595	0.0128194146375227	0.176236470774127
19308	H3f3a	0.0987014528672771	9.16454837001872	6.99329893698019	0.0128555082176916	0.176236470774127
25388	Mrpl1	-0.170856400560144	5.42190417700683	6.97771854810153	0.0128701743988052	0.176236470774127
7617	Fam149a	-0.126301456491154	7.78558771737005	6.97267319802023	0.0129062292972789	0.176236470774127
7065	Efhd1	-0.192587259536299	4.40699245395304	6.9713161975441	0.0129075728715149	0.176236470774127
30321	Rpl13a	-0.109363224973865	9.6095288813096	7.19532115295719	0.0129085233096876	0.176236470774127
19746	Hs2st1	0.137985049089228	6.20412767964659	6.96754369504134	0.012929664701417	0.176236470774127
30789	Scyl3	0.157624690849112	5.91255741244226	6.96642411408218	0.0129362288851547	0.176236470774127
31730	Smim19	0.259513060550373	4.36946886998257	6.96320170360915	0.0129551423233653	0.176236470774127
32279	Srebf2	0.0952928029222778	9.13151342283871	6.96317058120323	0.0129553251378981	0.176236470774127
18912	Gpaa1	0.199841913238362	5.21326665831148	6.95915139239339	0.0129789576164434	0.176236470774127
32569	Sult4a1	-0.597738430909204	1.13478325116787	7.01874276322855	0.0129822925385584	0.176236470774127
34971	Vps41	0.128499591646171	6.74526932114524	6.95767795354594	0.0129876330358688	0.176236470774127
33400	Tmem181a	0.168373743046407	5.62379468823668	6.95687479604114	0.0129923645771789	0.176236470774127
29570	R3hdm4	0.154579382713358	6.02195197726301	6.94697172325141	0.0130508594631001	0.176842598333331
31442	Slc33a1	0.146602003573837	6.30197652098227	6.94404833126421	0.01306818183314	0.176890135701224
4935	Cep104	0.185373499627026	5.21809399328864	6.93750306145076	0.0131070560465454	0.17722898909822
6649	Dnajb9	-0.129780209771171	6.27886651299601	6.92288843130224	0.0131943107148103	0.17822062099488
31031	Sfmbt1	0.133489809836047	6.6683590149749	6.91978167360485	0.0132129404120728	0.178284195971119
7954	Fcgrt	-0.341122843934754	6.03558736522721	6.91700409240709	0.0132296204003209	0.178321357080115
34310	Ubr7	0.111581745293183	7.11976214698408	6.91163679589417	0.0132619170604693	0.178553522230164
27816	Osr2	-0.244616074195453	4.15707307863325	6.90683945246819	0.0132908566552699	0.178553522230164
2739	Alpk1	-0.384884283280234	3.92777152626976	6.90494573580226	0.0133022992351373	0.178553522230164
25960	Ndufb3	-0.14658444239596	6.09172563358931	6.90489253208699	0.0133026208674406	0.178553522230164
8671	Glrx	-0.240376300310271	4.57046196155124	6.89993974761079	0.0133325989655225	0.17865062773848
26145	Nkx2-1	-0.837025404518718	0.298212192924478	6.95831636362559	0.0133377586972266	0.17865062773848
19105	Grk6	0.111178925753723	7.60904432804313	6.89394895156502	0.0133689580551307	0.178881408459716
28951	Ppp1r10	0.125986498028143	6.66849361693189	6.89153376200907	0.0133836466863674	0.178891018600141
35405	Zdhhc16	0.154451425688512	6.12348725336617	6.8766263358028	0.0134746993578713	0.179700838279214
6249	Dcakd	0.165755655107099	5.33353129838576	6.87589987253367	0.0134791536724742	0.179700838279214
4747	Cdc25b	0.15986021053117	5.82790305039875	6.87472938366813	0.013486333899752	0.179700838279214
31493	Slc38a9	-0.204201018019158	4.92338881312562	6.8632232741003	0.0135571384768968	0.179939924146012
8470	Gbp2b	4.09455190874233	-0.372142293199582	6.91919311767777	0.0135735608388541	0.179939924146012
35473	Zfp180	-0.160710432583857	5.32343748426493	6.86044729665106	0.0135742812989211	0.179939924146012
27989	Parp10	-0.270924777234479	4.48920426603151	6.85904243476705	0.0135829658860012	0.179939924146012
28	1110002L01Rik	0.236623298990046	4.14687010436359	6.85819084933653	0.0135882331636476	0.179939924146012
29638	Rab6b	-0.652883262952407	1.18810477041599	6.85670781665543	0.0135974114072327	0.179939924146012
33938	Trp53	0.102065605442925	7.95218837081666	6.85586293845622	0.0136026432310301	0.179939924146012
33534	Tmem68	-0.147505737339158	5.65631736027211	6.84659633408724	0.0136601695723996	0.180514418343216
31606	Slc9a3r2	0.517346704490899	1.9744730634056	6.83997502226977	0.0137014361061653	0.180873081793244
29317	Psen2	0.242010928290282	4.39132988425806	6.82780810213069	0.0137776186913288	0.18158550921423
32215	Sppl2a	-0.116050824879892	7.16606191845152	6.826829629696	0.0137837653226265	0.18158550921423
4908	Celf5	-0.774882446911819	0.849285351208412	6.82246042029537	0.0138112485010059	0.181760572513238
30103	Rin3	0.16376134520191	6.84569681622651	6.8789310259119	0.013830584494745	0.181828166791796
33202	Timm22	0.310130548220037	4.05742456280437	6.81188973382029	0.0138779868902097	0.182264227824754
35456	Zfp119b	-0.402016957109374	2.72032558134793	6.8009247084083	0.0139475855765648	0.182990607897451
20620	Kif24	0.277946478170647	4.57008921000901	6.927606546766	0.0140047676252094	0.183447978759268
20096	Il2rg	0.472111129071033	1.88897288729758	6.79097017387529	0.0140110990415122	0.183447978759268
5632	Cpsf4	-0.162511781285436	5.92480160953176	6.78504775242125	0.0140490353341556	0.183671249006168
3376	Atp1b1	0.154072890434253	5.29241576865232	6.78383163227186	0.0140568390492811	0.183671249006168
25501	Msl1	0.143884201562371	6.24962648642894	6.77718091629235	0.0140995994425558	0.18368753992377
29822	Rbm34	-0.132719390367743	6.30642553564217	6.77609011111715	0.0141066262016236	0.18368753992377
5548	Coq6	-0.214324685161705	5.05617785744833	6.88010562140153	0.014107749433914	0.18368753992377
20253	Irgm1	-0.250710548119952	4.7268722578853	6.77326444463566	0.0141248463196858	0.18368753992377
35118	Wdtc1	0.148029139719239	5.93148177621104	6.77249522102536	0.0141298107633669	0.18368753992377
35811	Zfp961	-0.162078374896606	5.4975117159318	6.76902492752962	0.0141522310697438	0.183792412624816
2926	Aoc2	-0.343252429193155	3.35722826664261	6.76611689188713	0.0141710486219372	0.183850331918851
32778	Taok2	0.151896793104303	6.72635473294381	6.847632319194	0.0142099268019491	0.184168130262103
684	2410006H16Rik	-0.184675405653525	5.44288324494529	6.79238357194548	0.0142392856108918	0.184263020132832
31026	Sf3b3	0.10003043763715	8.66680566256373	6.75457122977114	0.0142460281086688	0.184263020132832
29991	Rgs12	0.203961541753268	5.08646623161228	6.79834088694268	0.0143144778298851	0.184643308032042
5697	Crls1	-0.203656317142115	5.0173629417201	6.74386213373663	0.0143159605515522	0.184643308032042
33218	Tiparp	-0.0917618184316762	8.2377183917594	6.74217507773079	0.0143270113459901	0.184643308032042
5634	Cpsf6	0.128432996100852	7.27393448322641	6.75168029041304	0.0143331080190433	0.184643308032042
6334	Ddx41	-0.109596359507034	7.32576367935069	6.73314619670103	0.0143863115009203	0.185142430923904
5812	Ctdsp1	0.122979541944217	6.95812050038169	6.72514306918006	0.0144390978814874	0.185495938294608
4098	C2cd2	0.20682587700902	4.35623123039277	6.72352326095894	0.0144498072911264	0.185495938294608
26310	Nptn	0.099928956342082	7.52471579097274	6.72239996316749	0.0144572390798921	0.185495938294608
25214	Mlxipl	-0.646132736696855	1.15501952407847	6.71909496633255	0.0144791292068255	0.185590840333734
32381	St3gal4	0.168626635668182	5.90663845889913	6.73485129688576	0.0144984121688046	0.185652167821543
5543	Coq10b	-0.141864998844864	6.22118495226482	6.70792836994357	0.0145533564670287	0.186169560000302
28039	Pbxip1	0.207658683078752	5.42111836856224	6.68764449234612	0.0146892496022571	0.18772040035619
30343	Rpl30	-0.104762242859416	8.22390747005675	6.67871361265842	0.0147495197087935	0.188139484113586
20583	Keap1	0.16781749692418	6.1168676691863	6.67706775430399	0.0147606561225383	0.188139484113586
23356	Lsm1	-0.159010163094495	6.12267610506831	6.67593310107782	0.0147683388822002	0.188139484113586
29953	Rfc3	-0.120086173316368	6.90798365780915	6.67053211372173	0.0148049687579093	0.188139484113586
8314	Fzd10	0.322437599998905	3.76834809333147	6.66993158310342	0.0148090477003523	0.188139484113586
32786	Tardbp	0.0921809044727615	8.36527528331534	6.66631695576909	0.0148336249221408	0.188139484113586
25420	Mrpl42	-0.141810948939166	6.27947966121641	6.66542192412381	0.0148397174332268	0.188139484113586
6952	E2f7	0.131773479164629	6.77635834270795	6.67277488522009	0.0148758606618521	0.188139484113586
3109	Arhgap6	0.266013362283788	4.02315482582456	6.65974589340923	0.0148784177982775	0.188139484113586
26191	Nmd3	-0.116030999247538	7.26534938756992	6.65632333478471	0.0149018065737459	0.188139484113586
30897	Sephs1	0.124280760426999	6.64588465731198	6.65460767284085	0.0149135459596897	0.188139484113586
8559	Ggct	-0.461898575476093	2.4540732750519	6.74820851209526	0.0149324500639771	0.188139484113586
33482	Tmem260	0.297517388959088	4.50894956882162	6.65178533880049	0.0149328796248275	0.188139484113586
35651	Zfp62	-0.185659818465401	5.62273176703341	6.68568368595092	0.0149482700732135	0.188139484113586
34186	Txndc11	0.159072988163342	5.51343946620515	6.64727151485424	0.0149638571045174	0.188139484113586
5357	Cmc2	0.14717695790133	5.87372245614068	6.64653763772043	0.0149689001621475	0.188139484113586
34458	Uso1	0.0989392663401	7.77995181575915	6.64595805479547	0.0149728842475133	0.188139484113586
32704	Szt2	0.200064446613874	5.45277304390584	6.64397697207158	0.0149865110344285	0.188139484113586
33863	Trim36	-0.183327802289937	5.64549501070252	6.63817409370108	0.0150265035736099	0.188456785759133
26031	Neto2	0.123503888152793	6.34756429250924	6.63112977524973	0.0150752080341198	0.188882621210278
23400	Lxn	-0.220473182951405	4.34433524296528	6.62620435345082	0.0151093644562014	0.189125524791455
26082	Nfyb	0.140379588183529	5.93756952481951	6.61835186078337	0.0151639935627674	0.189623962471911
22942	Laptm4a	-0.103181522974329	7.55786656384244	6.60627888261207	0.0152484039145464	0.190277987146248
6999	Ecel1	-0.337299665595722	2.81647048744319	6.65966045755307	0.0152578558501864	0.190277987146248
35582	Zfp455	-0.450153093226368	2.21575337012274	6.60369265818032	0.0152665523729335	0.190277987146248
5407	Cnot3	0.13077873535707	6.55015001203084	6.60216188948226	0.0152773053951909	0.190277987146248
29473	Ptprc	0.100199740053812	8.79865358206562	6.60945685596902	0.0152966201569744	0.190277987146248
33666	Tnni2	-0.714508782761788	3.60391868978617	6.59510627111205	0.0153269748796729	0.190277987146248
23636	March6	0.119302719245156	7.3577056878057	6.60415324405151	0.0153338883673374	0.190277987146248
33835	Trim12a	-0.302456321914534	4.41305041878738	6.59394419293115	0.0153351724119428	0.190277987146248
34222	Uba1	0.0946871907900189	8.49654993312033	6.58911426985876	0.0153692948212611	0.190446777275997
30018	Rhbdl1	0.452063494278517	3.07172092031369	6.58647773908474	0.0153879562235412	0.190446777275997
4576	Ccm2	0.13427136502448	6.30142378473145	6.58571008324467	0.0153933943366386	0.190446777275997
7573	Fam105a	-0.146695804089429	7.13343261129925	6.57916337140406	0.0154398566473595	0.19065251329432
2448	Adcy6	0.169876110543617	4.94911514060606	6.57717953390012	0.0154539661480744	0.19065251329432
1939	A630034I12Rik	-0.53108765043628	2.31002712011674	6.57625572489479	0.0154605412748769	0.19065251329432
19800	Hspa2	-0.188650420886628	4.52386476144653	6.57088571866198	0.015498822147411	0.19065251329432
20808	Krcc1	0.184284441636739	5.47392653374407	6.56973544172204	0.0155070354727158	0.19065251329432
22804	LOC108169076	1.05861965146719	0.803621423291577	6.56892124497191	0.015512851947086	0.19065251329432
6490	Dhps	0.153515695210642	6.12436800657884	6.56872616607416	0.0155142459080579	0.19065251329432
23905	Mfsd4a	-0.721484450076202	0.527903344104349	6.55765542728118	0.0155935771240594	0.191443676964123
31237	Slamf7	-0.454354076860728	2.54625291484266	6.55459261860926	0.0156156026387745	0.191530451905659
32781	Tap2	-0.152260746298371	6.95995644050857	6.54970849354771	0.0156507958380331	0.191778412158864
34194	Txndc9	-0.135251033109297	6.39584893371709	6.5419217399076	0.0157070829835407	0.192244809105723
3125	Arhgef2	0.1043440656479	7.70718908537335	6.53881392818984	0.0157296095314816	0.192244809105723
28298	Pex11a	-0.294183233173252	3.37805015256512	6.53631537007788	0.0157477454911193	0.192244809105723
834	3300005D01Rik	0.345043722810752	2.83420973738295	6.53615491366053	0.0157489109529015	0.192244809105723
28327	Pfn1	0.0925364234134636	10.1473971435556	6.53940383216782	0.0157781643746276	0.192405411496101
34204	Tyms	0.113224805285683	7.42864149905652	6.53021525759574	0.0157921192879658	0.192405411496101
7342	Erap1	-0.117802219101033	7.3787109622098	6.51902460081741	0.0158738773383771	0.193217679959999
31797	Snd1	0.0931504870544379	8.19951240770376	6.51323230313146	0.0159163762975212	0.193419696235252
2316	Acsl5	0.0970006272576658	8.58162402340926	6.51125025586993	0.0159309473103724	0.193419696235252
33107	Tgfbr1	-0.118730944446157	6.59978325396097	6.51059207881463	0.0159357891080196	0.193419696235252
7458	Evi5l	-0.233132833131613	4.4496121511077	6.50484994763263	0.0159780984072505	0.19374957396292
29601	Rab27a	-0.174167715729457	4.89214211554281	6.49631557728503	0.0160412076856225	0.193960801861598
35858	Zkscan17	0.166198382376152	5.91307430502614	6.49591676703947	0.0160441634058364	0.193960801861598
4392	Cc2d1a	0.128395369991041	6.5186666866105	6.49458340553147	0.0160540497139449	0.193960801861598
22907	Lacc1	-0.158291844271274	6.25166456564969	6.49014046789468	0.0160870401103241	0.193960801861598
30399	Rps15a	-0.118125159215777	8.15305665913353	6.63834914094184	0.0160955838578121	0.193960801861598
20673	Klf4	-0.163817432608893	5.5110941086523	6.48882863696842	0.016096795032797	0.193960801861598
3971	Bscl2	-0.195833836873009	5.39172133146615	6.48818966946463	0.0161015487996001	0.193960801861598
5670	Crebrf	-0.237284911155315	4.48064022590394	6.48550834434034	0.0161215138965251	0.194018783312974
21221	LOC102637720	-0.773123096849613	0.440107138985629	6.47939217889298	0.0161671556963127	0.194102589704879
4872	Cdyl2	0.13756010771413	5.95974498826861	6.47909201739949	0.0161693992665187	0.194102589704879
7817	Fancd2	0.140583552683298	6.12313938454896	6.47848297621143	0.0161739526134406	0.194102589704879
23439	Lyrm2	-0.279909037264123	3.60339845941657	6.46694756885043	0.0162604584560986	0.194958024841145
25832	Nap1l2	-0.54352927885006	1.29295644049685	6.4613687266126	0.0163024757257064	0.195278953851889
5880	Cul4a	0.116424389449583	7.08017355845653	6.45857228105193	0.0163235817415731	0.195349031963405
29010	Ppp2r5d	0.11132408359288	7.00516737766877	6.45380499496326	0.0163596312054936	0.195560185328376
19929	Ifitm1	-0.783310127543989	0.347204806453273	6.45220226034569	0.0163717702984787	0.195560185328376
29826	Rbm4	-1.20097857833494	0.193496955245639	6.4456471741788	0.0164215206507561	0.195971642062378
4949	Cep192	0.130967271704422	7.67610890910802	6.67126003229501	0.0164897040350278	0.196602104439973
25906	Ncoa4	-0.197531162047484	4.9516717446276	6.42832498848504	0.016553783006472	0.197182503625929
32294	Srp54a	-0.473746442425739	2.54013505663091	6.43980498488286	0.0165978187060812	0.197523297891607
32315	Srsf1	0.086257555373608	8.99007914541348	6.41948910554873	0.0166216952899446	0.197623777333093
35410	Zdhhc20	0.143815320305264	5.83469819946	6.40907368878097	0.0167021377826524	0.198395987297648
7926	Fbxw17	0.220335664943558	5.14929195636132	6.40683160968085	0.0167195096823578	0.198418277555692
27963	Papolg	-0.166852798934384	5.0912455648577	6.39994575391614	0.0167729852933613	0.1988685895199
25898	Nckap5l	0.254184341425438	3.99048880528454	6.39419178888812	0.016817813543598	0.199067900688645
28166	Pdcd1	0.36258232898796	2.4984224098586	6.4427660178654	0.0168411598610105	0.199067900688645
26599	Ogt	0.125354965633365	7.10013524022555	6.38680599631068	0.0168755465110909	0.199067900688645
31146	Shoc2	0.109032679218327	7.05613153887622	6.38568646081488	0.0168843164804285	0.199067900688645
19987	Igf2bp2	0.184817885239316	4.91133036385977	6.39478256386613	0.0168871730611117	0.199067900688645
23932	Mgea5	-0.112214162568476	7.83876452260408	6.38516498526618	0.0168884031951399	0.199067900688645
28745	Pmf1	0.116347312558902	6.86815888832569	6.38386210494638	0.0168986183559982	0.199067900688645
31486	Slc38a2	0.088269624180633	8.80163963005366	6.37499445511984	0.016968323760589	0.199669444855168
2715	Alg8	0.164865511069337	5.71126898885773	6.37268960037362	0.0169864926460213	0.199669444855168
7537	F8a	-0.298424247616911	3.04436390155357	6.37142606667186	0.0169964619205102	0.199669444855168
25454	Mrps28	-0.190092668162677	4.75188084996451	6.36931404589148	0.0170131399903479	0.199682179263432
2646	Akirin1	-0.124250733750015	6.53984950723623	6.36703493873241	0.0170311575029973	0.199710596910147
22906	LOC73899	0.601092324119377	1.43919169960799	6.36294412108266	0.0170635496898594	0.199907368507457
35808	Zfp958	-0.165327454548562	5.3099877844469	6.34828393586037	0.0171801854687193	0.201089830829022
35239	Xpo6	0.117667082767117	6.82292020890436	6.34598411023267	0.0171985614812919	0.201121077413647
29723	Rap1gds1	0.105200298555211	7.4566127549106	6.34174493864946	0.0172324893614219	0.201236951585729
29918	Rel	-0.168482625469173	5.2512155522434	6.34082005550652	0.0172399012799332	0.201236951585729
2057	AI464131	0.869606084233525	0.686409661939426	6.33773780844851	0.0172646271828201	0.201342031945366
2869	Ankrd42	-0.750997817882998	0.417405155336886	6.33292913923929	0.0173032797219759	0.201609187297454
5044	Cfp	0.368749190024093	7.11765167201035	6.92991967873486	0.0173195591731958	0.201615413829793
5925	Cxxc5	0.322224018167164	3.73175547254902	6.34335413130262	0.0173542792704187	0.201836099961591
29463	Ptpn22	-0.145171817054531	6.86285691869654	6.32317506243689	0.0173819739040568	0.201974751217284
3619	BC028528	-0.282580254720383	4.94688987641457	6.32005051443341	0.01740726462852	0.202085243488847
25302	Mov10	0.467579505156154	3.15919029623242	6.31322850530827	0.0174626228400687	0.202529383623828
30800	Sdf2	-0.183960133173671	5.0087573486439	6.30891998712823	0.0174976837956869	0.202529383623828
28879	Pou2af1	0.571832671898918	1.20237706133696	6.35921084022121	0.0174983145766364	0.202529383623828
19719	Hpf1	-0.124975651543844	6.97522642157104	6.30755741759719	0.0175087877916109	0.202529383623828
19841	Hunk	0.364713964789047	2.800836522911	6.30386901723862	0.0175388842479747	0.202694415880249
31043	Sft2d3	-0.297682017409812	3.39316171041588	6.29834537666632	0.0175840613287296	0.202946654884115
2873	Ankrd49	-0.1753310561074	4.8492019809872	6.29732652834324	0.0175924081937812	0.202946654884115
29114	Prkca	1.14867378253844	-0.351188678336524	6.28584637525623	0.0176867578725576	0.203851426244914
31758	Smpd3	-0.429485392398879	2.07187829999226	6.2818796227645	0.0177194867494096	0.203898856407406
28493	Pilrb1	-0.243717723153373	4.78077686892944	6.28148820796569	0.017722719811124	0.203898856407406
29459	Ptpn18	-0.235465704294435	6.04987537426651	6.27437334074068	0.0178252659191906	0.204894304330649
26154	Nkx3-2	-0.404347116767672	2.77078136107806	6.2671922233964	0.0178412455547578	0.204894304330649
5378	Cnbp	-0.0841140548617316	9.17337593462113	6.25632542807099	0.0179319185190216	0.205751090175692
4890	Cebpb	-0.277431798876659	3.45294288610642	6.24955487715404	0.0179886662173534	0.206172754071742
6994	Ebp	0.164761945808839	5.70718973437019	6.24633167293542	0.0180157504288629	0.206172754071742
3465	Atxn7l3	0.12565927080798	6.41781706784729	6.24618655832444	0.0180169708556251	0.206172754071742
20566	Kdm2b	0.11880679197795	6.86643190294257	6.24323024481668	0.0180418533493516	0.206273153695042
26457	Nudt15	-0.676502198465046	2.02597371671184	6.24125976904309	0.0180584591218587	0.206278830557895
30140	Rn7sk	-0.40028899278777	2.60428311776244	6.23418946206722	0.0181181799748318	0.206685462129591
6608	Dmwd	0.138562620035573	6.54892153610556	6.23322546622529	0.0181263392402601	0.206685462129591
26018	Nelfe	0.133455590557893	6.15803270854976	6.22835615129408	0.0181676144252211	0.206912195560282
29077	Prdx6	-0.13332560459383	6.44218677978247	6.22572430117191	0.0181899661977992	0.206912195560282
6992	Ebi3	1.18135745715507	0.0086205162137932	6.22516737548873	0.0181946998985457	0.206912195560282
7810	Fam98a	-0.128442218259733	6.08162685322158	6.21445371549017	0.0182860247703337	0.207766235300907
28939	Ppm1g	0.0945686355470678	7.93952639147771	6.20890451760703	0.0183335233959792	0.207870739034627
28013	Patz1	0.216998940306767	4.22908764124211	6.20756841066545	0.0183449799554682	0.207870739034627
6318	Ddx19a	0.111991403022249	7.39123878006028	6.20536179236739	0.0183639178856115	0.207870739034627
3148	Arid5a	-0.153910043146637	5.1816089131184	6.20503817377422	0.0183666970800309	0.207870739034627
30105	Rinl	0.205808369350678	5.44720593918251	6.203909891937	0.0183763902059507	0.207870739034627
32285	Srgap2	0.144517891426692	6.83311200130377	6.26024152123672	0.0184160806144935	0.208135844897255
33733	Tpcn1	-0.14605078516238	7.01850390863109	6.19209552215821	0.018511116724811	0.209025440618347
30871	Sema3c	-0.409511316819726	2.24083873383669	6.18559999337706	0.0185344739113836	0.209104791572923
5931	Cyb5b	0.0873340307904845	8.78397881384837	6.18132966430236	0.0185715559315329	0.209338709245844
8198	Foxp1	0.221505854824598	4.34941405386433	6.17506389810238	0.0186261121793086	0.209594793288524
32703	Szrd1	0.109246075582493	7.30638200131067	6.17496084633201	0.0186270109146693	0.209594793288524
2247	Acadvl	-0.172380798169737	5.13820233913144	6.16084564981834	0.0187505605455673	0.210799761006137
31690	Smarcd1	0.132553556652748	6.28875391727266	6.15731228651057	0.018781627610766	0.210844969261537
6504	Dhx15	0.0842370765417206	8.5729802128631	6.15501097709684	0.018801892047723	0.210844969261537
25189	Mkrn1	-0.102144642860456	7.75581726240602	6.15222968966947	0.018826414824232	0.210844969261537
5008	Cfap126	1.28403642056586	0.437959816839481	6.15130266922071	0.0188345961701486	0.210844969261537
19211	Guca1a	-0.418087432865321	2.40809845681765	6.15104046240226	0.0188369109594063	0.210844969261537
25416	Mrpl39	-0.157940801983068	5.54549210745462	6.14266017294252	0.0189110567590208	0.211490027772281
32449	Stim1	0.121921244239836	6.47843233809403	6.13921213511436	0.018941656168016	0.211647388509114
34108	Tti2	-0.156966694226989	5.37034972681596	6.13669598427723	0.0189640196927003	0.211685501010871
2602	Aif1	-0.890980928100399	5.33666791062178	6.183619745264	0.0189838793427568	0.211685501010871
6843	Dus4l	-0.263087202222792	3.76931897260751	6.13248819682612	0.0190014828647532	0.211685501010871
19481	Hibadh	-0.154385935793721	5.61512049738397	6.13120629806612	0.0190129120286332	0.211685501010871
34151	Tubg1	0.105515828993365	7.1524870857252	6.12954618170854	0.0190277244563462	0.211685501010871
28363	Pgrmc2	0.124620347230534	6.9325499510329	6.12619510730983	0.0190576628730521	0.211704725512913
34471	Usp17le	-0.966104355311937	-0.0521779064182599	6.17340736174089	0.0190625184315805	0.211704725512913
35373	Zc3h7b	0.136731079350358	6.74145784004527	6.12258464547928	0.0190899761812458	0.211730347701365
3077	Arhgap11a	0.146329186788536	6.82803911102484	6.17207579121171	0.0191082522552957	0.211730347701365
33792	Trap1	-0.144990315027934	6.37608149545638	6.11854089694663	0.0191262383582611	0.211730347701365
5646	Cr1l	-0.173156319956757	5.35125173600883	6.11801437798019	0.0191309654268239	0.211730347701365
25974	Ndufs6	-0.13431638136761	6.08990917115167	6.11327485753421	0.019173574106096	0.21192860546796
6210	Dapk2	-1.29334005270561	0.794807925421732	6.11234119775948	0.0191819799872991	0.21192860546796
5614	Cpne1	0.138958874003308	6.42929788258968	6.10802438113776	0.019220897259555	0.212114248549475
31581	Slc6a9	-0.228283091109524	3.95552750313251	6.10680424448191	0.0192319127345522	0.212114248549475
28328	Pfn2	-0.251295468016422	3.51777530855757	6.10274365475269	0.0192686216509913	0.212195859794743
35947	Zyx	0.109483111540252	7.94748932295774	6.10232012379974	0.0192724548958443	0.212195859794743
7767	Fam64a	0.162216873001588	5.88401498846448	6.0908527300675	0.0193765596156439	0.213158802300962
31406	Slc27a4	0.142049153621389	5.80795948219651	6.08721897155415	0.0194096759791303	0.213339829109669
29024	Ppp6r1	0.0929200157869745	8.13241963151093	6.08166275159863	0.0194604322494731	0.213643639472408
32601	Susd6	0.0931863240029084	7.58831953898556	6.08054226729605	0.0194706854560172	0.213643639472408
2071	AI837181	-0.162749627573807	5.66291352729348	6.07933123946764	0.019561047755701	0.214162869948428
30630	Saraf	-0.100347861709118	7.47050265224871	6.06614499671735	0.0196029563794928	0.214162869948428
29185	Prok2	-0.850242583498143	0.0547419699202896	6.11194368874458	0.0196131603160426	0.214162869948428
25658	Mxd4	-0.334060176999333	4.46220525046825	6.18975685903548	0.0196170723014665	0.214162869948428
25982	Nebl	0.615332628221626	0.940170542514205	6.11010369048567	0.0196299109330201	0.214162869948428
20119	Ilk	0.102382873331918	7.43498460804893	6.06278694960472	0.0196339483610955	0.214162869948428
19868	Iars	-0.100295219052689	8.39895284512816	6.06769530406623	0.0196473040452824	0.214162869948428
33634	Tnfrsf26	0.197029278121606	4.42921353984219	6.05998193116996	0.019659877346598	0.214162869948428
3705	Bag6	0.0999487803029906	7.9152883049264	6.05904670777259	0.0196685306567241	0.214162869948428
8397	Galnt1	0.0974425354761045	7.94311671980571	6.05485175498234	0.0197073963379743	0.214386416627616
5279	Clec2f	-0.905207279690319	0.153765874938401	6.05216807110636	0.0197323042807116	0.214386416627616
6439	Dennd4b	0.154183211823194	6.84744803046864	6.05141626042631	0.0197392881846122	0.214386416627616
35543	Zfp36l1	0.105329031061985	8.35311364262679	6.16352334737043	0.0197870841748973	0.214703152500942
5535	Cops5	-0.0932103552721766	7.68213974787561	6.04279027065483	0.0198196122226529	0.214703152500942
32982	Tdp2	-0.118632352991584	6.43319522552603	6.04194413428341	0.0198275105255983	0.214703152500942
8328	G3bp2	0.0864219958025703	8.37699517981293	6.0401404511358	0.0198443585694439	0.214703152500942
25199	Mlf2	0.0932260343204212	7.78624495283713	6.0387877954701	0.0198570038611603	0.214703152500942
2987	Aplp2	0.0999764999075267	7.63345733904579	6.03637947818175	0.0198795397776484	0.214703152500942
8452	Gata6	-0.83322040503579	0.0838777690204868	6.08029548819175	0.0199034683640165	0.214703152500942
2243	Acadl	0.104734096308405	8.06915128287438	6.03153641469769	0.0199249435027868	0.214703152500942
20165	Inpp5b	0.159024539225112	5.71489007530168	6.03027909011072	0.0199367494249905	0.214703152500942
34441	Urb2	0.132630247004722	6.44413403826326	6.02982040070373	0.0199410582898917	0.214703152500942
6824	Dtnb	0.155408898428048	5.47888813706321	6.02856148330194	0.0199528896115674	0.214703152500942
33035	Tes	0.101878414718512	7.36531840570916	6.02499975245591	0.0199864043378323	0.214883213724553
32317	Srsf11	0.0901988271865643	8.06470918888445	6.02196326680578	0.0200150252162454	0.215010400917804
33220	Tiprl	-0.118468309253327	6.33069309043048	6.01694418212992	0.0200624315619065	0.215314403500397
35281	Yme1l1	-0.0953475458378301	7.80596622905119	6.01491676817662	0.0200816156789317	0.215314403500397
8130	Fn1	-0.735596336512396	0.371014937836124	6.05535354212123	0.0201355785226128	0.215314403500397
29350	Psmb6	-0.111349374307574	7.51049642906912	6.02402373354285	0.0201399978223688	0.215314403500397
32522	Stx4a	-0.149855623649833	5.96718562675602	6.00872336245054	0.0201403440633544	0.215314403500397
27988	Parp1	0.0899229898884269	8.15257227641336	6.00831597767668	0.0201442136191703	0.215314403500397
3427	Atp6v1d	-0.106987007800964	7.09922776279906	6.00641367245767	0.0201622934683467	0.215327913146104
23668	Matn2	0.214287859006245	4.30671188843818	5.9992035325685	0.0202309809546408	0.215881425936813
29009	Ppp2r5c	-0.0988440071179021	7.78089872527574	5.99519863908363	0.02026924397452	0.216098308227076
5930	Cyb5a	-0.18393063380369	5.70389344587384	6.00220442556358	0.0202960106225481	0.216098308227076
31755	Smox	0.151052026189429	5.25556899406302	5.99178359169345	0.0203019339943125	0.216098308227076
28814	Pole4	-0.159041480756007	5.92790216678235	6.019819927836	0.0203337310414818	0.216256998327387
2070	AI662270	-0.101578852819756	7.71151970719593	5.98044411626345	0.0204108930505183	0.216733645614413
20723	Klhl7	-0.141403010507784	5.50543388465073	5.98028779405367	0.0204123995791473	0.216733645614413
33204	Timm44	-0.108247469676116	6.943411490157	5.9764416095728	0.0204495048050852	0.216907942880966
30342	Rpl3	-0.0781265520646274	9.55137204355112	5.97443761394726	0.0204688671007019	0.216907942880966
25259	Mns1	0.162315287990866	5.23069002395498	5.97332422069496	0.0204796331857155	0.216907942880966
30383	Rpp40	-0.314534050904534	3.18734489216741	5.95801663503482	0.0206282804090017	0.218301760857245
5346	Cluap1	-0.380077486122209	3.04626410927633	5.96220504204534	0.0207338147519419	0.219236755434928
19360	Hax1	-0.115613924906524	6.79037109839745	5.94548237013629	0.0207508744699049	0.219236755434928
25779	ND3	-0.46522206783403	1.82916914799822	5.94083687645442	0.0207965126724441	0.219537794534746
18941	Gphn	0.135911496015175	5.96521224884915	5.93668659708433	0.0208373785459899	0.219696862611843
28278	Peli1	-0.132106353960681	6.57487799213575	5.93622064513771	0.0208502860611702	0.219696862611843
3702	Bag3	0.156881945676849	5.32609253419571	5.93408375100337	0.0208630523183133	0.219696862611843
4796	Cdh3	0.376942950334248	2.22032553674053	5.92867164835955	0.020916546543761	0.220079193502761
33325	Tmem109	0.0877757503175982	8.19032578045407	5.92600519833996	0.0209429573155272	0.220176164552813
29580	Rab11fip4	-0.221165545033785	4.73536428943864	5.92243675525001	0.0209783592091799	0.220360278549581
34263	Ube2j2	-0.118006855933441	6.57081258269437	5.92077294500971	0.0209948879211627	0.220360278549581
33914	Trmo	-0.230357810247123	3.98462513116983	5.91417333544145	0.0210605904030005	0.220868845299281
4542	Ccdc94	-0.228261738822166	4.15256532185337	5.90545692544969	0.0211477112452011	0.221601016771522
7759	Fam53b	-0.352972152734655	2.40572196207883	5.90295767442751	0.0211727639368346	0.221682127727855
3400	Atp5g3	0.115019479693579	8.07270478838494	6.09407223680381	0.0212370304286642	0.222173345293337
28539	Pja1	0.149524400357926	5.37935731803578	5.89183470300563	0.0212846555083464	0.222489807170919
25221	Mmd2	-0.713335573564461	0.528124999021491	5.9304423714799	0.0213435372479719	0.222923323377064
32844	Tbc1d14	0.210223087837958	5.75687489864993	5.87680440859442	0.0214368805917406	0.223715775042574
23875	Mettl8	-0.274190474832261	3.46648616313776	5.87398677154194	0.0214655495042006	0.223832541857727
30864	Selm	-0.613648106458755	1.33442978866996	5.8716779082893	0.0214890729787023	0.223895508130418
19700	Hoxc8	-1.10423993285113	-0.583207873578428	5.91267344501679	0.0215217364946742	0.224053525052279
23587	Map3k9	-0.389549394237038	3.68077840142828	5.86809079744106	0.0216086150773587	0.224775236446448
25649	Mvb12a	-0.127741316220509	6.40975136264894	5.85703829493861	0.0216388835456202	0.224795859474516
26241	Nono	0.0925067750103531	8.59187895508363	5.85575825352772	0.0216520366749541	0.224795859474516
25846	Nasp	-0.0865661659156003	7.88395479499051	5.8527703962914	0.0216827725696357	0.224795859474516
8299	Fxn	0.326175115623905	3.35121934554919	5.85116001861759	0.0216993581973157	0.224795859474516
4930	Cenpq	0.151722881049793	5.65987649522979	5.85047019800692	0.0217064670508199	0.224795859474516
30367	Rpl7a	0.10919877269285	7.74557136499091	5.85149854652811	0.0217312650680521	0.224795859474516
5354	Cmas	-0.136025691366428	5.99680056794609	5.84785072334013	0.0217334848910153	0.224795859474516
8880	Gm11110	-0.610858750712042	1.70943499277447	5.84587961976834	0.0217538395258178	0.224824790256737
30641	Sat1	-0.122202667069726	6.55508116977691	5.83877011835047	0.021827429225261	0.225348645654776
8637	Glb1l	0.431860947642464	2.7868177718877	5.83626836350695	0.0218533893183455	0.225348645654776
29374	Psmd9	0.126646560024383	6.07535123993077	5.83272299841503	0.0218902365238837	0.225348645654776
23128	Lins1	-0.308030963138785	3.53665734017705	5.83101954440818	0.0219079647817336	0.225348645654776
31578	Slc6a6	0.1003334423933	8.08574423939629	5.83041826355179	0.0219142262044959	0.225348645654776
25216	Mmaa	-0.270652596528872	3.53850140974284	5.82843794214354	0.0219348620668821	0.225348645654776
3115	Arhgef1	0.102280758440202	7.68266999755082	5.82783155574364	0.0219411851405255	0.225348645654776
35294	Ywhab	0.0890464156037816	8.31311472228376	5.82696252449315	0.021950250408952	0.225348645654776
2667	Akr1e1	-0.313456444678972	2.97157196408636	5.8257492308359	0.0219629136881812	0.225348645654776
35877	Zmym3	0.172204197062747	5.01938402167361	5.82290939979174	0.0219925845527236	0.225472414089372
25772	N4bp2	0.163031597308369	6.84807804190838	6.0747425657093	0.0220618638739521	0.225672562923482
5173	Cib3	-0.78085243669629	1.7483977661653	5.81621838795444	0.0220626663876827	0.225672562923482
35628	Zfp58	-0.242456853487507	3.75401492969574	5.8159980436385	0.0220649784287543	0.225672562923482
4916	Cenpa	0.124261863791265	7.05393570709408	5.82018672323462	0.0221048545265237	0.225732290996224
9787	Gm16973	-0.535841409112708	1.77016364080341	5.8120476669837	0.0221064741396027	0.225732290996224
5659	Crcp	-0.181567332328003	5.4231266156751	5.80653859989483	0.0221644852420033	0.225732290996224
33194	Timd4	0.725699613797591	5.65555021322434	5.89355276837476	0.0221683021971395	0.225732290996224
19150	Gsr	-0.0836754738925269	8.42017080159884	5.80612463774183	0.0221688510292175	0.225732290996224
32834	Tax1bp1	-0.0923287786465647	8.02981350946104	5.80539114601509	0.0221765889943967	0.225732290996224
33195	Timeless	-0.152367520391662	6.41784285179394	5.80060741488851	0.0222271274234856	0.225865412506243
32451	Stip1	0.0760521243704328	9.50422444714532	5.79938499361199	0.0222400620652099	0.225865412506243
3999	Btf3l4	0.164916158180646	5.20550932917953	5.79860503853304	0.022248319199793	0.225865412506243
3241	Asap1	0.134488932397353	6.63181203165269	5.79630424569239	0.022272696492445	0.225865412506243
3793	Bclaf1	0.0899157464860615	8.00060159127296	5.79474828228516	0.0222891987442259	0.225865412506243
27889	P4hb	0.0809974030968234	10.1262165211764	5.79298828441926	0.0223078810630851	0.225865412506243
4997	Ces2g	-0.575821945628034	1.26862154244506	5.84244104861977	0.0223131391503629	0.225865412506243
20226	Iqgap1	0.100705305597152	9.36155117694665	5.91150251568004	0.0223719565203207	0.226129780312785
33219	Tipin	-0.118820511229795	6.74820015981677	5.78671840562356	0.0223745749048261	0.226129780312785
19287	H2-Q4	-0.140962369319831	6.02841425561465	5.78151058663797	0.0224301372095271	0.226408323593775
29564	Qtrt1	-0.266107600488207	3.5882357805883	5.78082171744173	0.0224374980586099	0.226408323593775
20171	Inppl1	0.105081314738745	7.32163742736823	5.77660402267414	0.0224826234937955	0.226426701848613
35406	Zdhhc17	0.162841940131188	5.30886819660238	5.77608410723658	0.0224881929763031	0.226426701848613
33843	Trim21	-0.248695753405094	4.31532227543732	5.77569451250533	0.0224923674151843	0.226426701848613
30386	Rprd1b	0.114769781926471	6.51100583163349	5.77403435979783	0.0225101651609711	0.226427859297907
5683	Crip2	0.159090443649248	5.06238244386624	5.77121896874662	0.0225403829118013	0.226553848654329
23058	Lgals3	-0.0907750989069256	8.80835590796836	5.76936812755628	0.0225602722623293	0.226575910838531
7381	Ermard	-0.374799709368511	3.1615323696715	5.76126973655962	0.0226475245159092	0.227273943123994
23184	Lncpint	-1.15189049894444	-0.431424501554251	5.75756009314296	0.0226876154982095	0.227497976863409
25459	Mrps35	-0.154399138352434	5.60595476593988	5.75410136976132	0.0227250646641876	0.227584484262105
32124	Spc25	0.118907948810449	6.81272574831362	5.75240201334542	0.0227434891331239	0.227584484262105
34407	Uncx	-0.612369822910004	0.86691743955751	5.79446801876652	0.0227495618786017	0.227584484262105
32269	Sqstm1	-0.0803812224880545	8.85911058077019	5.74886561749715	0.0227818832371108	0.22772991011023
25939	Ndufa13	-0.106581803530627	7.35630132680898	5.7469726682007	0.0228024638224589	0.227757838725886
20356	Jade1	0.127536243004062	6.34335149851985	5.73411104124959	0.0229428381228709	0.228852648982822
8146	Fnip1	-0.130469844572364	6.25927218288302	5.73365640676535	0.0229478173599331	0.228852648982822
8110	Flt3l	-0.713623320504669	0.938870872868403	5.72885567492883	0.0230004680335154	0.229199216474058
1531	4933434E20Rik	-0.141765685678566	6.23308217604387	5.73040512349534	0.0230513586892593	0.229527720074623
31127	Shc4	0.445043369712746	2.00315483702533	5.72193597667637	0.0230765905442564	0.229528507902757
34559	Vav1	0.114073810617518	7.2072412008295	5.72096558981649	0.0230872876359821	0.229528507902757
5374	Cmtr2	-0.145790504785908	5.51087855510179	5.71793077908215	0.0231207770018568	0.229683126073527
35598	Zfp511	-0.243666044165059	4.03285025365543	5.71109254709872	0.023196432380159	0.230243003856017
32314	Srrt	0.103365456317662	8.27982188575335	5.75277341829911	0.0232130978506925	0.230243003856017
34955	Vps16	0.126902563699867	6.26954854893986	5.70626457755791	0.0232500101588283	0.23043063473978
2867	Ankrd39	-0.475483534608122	2.39751715497097	5.70389708639817	0.0232763325581212	0.230513100082554
7246	Endog	-0.405974022740533	2.70681765865976	5.69472024723005	0.0233786717061067	0.231347674804247
7179	Elfn2	-0.662996894357211	0.610516157803238	5.69110609899438	0.0234191113612071	0.231568896509851
28271	Pecr	-0.383890664676176	2.17603316505768	5.68171857933134	0.0235245088777516	0.23235676777913
34216	U2af2	0.0793380390968224	8.6668373468683	5.67978315627962	0.023546303142342	0.23235676777913
7111	Eif1ad	0.0948598170848582	7.51021902325141	5.67782298042	0.0235683986664365	0.23235676777913
4271	Capn1	0.100535807445759	7.40062256436693	5.67755920006603	0.0235713737871995	0.23235676777913
25792	Naa38	-0.188019424823905	4.60169323916358	5.67456022029887	0.0236052275381562	0.232428940930778
19802	Hspa4l	-0.120771765044721	6.63859896319009	5.67369554704306	0.0236149982156144	0.232428940930778
25653	Mvp	0.136197864472633	6.45878687194103	5.67084155102943	0.0236472793688559	0.232462764638624
17871	Gm42127	-0.535675755067762	2.97518919908646	5.71283076569345	0.0236547428601427	0.232462764638624
5321	Cln5	-0.14553783410073	5.67625617994399	5.66813616991803	0.0236779241531929	0.232512130967512
25557	Mthfd2	-0.097744745230521	7.48884088988718	5.66220364254667	0.0237452762096586	0.232623487333149
4171	Cables2	0.206253445302059	4.82228289360333	5.66948533453465	0.0237490930176454	0.232623487333149
25909	Ncoa7	-0.196279520407769	5.43087964019989	5.66831412489787	0.0237623847306344	0.232623487333149
6505	Dhx16	-0.130656486055001	6.13877888335737	5.65925591242683	0.0237788197836435	0.232623487333149
7187	Elmo2	0.109822332956534	6.87598692969401	5.65914374419892	0.023780097221327	0.232623487333149
4284	Capns1	0.0922870487078033	8.22145658041362	5.65231339373882	0.0238580270020359	0.233207660886313
7159	Eif4h	0.0768050246338455	9.45167323243298	5.64691226620852	0.0239198482267288	0.233633605296157
31211	Skida1	0.39483967505845	2.34040776987839	5.6366940842076	0.0240372856320089	0.234601709236185
4787	Cdh17	0.290904271616902	4.5991233189976	5.7351390894946	0.024112368552561	0.235115059488806
30128	Rmdn3	0.142869274855871	5.65294337897127	5.62877567604368	0.0241287258741593	0.235115059488806
30669	Scamp1	-0.614294104448901	1.04130181282463	5.67201929627377	0.0241449670619117	0.235115059488806
34399	Unc5b	-0.176387649590578	4.8713435403581	5.63654649885398	0.0241956466549823	0.235429525392894
33934	Trnt1	-0.130051154178388	5.98311282308328	5.6159678084	0.0242774358532749	0.236045987928007
30976	Serpinb9b	0.849929765274274	0.394041532331615	5.63590514341652	0.0243457705210852	0.236530797816765
25447	Mrps21	-0.15897334187831	5.68513160000791	5.60134418040507	0.0244484564689248	0.237348358669129
35395	Zcchc9	-0.147749343287439	5.54851522637339	5.59045423857253	0.0245766692653018	0.238412310562265
20021	Ik	0.0867244034407094	8.1878049095569	5.5857462450679	0.0246323266760141	0.238771342230402
30482	Rsl1	-0.316957715621715	2.9580868672236	5.58072262468158	0.024691867667302	0.239167447412861
71	1500011K16Rik	-0.395538321447838	2.50701426848629	5.57640407970968	0.0247431779621844	0.239342096460918
2214	Abhd5	-0.131455376007666	5.57825823368956	5.57605915354237	0.024747281195959	0.239342096460918
27904	Pacs1	0.120084369271497	6.91203935304675	5.5721596499597	0.0247937214762266	0.239610266794779
31138	Shisa5	0.108747407140791	6.98016992505623	5.5623906934076	0.0249104823542833	0.23998912450058
18819	Gmeb2	-0.140003044858807	5.9842172310804	5.56172851160749	0.0249184186757788	0.23998912450058
30232	Rnf31	-0.149035013331079	5.65177313298764	5.55774550162516	0.0249662139577748	0.23998912450058
2051	AI413582	-0.264021310685984	3.94434392865091	5.55508423986463	0.0249982044982936	0.23998912450058
5063	Chchd2	-0.10454094150171	8.07213316119001	5.63613080822346	0.0250161567400388	0.23998912450058
2371	Adam10	0.094601616765485	7.88505675804891	5.55321005687151	0.0250207606543814	0.23998912450058
4209	Cacybp	-0.108698639864971	7.20557197255406	5.55056825831599	0.0250525930838213	0.23998912450058
22909	Lactb	-0.175824539229359	4.93104271647846	5.54926519187526	0.0250683107571714	0.23998912450058
19060	Grap2	0.283416750073933	3.24944138403238	5.54760679468606	0.025088330078127	0.23998912450058
19918	Ifi35	-0.201187318573556	5.17186789013873	5.54604945074853	0.0251071454823906	0.23998912450058
3420	Atp6v0e	-0.121233271126841	6.98943633696647	5.54581911206881	0.0251099296834604	0.23998912450058
30665	Scaf11	0.0907420969746068	8.48153547185822	5.54536356833729	0.0251154370292568	0.23998912450058
25266	Mob3a	0.134093914320776	6.68851132769442	5.54474092985333	0.0251229666258385	0.23998912450058
28496	Pim2	-0.292425919695894	3.31552023274319	5.54463047659154	0.025124302600587	0.23998912450058
23573	Map3k11	0.107419249949887	7.09049442501403	5.54416341772522	0.0251299527179243	0.23998912450058
21102	LOC102634300	-1.06030735696813	0.220020646664174	5.54379462281075	0.0251344150974006	0.23998912450058
4756	Cdc42bpa	0.238173573780389	3.59564321097715	5.58095174140733	0.0251670814779087	0.23998912450058
34522	Utp18	-0.114206772079163	6.50687280469831	5.54057355319461	0.0251734266212144	0.23998912450058
34283	Ube3b	0.105518495585053	7.2046682427309	5.53928769654421	0.0251890186121655	0.23998912450058
35540	Zfp366	-0.317482907298011	5.2738061326007	5.53713653686776	0.025215126722083	0.240027175306114
29824	Rbm39	-0.0819334383448282	8.40097608938142	5.53587084378652	0.0252305019884443	0.240027175306114
32483	Stom	-0.152160628147762	5.71658908997709	5.52895208291223	0.0253147308001707	0.240649686634139
34472	Usp18	-0.237213429113643	4.37304829766909	5.51737278993617	0.0254563869138883	0.241623556320121
7369	Eri3	-0.177475595234972	4.57114432071892	5.51660305717213	0.0254658342350468	0.241623556320121
28835	Polr2g	-0.110432774495206	7.26200029001292	5.52298615898781	0.0254766956020426	0.241623556320121
32843	Tbc1d13	0.15313440767184	5.80073904778827	5.51441964860698	0.0254926532283079	0.241623556320121
18631	Gm807	0.868354788180976	-0.0213541811473243	5.55231970841988	0.0255121974944051	0.241629947422971
33611	Tnfaip2	-0.138134157558373	6.80022977739205	5.50664731314273	0.0255883729558039	0.242172295416902
8018	Fgf2	1.42663697839479	0.110873265043562	5.50470185275351	0.0256123937375656	0.242178503481616
5163	Chtf18	0.126585364695779	5.95813328451861	5.5035316269396	0.0256268545269496	0.242178503481616
33684	Tns3	0.164262141838373	6.54528884426812	5.60793526877315	0.0256531697242185	0.242248405839689
26489	Nup214	0.161950706805062	6.60736256213186	5.69600220465185	0.0256834667929845	0.242355779133505
5915	Cxcr2	-0.869880068995571	-0.100638981150377	5.53300188902873	0.0257479839871843	0.24265589752718
2104	AW112010	-0.68336542709103	2.13938659475255	5.49325743931179	0.0257542001917804	0.24265589752718
26293	Npl	-0.584340845114492	0.995897097084605	5.49181599644779	0.0257721218771546	0.24265589752718
28846	Polr3e	0.168781518410482	5.1434632014875	5.4887067913502	0.0258108256677871	0.242841750680393
19721	Hpgds	-0.323165001713898	3.67080490176327	5.61747463449699	0.0258405136680183	0.242942567928763
5823	Ctla2b	-0.257875332219485	6.2101847171334	5.48341228524941	0.0258768790526619	0.243052421118592
26248	Nop9	0.118814126872145	6.42753549422989	5.48225018909202	0.0258914019545756	0.243052421118592
32216	Sppl2b	0.212699705878699	4.39283121429493	5.48083168491536	0.0259091413375149	0.243052421118592
29028	Ppt1	-0.113377775105188	7.46925330972512	5.4790248038646	0.0259317569384294	0.243057892676826
34234	Ubap1	-0.13863984724379	6.29363442752107	5.48924957288765	0.0259654927187704	0.243057892676826
25666	Mybl1	0.115994810256441	6.50928800891023	5.47623887743116	0.0259666690497382	0.243057892676826
23158	Lmbr1l	-0.156559330204745	5.13955559994668	5.46798753655557	0.0260703741648068	0.24368605111242
4335	Casp1	-0.181569502783068	4.62475982414589	5.4678712960614	0.0260718383462722	0.24368605111242
9154	Gm12942	0.345691998930679	3.13166012691242	5.46269230977933	0.0261371651455635	0.244118453456558
25953	Ndufaf4	-0.162603888351216	4.98264259324582	5.45585036330779	0.0262237434898445	0.244748568066661
30995	Sertad3	0.312982756173043	3.31972539438329	5.44839483173242	0.0263184442839857	0.24528486680204
2155	Abca5	-0.17102871841622	5.12667802125747	5.51547546742858	0.0263195163597035	0.24528486680204
20582	Kdsr	-0.170256593921805	4.79363393724601	5.44471870468421	0.0263652767212071	0.245395757759673
26550	Oasl2	-0.324340813222952	3.951687301481	5.44416185303043	0.0263723787608093	0.245395757759673
23983	Mipol1	-0.442569231885427	1.99118179361968	5.44137287631975	0.026407980711799	0.245395757759673
30646	Sav1	-0.116099945449776	6.75377131507524	5.44082984857746	0.0264149187170046	0.245395757759673
35590	Zfp472	-0.211192030137696	4.29513737405683	5.43986622053877	0.0264272354510417	0.245395757759673
23912	Mfsd6	0.140931463096706	6.0987419582439	5.43751525031952	0.0264573111043852	0.245497006298299
3255	Asb2	0.387280229548262	6.90201983685319	7.57453773282116	0.0265134998311197	0.245840235581091
35866	Zmat1	0.460429930071722	2.23543447389746	5.43009123917444	0.026552532148363	0.245949089423049
8319	Fzd6	0.24616059688118	3.59581172234432	5.42922600917752	0.0265636540938756	0.245949089423049
31766	Sms	0.143703750740333	5.3739800784246	5.42629663690944	0.026601347131114	0.246120122842424
30439	Rps8	-0.0897356605990482	9.1133806011257	5.43746861757017	0.0266232688856661	0.246145096087332
5525	Copa	0.0774218165549646	9.29065822706255	5.42230302799051	0.0266528285056964	0.246240598135239
4634	Ccz1	-0.0981260331698999	7.31460855549557	5.42041884625986	0.0266771553039809	0.246287652247639
29617	Rab39	-0.319151308887299	4.71435903358731	5.41849866421404	0.0267019719578877	0.246339157723885
19445	Herc3	0.258928961847946	3.66730981869714	5.41529686675373	0.0267434086770906	0.246386889361582
23044	Leo1	-0.137509848371518	5.64822487202539	5.41512547583391	0.0267456287553767	0.246386889361582
34410	Unkl	0.262928872680933	3.51873069402879	5.41222055605871	0.0267832878169066	0.246556434576196
35348	Zbtb6	-0.176332779696719	4.80141550607943	5.40047102615956	0.0269362018121042	0.247785965663789
33378	Tmem164	0.157271547426325	5.16184435430001	5.39448228477018	0.0270145103437915	0.248225956981156
19114	Grn	0.0804828798471978	8.97732399309027	5.39384925882539	0.0270228023453129	0.248225956981156
7336	Epsti1	-0.217975474543332	5.80820671425861	5.389835707675	0.0270754408236101	0.248416920762876
2718	Alkbh1	-0.162547729247402	4.88648616526145	5.3893063864335	0.0270823913615756	0.248416920762876
7712	Fam213b	-0.382960284128191	2.305459742764	5.38557420517356	0.0271314543649216	0.248688813989134
6664	Dnajc22	-0.714225866710565	1.11786813604198	5.38270813547581	0.0271691977081	0.248747368493174
6260	Dclk2	0.160716164716759	4.86114550038187	5.38213940769667	0.0271766941446272	0.248747368493174
23162	Lmf1	0.305487546139665	3.24965383067981	5.37877023304782	0.0272211500071235	0.248771064171473
23572	Map3k10	0.210835813187191	4.33101462703361	5.37766310454113	0.0272357758462577	0.248771064171473
33627	Tnfrsf19	-0.489973257842516	1.39010620164873	5.41529188319497	0.0272375659483331	0.248771064171473
4845	Cdkn1c	-0.173486748324255	4.56594473562436	5.3741774358326	0.0272818799684968	0.248998198857165
3766	Bckdha	-0.18855906259773	4.84261624286404	5.36973448989348	0.0273407699285664	0.249298517541822
2521	Adrb2	-0.26261528610952	3.61734727770085	5.36875869002946	0.0273537225416837	0.249298517541822
2794	Amz2	-0.181467250433142	4.85322082789862	5.36508357385263	0.0274025659091659	0.249566043006308
4927	Cenpn	0.153235913939322	5.39640717773777	5.36178118359029	0.0274465372682536	0.249639815472639
25687	Myg1	0.119548472099752	6.3537297530085	5.36097669688576	0.0274572607387347	0.249639815472639
29993	Rgs14	-0.142489710563469	6.90368179443211	5.3600849535913	0.0274691526748105	0.249639815472639
19725	Hps3	-0.152416801287069	6.79727022738263	5.35501924654077	0.0275368142600968	0.250077238723787
18715	Gm8942	-0.32182092134324	3.29892713409933	5.34293514810969	0.0276989586057988	0.251371484725197
30589	Sacm1l	-0.1224859054616	6.25626344287229	5.32540106633735	0.0279360967907993	0.253343993913729
35322	Zbtb18	0.114650292493767	6.52574166307084	5.32019711612974	0.0280069052504667	0.253806384806954
26236	Nol8	-0.146836778349863	6.21596215411401	5.37486933296842	0.0280549614974888	0.253922781389932
29768	Rasl2-9	-0.899822016873607	0.345809086943566	5.316347734991	0.0280594092672201	0.253922781389932
6832	Dtx4	-0.158667420270652	5.17392157321424	5.3110674271802	0.0281316063623872	0.254287687885508
35645	Zfp61	-0.255823932631275	3.65660201251334	5.30945038504884	0.0281537567718407	0.254287687885508
20490	Kcnj5	0.871355641643568	-0.0684811435788938	5.34410747483247	0.0281842658299019	0.254287687885508
30501	Rsu1	0.146198078606259	5.96796330128172	5.30681035299623	0.028189961354017	0.254287687885508
7210	Emc2	-0.137455784485693	5.94293608465201	5.30615000639113	0.0281990251306069	0.254287687885508
18522	Gm6978	-0.949189210947209	0.153105295864481	5.30252859105079	0.0282487888134906	0.254557171538879
29967	Rfx1	0.163543632441267	5.42038414644316	5.29762328909275	0.0283163488097145	0.254927153128389
6124	D3Ertd751e	-0.252806763209789	3.72635805105078	5.29665808266797	0.028329663326958	0.254927153128389
33722	Tor2a	0.140476547600687	5.76147417123564	5.29474392855172	0.0283560884143079	0.254972963030092
35672	Zfp655	-0.13252682080635	6.1178277208101	5.29296256739945	0.0283807045905917	0.254972963030092
655	2310036O22Rik	0.0909898839006264	7.77497750807782	5.29050924235192	0.0284146448746743	0.254972963030092
4026	Bzrap1	0.228826382739792	7.20541126506504	6.08027009688219	0.0284259876632003	0.254972963030092
4588	Ccndbp1	-0.158171409784846	5.80986507110341	5.28908895711043	0.0284343140341251	0.254972963030092
31455	Slc35c1	0.143805905986261	5.46233919101704	5.2843823051529	0.0284996021432981	0.255215655109237
28920	Ppid	-0.106391616511923	6.96393117802711	5.2842643351155	0.0285012406720976	0.255215655109237
7544	Faap24	0.229059039383693	4.20430800742893	5.28128857283472	0.0285426063446836	0.255407459289779
19386	Hcn4	-1.07775524744695	-0.133770510436671	5.49411367428953	0.0285840144794845	0.255515286029622
35648	Zfp617	-0.190443157231648	4.82225593310185	5.28838162508491	0.0286121138298489	0.255515286029622
30918	Serf1	-0.196772885270726	4.51978306771545	5.27280950992548	0.0286608345827381	0.255515286029622
3704	Bag5	-0.145010501089398	5.55987666108155	5.26906615690731	0.0287132012133769	0.255515286029622
32925	Tceb1	-0.109922346880074	7.03936390854172	5.26842006070923	0.0287222502289012	0.255515286029622
25793	Naa40	0.0792364995932702	8.23876485462984	5.2676243071289	0.028733399601109	0.255515286029622
19101	Gripap1	0.146417679129378	6.00300265628996	5.26628404447308	0.0287521888808705	0.255515286029622
20677	Klf8	-0.365120074571232	2.40574528680826	5.26595429097828	0.0287568137966582	0.255515286029622
3472	Aurkb	0.111430951875099	6.68231144140288	5.26510061577312	0.0287687907050276	0.255515286029622
22962	Lbh	-0.157938111847377	5.79126185413058	5.26486757636395	0.0287720611573002	0.255515286029622
31529	Slc47a1	-0.511149663112114	1.40158456897353	5.30107187360905	0.0287741540378536	0.255515286029622
5266	Cldnd1	-0.0977850594463429	7.00254287109961	5.25659507396083	0.0288884215304549	0.256235241417941
35764	Zfp87	-0.202920206963376	4.35877401886256	5.25611068070627	0.0288952509650532	0.256235241417941
32725	Tac1	0.93946543405365	-0.238434254414113	5.28998774150765	0.0289282783620215	0.256350591298052
20248	Irf7	0.446223173593311	3.22750850295331	5.28499626587539	0.0289744875038571	0.256411058047823
2603	Aif1l	-0.258329895187304	3.39293554249794	5.2504529517731	0.0289751504096213	0.256411058047823
20043	Il13ra1	-0.146817540200248	5.97269702214262	5.258197076432	0.0290223817006618	0.256491544554838
35731	Zfp788	-0.251615292205442	3.5510220060385	5.24698066646818	0.0290243067598563	0.256491544554838
2894	Anln	0.104789534859302	7.01348174030649	5.23944049020675	0.0291313669922467	0.257260106438427
234	1700021F05Rik	-0.237885057577872	3.65118995733015	5.23731263530907	0.0291616580463319	0.257350124936789
34473	Usp19	0.10343606940243	7.4325500524517	5.23490813211159	0.0291959289624843	0.257475117331
25931	Ndst1	-0.173643461548141	5.07574660644482	5.23289684188952	0.0292246294679743	0.257550846756649
7037	Eef1b2	-0.0919827691288157	9.39776912560723	5.32021886326431	0.0292890997555096	0.257563194789502
26032	Neu1	-0.115437857843041	6.70574747907921	5.22776570315098	0.0292979897426491	0.257563194789502
22922	Lamb1	-0.185765102828556	4.23976913432013	5.26294164897199	0.0293081859055155	0.257563194789502
35886	Zmynd8	0.126629053589977	6.68382992538176	5.22391450591138	0.0293531834769006	0.257563194789502
33820	Trerf1	0.165385724569455	6.22715771036397	5.22365306602622	0.0293569344607387	0.257563194789502
26217	Noa1	-0.156799761169394	5.48926327948254	5.22339434175097	0.0293606470009675	0.257563194789502
29979	Rgcc	-0.305863589216398	2.73533863380871	5.22249271000871	0.029373588913589	0.257563194789502
7427	Esyt3	-0.204925757426976	4.42590341923736	5.2213871479187	0.0293894665709224	0.257563194789502
2938	Ap1s1	0.0921062058471413	7.32018278379516	5.22016295056413	0.0294070590224328	0.257563194789502
29807	Rbm15	-0.175151149147025	5.98007722032542	5.48108130193098	0.0295483621071326	0.258623907574732
29465	Ptpn3	0.148012423445113	5.09890286403158	5.20671707184399	0.029601047538271	0.258908069486038
20550	Kctd3	-0.154949611708259	5.66896781907503	5.22017999082709	0.029665050972332	0.259167574840112
30355	Rpl37	-0.129380378135957	7.4976798830874	5.45855641605927	0.0296894634290024	0.259167574840112
19986	Igf2bp1	0.294835319765918	3.44994092439512	5.33020570723814	0.0296946431702504	0.259167574840112
26206	Nmrk1	-0.502629230141267	1.60102102749406	5.19909244277872	0.029711675116383	0.259167574840112
19913	Ifi205	-0.155108094108324	6.04953051386869	5.20385666743423	0.0298132770099392	0.259876795175134
2597	Ahsa1	0.0900378597236947	7.88931252379456	5.18480368542869	0.0299202194899331	0.26063157181537
3169	Arl5a	0.152217022393527	6.10548615111538	5.1812080136311	0.0299729512455702	0.260886709306945
7840	Fastkd2	-0.124423533375006	5.91877264171133	5.17918942843853	0.0300025992388866	0.260886709306945
35712	Zfp758	-0.361136648286572	2.91457874394043	5.17864300084325	0.0300106304419469	0.260886709306945
8571	Ggta1	0.103542171711864	6.87183339274145	5.17377157972854	0.0300823334001164	0.261332618174009
868	4833420G17Rik	-0.129431709417147	5.92642604250901	5.17093165973092	0.0301242213345766	0.261466267266746
19817	Hspe1	-0.119547956031952	7.8245332727643	5.43881910772285	0.0301385560707315	0.261466267266746
5537	Cops7a	-0.108973444143959	6.62227746003281	5.16758295762657	0.0301736960184945	0.261593891345174
20967	LOC100503338	0.816468783339205	0.427887972730888	5.16451136850992	0.030219155084097	0.261810744825346
23797	Med30	-0.154154019299309	5.22670471324809	5.16311989753848	0.0302397734170391	0.261812237055568
18924	Gpatch8	0.14556703796486	6.31182377934737	5.20985646095572	0.0302838043036826	0.262016293316659
34117	Ttll3	0.425659767579487	3.57218991199381	5.15448188598033	0.0303681148912095	0.262454976527093
25879	Ncapd3	0.0939389174450162	7.29356789142349	5.15280791321517	0.03039305555691	0.262454976527093
33628	Tnfrsf1a	0.0977232802328958	7.17135532769572	5.15049692922608	0.03042752411111	0.262454976527093
7322	Epn1	-0.124433664973696	7.16677346021395	5.14984744851124	0.0304372189129431	0.262454976527093
33770	Tra2b	0.0866250910626103	7.66461044785828	5.147132320726	0.0304777844204312	0.262454976527093
26474	Nufip1	-0.159157321654046	5.116425129924	5.14694636795153	0.0304805648310825	0.262454976527093
3382	Atp2a3	0.149148844795499	6.67111080093636	5.19752535608482	0.0304851091201551	0.262454976527093
6310	Ddr2	-0.225791698104364	4.824402717788	5.15730108622097	0.0304984775534803	0.262454976527093
23144	Lipt2	0.29342355682668	3.17049483845931	5.14286453237678	0.030541667706337	0.26260617732868
6431	Dennd1a	0.163063828912814	4.87584429564591	5.14151298963149	0.0305619292338413	0.26260617732868
19960	Ifnlr1	-0.30246130245484	2.68077571476955	5.14047020951279	0.0305775720731794	0.26260617732868
23680	Mbd2	0.0990813822027459	7.35365812553886	5.12242353407943	0.0308496909094171	0.264728689723616
29854	Rbpj	0.0991828749502766	7.72661179319684	5.12010013592414	0.0308849175510819	0.264728689723616
35871	Zmiz1	0.237549489668641	6.57810108899228	5.93019273489622	0.0309025428835515	0.264728689723616
35372	Zc3h7a	-0.116669725481034	6.7870362061028	5.11861812277779	0.0309074104753461	0.264728689723616
23238	Lrif1	-0.182909381893307	4.8303637273615	5.11618750125442	0.030944339695293	0.264867827405232
28223	Pdia6	0.074772281693077	9.23226854104419	5.1123459313021	0.0310028048845105	0.265157733499626
4238	Calr	0.0732433335809053	10.7584626393708	5.11124227630591	0.0310196239580195	0.265157733499626
34381	Ulk2	0.19173236778801	5.05220995439788	5.11050140943724	0.0310629767735892	0.265230189457782
6680	Dnal4	-0.322614974012609	3.21802299249224	5.10797159078059	0.0310695262933755	0.265230189457782
35270	Yif1a	-0.137779547453412	5.94917853204873	5.10493887858991	0.0311158766450953	0.265335384651796
5356	Cmc1	-0.28162514691708	3.44552485591264	5.10445418372207	0.0311232915069892	0.265335384651796
32249	Spsb2	-0.326967229558271	2.7716572194009	5.10306069158889	0.0311446199743539	0.265340558064938
5904	Cxcl12	-0.294338327742968	2.89400740685549	5.10155907640927	0.0311676213413276	0.265359967603524
5224	Clcn2	-0.487396872634742	1.36590031764247	5.09463595677123	0.0312739098411241	0.265989622636783
22949	Larp4b	0.0972390166200816	8.46918956134922	5.16669886451501	0.0312831215689961	0.265989622636783
23106	Limd2	0.224780273709789	4.17675652412867	5.09217073851448	0.0313118537591151	0.266057257720948
1853	A230056P14Rik	-0.65403350614182	0.743461255862543	5.08699469126964	0.0313916868224458	0.26643059126474
20072	Il1r2	-0.124815350407072	6.81575999648646	5.08662454844093	0.0313974043122602	0.26643059126474
28718	Pls1	0.390044927947788	1.9538531766588	5.11495767901894	0.0314867575864493	0.267011874764559
3736	Bbip1	-0.17111243786613	4.8521777527574	5.07873412450531	0.0315195582694992	0.267113132786855
26450	Nudt1	0.19561507699908	4.61686548689609	5.07712873004993	0.0315444757912599	0.267147495044367
5940	Cybb	0.298856284481747	4.21641883166741	5.07519880563246	0.0315744590651463	0.2672246849499
35459	Zfp128	-0.435010542189726	1.80723315986222	5.06995883366924	0.0316560254041732	0.267440309658567
19180	Gtf2a2	-0.134934515059754	5.55751852248347	5.06933874307605	0.0316656931720398	0.267440309658567
20289	Itfg1	-0.0950411807738367	7.26429912194247	5.06844840779964	0.0316795799765018	0.267440309658567
8230	Frmd6	-0.133394769907047	5.86174607999308	5.07444345547535	0.0316834790903589	0.267440309658567
33338	Tmem126a	-0.170171998015493	4.79623853161708	5.06543477483337	0.0317266341762993	0.267628162468717
23726	Mcm4	-0.0857152590665219	7.91247712130666	5.05728244293755	0.0318543086371347	0.268528256812713
33100	Tgds	-0.154812389733064	5.07263846886666	5.05559499495987	0.0318808064679599	0.268529665082505
8398	Galnt10	0.180640610934869	5.67142102543035	5.05292902240377	0.0319227194080723	0.268529665082505
35549	Zfp384	-0.129092372768308	6.31029861961674	5.05059288685524	0.0319594966726791	0.268529665082505
14714	Gm36457	-0.956589404902064	-0.168123576152249	5.05058045426692	0.0319596925208211	0.268529665082505
25569	Mtmr11	-0.673966683350049	1.40415497254672	5.04960988004228	0.0319749858634438	0.268529665082505
5523	Comt	0.122601659414193	6.3095180823943	5.04927275524476	0.0319802998243514	0.268529665082505
27919	Pag1	-0.243036535506159	4.04965622783473	5.0712460349138	0.0320592627619623	0.269016290738484
32454	Stk10	0.133063455092823	6.10143776777607	5.03549291834303	0.0321983395717574	0.270006377351901
28123	Pcgf3	0.131633850085074	5.82438379460326	5.03267765153391	0.0322430867524918	0.270126361571995
8355	Gabpa	0.0999634444697788	6.87950373288822	5.02909294918729	0.0323001627734763	0.270126361571995
3084	Arhgap20	-0.345759426598523	2.38677646537343	5.02759224321508	0.0323240901849216	0.270126361571995
28392	Phf24	0.420969591779976	1.93181608348399	5.0259013448896	0.0323510734156899	0.270126361571995
25525	Mt1	-0.113003364175713	8.54776899098989	5.39495047043799	0.0323590086765363	0.270126361571995
35202	Xbp1	-0.108980725640876	7.0264677838573	5.02306959245932	0.0323963178458471	0.270126361571995
26473	Nuf2	0.110538676340293	6.98459946154385	5.02074701005388	0.0324334789744847	0.270126361571995
35461	Zfp131	-0.107254228226916	6.49538429055959	5.0201477794607	0.032443074226205	0.270126361571995
25546	Mtf1	0.174077749452507	5.10699636956869	5.01773373706454	0.0324817610255311	0.270126361571995
5752	Csk	0.0972880074804507	7.50330482591204	5.01765116750617	0.0324830851609067	0.270126361571995
33381	Tmem167b	-0.130386049764489	6.05554936742485	5.01500514833616	0.0325255497965054	0.270126361571995
35875	Zmym1	0.152218215839679	4.99420685955362	5.01452244877357	0.0325333029873006	0.270126361571995
34104	Ttc9c	0.101262157329669	6.95460034882883	5.01323361572349	0.0325540143796711	0.270126361571995
5457	Cog6	-0.131231026839306	5.829901361253	5.01298024742367	0.0325580876844124	0.270126361571995
4727	Cd84	-0.207881575718793	5.51395200782368	5.01276110388739	0.0325616112231961	0.270126361571995
29828	Rbm42	0.107210584532607	6.63374444163955	5.01169754154285	0.0325787178640214	0.270126361571995
20342	Itpripl1	0.131797241341299	6.25222502131206	5.01099384663345	0.0325900417313881	0.270126361571995
29613	Rab35	0.116530375797491	6.77098807228389	5.01084953109062	0.0325923645942001	0.270126361571995
4956	Cep55	0.0958178484050797	7.24905874719172	5.00793172617951	0.0326393678783509	0.270334391245272
6625	Dnah6	-0.935578035382786	2.16079126690199	5.01767133183516	0.0326596878763323	0.270334391245272
28515	Pira1	3.55029938469614	0.124069312393695	5.0378046902456	0.0326930045493013	0.270435350939149
31181	Sipa1	0.104279553100466	7.70832082345879	5.00169012986572	0.0327401652409477	0.270650623570262
29007	Ppp2r5a	-0.0858124787569759	7.93963218851243	4.99896638849969	0.0327842590792752	0.270812751783492
30161	Rnd3	-0.1951169261362	4.96217420305367	5.10872233306086	0.0328020755967354	0.270812751783492
29950	Rexo4	-0.140514242077228	5.67070428170099	4.99067599511632	0.0329188725772143	0.271470296016697
19073	Grhl3	-0.367447167401252	2.07274865317929	5.02338134490371	0.0329241210241258	0.271470296016697
25315	Mphosph9	0.151562397671441	5.65999457602364	4.98381488773852	0.0330307385647626	0.272002261759766
7606	Fam132b	0.234786246092143	3.74834494198178	4.98379141524308	0.0330311219864456	0.272002261759766
30756	Scn3b	0.58759152134819	0.743785400809698	5.01219571749958	0.0331045999407533	0.272432135116547
28790	Poc1b	0.182299618728165	4.54785149352256	4.9725055877111	0.0332160440943064	0.273147584210138
35464	Zfp141	-0.193816718080477	4.57730379731531	4.97140123610529	0.0332342004060442	0.273147584210138
20026	Ikbkg	0.14289999246426	5.52449724859328	4.96595453694021	0.0333239079450351	0.273466043689451
29397	Ptbp3	0.0821731934446647	8.65298442509359	4.96547811555612	0.033331767312224	0.273466043689451
23725	Mcm3ap	0.131027547778956	6.24275274404435	4.96252551606966	0.0333805209221482	0.273466043689451
8497	Gcn1l1	0.108086844898543	7.67757662493969	5.0283386654008	0.0333813196464845	0.273466043689451
5519	Commd7	-0.191435434531847	4.95289168022686	4.96144880374586	0.0333983192349444	0.273466043689451
20735	Klk1b16	1.76597576059651	0.391433151455049	4.96128155015367	0.03340108491451	0.273466043689451
35407	Zdhhc18	0.149480441797848	5.2935866194251	4.95529189726063	0.0335002953190921	0.273692650366635
33939	Trp53bp1	0.169990232975456	5.53196591443639	4.98860235748071	0.0335031103125919	0.273692650366635
25413	Mrpl36	-0.132337491554342	5.66991039026495	4.95468380857	0.0335103856071941	0.273692650366635
28728	Plxdc2	0.186081174653314	4.12481511639745	4.95445048351489	0.0335142581628179	0.273692650366635
26444	Nucb2	-0.167002596227423	5.13763316645961	4.9503074489908	0.0335831033012545	0.274080075062182
2518	Adra2b	-0.546471298870145	0.948707429440345	4.98029215199013	0.0336253946047933	0.274250431792598
3393	Atp5c1	-0.0888977578183814	7.8471070959591	4.94188327673088	0.0337235692719627	0.274876069081784
34975	Vps50	-0.104892245207102	7.15879771619179	4.93815773057688	0.0337858958679031	0.274949988064583
3937	Brca1	0.113997551436844	6.76263147264953	4.93781077787273	0.0337917066745121	0.274949988064583
13201	Gm33973	-0.494454218988462	1.76902008492193	4.93749153472632	0.0337970543704532	0.274949988064583
4932	Cenpu	0.141688067006428	5.48369410219667	4.93575444013357	0.033826169076001	0.274963155766983
4637	Cd14	-0.144258198074188	5.15321596787012	4.93457721834999	0.0338459156952167	0.274963155766983
23658	Mast1	-0.430383962741082	1.76284353239234	4.93355382776118	0.0338630922799322	0.274963155766983
20122	Ilvbl	-0.196262729422044	4.16650122480569	4.92997404135054	0.0339232509822245	0.275166152543878
25211	Mlst8	0.208731235365742	4.63287459970471	4.92707980482087	0.0339719750122232	0.275166152543878
7598	Fam126b	-0.136862512307821	5.48511060416007	4.92549095368897	0.033998755850507	0.275166152543878
34236	Ubap2	0.114593884594576	7.25323649864312	4.9708164904285	0.0340054037678927	0.275166152543878
30220	Rnf215	0.221192756803404	4.13304297279619	4.92389212401721	0.0340257283594935	0.275166152543878
8705	Gm10051	-1.15604609732505	-0.1182000680072	4.92371139561545	0.0340287787587265	0.275166152543878
27849	Ovca2	0.275333937518823	3.6466494574426	4.92297757266048	0.0340411675828142	0.275166152543878
33694	Tomm20	-0.0934798240632852	8.09077955700696	4.93253119188636	0.0340600040438927	0.275166152543878
33764	Tpst1	0.121361307539994	6.23471430080916	4.91778344305662	0.0341290000703855	0.275233228570305
6520	Dhx9	0.101311089159465	8.65020708741649	5.0555512445851	0.0341310097784939	0.275233228570305
32544	Suds3	0.109470151375361	6.84443160842368	4.91638909377982	0.0341526209358449	0.275233228570305
35578	Zfp446	-0.512074148780816	1.760245973235	4.91629099205533	0.034154283498494	0.275233228570305
35388	Zcchc24	0.183924593999271	5.66059979805832	4.92415501989804	0.0342938561535146	0.276002741299293
20394	Junb	-0.0901385475404995	8.22368590762756	4.91195287704942	0.0343018745569789	0.276002741299293
546	1810022K09Rik	-0.177423765800818	5.14073669685944	4.91121413538924	0.0343144368721964	0.276002741299293
26410	Nt5c2	0.172102656492643	5.62044730039383	4.90011546104892	0.0344296389989547	0.276581677771438
20996	LOC101055663	-1.15995085548472	0.812432332260723	4.89999660541705	0.0344316713048748	0.276581677771438
4508	Ccdc66	-0.198974023546614	4.40605579742533	4.898854169384	0.034451212498668	0.276581677771438
34409	Unk	0.192343125021818	4.9781033749047	4.90271263878951	0.0345659855017667	0.277329225783285
30329	Rpl18a	-0.0842565767605974	9.74545635104055	4.92754693946241	0.0346252645096352	0.277630877924783
31179	Sin3a	0.119969610671547	6.80324215041502	4.88940181507653	0.034714039328032	0.278111185469855
2174	Abcc2	-1.09595720854868	0.179765267593441	4.88271357511868	0.0347286048860834	0.278111185469855
7283	Eomes	0.262267568857445	3.07476797824769	4.87754197872051	0.0348180039324859	0.278608002041304
35418	Zdhhc5	0.102203735567536	6.90335707588195	4.87660897061141	0.0348341594118022	0.278608002041304
30223	Rnf219	-0.163827701232114	4.75929527636846	4.87287509845089	0.0348988959255993	0.278618109781204
8227	Frmd4a	0.171965533241499	4.91675572323519	4.88301055035633	0.0349048514460826	0.278618109781204
27814	Osmr	0.284523401726115	3.19348239092401	4.89092586905045	0.0349346687531243	0.278618109781204
25648	Mutyh	-0.262659940866519	3.59306603990655	4.8703963051523	0.0349419455686974	0.278618109781204
6195	Dact1	-0.274262161386366	3.18708241277394	4.87203490685299	0.0349559995607648	0.278618109781204
26481	Nup133	0.0900865982836071	7.57944575656212	4.86901419022035	0.0349659744176802	0.278618109781204
23371	Lsp1	0.465168427598914	8.19384583232088	5.53683146909793	0.0350281594954258	0.278793016511549
23605	Mapk14	0.107219244541547	6.90548210976389	4.86470344771146	0.0350410361796188	0.278793016511549
8318	Fzd5	-0.14678874726592	5.11237114515573	4.86400347085196	0.0350532414356575	0.278793016511549
3386	Atp2b4	-0.166994785470943	4.31669945278348	4.85943672288589	0.0351329853610472	0.279096081109259
32772	Tanc1	0.177638480663812	6.64448679974252	5.38983444074948	0.0351349381294905	0.279096081109259
32841	Tbc1d10c	0.597722362253732	2.04995884642137	4.85293578581456	0.0352468490041146	0.279811470240352
33275	Tm9sf2	0.0860797712062238	7.72538760391542	4.84957976556812	0.0353057887238785	0.280105715371292
5004	Cetn2	-0.171043281089839	4.93059722061379	4.84442110499842	0.0353965990947407	0.280597846644188
1573	5430416N02Rik	-0.213031176953749	3.87432983358925	4.84066878998043	0.0354628146678359	0.280597846644188
3094	Arhgap28	-0.273636449773462	2.9289950474129	4.839241003177	0.0354880460989555	0.280597846644188
3789	Bcl7b	-0.133485968292504	5.81354558434996	4.83739214543767	0.035520747986865	0.280597846644188
7987	Fermt2	-0.146487659549357	4.83162160219469	4.83602001197057	0.0355450392377572	0.280597846644188
20702	Klhl23	0.256784902146607	3.42945430507773	4.83545599244909	0.0355550295396605	0.280597846644188
23609	Mapk3	0.120389172527627	6.21888254521543	4.83464287406643	0.0355694375013767	0.280597846644188
30748	Scml4	0.456369972696795	1.46338565721341	4.86516181030442	0.0355815027043223	0.280597846644188
2643	Akap8l	-0.164410483077736	4.95123441773092	4.83302672193331	0.0355980938490588	0.280597846644188
4777	Cdca8	0.0960362144120643	6.98588609415886	4.83251013647797	0.0356072589070746	0.280597846644188
25810	Nadsyn1	-0.321204497959273	3.05357648737388	4.83128305796561	0.0356290396883949	0.280597846644188
34177	Twist2	-0.362723415271747	2.11518372220109	4.83118522119652	0.0356307769342796	0.280597846644188
28190	Pde4a	0.213774825988242	4.84602911844559	4.84317271309415	0.0357315753424622	0.281218698377522
579	2010107E04Rik	-0.112399131473545	6.49529288449733	4.82002284934238	0.0358295970458903	0.281784249247996
28000	Parpbp	0.186138791663269	4.88255833797791	4.81789837559626	0.0358675758094845	0.281784249247996
7126	Eif2s1	-0.083247701996929	8.50649356271247	4.81779351744132	0.035869451485688	0.281784249247996
64	1300002E11Rik	-0.345629884873249	2.53427238347473	4.81530334898249	0.0359140267932472	0.281961442726873
2188	Abcf3	-0.126420125676694	5.62478200036872	4.8110701027312	0.0359899443674503	0.282016414587277
2868	Ankrd40	0.148530106796209	6.0032044574189	4.8178225233665	0.0359953245366738	0.282016414587277
8043	Fgl2	-0.0967656884783098	8.20041080617819	4.8088769583234	0.0360293450472583	0.282016414587277
22965	Lbr	0.0698716412047348	8.9304380595982	4.80807291858844	0.0360438018450227	0.282016414587277
28601	Plat	-0.2230956436336	3.67145002371086	4.83667400042607	0.0360847316253415	0.282016414587277
3748	Bc1	-0.291516456966444	3.65065925089415	5.01164893265806	0.0361055560555828	0.282016414587277
5301	Clgn	-0.234988786054311	3.64144161441089	4.80345244803827	0.0361270029675175	0.282016414587277
35143	Whamm	-0.161035653249828	4.67570878438575	4.80232520782639	0.0361473333866326	0.282016414587277
20330	Itm2a	-0.299398650657267	2.73554029537152	4.80180873446919	0.0361566524929231	0.282016414587277
35022	Wac	0.0836695807447555	7.6657871570133	4.80169122223198	0.0361587732221641	0.282016414587277
31759	Smpd4	0.110067081760712	6.70168999697485	4.80132703498583	0.0361653465372287	0.282016414587277
4665	Cd244	0.161038595790961	5.09935261563203	4.80003270525051	0.03618871891678	0.282016414587277
30826	Sec14l1	-0.128360541774004	5.78775567535099	4.79900216891927	0.036207339756461	0.282016414587277
28191	Pde4b	-0.194083634900436	4.79744119717254	4.79178420071809	0.0363380584096673	0.282862515462486
8032	Fgfbp3	-0.290228008837356	3.16919808718702	4.78952769896065	0.036379030793692	0.28300941027535
6465	Dgat2	-0.307984111000087	2.83855741751019	4.78704262776517	0.0364242124001033	0.283128710013438
4691	Cd36	0.147253659804222	6.97150038827552	4.78580576952547	0.0364467230518833	0.283128710013438
23785	Med18	-0.232947186822149	3.53842157491953	4.78503831231841	0.0364606983843935	0.283128710013438
7802	Fam8a1	0.123597349995095	5.59175783434887	4.78174411723497	0.0365207525912851	0.283423173897821
33233	Tlcd2	0.708017721746252	0.61896306899612	4.77988581775568	0.0365546781097662	0.283514629434013
28209	Pdgfb	0.176342089824037	4.89678994911191	4.77712529558011	0.036605139007762	0.283734143459075
33187	Tigar	-0.144936460604324	5.71005251643212	4.78235604923878	0.0366942765256536	0.284253001156076
30297	Rpa1	0.0750204183994644	8.72911049729691	4.76905540056949	0.0367530937187837	0.284536496414163
35350	Zbtb7b	0.110265943475694	6.60424865016797	4.76537543485173	0.0368207817352649	0.284594552979237
35910	Zranb3	0.171114777826128	4.67523502125397	4.76500421482599	0.0368276174622218	0.284594552979237
3334	Atg14	-0.173386260116874	4.5679387612974	4.76409143120376	0.0368444316156111	0.284594552979237
13531	Gm34484	1.76577082166987	0.776336314826974	4.76381670922901	0.0368494938570538	0.284594552979237
7447	Etv4	0.127742461707783	5.87462712926961	4.75912481826532	0.036936068894425	0.285091237006095
26295	Npm1	-0.0732787739173087	9.95087779870624	4.75790174100748	0.0369586740498961	0.285093868198144
2981	Apip	-0.17763032932531	4.79984541313075	4.75645413118232	0.0369854487909741	0.285128640438545
8241	Frs3	-0.779826996354615	0.321889781431333	4.75439941985712	0.037023489137476	0.285144153283788
29106	Prkag1	-0.112368848286776	6.71191925361577	4.75242807193466	0.0370600267067409	0.285144153283788
33834	Trim11	0.188916669393303	5.16708339297954	4.77915797058848	0.0370718654700084	0.285144153283788
5850	Ctsd	-0.127670072025479	5.65548454393464	4.75005599340762	0.0371040442997554	0.285144153283788
27885	P3h4	-0.813653440837365	-0.0685861524821077	4.7495230444413	0.0371139419298403	0.285144153283788
29746	Rasa4	-0.152227876689439	6.22793254328405	4.74913931354058	0.0371210701697833	0.285144153283788
23613	Mapk8	-0.121881488940662	5.62648013701956	4.74660146626402	0.0371682516416364	0.285335409035464
20392	Jtb	-0.129127328536732	6.0499697250675	4.74472224193984	0.037203231212016	0.285432819454683
19639	Hnrnpd	-0.0841434804538726	8.25200062606796	4.74084223574835	0.0372755680151039	0.285816555948147
20187	Ints2	0.122661371723893	5.9091271985578	4.73722481879739	0.0373431490996502	0.286163389719343
27974	Paqr9	-0.501983484117103	1.13442490433432	4.73154676301666	0.0374495002356781	0.286806728778623
34032	Tspan8	0.385029349391116	2.03390198545478	4.72832844275641	0.0375099284523421	0.286922617266561
35404	Zdhhc15	0.421368596818804	1.60106874375953	4.75814251899998	0.0375132436530884	0.286922617266561
2533	Aes	0.0885094620684875	7.98418299977078	4.7271621615052	0.0375318534885973	0.286922617266561
28280	Peli3	-0.636755923105932	0.55909508387303	4.72046593540309	0.0376580106256605	0.287628666198116
8278	Fubp1	0.0821646581537952	8.13875100577788	4.71980284506931	0.0376705287231812	0.287628666198116
6523	Diaph2	0.234260022604261	3.71038772776837	4.71868738672589	0.0376915971792611	0.287628666198116
5704	Crot	-0.117208747192896	5.88292941825124	4.71334582597467	0.0377926675117074	0.288228175990121
30354	Rpl36al	-0.0991919891593224	7.16100065432636	4.70902495978021	0.0378746437144651	0.288681436168884
29245	Prr5	0.204889539674391	5.39531783251219	4.70586647642472	0.0379346912039402	0.288967115328051
8428	Gapt	-1.05149911673105	0.85521003899521	4.70421402951938	0.037966148567595	0.288981150255711
33916	Trmt10a	-0.183457001888307	4.46766129194225	4.70339928445053	0.0379816693385679	0.288981150255711
8631	Gkap1	0.131530338200102	5.76988994533691	4.69918610128376	0.0380620417182399	0.289259595796469
26222	Noc4l	0.116683110849	6.26000059971967	4.69911260416514	0.0380634454445177	0.289259595796469
23880	Mex3d	-0.217823498545737	4.11771264781781	4.69484211507582	0.0381451060418575	0.289646543422662
29058	Prdm1	-0.286034859236444	2.99904454302177	4.69408503384506	0.0381596031826655	0.289646543422662
25242	Mmp25	0.200878609497078	5.10746769205443	4.69224728372717	0.0381948190729048	0.289742096106958
28467	Pigw	0.275906534217047	3.37204142962544	4.68951623551768	0.0382472191074742	0.289827341963472
29134	Prkx	-0.110526832699751	6.71154582565717	4.68930244966475	0.0382513243200521	0.289827341963472
7744	Fam3c	-0.239389902147201	3.51248206766805	4.68489130042839	0.0383361379049323	0.290298193892761
32335	Ssbp3	0.135033119324558	5.81333789016715	4.68326162269202	0.0383675243957186	0.290364154779655
5885	Cuta	0.145755630750534	5.63504769463011	4.67942061055423	0.0384416120270706	0.290753007682598
35100	Wdr74	-0.104674651290375	6.64717331081359	4.67344034898326	0.0385572774555011	0.291239876255447
20700	Klhl21	-0.14048830115849	5.00775145078053	4.67314402097846	0.0385630187819375	0.291239876255447
23729	Mcm7	-0.0781829672935766	8.58328737035771	4.67256626050661	0.0385742155508972	0.291239876255447
22938	Lancl2	0.158538802900203	5.06944409138318	4.66800687694877	0.0386627006905403	0.291722014534259
31688	Smarcc1	0.111352351877825	7.8422031223254	4.85809318700998	0.0386876948580488	0.291722014534259
29373	Psmd8	-0.0876700648257584	7.45375860176572	4.66575842163051	0.0387064195777981	0.291722014534259
4852	Cdkn3	0.215007833254118	4.14218415205782	4.66354679275897	0.0387494756961084	0.291874727228628
18867	Gnl1	0.118257248895621	6.39740273878925	4.65465782295125	0.0389230611515863	0.29300987539451
34045	Tsr3	-0.200783233124069	4.12812291195634	4.64966077818087	0.0390210214814891	0.293347573194944
26279	Npc2	-0.086511166988847	7.97578101990584	4.64691021420299	0.0390750587966822	0.293347573194944
3099	Arhgap33	0.26117361615886	3.67320905431625	4.64575237404594	0.0390978303369441	0.293347573194944
6974	E4f1	-0.181512560352424	4.69142307446135	4.64575054839243	0.0390978662541179	0.293347573194944
32858	Tbc1d2b	0.22258064061803	4.58977145589289	4.64575003704358	0.0390978763141962	0.293347573194944
31343	Slc24a4	0.395524498298442	1.77249630905182	4.6744292471031	0.0391053734825279	0.293347573194944
20570	Kdm4b	-0.193671614118553	5.17633715171399	4.66704528029005	0.0391767195047532	0.293532873558736
6996	Ecd	0.136470548312029	5.84425517657491	4.64171842992994	0.0391772815657406	0.293532873558736
19805	Hspa9	-0.0685288643927536	9.62272067671929	4.64062514408586	0.0391988452780507	0.293532873558736
25390	Mrpl11	-0.107882688018598	6.39171957966028	4.62973106052273	0.0394144355795231	0.294954081470179
31969	Snx15	-0.163290264190749	4.85212142814278	4.62615644205222	0.0394854613579778	0.294954081470179
29226	Prr13	0.103854468095618	6.83012845272177	4.62612196817653	0.0394861470239583	0.294954081470179
33390	Tmem175	0.165248909342182	4.52483161927361	4.62569548474791	0.0394946306277382	0.294954081470179
30836	Sec23a	-0.105797873567218	6.54389577898161	4.62523428452275	0.0395038070848385	0.294954081470179
31673	Smad5	-0.133788478326198	6.17364715170807	4.67490652495833	0.0395572006846438	0.295018169945928
8316	Fzd3	-0.748354040406363	-0.00563153163922694	4.62176394595586	0.0395729317066813	0.295018169945928
6844	Dusp1	-0.178746432614684	5.79288479257801	5.01438364395556	0.0395900981210109	0.295018169945928
9359	Gm14139	-1.0197361859309	-0.117749915490857	4.61829775507368	0.0396421071841295	0.295018169945928
35151	Wipi1	-0.346732099487332	2.19494199503264	4.61805784578344	0.0396469000458737	0.295018169945928
22915	Lair1	-0.296327526793926	3.49338640118972	4.61543515037594	0.0396993375458736	0.295018169945928
2675	Alas1	0.122386436398957	5.68522773568145	4.6150818891981	0.0397064064156532	0.295018169945928
28997	Ppp2r1a	0.0816210232823435	7.9919099597929	4.6141572379226	0.0397249155727095	0.295018169945928
32763	Tagap	-0.356573602422293	3.1097032022905	4.61306490145359	0.0397467936483336	0.295018169945928
20100	Il33	-0.698558603394463	0.394615340241564	4.61238757858028	0.0397603662321021	0.295018169945928
4978	Cers2	0.0851545343886821	7.78999215212214	4.61135424277232	0.0397810826781123	0.295018169945928
2009	A930024E05Rik	-0.460216219828316	1.83731779113153	4.61584413958569	0.0397968257103526	0.295018169945928
30533	Runx1	0.138241662716352	6.72524909475593	4.60950976622939	0.0398180906385171	0.295018169945928
18874	Gnpda2	-0.334981654941702	2.83300516602549	4.60783565878262	0.0398517132270024	0.295018169945928
5372	Cmtm8	-0.267540988514071	3.20528826040749	4.60752380114571	0.0398579800083136	0.295018169945928
3124	Arhgef19	-0.406348136330983	1.76757341602492	4.60530692683809	0.0399025595217723	0.295109007843809
8481	Gca	-0.482017926452122	1.41827229718499	4.60343285232174	0.0399402886096926	0.295109007843809
26240	Nomo1	0.0838455723795997	7.70547290771149	4.60252894256749	0.0399585003235363	0.295109007843809
31981	Snx29	-0.430985716274057	1.88617808344758	4.60233355815773	0.0399624380789665	0.295109007843809
2823	Ank1	0.240163018297224	4.00327194189259	4.67320811012973	0.0400024395350746	0.295234143081632
31109	Sh3kbp1	0.214974831490318	4.76178879512769	4.69220265658072	0.040071662997659	0.295574680118101
7198	Elovl4	-0.16462508635629	4.4724194397287	4.59471065194263	0.0401164046630133	0.295734347558944
4689	Cd33	-0.814685071949332	-0.16794909665928	4.59188308295212	0.040173682234615	0.295817677378178
2688	Aldh2	0.123153230580862	6.44478157654892	4.59156353092545	0.0401801610288936	0.295817677378178
19906	Ier5	-0.101655481790727	7.05758750475456	4.59073258429568	0.0401970135601741	0.295817677378178
6493	Dhrs13	0.170439017264694	4.66633114908216	4.58906782561888	0.0402308002548907	0.295896264941916
8531	Gemin2	-0.120664403551369	5.86269658884091	4.58664200065306	0.0402800892083802	0.29608871544966
5715	Cry2	-0.342961452222836	2.68584688435536	4.58281741961161	0.0403579343672444	0.296490734120806
28811	Pole	0.130149389288582	7.49815734204344	4.91113845578488	0.0404455901328891	0.29696432434154
18440	Gm6377	-0.28090434256962	3.68829850968702	4.57449416593386	0.0405279206906075	0.297398294809874
4942	Cep135	0.165230121432441	5.0414429841752	4.57313092577712	0.0405558376151913	0.297432703701331
25891	Ncf2	-0.114502735983233	6.93037088800927	4.5698715970968	0.0406226695713981	0.297752309022182
20639	Kifc1	0.0970011316354415	6.87493262066443	4.56708308214048	0.0406799442629314	0.298001536777367
6107	D17Wsu92e	0.102062004331789	6.96224735911872	4.56555053870832	0.0407114599587387	0.298061889520668
30960	Serpinb1b	0.239789985848143	3.53138478526853	4.56175640468684	0.0407895999484229	0.298463329908317
3352	Atl3	0.0852231769024969	7.95693764754899	4.55926361499395	0.0408410291116514	0.29859664707092
6221	Dbf4	0.0889076212351103	7.24628673633635	4.55861331778773	0.0408544572954511	0.29859664707092
7233	Emp1	0.08822341783101	7.32990770179888	4.55305837420055	0.0409693622456983	0.299265649490112
35865	Zkscan8	0.247607970036076	4.3228955653072	4.64345300698227	0.041070403130981	0.299832675081079
34993	Vsir	-0.27101134437031	3.89973063981368	4.56582455715536	0.0411066136988374	0.29992603328411
28322	Pfkfb3	-0.179952551494729	4.71524161325753	4.54397427702448	0.0411580394446004	0.30013023638275
32594	Surf4	0.0785656303807133	8.15169001536225	4.54205247211714	0.0411980785092517	0.300178230463457
3112	Arhgdia	0.0675967022841361	9.75591069748443	4.54125064222312	0.041214796647433	0.300178230463457
3596	BC005561	-0.458063980616697	1.53264432509503	4.54028463431696	0.0412349478629614	0.300178230463457
28133	Pcmtd1	-0.151943859426597	5.18184480566663	4.53791076865078	0.0412845137366602	0.300291921582204
3861	Bloc1s3	-0.255470011646846	3.52229124221228	4.53729088226132	0.0412974677006061	0.300291921582204
6213	Dapp1	-0.163152790689034	5.22127586478728	4.52939692868602	0.0414628240518388	0.301218961197365
19448	Herpud1	-0.0829801813394046	7.94903957499488	4.52729010940281	0.0415070798073945	0.301218961197365
32884	Tbpl1	-0.118348790006261	5.71017902523893	4.5271747356792	0.0415095048519734	0.301218961197365
2754	Amacr	0.416073231454771	1.74470106184356	4.52672057281185	0.0415190524414954	0.301218961197365
27838	Otud3	-0.201395348511522	4.28363625253876	4.52487572374342	0.041557860571868	0.301286013519015
708	2610016A17Rik	-1.14983488304583	-0.605997280369505	4.53762521013507	0.0415821931578938	0.301286013519015
25744	Myo9b	0.0932984858486386	8.10167994120008	4.53183521924377	0.0416045352965982	0.301286013519015
33602	Tmub1	-0.356573705134134	3.80159220754006	4.56796816438461	0.0416891982355277	0.301286013519015
28810	Poldip3	0.0832948370809143	7.56170389838323	4.51532634729898	0.0417593833828046	0.301286013519015
28689	Plin2	-0.129012670401655	6.3929200491423	4.51489794266771	0.0417684494216771	0.301286013519015
8377	Gad1	-0.686786983159321	0.221518018562121	4.54210895095181	0.0417770609053954	0.301286013519015
2695	Aldh5a1	0.350994646106235	2.31720413255871	4.51403981707488	0.0417866159082817	0.301286013519015
25918	Nde1	0.122506126601319	6.21253551386174	4.51323934920551	0.0418035696660681	0.301286013519015
3137	Arhgef6	-0.144960515725827	6.88415750954773	4.52040615221865	0.041845282693711	0.301286013519015
5183	Cipc	0.151833562416111	5.28585719036409	4.51069455163254	0.0418575185875946	0.301286013519015
19759	Hscb	-0.23552952531739	3.64022966602829	4.51063823070537	0.0418587134450561	0.301286013519015
4213	Cadm3	0.66261298228236	0.346571740095983	4.51005891309554	0.041871005952008	0.301286013519015
32947	Tcirg1	0.0970045682248964	7.70909755457632	4.50798382915122	0.0419150698357872	0.301286013519015
30537	Runx3	0.119194023433383	6.55272133508652	4.50630434374273	0.0419507708652427	0.301286013519015
27917	Pafah1b3	0.205026057226104	5.02777322025283	4.5049357271817	0.0419798886059828	0.301286013519015
32647	Sympk	0.0786390641620375	7.87986649327898	4.50466610901279	0.0419856274530044	0.301286013519015
3362	Atp10d	-0.228133383667502	4.14346457380204	4.50323742931196	0.0420160515243542	0.301286013519015
30021	Rhbg	0.419101172442062	2.00501729939996	4.58831326454511	0.0420290582368368	0.301286013519015
26221	Noc3l	-0.113018686061883	6.19407812632665	4.5019153228181	0.0420442278347644	0.301286013519015
26367	Nrgn	0.361984531506413	2.10716233756594	4.5010898853176	0.0420618298993196	0.301286013519015
19642	Hnrnph1	0.0717539914010203	8.91998538057524	4.50037209092609	0.0420771431562561	0.301286013519015
23226	Lrch1	0.134975796913308	5.5152406405547	4.50008862004173	0.0420831923571612	0.301286013519015
25592	Mtus1	-0.587050295931082	0.849823551183482	4.49917044027277	0.0421027927036246	0.301286013519015
7570	Fam102b	-0.102295770926719	7.03052385103999	4.4985279376923	0.0421165141896944	0.301286013519015
32244	Spry4	0.138322730287855	5.46420770682321	4.49734054937587	0.0421418854549701	0.301299186628081
23464	M6pr	-0.0696139947129523	9.27379351489872	4.49592895613581	0.042172069384971	0.301346734639818
6863	Dusp5	0.118664130548468	5.60520069233025	4.49104013409802	0.0422767915993243	0.301664402863966
23452	Lyz2	-0.274286815156725	6.48199413512782	4.73969911571882	0.0422829550742312	0.301664402863966
7970	Fdps	-0.0947441535142764	8.11209922964193	4.49055493785356	0.0422872005576586	0.301664402863966
23567	Map2k4	0.106949971263895	6.56548411639022	4.48800706936084	0.0423419067949596	0.301886479125533
5875	Cuedc1	0.216259229592435	4.52132200357482	4.52873673235427	0.0424619965033864	0.302541323823316
7483	Exosc10	0.0867787656481859	7.41737130587033	4.48154502596989	0.0424810074372762	0.302541323823316
6796	Drosha	0.105057992999466	6.83591584549514	4.47895293013521	0.0425369464798812	0.302771317217831
23543	Man2b2	0.145562446418638	5.62407569940511	4.47721065954976	0.0425745915945834	0.302839205407654
21521	LOC105246895	0.675826584980501	2.33679360671135	4.48461453436661	0.0426092584202476	0.302839205407654
29460	Ptpn2	-0.104127919307126	6.43833116095966	4.47522990398687	0.0426174344509639	0.302839205407654
35627	Zfp579	-0.505249173264312	1.30452651337774	4.47394096770189	0.0426453392038242	0.302869422354392
3061	Arf5	0.102670715549934	7.81068088976065	4.55045324285816	0.0426729276487086	0.302897360610706
19716	Hpcal4	-0.486947609070891	1.1895650162123	4.49727478970776	0.0427277915172684	0.302965099240114
31944	Snrpb	0.0835596567603805	8.14377293362532	4.46919352801679	0.0427482932559075	0.302965099240114
2804	Anapc7	0.111021802086818	6.25441437263413	4.46753112965161	0.0427844094399489	0.302965099240114
7929	Fbxw2	-0.132467778189954	5.64385551200001	4.46724297311107	0.0427906731766183	0.302965099240114
30167	Rnf113a1	-0.358623904291864	2.48146752789825	4.46677856102009	0.0428007703651203	0.302965099240114
26023	Nenf	0.275952284657866	3.94625081942785	4.46491633960207	0.0428412850555635	0.303084339854415
31777	Smyd4	0.172637063834828	4.39232688933295	4.45829573879544	0.0429856678323439	0.303937866699704
32467	Stk32c	-0.213132035106226	3.67375184655601	4.45678559033122	0.0430186767394027	0.304003397156761
30512	Rtn2	0.661977629671481	0.547702154287629	4.45548090360799	0.0430472172569903	0.304037295629212
29315	Psd4	0.0896760765275558	7.21983386329018	4.45404353464447	0.0430786845299799	0.304091816651815
23326	Lrrc8a	0.157329730313938	5.04977641431884	4.45294021227852	0.0432114562872331	0.304860990500286
34296	Ubn1	0.0985485012135502	6.86803231299371	4.44521562594548	0.0432725071508456	0.305123598054283
27853	Ovol2	-0.475112582472516	1.24207670869282	4.46871351736222	0.0433459733645151	0.305473411630498
28797	Pofut1	0.163035831238889	4.97148737480662	4.43774636374031	0.0434372543342314	0.30582534769585
33986	Tsc2	0.122783213653674	6.5675850559412	4.44234695158938	0.0434436788331708	0.30582534769585
7760	Fam53c	0.121042879101331	5.96051985169505	4.43553479842892	0.0434861673695908	0.305833086112047
20396	Junos	-0.49264253927138	1.47375388218629	4.43445590340587	0.0435100513569905	0.305833086112047
35460	Zfp13	-0.78022542385651	0.0545813317293322	4.43416788780921	0.0435164297458921	0.305833086112047
35696	Zfp710	0.126693215235563	7.10449383802684	4.43128016887099	0.0435804384156789	0.305995907301841
19691	Hoxb8	-0.54787336473282	0.771561824906655	4.45659966466554	0.0436111635615684	0.305995907301841
23938	Mgrn1	0.143507227686404	5.70445664269842	4.42968360786662	0.0436158722777213	0.305995907301841
25932	Ndst2	0.160075070634134	5.8317176337155	4.42822710268923	0.0436482256025356	0.305995907301841
29844	Rbmx	-0.195004131463797	4.58551848573606	4.427314723536	0.0436685058093467	0.305995907301841
31197	Siva1	-0.11874319889211	5.69272807412982	4.42666397794835	0.0436829768487126	0.305995907301841
3174	Arl6ip4	0.149068065788786	5.21079543255675	4.42437203422179	0.043733986570715	0.306185728834339
8518	Gdf6	-0.675910971922811	0.247596092561502	4.44890060032552	0.0437806448335771	0.306344894586861
32134	Specc1	0.249482817992937	2.98251786900059	4.44698228279515	0.043822987082796	0.306473702673513
29418	Ptger2	0.208989133628653	4.1761903062064	4.41501530926238	0.0439429165346549	0.307144675887694
31677	Smagp	0.215900346220231	3.56739793767371	4.41133882911571	0.0440253125597506	0.307552715399676
32337	Ssc4d	0.341045878003978	2.92119433780905	4.40538166199904	0.0441591862822266	0.308319727559384
7877	Fbxl3	-0.116943113818042	5.94332015519547	4.40350965505573	0.0442013484745567	0.308445922188936
1549	5031439G07Rik	0.0854796157116352	8.47222129647131	4.40196665923758	0.0442361340714639	0.308510336575137
23070	Lgr4	-0.206076603365521	3.87984437242492	4.40096352525001	0.0442587651923878	0.308510336575137
35517	Zfp318	0.165410836443682	5.53541508874956	4.47404002582235	0.0443286108317032	0.308829086887899
7588	Fam120a	0.0727669345203745	9.16713223346826	4.39625130798918	0.0443652466416239	0.308916249725935
29625	Rab3il1	-0.456997679563653	2.70803560778209	4.39051875476035	0.0444951675217948	0.309502051796218
19057	Gramd3	-0.162680661170559	5.14571357687631	4.47765340935214	0.044497717872459	0.309502051796218
700	2510002D24Rik	-0.415828864998974	2.55186286430933	4.41025625783988	0.0445829602169808	0.309770075278505
32938	Tcf3	0.124574294752307	6.38042128320424	4.38658192931682	0.044584634809706	0.309770075278505
6573	Dlst	0.0794967694318075	7.92862237604206	4.38341964660932	0.0446566444711969	0.309848449624469
33993	Tsen34	0.134137257941326	5.29206614719505	4.3831911626618	0.0446618523668627	0.309848449624469
31812	Snhg6	-0.141185261412229	5.4576928966729	4.38240513762912	0.0446797735884093	0.309848449624469
28275	Peg13	0.808625736550325	0.7419482604968	4.38183818644776	0.0446927049165478	0.309848449624469
7915	Fbxo5	0.10151019675769	6.48453798317829	4.38017771122926	0.0447306018072693	0.309943374535759
32477	Stmn1	0.0770112252126375	8.16496082754039	4.37824448754993	0.0447747685038112	0.310081617464198
33601	Tmtc4	0.17557679784708	4.4715243010906	4.37619665239173	0.0448216063697232	0.310238199764489
25299	Mospd2	-0.129717498810767	6.32296844541698	4.37492832191423	0.0448506427274618	0.310271464141085
5410	Cnot6l	0.0973623533961273	7.06916609047369	4.37231906265066	0.044910443069731	0.310354847421086
6526	Dido1	0.132373386423452	6.42064679111142	4.38794956577562	0.044911170032899	0.310354847421086
56	1110059E24Rik	-0.146389291502325	5.30567964557956	4.36814990529705	0.0450061775204331	0.310843637081524
4497	Ccdc57	0.516498593095566	1.57302117678666	4.36531704059049	0.0450713564003783	0.311125993912045
31001	Sestd1	0.116912424367162	5.48372491566037	4.36307740315925	0.0451229603257662	0.311219140399727
5228	Clcn6	-0.191682017614876	5.06862648438552	4.36111282965252	0.0451682803935347	0.311219140399727
8636	Glb1	0.209748356535412	4.80378328924431	4.36934271796842	0.0451768353246659	0.311219140399727
23505	Maged1	0.0889636947140963	7.09796905348596	4.35854272643837	0.0452276454446624	0.311219140399727
2486	Adh1	-0.77558523142219	0.111842468235929	4.3584945347411	0.0452287594177114	0.311219140399727
31487	Slc38a3	-0.489793275484298	1.07772114474271	4.38435466211978	0.0452306771014364	0.311219140399727
30607	Samd4b	0.116195752688094	6.67041628247204	4.3625141211271	0.0452725189500942	0.311231788701036
30237	Rnf4	0.0741676489594682	8.31481361239202	4.35435622611478	0.0453245318962203	0.311231788701036
18919	Gpatch11	-0.170988894828453	4.6938932126064	4.35373814103462	0.0453388554740424	0.311231788701036
23508	Magee2	-0.819764650726348	-0.0844382550216275	4.37834390114692	0.0453684063443303	0.311231788701036
18890	Golm1	0.121294582080167	6.01301823769885	4.35176234086753	0.0453846765876166	0.311231788701036
35287	Ypel5	-0.163314816920075	4.8889940285259	4.35099636361979	0.0454024543073724	0.311231788701036
8593	Gimap9	0.468525099250697	1.19585383311323	4.37652741527077	0.0454101206942682	0.311231788701036
35681	Zfp68	-0.120489557843335	6.05288073448414	4.34994108028638	0.0454269592410961	0.311231788701036
8080	Fkbp15	0.140402048378096	6.09725596648385	4.34565197058489	0.0455267085491279	0.311443376177368
20319	Itgb7	-0.166062926198214	6.83262883654103	4.36526153878339	0.045540491020215	0.311443376177368
17546	Gm41678	0.713252547907531	0.369815282546782	4.34490130611712	0.0455441912790732	0.311443376177368
23598	Map7d2	0.738497048589034	0.0832513326596039	4.37022727122056	0.0455551303069278	0.311443376177368
5333	Clptm1l	0.07637045206193	7.91870853984891	4.34319064875907	0.0455840597560328	0.311474858685165
26163	Nln	-0.13018867162378	5.57505461344876	4.33808247278947	0.0457033411660337	0.312123351269899
3577	B9d1	-0.568614655592419	1.48833907646575	4.3355603048143	0.0457623641500389	0.312135252207063
8201	Foxp4	0.124072628358294	6.16663281448343	4.33513686040972	0.0457722817503001	0.312135252207063
23847	Metrnl	-0.238577198992565	3.42712185991295	4.33433474417133	0.045791074857477	0.312135252207063
22910	Lactb2	-0.142707506963385	5.17619486640873	4.33294474538189	0.0458236619756832	0.312135252207063
7698	Fam206a	-0.184868217408024	4.83673969628737	4.33206175297865	0.0458443762025871	0.312135252207063
31726	Smim14	-0.133472106364425	5.71260394851988	4.33112364421147	0.0458663947921366	0.312135252207063
18843	Gnas	0.0696391543638417	9.07345473664679	4.33072665755721	0.0458757160994684	0.312135252207063
30231	Rnf26	0.133452789443847	5.53115110376056	4.3287663304546	0.0459217757009257	0.312210436478967
3213	Arrb1	0.106993225389891	7.03457284383817	4.32818135906208	0.045935530052821	0.312210436478967
34084	Ttc32	0.336970639942276	2.591488401137	4.32323314888771	0.0460520596557518	0.312589995447026
30032	Rhobtb3	-0.877799031439635	-0.256836886455823	4.32232187695982	0.0460735557136059	0.312589995447026
23962	Mief1	-0.119959333474526	5.74204231032824	4.3214410904855	0.0460943432285418	0.312589995447026
2932	Ap1ar	0.109525943784806	6.37958098523104	4.32100041865411	0.0461047474665076	0.312589995447026
35937	Zswim8	0.108043243088925	7.0553033114767	4.32909334985913	0.0461134323623141	0.312589995447026
30745	Scmh1	0.157836324240946	5.1874669448699	4.31872128270953	0.0461585993461416	0.312642277627525
20145	Ing3	-0.112791234695981	5.82709232366099	4.31824015966386	0.0461699763368723	0.312642277627525
29341	Psma7	-0.0907252685400131	7.34027307282874	4.3158723167893	0.0462260134536986	0.312856290842817
6275	Dcstamp	0.544606640436614	0.993656376607594	4.30936360437464	0.0463804371721569	0.313446106451944
27944	Pan2	-0.1460317267789	5.38203304323951	4.30878893317223	0.046394099123822	0.313446106451944
19459	Hexdc	-0.335641050234605	2.93416629976638	4.31005131509009	0.0464330774065337	0.313446106451944
18855	Gng10	-0.146893791150748	5.90384881804604	4.30657279944205	0.0464468262346441	0.313446106451944
31809	Snhg3	-0.150827322679018	4.85588359319936	4.30654153308266	0.0464475706115281	0.313446106451944
28036	Pbx2	0.156489909107649	4.95528281517859	4.30601819402973	0.0464600320223186	0.313446106451944
4653	Cd200r3	1.76548429781808	0.545704000003991	4.30110608668101	0.0465771769606403	0.314037823727113
30459	Rrm1	0.0681764690203488	8.98350723151202	4.30028511602679	0.0465967875893413	0.314037823727113
32740	Taf1	0.140812409641941	7.09997550170269	4.65285444400421	0.046640814054872	0.314169186729425
2645	Akip1	-0.2013297287831	4.02345936810541	4.29510926201677	0.04672063506906	0.314286819428935
26461	Nudt18	-0.262216754893394	3.33170257517716	4.29500131367724	0.0467232219358015	0.314286819428935
20059	Il18bp	0.559880432169679	1.47674251672274	4.29463882564843	0.0467319097378128	0.314286819428935
32490	Stox2	-0.378686254219587	1.7321697187934	4.29279080164994	0.0467762294722097	0.314419747187215
32554	Sult1c1	-0.358557809590669	2.51076340459129	4.28677941097185	0.0469207190435795	0.315225502283859
23718	Mcfd2	-0.127574737911603	5.56987880301785	4.28456980169876	0.0469739535969575	0.315417659050362
32662	Syngr1	-0.45428585195857	1.3951080691137	4.28096932017224	0.0470608411469644	0.315835466921845
32057	Sp3	0.0860709625773216	7.10551579250702	4.27922283575388	0.0471030519126887	0.315953158586683
5184	Cir1	-0.259794183839888	3.51644933730668	4.27612185847268	0.0471781030123847	0.31624008535544
25257	Mnda	-0.179868442143013	4.96576711011907	4.27541534660539	0.0471952208601519	0.31624008535544
12	0610012G03Rik	-0.172609289745571	4.84118861945646	4.27394961813509	0.0472307555179211	0.316312590512132
23222	Lppos	0.744830560725644	0.29699817090873	4.27293191060334	0.0472554459703013	0.316312590512132
8067	Fignl2	0.399968529856258	1.86704948239886	4.26892076198434	0.0473528994998813	0.316594749782428
20406	Kansl1l	-0.178822910784244	4.45056485864368	4.26602803722499	0.0474233186669059	0.316594749782428
6315	Ddx11	0.162241109236565	5.1522862690192	4.26565946679232	0.0474322993252136	0.316594749782428
26530	Nxt1	-0.14509652691747	5.22963574147026	4.26508023741761	0.0474464167560624	0.316594749782428
30783	Scube1	-0.646712616155163	0.382717673434057	4.28978711791368	0.0474526520845065	0.316594749782428
7701	Fam208b	-0.161056378915071	6.6372672617008	4.63016032503298	0.0474662068173269	0.316594749782428
33922	Trmt13	-0.188193450707394	4.08771088052979	4.26378734863179	0.0474779448843612	0.316594749782428
35640	Zfp605	-0.198257077522124	3.97278006278465	4.26217649267834	0.0475172594502257	0.316594749782428
7464	Ewsr1	0.0727267812936665	8.42186603893122	4.26205943166895	0.0475201178509822	0.316594749782428
19727	Hps5	0.139949642171564	6.04104650325658	4.26026470816838	0.0475639653991776	0.316722088890519
5140	Chrnb1	-0.392393708357252	2.08001784206284	4.25658301054916	0.0476540549919004	0.31715705518258
4075	C1qtnf4	-0.547183901871493	1.29762103814181	4.25361233473292	0.0477268843227136	0.317411823051135
686	2410015M20Rik	-0.169762126376053	4.75713399833066	4.25300002712873	0.0477419110657155	0.317411823051135
3868	Blvrb	-0.131401016379514	5.23612868976622	4.25139947474298	0.0477812153129409	0.317508283384644
20494	Kcnk1	-0.523604132279999	0.78925933167703	4.24921816248364	0.047834838966743	0.317615549527607
23813	Megf11	-0.392611777188536	1.66136410698408	4.27293492894028	0.0478612418760086	0.317615549527607
7569	Fam102a	-0.126727643638607	6.0291448067561	4.2477174677351	0.0478717696671833	0.317615549527607
9120	Gm12708	-1.35602054685971	0.666418149411735	4.24537282356945	0.0479295325821069	0.31767073803112
26596	Ogfrl1	-0.15975623817463	5.49549944198862	4.24536585074656	0.0479297044807594	0.31767073803112
5815	Ctdspl2	0.111042145279688	6.19470816551997	4.24289424367777	0.0479906793388245	0.317910320193299
8528	Gdpd5	0.191985406435596	5.0855732263014	4.24015509048333	0.048058355268826	0.31804203605675
33032	Terf2	0.112580020503174	6.01133504035227	4.24007897374031	0.0480602373892863	0.31804203605675
31740	Smim8	-0.298977772083175	2.97887168049236	4.23734328103222	0.0481279365906588	0.318325531014146
3859	Bloc1s1	0.174491065631814	4.85894648563773	4.23246212539835	0.0482489920760241	0.318961457683784
4254	Camkk2	0.132356328425267	6.01001679239096	4.227038443726	0.0483838994203384	0.319669552861725
34515	Uspl1	-0.105326404867963	6.31688584354968	4.2250659048532	0.0484330677525566	0.319669552861725
18805	Gm9949	0.686979668106842	0.526685856374539	4.22505751786608	0.0484332769286012	0.319669552861725
28466	Pigv	0.376388659017373	3.13502016177366	4.22747992527387	0.0484559626790011	0.319669552861725
34290	Ubl3	-0.0913980074716858	7.04613160441606	4.22189194899544	0.0485122996787086	0.319876414719806
29777	Rassf8	0.130859671039344	5.32638057691755	4.21742744854734	0.0486239915230093	0.320398354518802
3412	Atp6v0a1	0.112129299068265	6.34757187398146	4.216046392304	0.0486586003126844	0.320398354518802
25961	Ndufb4	-0.175645418763344	4.53062186593048	4.21573047829037	0.0486665208542811	0.320398354518802
29561	Qser1	0.141539988220035	5.74820174806194	4.21928220289469	0.0487803307740214	0.320966158113803
8099	Flii	0.093820375476502	7.41018650469434	4.21017266945751	0.0488060998509929	0.320966158113803
28942	Ppm1k	-0.2053783471329	4.0949661911333	4.20883908960264	0.0488396575593869	0.320966158113803
25944	Ndufa5	-0.109280075747077	6.72263415077275	4.21638294057691	0.0488530294544164	0.320966158113803
5624	Cpox	-0.108879244665681	5.90810063419134	4.2047121764731	0.0489436682315794	0.321362920989297
3625	BC030867	0.143542572549256	4.99576682835098	4.20392194331424	0.0489636125615086	0.321362920989297
33709	Top2a	0.0798681394243016	9.65811619381011	4.2440905264488	0.0490151879464002	0.321536619699618
19327	Haghl	0.440954820269057	2.28753830181804	4.19812076515853	0.0491103026674298	0.321995609655114
5447	Coa7	-0.214719310825639	3.72549009272827	4.19256262643536	0.0492513055298021	0.322754845091666
2142	Aatf	0.135594827162971	5.32927689367359	4.1913533314594	0.0492820433628764	0.32279108197526
32869	Tbca	-0.0977077148040054	7.48517886299151	4.21499366259302	0.0493124847916481	0.322825341389087
4266	Cant1	0.11716282760586	6.0795142175187	4.18625083620825	0.0494119734931107	0.323204875043972
31449	Slc35a4	0.0979793397188739	7.19269171654754	4.18589923574646	0.0494209406744317	0.323204875043972
8504	Gcsh	-0.102361766870239	6.57198272531176	4.18438866122448	0.049459486796193	0.323291847077719
31682	Smarca4	0.115338152387555	8.04553403323387	4.4606050984204	0.0495648454645153	0.323815227639346
6498	Dhrs7	-0.163618867660987	4.80509923943274	4.19721669422803	0.049604600465125	0.323888096837256
4061	C1d	-0.117558595110862	5.68770602675651	4.177855314444	0.0496265869578052	0.323888096837256
8024	Fgf3	-0.661012608348318	0.208356265116358	4.19898673112073	0.0497011268393831	0.324209337329751
19302	H2afx	0.12096611731272	6.59034481315203	4.1666903859491	0.0499136016132198	0.32542956652611
35951	l7Rn6	-0.175017364494981	4.76305656425864	4.16969577485029	0.0499497127762925	0.32549927333355
23649	Mark4	0.132263779743388	5.59904225769904	4.16419270685904	0.049978061306688	0.325518349456836
30597	Sall3	-0.732884780704697	-0.0843959730910784	4.18252811317512	0.0501212805049307	0.326285204303832
5011	Cfap20	-0.119026375994705	5.79529026663522	4.15697525133529	0.0501648490608666	0.326310630336499
6243	Dcaf17	-0.208106970710111	3.78373503375224	4.15481377743546	0.0502209389768494	0.326310630336499
7715	Fam216a	0.140546897281128	5.26296842070967	4.1547982424242	0.0502213423603786	0.326310630336499
22921	Lama5	-0.393093518734338	1.76843601684194	4.15330737638229	0.0502600710972011	0.326310630336499
20679	Klhdc1	0.219762715996807	3.67205982227473	4.15327850387504	0.0502608214559925	0.326310630336499
8057	Fhod1	0.113448337223295	5.98768331752539	4.151997076852	0.0502941366234936	0.326310630336499
20567	Kdm3a	-0.101073585481045	6.79300605696652	4.15161559239531	0.0503040593870542	0.326310630336499
3210	Arpp19	0.101655353901458	6.70030407587755	4.14899762658918	0.0503722138730651	0.326310630336499
31205	Ska1	0.112417607293052	6.06146596259993	4.14889806349312	0.0503748078629811	0.326310630336499
4940	Cep128	0.160895976149378	5.71083153086702	4.1565718589817	0.0503800168820975	0.326310630336499
35607	Zfp523	0.186132365191296	4.43480546314288	4.14717079771835	0.0504198332334436	0.326403419895979
30910	38596	0.134853913409919	5.07632747616791	4.1451154123822	0.0504734701725366	0.326585540959743
25677	Mycl	-0.281805401631947	4.36117560750797	4.14357148992352	0.0505138018193452	0.326681430452887
3725	Barx2	-0.829741279526665	-0.167958302219678	4.16505604245446	0.0505716482632348	0.326828522497137
23309	Lrrc56	-0.454723943759802	1.45152149039055	4.14062911636326	0.0505907642880244	0.326828522497137
18796	Gm9903	0.909487808135935	-0.371072216495057	4.13977548579069	0.0506131167600018	0.326828522497137
29609	Rab32	-0.157523734802207	6.27144050380598	4.13031257575496	0.0508616421322073	0.328151646458245
7254	Eno1	0.125577249704186	9.31208701564075	4.76277398036804	0.0508692712393296	0.328151646458245
26483	Nup155	0.0972032519873498	7.19656449821602	4.12809868461047	0.050919981563415	0.328313375588887
4503	Ccdc62	0.422230307092572	1.91892329999364	4.12581448596691	0.0509802517541582	0.328432069836363
29074	Prdx3	-0.107930402587139	6.29848947975976	4.12545713082859	0.0509896879995852	0.328432069836363
7491	Exosc9	-0.0980899579072813	6.55042425044905	4.12240131589589	0.0510704586242994	0.328786939509378
30414	Rps25	-0.0833703043613562	8.87450404240728	4.16617740541061	0.0511368354874328	0.329048833375165
30014	Rhbdd2	0.201986642623565	3.935752434773	4.11761031742809	0.0511973799775293	0.329203787728731
35241	Xpot	-0.0826792201190405	7.30421191158978	4.11704668247728	0.0512123346470622	0.329203787728731
23747	Mcts1	-0.18770405443626	4.13978256116168	4.115975573126	0.0512407673021398	0.329221287156999
5946	Cyfip2	-0.103830608318343	7.07891475825746	4.1141322599615	0.0512897392870574	0.329370667788752
6722	Dohh	0.116636015303708	5.93929168743972	4.11247404154344	0.0513338382978048	0.329449081651675
25503	Msl3	0.108580328407348	6.21509616174244	4.11173875200152	0.0513534062457434	0.329449081651675
3761	Bcat1	-0.202548382914716	3.59388993067839	4.1085345544989	0.0514387751554919	0.329670033501603
2691	Aldh3b1	-0.203707752282516	5.85659806995615	4.10665798136654	0.0514888457186071	0.329670033501603
32526	Stx8	0.261663877217244	3.68241735843178	4.11715104818636	0.0515061576043892	0.329670033501603
[truncated: 10,806 more rows]
