# Supplementary material for: Global transcriptional reprogramming by cytomegalovirus infection suppresses MHC class II antigen presentation while enhancing migration machinery in murine dendritic cells
Source: Microb Genom. 2025 Nov 25;11(11):001563. doi: 10.1099/mgen.0.001563 (PMC13293298; doi:10.1099/mgen.0.001563)
Supplement: Table S4. [file mgen-11-01563-s004.csv]

	genes	logFC	logCPM	F	PValue	FDR
4843	Cdkn1a	6.72775777459814	9.65511245416949	16475.5572131749	1.93520789489708e-43	2.47803370941571e-39
20249	Irf8	-4.64561211915656	10.675272067782	13946.7009990885	2.47746913581594e-42	1.58619961420615e-38
19257	H2-Aa	-4.81710698443382	9.31155219830311	12539.5343945808	1.26049497404604e-41	5.38021271421987e-38
19258	H2-Ab1	-4.99484300180452	9.76376631922271	12295.476823623	4.54695589196024e-41	1.45559425491377e-37
28623	Plbd1	-4.23503761277939	8.92302047189233	11309.7486467176	6.11049653095674e-41	1.56489816157802e-37
25248	Mmp9	-4.40286826351834	9.42461920840647	10829.0736139476	1.18703159329195e-40	2.53332325868391e-37
33252	Tlr3	-4.69621647615232	9.36184620922042	11023.0314481773	1.84311204283303e-40	3.37157852978242e-37
174	1700013H16Rik	-6.14080209995631	7.89381277830018	9912.53937412675	4.58743918334684e-40	7.34276984284453e-37
34338	Ucp2	-3.40840123166949	9.69627777067072	9668.87046004265	6.7108882378225e-40	9.54810265392412e-37
23542	Man2b1	-3.70755988150315	9.49111574084941	9455.29435837248	9.44140244743531e-40	1.18579841297001e-36
34406	Unc93b1	-3.5331670275637	9.28457721355836	9408.41647195671	1.0186476019266e-39	1.18579841297001e-36
28646	Pld4	-5.54376480411512	7.33750062322453	9214.24503489708	1.40096719121204e-39	1.49494874028918e-36
5397	Cnn2	-4.5883542737184	7.69046470295585	8633.76304616377	3.78639533709809e-39	3.58711437230875e-36
35204	Xcr1	-6.13898098623987	7.41495621557507	8613.91921721689	3.92187436253983e-39	3.58711437230875e-36
2329	Actb	-3.2440669140133	12.9328066628873	8101.24091581292	1.00136864481585e-38	8.54835033124463e-36
7233	Emp1	12.4919620131891	7.32990770179888	7766.75943141606	1.90666872419091e-38	1.52593081332904e-35
5552	Coro1a	-3.36385135884418	8.98675800349957	7049.84594757721	8.36571846263915e-38	6.18642866319257e-35
2332	Actg1	-3.23457279336441	10.269899108495	7031.97323610884	8.69626832779901e-38	6.18642866319257e-35
20308	Itgax	-3.89238313319305	8.88789164965534	7598.49065891169	1.15930834900893e-37	7.81312811003126e-35
29630	Rab43	-3.37321585227865	8.26353581365654	6818.22445306058	1.3930774408079e-37	8.91917831477258e-35
23405	Ly6e	-3.52813021583309	8.46745610366543	6686.75735963418	1.87516106940041e-37	1.14340178541296e-34
33106	Tgfbi	-5.41435428085099	7.02948206102345	6659.91463941374	1.99388857401971e-37	1.16053378137829e-34
5863	Ctss	-3.28366282234012	8.04852628268739	6485.56566727222	2.98900447921205e-37	1.66409575462219e-34
30149	Rnase6	-5.18440845910798	6.90610866018401	6404.44882501187	3.62193390551612e-37	1.93245265250558e-34
29640	Rab7b	-3.37308230007537	7.97052766959019	6385.82984261382	3.78647536034997e-37	1.93943267957126e-34
19265	H2-Eb1	-4.20443408019446	8.20962838948266	7038.78502921256	4.07270527437035e-37	2.0058073476274e-34
23008	Lcp1	-2.63236332075794	10.3369252263726	6291.24190386182	4.75475782373465e-37	2.25498792344156e-34
10739	Gm2a	-3.95323169185474	8.95808399875136	7592.18634090869	6.06920686823752e-37	2.77557835527791e-34
29308	Psap	-2.53445427071215	11.3145991425466	6018.21944546239	9.3562970523316e-37	4.13128909500366e-34
4706	Cd52	-3.23140396514276	8.00307526639571	5826.45819354988	1.53330102893655e-36	6.54463989184418e-34
8003	Fgd2	-7.38262358780066	6.8077013863625	6085.249114959	1.84161756452531e-36	7.60706868185374e-34
6758	Dpp4	-3.68914867873313	7.61479277715151	5732.35866078681	1.9655303369491e-36	7.86519248894787e-34
19720	Hpgd	-3.60404008467772	7.50738079280759	5441.23212097869	4.35178790721373e-36	1.68862558035975e-33
20246	Irf5	-2.87009406014411	9.08474873019899	5298.67279713379	6.52317258262806e-36	2.45674190942801e-33
5282	Clec2i	3.91157112197823	7.47567474346519	5263.09591196219	7.22873647381168e-36	2.64468487277596e-33
19261	H2-DMa	-5.35916690704048	6.64367094457557	5248.86114375223	7.53343195496192e-36	2.67959989398021e-33
25732	Myo1f	-3.97238835700681	6.86602747188679	5209.67074140047	8.44518265802306e-36	2.92271794421582e-33
4244	Camk1d	-3.55948409407422	7.06919813485858	4896.01361264785	2.1758077898036e-35	7.27959037113489e-33
4645	Cd180	-4.43645640033571	6.76504745663139	4889.97190995223	2.21713412318829e-35	7.27959037113489e-33
29445	Ptms	-2.61050597013653	8.76892833076818	4874.60580266946	2.32605521867873e-35	7.44628426879529e-33
23452	Lyz2	-4.87321673488447	6.48199413512782	4836.0240235209	2.62545663457029e-35	8.12623943511422e-33
1549	5031439G07Rik	-2.65862673879198	8.47222129647131	4831.23629374205	2.66538115013508e-35	8.12623943511422e-33
30695	Scd2	-2.41187126481935	10.6912296081874	4784.85527148771	3.08739295196555e-35	9.19396901160905e-33
31097	Sh3bp1	-3.30732600996652	7.84499676971772	4750.89484600492	3.44129293344302e-35	9.93758944497204e-33
19955	Ifngr1	-2.70504698084523	8.18785943685225	4746.30718376721	3.49231960190349e-35	9.93758944497204e-33
25796	Naaa	-4.56836999653319	8.89379615674214	8462.00101953516	3.71112056895809e-35	1.03306301925018e-32
23629	March1	-5.1361700486222	6.35657161077159	4717.18643975404	3.83560505314372e-35	1.04499835543628e-32
20538	Kctd12	-2.82540090815411	8.22048600157571	4688.01718776358	4.21573025118308e-35	1.11579529926462e-32
33249	Tlr12	-5.48639965968227	7.72448329479404	7286.81215381389	4.26973601436676e-35	1.11579529926462e-32
29352	Psmb8	-3.01035234460639	7.77536002854543	4625.30803732875	5.17566024683104e-35	1.32548658921343e-32
25813	Naga	-3.44720781578302	7.20901799246096	4493.57494522179	8.03708355926859e-35	2.01793833287126e-32
35550	Zfp385a	-4.21833900353331	7.12311682003689	4710.66128319628	8.69020707954197e-35	2.13996349333721e-32
28626	Plcb2	-4.04735600520536	6.81804361228419	4438.68000383285	9.69158054794392e-35	2.30150866076668e-32
7599	Fam129a	-2.50542704829723	9.040437993073	4438.25574672524	9.705698374182e-35	2.30150866076668e-32
30914	40057	-2.43478454023294	8.4492325422826	4409.51377192207	1.07150767435222e-34	2.49466468546912e-32
29353	Psmb9	-4.12187628399466	6.45256338279685	4342.57090796481	1.3525753011628e-34	3.092808344891e-32
28944	Ppm1m	-3.75736935146853	6.697543016252	4333.49856838843	1.39633911389828e-34	3.13686357078376e-32
6685	Dnase1l3	-5.047456648337	6.40712157065392	4280.92550966806	1.68151728843735e-34	3.71238428938626e-32
7459	Evl	-3.63648162844757	6.57263278023758	4248.93994444152	1.88490202640859e-34	4.06832967086426e-32
19440	Hepacam2	-5.98435132198492	6.39637507836957	4470.92846146355	1.9062848906822e-34	4.06832967086426e-32
2769	Amica1	-4.75937395135871	6.08932170459809	4207.20322566772	2.19055367930831e-34	4.59836719074473e-32
32213	Spp1	7.20838435127135	6.7520506962611	4133.27680563513	2.86912197496204e-34	5.92566240151435e-32
30511	Rtn1	-3.36574192822468	7.71199961640149	4454.8083202649	3.72491596577594e-34	7.57103951456523e-32
20783	Kmo	-4.51681153271947	6.01415880318248	3993.92574401975	4.83540281474701e-34	9.67458328794305e-32
3952	Bri3bp	-3.08912549276587	6.99391813788179	3977.75529628886	5.14332665040168e-34	1.00945288909056e-31
4562	Ccl22	3.79779513207463	7.31335113429079	3974.74311761859	5.20295905349292e-34	1.00945288909056e-31
34388	Unc119	-3.75814744652483	6.37156382821499	3951.03447020678	5.69884212029554e-34	1.08915930373708e-31
4533	Ccdc88b	-2.5173566978032	8.11425357388131	3932.21874088869	6.12817889322601e-34	1.15399015776116e-31
4493	Ccdc50	-2.40974443303566	8.48725593100406	3925.0651375891	6.30033820929766e-34	1.16921493869647e-31
19262	H2-DMb1	-4.43657178656823	6.87073052885133	4267.63203665151	7.84851849390663e-34	1.43571827592106e-31
7989	Fes	-4.00331446739028	6.26594423256803	3691.42936364695	1.60248541188214e-33	2.89011629565504e-31
26487	Nup210	-2.72408600788964	8.00132115758486	3669.1410402864	1.75708588395912e-33	3.09026278847089e-31
29517	Pvr	3.92238559469836	7.3207876604209	3902.36059103456	1.76172732181472e-33	3.09026278847089e-31
6720	Dock8	-2.90188947034406	7.09747697884698	3645.69639028227	1.93699276943445e-33	3.35178275846056e-31
32165	Spi1	-2.56637306419899	7.9411141369531	3619.28963277865	2.16339791164139e-33	3.69364136780906e-31
28435	Pianp	-3.50621685518283	6.6561788697227	3610.26486710473	2.24710537084115e-33	3.78607687810802e-31
28620	Plau	2.79543466210099	8.22608161947173	3586.90207186979	2.48024588141314e-33	4.12461668980458e-31
7954	Fcgrt	-4.37452970227522	6.03558736522721	3559.23364376289	2.790144091922e-33	4.58048655090528e-31
28005	Parvg	-2.76906153473946	7.42623470242959	3549.51188163512	2.90861546763294e-33	4.71453431177718e-31
20426	Kbtbd11	-3.66346175459681	6.76877262898762	3535.32556871756	3.09120487274246e-33	4.83014243820874e-31
34389	Unc119b	-2.67980682253237	7.46867634884999	3534.13208872031	3.10711323012027e-33	4.83014243820874e-31
29028	Ppt1	-2.5010829038707	7.46925330972512	3533.37383718002	3.11726554619971e-33	4.83014243820874e-31
28913	Ppfia4	-3.12138709782504	7.12560442665534	3532.36539246445	3.13082250973311e-33	4.83014243820874e-31
29761	Rasgrp4	-2.89040600510142	7.40413817186749	3515.61894102205	3.36537576339223e-33	5.13019483931399e-31
2735	Alox5ap	-2.74570567784079	7.19032819550716	3487.11040275649	3.80879727016906e-33	5.73784106406057e-31
19253	H1f0	-2.46567595553593	7.63737203795839	3448.96354441302	4.50195729623627e-33	6.70320502073319e-31
7573	Fam105a	-2.76884905741722	7.13343261129925	3443.10947775977	4.61971476280128e-33	6.79947672846786e-31
18838	Gnai2	-2.00765877517974	9.55490954223587	3421.34372059898	5.08715683530243e-33	7.40239128136905e-31
5036	Cfh	-2.8993468195317	7.24090922521782	3413.60827405952	5.26520851564651e-33	7.53717145295417e-31
2920	Anxa6	-2.48898805870422	7.61505130553821	3412.23507230196	5.2975043402255e-33	7.53717145295417e-31
32608	Sv2b	-4.60162488219275	6.13868831866833	3364.39444527768	6.56540913272077e-33	9.23846856532851e-31
25673	Myc	-3.41981241912362	6.57902767186562	3361.27607718756	6.65858116312796e-33	9.26773171672321e-31
5857	Ctsl	4.42278906466217	6.34553813087786	3338.8663979912	7.37102193404363e-33	1.0149025361874e-30
35696	Zfp710	-2.89706384196711	7.10449383802684	3321.88452251244	7.96484329619668e-33	1.08499806816807e-30
3239	Asah1	-2.09893560476731	8.61319269818816	3309.21335479	8.44104802980546e-33	1.13776442128062e-30
5921	Cxx1b	-4.45087496946217	6.12133665117496	3290.62346002628	9.19536884014996e-33	1.22652810414709e-30
23692	Mbnl1	-2.14232235841937	9.5103954312384	3284.78427328419	9.44687764402372e-33	1.24708523950231e-30
7988	Fermt3	-2.70109270426028	7.59523770817446	3257.98469005987	1.06989393254132e-32	1.39795834757058e-30
19229	Gusb	-2.79097644155749	7.50532946373467	3247.05129294747	1.12594996489086e-32	1.45634235357854e-30
35947	Zyx	-2.31643598406749	7.94748932295774	3206.43651756529	1.36319859699493e-32	1.74557580345201e-30
3630	BC035044	-6.34851009030336	5.17760227503252	3203.1846312001	1.3843721753092e-32	1.75513719849844e-30
35052	Wdr1	-1.81416689572458	9.56252498864222	3140.65809324815	1.86760353981687e-32	2.3445748360152e-30
31181	Sipa1	-2.33564419265378	7.70832082345879	3043.23605195834	3.01360876474862e-32	3.74653011967049e-30
25864	Nav1	-3.55046827769486	6.72003322460321	3173.00843264539	3.12655979159518e-32	3.84957674340157e-30
32399	St8sia4	-2.45646084806335	7.96033259707588	3031.92233288247	3.18892956142373e-32	3.88897552705055e-30
18928	Gpc1	3.51219355288628	6.68506962150159	3029.52365475551	3.22747778310177e-32	3.89885405779416e-30
8043	Fgl2	-2.24926617829073	8.20041080617819	3012.94509549647	3.50785996640095e-32	4.19795765137983e-30
32053	Sp100	-3.43458932070971	6.19913882726946	2969.00051980302	4.38433396474436e-32	5.19827744616218e-30
8133	Fnbp1	-2.68986224954806	8.54161401168621	3741.03536206918	5.28454239162369e-32	6.20812525915058e-30
25705	Myl12b	-2.8637565498201	6.77504037821624	2929.69398824019	5.36725543407161e-32	6.24797325757154e-30
28185	Pde1b	-3.53993909124479	6.30850941690874	2912.38861417563	5.87218456679708e-32	6.77417327728257e-30
29459	Ptpn18	-3.40956619532444	6.04987537426651	2903.83113771149	6.14035574930276e-32	7.00162012889107e-30
2523	Adrbk1	-2.01401021414652	9.41161899090729	2902.64004037094	6.17870421370317e-32	7.00162012889107e-30
4691	Cd36	-2.97689528141423	6.97150038827552	2899.19334418983	6.29111800795053e-32	7.03545608413321e-30
8238	Frrs1	3.13417083787273	6.75895542266621	2896.89359137527	6.36733479099779e-32	7.03545608413321e-30
5553	Coro1b	-2.00572965818915	8.37304068240593	2896.02246825685	6.39646126702254e-32	7.03545608413321e-30
25895	Nckap1	5.0431386363339	6.23290730012417	2895.0739932187	6.42833550834507e-32	7.03545608413321e-30
30984	Serpine1	10.0385617267205	5.55272006560979	2890.80573496059	6.57388202763686e-32	7.13377621727881e-30
32279	Srebf2	-1.90632035679382	9.13151342283871	2881.16395911281	6.91574402797641e-32	7.42889551547747e-30
7970	Fdps	-2.21925599377079	8.11209922964193	2879.90203389036	6.96187006526588e-32	7.42889551547747e-30
5823	Ctla2b	-3.79883513804525	6.2101847171334	2864.54722703537	7.5501388417911e-32	7.99004362554835e-30
29993	Rgs14	-2.68662232612848	6.90368179443211	2860.27631995539	7.72301792735396e-32	8.10600365243996e-30
30187	Rnf144b	-3.55963005946391	7.11584101026998	3573.28744896038	8.49267088462294e-32	8.78543900965813e-30
4007	Btla	-2.38175054635242	7.52509960955777	2842.09505727071	8.50757077077398e-32	8.78543900965813e-30
31272	Slc16a1	3.5005532257976	6.60151462169265	2838.40327661404	8.67700988514794e-32	8.88872892634555e-30
32865	Tbc1d8	-2.43120812953363	7.18359053154852	2836.16621284217	8.78142906965608e-32	8.92430152674175e-30
26051	Nfam1	-3.65977640196004	6.51447399403832	2951.08769475439	9.74677529512571e-32	9.82735887040038e-30
2459	Adgra2	-3.12595136928078	6.7591389948666	2795.14727949702	1.09533933730532e-31	1.09576720423396e-29
31300	Slc19a2	3.35165149416598	6.52396873485809	2790.36749127324	1.12414891395801e-31	1.11587029792498e-29
2349	Actr3	-1.77559664729992	10.1826898687609	2787.47716559293	1.14196076135621e-31	1.12483134993587e-29
31230	Sla	-4.92544122269977	5.44881474519263	2784.31258591709	1.16180804678767e-31	1.13299951032333e-29
19962	Ifrd1	1.91070874317008	8.76239947585912	2783.34500615908	1.16794951474174e-31	1.13299951032333e-29
6862	Dusp4	7.00752154912529	5.34182988231393	2770.22121385516	1.25475336088819e-31	1.20805389369724e-29
31421	Slc2a3	10.7527277265915	5.60999201471972	2766.91629487582	1.27767916151687e-31	1.22094639277788e-29
25231	Mmp15	9.98362447678728	5.53926377832431	2752.47929010486	1.38318831564559e-31	1.31197973198828e-29
4311	Card11	-2.82937398947996	6.76838791947954	2737.42091343302	1.50319389958174e-31	1.41532337383413e-29
31155	Shtn1	-2.22358429832635	8.22989918010751	2745.50946264728	1.73997654288455e-31	1.62630654245523e-29
7600	Fam129b	4.73393508632327	5.82715211982324	2709.63715067775	1.75470179529717e-31	1.62818525281017e-29
28634	Plcg2	-1.86234921034611	8.34932704395612	2702.36323958464	1.82770493617271e-31	1.68372386386271e-29
7389	Erp29	-2.06909068259401	8.33063437678578	2662.83674142088	2.28525494764013e-31	2.07948937473526e-29
20780	Klri1	-4.87270597668683	5.42551898367219	2662.48833462662	2.28979306394121e-31	2.07948937473526e-29
28741	Pmaip1	2.04773389535133	8.34313955433374	2646.00927925159	2.51579520310315e-31	2.26648849963511e-29
21844	LOC108167732	-2.92779879761678	6.58054746788964	2644.95065671288	2.53110390822195e-31	2.26648849963511e-29
26107	Nid2	3.41805639384648	6.52987474846026	2629.01864322665	2.7738811807861e-31	2.46663531388653e-29
2316	Acsl5	-1.8681838433308	8.58162402340926	2591.6822696529	3.44546857492755e-31	3.04270517944464e-29
32867	Tbc1d9	-1.99444381643508	8.04476804669356	2587.84361631553	3.52375015118195e-31	3.09052196478664e-29
19382	Hcls1	-1.79584851583731	8.27577812992075	2575.93893659902	3.77880794902428e-31	3.29167590389496e-29
5560	Cotl1	-1.91572832725536	8.82508840584194	2572.25442796976	3.86167914660138e-31	3.34113523461018e-29
23165	Lmna	2.58215436936731	7.330466043734	2568.3616209634	3.95134255584687e-31	3.39576788104826e-29
2648	Akna	-3.10439663724912	6.22237690971375	2552.90042039987	4.32997041213312e-31	3.69635140849098e-29
31456	Slc35c2	-2.7418356871688	6.57541691431512	2541.7883595095	4.6258730154519e-31	3.92280158694447e-29
30911	38961	-2.21771519294516	7.3784518337394	2525.68594227267	5.09350009490205e-31	4.29093873126452e-29
26106	Nid1	9.87972667812193	5.97079638530167	2850.4460174949	5.29022188329455e-31	4.42753537356776e-29
5850	Ctsd	6.19954034134225	5.65548454393464	2512.84509168912	5.50246152585759e-31	4.57526102848094e-29
7095	Ehbp1l1	-1.77141691903636	8.56666000492958	2495.47767862975	6.11211792767885e-31	5.04939806864049e-29
2844	Ankrd13a	-1.98215170251306	7.90540217562247	2493.22069840223	6.196482254073e-31	5.08627918355159e-29
2940	Ap1s3	-2.15734078431669	7.26313411705558	2490.6999122049	6.29217604500082e-31	5.13193084434621e-29
23278	Lrrc25	-3.6058029656204	6.14097796764371	2516.26440181965	6.75852703258932e-31	5.47740118052571e-29
35824	Zfpm1	6.2180253921593	5.43786385618845	2468.10086399359	7.2238450664674e-31	5.81769409283742e-29
25183	Mkl1	-2.43638708392443	6.87726013940988	2444.95192303734	8.33221210921841e-31	6.66817085461269e-29
28694	Plk2	8.50034498388584	5.45162335835418	2443.95129612992	8.38403363992693e-31	6.66817085461269e-29
32286	Srgap3	-2.86038377836923	6.60486256898274	2408.49920100763	1.04607920766779e-30	8.26854583591732e-29
4585	Ccnd1	-2.49539328740192	7.37616242054699	2504.26732702088	1.1218569866165e-30	8.76931128284337e-29
25930	Ndrg4	5.84170686705897	5.27903380549562	2397.00123676752	1.1246986943671e-30	8.76931128284337e-29
2297	Acox3	-2.92386693170929	6.3200492067947	2396.26012049181	1.12997763504034e-30	8.76931128284337e-29
6845	Dusp10	-2.75937047324295	6.95967303611071	2463.77686596166	1.22036133405076e-30	9.3677131616581e-29
4905	Celf2	-2.10820803334475	7.49856764535202	2383.93915166203	1.22171659351574e-30	9.3677131616581e-29
4704	Cd48	-3.23565232092714	6.18178074715352	2382.36950183419	1.23396181332587e-30	9.40528632121293e-29
3376	Atp1b1	9.15936373971906	5.29241576865232	2375.99595504824	1.28504315098702e-30	9.7366731055555e-29
32782	Tapbp	-1.75955461702975	8.1090752348809	2362.51323876345	1.40067442074278e-30	1.05503740927125e-28
5777	Csrnp1	5.5068426800063	5.45742782262967	2356.80550017634	1.45292048708333e-30	1.08799104310538e-28
30197	Rnf166	-3.39137737132653	6.75789496441448	2836.59845877082	1.46534644110539e-30	1.09091634757875e-28
5520	Commd8	-2.01775667039555	7.54620932914071	2347.34684830035	1.54412473138581e-30	1.14292006851996e-28
28681	Plekho1	-1.88979637861697	7.84647469044053	2340.91607024797	1.6096038471974e-30	1.18453892318177e-28
30791	Sdc1	8.68302330015897	5.39781818995366	2338.80193565566	1.63177124205694e-30	1.19399032883081e-28
30985	Serpine2	10.6529783059374	5.43197073344117	2326.39793532555	1.76855708760599e-30	1.28672576743152e-28
31624	Slco3a1	-2.09395857320062	7.57989316165495	2316.5926581699	1.88531997842568e-30	1.36392781490061e-28
2377	Adam19	-2.49661985886189	7.04634426697249	2300.80772836856	2.09087734996648e-30	1.50130396911735e-28
34099	Ttc7	-2.29283440794638	6.91877709974831	2300.24301020835	2.09865998025775e-30	1.50130396911735e-28
25709	Myl6	-1.75315214006071	8.56414940569992	2292.65645304703	2.20625916855993e-30	1.56173884956185e-28
32269	Sqstm1	1.70502351563622	8.85911058077019	2292.56894607468	2.20753402398043e-30	1.56173884956185e-28
30255	Rnpep	-2.08982870345812	7.14356998778649	2285.42371258399	2.31432540315032e-30	1.62829323007362e-28
6741	Dpep2	-3.77484807685841	6.51825199742191	2871.34387006388	2.33491274651221e-30	1.63380096825622e-28
25662	Myadm	-2.01402200091886	7.91611701837032	2264.58167246343	2.65848709276372e-30	1.85010474037171e-28
4270	Capg	1.80054291422525	8.54269645711474	2252.36939448627	2.88515409480096e-30	1.99699449642845e-28
32780	Tap1	-2.05145390018706	7.28634162478778	2242.58777058185	3.08154378722347e-30	2.12146065566648e-28
31096	Sh3bgrl3	-1.98182903415631	7.82251805566908	2212.3093354379	3.78514627136615e-30	2.59191433180982e-28
33218	Tiparp	1.79799949344583	8.2377183917594	2204.61744562665	3.98991909088342e-30	2.71760180631714e-28
6057	Cyp8b1	-7.19104008161835	4.72375350306298	2202.78864623194	4.04032121526643e-30	2.7257681101968e-28
4122	C3ar1	4.30226358294398	5.7208402342306	2202.63875698636	4.04448216272856e-30	2.7257681101968e-28
20319	Itgb7	-3.14433300729349	6.83262883654103	2646.37951674966	4.18365403484449e-30	2.80480051917192e-28
32781	Tap2	-2.35588771988332	6.95995644050857	2196.58530384783	4.21640096377403e-30	2.81203199693367e-28
2924	Aoah	-4.56095766988884	5.13810574502245	2167.8075701326	5.1471414892548e-30	3.41498169792268e-28
3204	Arpc2	-1.52567838833465	10.0615435751281	2162.88531325154	5.32716544071713e-30	3.51620378703004e-28
34202	Tyk2	-2.51437172297677	6.57635092791011	2161.62571735604	5.37430300081583e-30	3.5291256372024e-28
33248	Tlr11	-6.52503439754502	5.63803451434924	2939.33759194406	5.50616423744144e-30	3.59726699287947e-28
3203	Arpc1b	-1.57032576700639	9.73198535224427	2151.99541850046	5.74971900803373e-30	3.73731735522192e-28
2691	Aldh3b1	-3.18214468599433	5.85659806995615	2141.48063808235	6.19173767533268e-30	4.00430307740581e-28
28230	Pdlim1	7.7611564445369	5.0597103014849	2132.62432564226	6.59213543296215e-30	4.24182383010454e-28
31433	Slc30a4	3.7497753630562	5.92615635154939	2118.0405178797	7.31278655388625e-30	4.68201159112567e-28
5445	Coa5	-1.81256184517228	7.93911784695478	2111.69357914412	7.65221984792593e-30	4.86984262003145e-28
6106	D17H6S56E-5	-1.94359362765951	7.8355789590146	2111.14711311265	7.68221951773801e-30	4.86984262003145e-28
2181	Abcd1	-3.37349219660376	5.5638795300137	2107.03533163175	7.91200422620585e-30	4.99079872495398e-28
25258	Mndal	-2.65160638832241	6.34898775148313	2077.77399847928	9.77447533269116e-30	6.13474176561239e-28
25666	Mybl1	3.01861348389602	6.50928800891023	2077.1166244208	9.82133589965278e-30	6.13474176561239e-28
18859	Gng2	-2.24550436949428	6.84056698864407	2061.55418721405	1.10035678017353e-29	6.8398391117097e-28
6997	Ece1	-2.79627142918687	7.79356936786247	3120.832556798	1.13287790700321e-29	7.00797178704162e-28
31081	Sh2b3	-2.07143088290668	7.61100977124074	2041.33281906506	1.27710300397358e-29	7.86216536821236e-28
25733	Myo1g	-2.52603930353538	7.01490574922309	2138.45139923751	1.30293809410447e-29	7.98283363397501e-28
4268	Cap1	-1.50127737534708	9.11949427709501	2036.59599625583	1.32273035513988e-29	8.06550580836482e-28
31528	Slc46a3	-3.52857292071501	5.64129607637597	2030.16044808205	1.38752279888094e-29	8.42048788609971e-28
20288	Itch	-1.81293445410569	7.93091408095039	2028.25830261283	1.40731448760571e-29	8.50031227065617e-28
34479	Usp25	-1.95377917703902	7.39292620924912	2027.07236396021	1.41980612548775e-29	8.53550114407075e-28
30029	Rhob	3.55609578109755	5.70761084410539	2023.02808215225	1.46330093071481e-29	8.75587309243135e-28
6439	Dennd4b	-2.41404808220813	6.84744803046864	2021.01282390273	1.48550216816992e-29	8.84737454112366e-28
19302	H2afx	-2.25887654608897	6.59034481315203	2013.41405723279	1.57249656748469e-29	9.32213821603769e-28
5041	Cfl1	-1.45414235215153	11.4100485352909	2001.46957831695	1.72039351197225e-29	1.01519073367763e-27
3096	Arhgap30	-1.58081898949697	8.5725046104763	1996.97010632604	1.77988915983848e-29	1.04548076567577e-27
19147	Gsn	-1.91980270359097	7.79057875411876	1987.85191381982	1.90728410985527e-29	1.11519511537428e-27
25266	Mob3a	-2.18217416535197	6.68851132769442	1976.04543623735	2.08685107367676e-29	1.21464218174686e-27
23196	Lonrf3	10.5139291876583	5.33565937831755	2036.69555343016	2.11695472311773e-29	1.2265884719241e-27
19609	Hmgcs1	-1.95447739576845	8.15457239916063	2073.30431984987	2.22685117562401e-29	1.28347206832411e-27
23418	Ly86	-2.64424906757083	7.00635919527873	2207.40545362406	2.23517587845588e-29	1.28347206832411e-27
20594	Khk	-2.69661075779448	6.07459248898271	1961.07169430786	2.34089774099222e-29	1.33817837381274e-27
33592	Tmsb10	-2.22691797895761	10.2780245375494	3116.1436056568	2.38126903203112e-29	1.35520666467371e-27
7987	Fermt2	10.1315745454141	4.83162160219469	1954.94638867123	2.45414136846548e-29	1.39049912492037e-27
19003	Gpr34	-6.0918772257601	4.61891323240648	1952.37681288128	2.5033721020891e-29	1.4080017597221e-27
34555	Vasp	-1.77752860812642	8.21316330363498	1952.18836164691	2.50702382832205e-29	1.4080017597221e-27
19267	H2-K1	-1.81831048364384	8.29943190497585	1950.85672140148	2.53299004325992e-29	1.41637281676608e-27
19725	Hps3	-2.41024160517553	6.79727022738263	1947.26160502114	2.60453401039441e-29	1.4500460001348e-27
33102	Tgfb1	-1.66591204299503	8.07472293156447	1937.91797931628	2.80073401102512e-29	1.55252809572193e-27
33944	Trp53inp1	3.89171808054781	5.76292742647062	1935.60137221644	2.85177557694706e-29	1.57400802856927e-27
2602	Aif1	-6.0605957301145	5.33666791062178	2435.18516673998	3.08690110049005e-29	1.69647075501181e-27
27881	P2ry6	-3.52137801519003	5.69334064781693	1972.27151974364	3.42479890178129e-29	1.87412606569698e-27
26424	Ntn1	9.30424354018534	4.86620117285914	1911.08280625769	3.45701110882174e-29	1.88059295974225e-27
35540	Zfp366	-3.54474910792744	5.2738061326007	1910.75447587196	3.46598936742812e-29	1.88059295974225e-27
19633	Hnrnpa0	-1.62131861556275	8.24702832275162	1897.56086349137	3.84814038097911e-29	2.07913238727584e-27
19260	H2-D1	-1.6557451834986	8.35890699428557	1893.96172068417	3.96000943224077e-29	2.1305849067161e-27
3137	Arhgef6	-2.53734444816985	6.88415750954773	2028.67613203251	4.36001394980181e-29	2.33598236933942e-27
2123	Aacs	-2.01176310531688	7.0171763895503	1879.82187153462	4.43420985491695e-29	2.35923819588296e-27
33270	Tm6sf1	-2.12386858075524	7.38924209519579	1928.89082272068	4.44026868573053e-29	2.35923819588296e-27
7455	Evi2a	-3.19224439677048	5.61530722804654	1865.51649968179	4.97602797120992e-29	2.63297678393979e-27
32844	Tbc1d14	-2.81634409086357	5.75687489864993	1863.07821774812	5.07521097496713e-29	2.67440644174708e-27
3207	Arpc5	-1.47769538401639	9.07781552071077	1855.8810778862	5.38045171332524e-29	2.82363459791515e-27
30867	Selplg	-3.33514329543209	5.50923817173863	1849.95928014888	5.64626735532929e-29	2.95103891775476e-27
32770	Taldo1	-1.57948931638587	8.93268728660477	1841.62535433393	6.04431062882866e-29	3.14623567488419e-27
23761	Mdm2	1.78343361356327	7.99862976446481	1834.27530862532	6.42020506278939e-29	3.32836946676187e-27
29034	Pqlc1	-2.23459018462715	6.82012436547734	1825.45297280831	6.90456560392856e-29	3.56503881283489e-27
31361	Slc25a24	-2.05171133462104	7.15506175174905	1822.33494924475	7.08493809570821e-29	3.64347920945959e-27
5049	Cgnl1	-3.18004369878552	7.64748254993512	3444.51033129808	7.17962418212805e-29	3.67740350608599e-27
33194	Timd4	-6.60504076970464	5.65555021322434	2865.71883459334	7.27660683886809e-29	3.71222910644247e-27
19020	Gpr82	-3.98345521053996	4.81640343449914	1811.96005811355	7.72214740015483e-29	3.92389275630883e-27
31601	Slc8b1	-2.18616102683746	6.77053474299047	1792.54778034675	9.08426495769379e-29	4.59778706653237e-27
34188	Txndc15	-2.12753693886288	6.44919856973187	1775.32309802958	1.05080738503454e-28	5.29747581313671e-27
3786	Bcl6	-2.95718436616961	5.63689369042036	1762.24948543098	1.17468552960729e-28	5.89793221013321e-27
20297	Itga4	-2.78918784832268	6.40099960400687	1896.48388335722	1.17912584599305e-28	5.89793221013321e-27
29609	Rab32	-2.5369325146331	6.27144050380598	1758.30011420149	1.2150989665675e-28	6.05421878089373e-27
8682	Gltp	-1.57920671878949	7.92823155471739	1756.97626681158	1.22897508954969e-28	6.09962248902472e-27
30794	Sdc4	10.1882189169287	4.95288088525747	1755.38644491717	1.24586250163761e-28	6.15956344921605e-27
30428	Rps6ka1	-2.19923376378729	6.6522364325747	1753.64562061009	1.26463780493419e-28	6.22834118930086e-27
33719	Tor1aip1	-1.61320804932423	7.74512349253378	1752.25417332477	1.2798616777996e-28	6.27916811656085e-27
7314	Ephb4	5.73997155511215	4.92114663989718	1744.98863287078	1.36258929377458e-28	6.65952515526089e-27
8143	Fndc7	-6.08513128929069	4.51523604733457	1739.14701941136	1.43323254789098e-28	6.97815314667072e-27
8037	Fgfr3	5.43896035604586	5.25847449298366	1738.70214220102	1.43877007743539e-28	6.97857986422732e-27
35397	Zcwpw1	3.05080256063357	5.96494141057874	1721.60315380222	1.66986625227789e-28	8.06891975864845e-27
2999	Apobr	-1.76004080365242	7.6973389316552	1719.76755310085	1.69692946018476e-28	8.16886531491197e-27
23589	Map4k1	-1.99870618078627	6.78007996017351	1718.11364278131	1.72171423301169e-28	8.25713511375084e-27
29694	Ralb	-1.71793994871182	7.52495844627522	1717.44397216651	1.73185904583241e-28	8.27479667234478e-27
19483	Hic1	-2.50868119167499	6.7943639390787	1865.43347148012	1.99903244260971e-28	9.51584030766445e-27
3688	BC147527	-5.22831610738513	4.4130024812248	1695.51410011032	2.10189579443545e-28	9.96843542509108e-27
31509	Slc3a2	1.46397668495664	9.11126767358087	1687.53446991194	2.25672013321821e-28	1.06632108139702e-26
33852	Trim30a	-2.18851877371807	6.44267250883553	1683.45556872989	2.34051272160737e-28	1.10184799265376e-26
30879	Sema4d	-1.72874831083171	7.29651148907905	1679.40656967066	2.42697646285574e-28	1.1383675313871e-26
5752	Csk	-1.65029077915062	7.50330482591204	1671.84036007847	2.59780052428723e-28	1.21404509903277e-26
6226	Dbn1	-3.2281771247433	5.73840219799722	1771.31624542976	2.6256608242813e-28	1.2226031583608e-26
26548	Oas3	-2.43714154448701	6.16378961856871	1667.99335462205	2.68952640532716e-28	1.24780382681936e-26
28621	Plaur	12.1865102714303	5.3130312260866	2069.07787112028	2.84127316595127e-28	1.31060979531992e-26
3718	Bank1	-3.18290220064573	5.45248691573162	1661.57643662638	2.85029090072342e-28	1.31060979531992e-26
3010	Apol10b	-5.48047412725714	4.19246155656076	1661.37098428105	2.85560431779975e-28	1.31060979531992e-26
19499	Hip1	-1.84914935848519	7.3308356490027	1656.14386813527	2.99439949710823e-28	1.3694030557311e-26
7617	Fam149a	-1.79724910791604	7.78558771737005	1655.3832710762	3.20603531818776e-28	1.46097089855496e-26
8158	Fosl2	2.97718475029863	6.12939342723208	1646.04797842837	3.2832329109957e-28	1.49084388032978e-26
34144	Tubb3	-2.97829265047128	5.60297648000011	1635.81856466678	3.60635985561885e-28	1.6317822597597e-26
25263	Mob1a	-1.49418496019435	8.10999684168134	1618.37298993395	4.23814844713324e-28	1.91089756568807e-26
28506	Pip4k2a	-1.75102365434078	7.19756475550643	1613.53101489501	4.43369496333373e-28	1.99205136861363e-26
34090	Ttc39a	-3.6722558252958	4.85441801818732	1612.32778961064	4.48376424667171e-28	2.00750353771438e-26
18850	Gnb2	-1.42168267167363	8.86434766013599	1609.23817438502	4.61511051796744e-28	2.05911115618721e-26
7336	Epsti1	-2.72644990394231	5.80820671425861	1608.85459689371	4.6317010513463e-28	2.05933791536422e-26
2213	Abhd4	2.84453908334522	5.96048312197956	1599.41051406827	5.06087778326185e-28	2.23615154754702e-26
26345	Nr4a2	4.30209732889177	5.07127594999603	1599.33862730242	5.06430260670547e-28	2.23615154754702e-26
31977	Snx22	-5.45671044138339	4.25153811913402	1598.39766090622	5.10936042456518e-28	2.24829416620471e-26
3440	Atp8b2	-1.98112279635034	6.6080995844504	1586.91546369506	5.69492991563409e-28	2.49738279348269e-26
6054	Cyp51	-1.44419432583857	8.35139839084588	1584.49256102043	5.82739559699687e-28	2.5467508743872e-26
34453	Ush1c	-2.73025791285658	5.75827403054525	1578.59889746148	6.16351207578332e-28	2.68448204525188e-26
33450	Tmem229b	-1.64704224732456	7.34567105961577	1566.71589839916	6.90563522110472e-28	2.99751386461851e-26
26395	Nsmaf	-1.88939459790623	6.81765064366179	1559.37594084731	7.41115772545932e-28	3.20607684711171e-26
30295	Rp2	-2.31298318651268	6.33893984655841	1554.3942695991	7.77662639373368e-28	3.35285188457104e-26
7322	Epn1	-1.91553802172254	7.16677346021395	1552.06014215834	7.95442588779644e-28	3.41800078836354e-26
33618	Tnfrsf10b	2.81910427940271	5.84154123992661	1545.52228815143	8.47588606332013e-28	3.62147137716272e-26
19915	Ifi27l2a	-4.14943028993709	4.66421571011521	1545.41780814462	8.48450927878811e-28	3.62147137716272e-26
23058	Lgals3	-1.444511839018	8.80835590796836	1544.32830987179	8.57498946776313e-28	3.64680078227872e-26
25651	Mvd	-2.49164018880073	6.37580196195974	1605.93998946734	8.60081090392951e-28	3.64680078227872e-26
30888	Sema7a	6.28604139118718	4.79157758899413	1543.38796462663	8.65390938051105e-28	3.65720493786944e-26
20363	Jak2	-1.6630908410732	8.01170743747734	1538.16536191629	9.10653939961697e-28	3.83583016487155e-26
3104	Arhgap4	-2.54133927560237	5.84283691946544	1527.44844357922	1.01162423142013e-27	4.24716337158518e-26
23133	Lipg	4.14280482124778	5.09457974872107	1525.2771927846	1.03349747201924e-27	4.32481540170142e-26
7065	Efhd1	7.33070108909131	4.40699245395304	1523.86301939341	1.04801443121042e-27	4.37127843376204e-26
29073	Prdx2	-1.99495861960385	6.7653602902088	1522.77909514157	1.05928827446362e-27	4.40395660860606e-26
3378	Atp1b3	-1.55739655650275	8.14658490722777	1521.80387438307	1.06954193392085e-27	4.43219561937103e-26
5922	Cxx1c	-4.85141936162638	6.55746110997286	3357.48699157268	1.11842597836923e-27	4.61982085581226e-26
5470	Col18a1	9.94764295745806	4.71058801850878	1513.30768535936	1.16347678603418e-27	4.79045667047191e-26
13080	Gm33767	-6.63279770275123	4.27453714489604	1511.89368104651	1.17994523503407e-27	4.842691902119e-26
5967	Cyp27a1	-3.03954128070707	5.24547236076814	1508.48038340656	1.22073064679771e-27	4.99407537771394e-26
29428	Ptgis	-5.22503198627303	4.33926800197131	1507.70612307699	1.23018961424344e-27	5.00934893964952e-26
5917	Cxcr4	4.0684343532067	4.96975506971175	1507.53521157784	1.23228810307661e-27	5.00934893964952e-26
5939	Cyba	-2.84307276949424	8.09292038362813	3219.63549279745	1.3113054934883e-27	5.31369203927776e-26
32328	Srxn1	3.43923404573365	5.81178371352502	1551.29548470772	1.43863265371666e-27	5.81125903181129e-26
28558	Pkn1	-1.48051927888287	8.30809534877245	1488.45783197409	1.49229930312051e-27	6.00908571586733e-26
30533	Runx1	-2.15241336912977	6.72524909475593	1487.17666462903	1.5117394438995e-27	6.06828325364673e-26
19114	Grn	-1.31147383536014	8.97732399309027	1482.79663257865	1.5802648243738e-27	6.32352846128327e-26
29116	Prkcd	-2.04825283730636	6.27941267281283	1479.07211959412	1.64113877568879e-27	6.54666106626011e-26
4727	Cd84	-2.57125364009954	5.51395200782368	1471.98254379608	1.76402289950375e-27	7.01500410811971e-26
29375	Psme1	-2.70765560023408	6.97643864556094	2122.30377290775	1.80736904102584e-27	7.16512711155908e-26
8230	Frmd6	3.24115955451436	5.86174607999308	1522.16088118253	1.90652630655154e-27	7.53489794919521e-26
28994	Ppp1r9b	-1.84570248608553	7.02072427700546	1462.64597216949	1.94101445752536e-27	7.64759696264994e-26
25468	Mrvi1	-5.15258782188879	4.49571951839303	1458.74678345574	2.02044685665719e-27	7.9361417176366e-26
32254	Sptb	5.22214557285923	4.83569219738053	1457.61344126135	2.04417897705422e-27	8.00480483216491e-26
25899	Nckipsd	-3.25079973512645	5.13206713535394	1457.14926586613	2.05398433813566e-27	8.01867971031315e-26
29538	Pygb	-1.84959777820967	6.76324423993968	1441.26102907612	2.42173180786209e-27	9.42561574458178e-26
25932	Ndst2	-2.3112208870375	5.8317176337155	1439.86883331906	2.45714333298109e-27	9.53446072085541e-26
3153	Arl10	-2.18939786069539	5.97163851181179	1438.9752803363	2.48016183648563e-27	9.59470462725032e-26
28919	Ppic	5.61749306070568	4.81252864906004	1438.54835047978	2.49124081992367e-27	9.60853575274778e-26
29777	Rassf8	4.05791073716575	5.32638057691755	1438.009128949	2.50530920922306e-27	9.63377910633671e-26
28967	Ppp1r18	-1.51021614256064	7.79749543182491	1432.58562334538	2.65160953985405e-27	1.01658263945602e-25
34399	Unc5b	7.78738549584647	4.8713435403581	1533.13185454869	2.70624139114741e-27	1.03443047801918e-25
19987	Igf2bp2	10.0388047215432	4.91133036385977	1485.85849178612	2.72820439444576e-27	1.03972194258566e-25
2793	Amz1	-2.48692258175907	5.54913846536452	1424.16295739179	2.89714297224567e-27	1.10082836081916e-25
7396	Esd	1.60485093440766	7.54283616897537	1422.64996005231	2.94375944018976e-27	1.1152319417642e-25
35506	Zfp282	-1.88868195679187	6.75941927986004	1421.84341538115	2.96893554203531e-27	1.12145190606968e-25
7198	Elovl4	9.0072605136142	4.4724194397287	1421.42827744074	2.9819832945055e-27	1.12306753194538e-25
33282	Tmbim6	-1.30274476040055	9.26178980330352	1419.5484832191	3.04183428529332e-27	1.14095399832459e-25
31470	Slc35g1	2.02416171545033	6.85277315156569	1419.37890405002	3.04729611422888e-27	1.14095399832459e-25
33150	Themis2	-2.34470041657447	5.86458622346859	1417.59637252567	3.10534434246886e-27	1.15929837624821e-25
8069	Filip1l	-2.7242752618433	5.54302779332178	1416.37779934417	3.14570439959426e-27	1.17095188479083e-25
34313	Ubtf	-1.6192470341304	7.49523840692381	1415.08889428365	3.18900267019149e-27	1.18321477035823e-25
23767	Me2	-1.37066397511749	8.57985630458787	1414.80567370892	3.1986017267654e-27	1.18321477035823e-25
29057	Prcp	-2.34316434346143	5.88605041522357	1414.57716766511	3.20636880370408e-27	1.18321477035823e-25
8489	Gch1	3.60147379106908	5.10314199329118	1414.1901589424	3.2195693597552e-27	1.18467200148463e-25
31183	Sipa1l2	2.38454812659353	6.39487191907291	1410.15020087101	3.36087760598266e-27	1.23312429067645e-25
34347	Ugcg	2.05746149074108	6.69406386994992	1405.59113555232	3.52831706390819e-27	1.29086000009555e-25
8602	Gipc1	-1.78360794506606	7.11320056129366	1395.91310350205	3.9139362724646e-27	1.42786193643616e-25
27936	Palld	-2.55678154712208	8.41150990398681	2935.81881263816	3.95096203978696e-27	1.43727468521227e-25
26011	Nek6	-2.50401587090123	6.24545957538579	1490.7722189957	4.08557969291879e-27	1.48104909186737e-25
2478	Adgrg5	-3.41979563395547	4.87912720647452	1391.72690321507	4.09442700914524e-27	1.48104909186737e-25
33621	Tnfrsf12a	4.06536673435729	5.03162209720759	1383.07335332517	4.49624872254692e-27	1.62181591245671e-25
30611	Samd9l	-2.28815625503161	6.28708936943933	1380.23341397413	4.63711194321774e-27	1.66792748407031e-25
23699	Mbp	-2.20077010963714	6.12830320820312	1377.62691886896	4.77053782528774e-27	1.71111307710951e-25
29085	Prex1	-2.01872337765283	6.7639339334319	1377.04842502752	4.80070174567783e-27	1.71712250987164e-25
6359	Def8	-1.71722978201613	6.7880315326946	1376.21949280125	4.84427871153488e-27	1.72433437317086e-25
33229	Tkt	-1.2523997597242	8.54775891299625	1376.15291852544	4.84779675393605e-27	1.72433437317086e-25
25870	Nbeal2	-2.22927978570937	5.9482540851678	1375.84788112445	4.86395094954063e-27	1.72528786451157e-25
30612	Samhd1	-1.55520729507432	7.37153900322253	1372.58855740691	5.04018286728669e-27	1.78286026562448e-25
32322	Srsf5	-1.41278532709403	7.95870541427099	1371.75595848747	5.08628387185461e-27	1.79421115644899e-25
18880	Gns	-1.79669817903458	7.04931366715755	1371.36230555071	5.10823663602735e-27	1.79700467374534e-25
4725	Cd82	-1.65258951430142	7.13398487778627	1367.24672741048	5.34388861783577e-27	1.87475325346266e-25
7041	Eef2	-1.16539375628793	11.1278592367155	1366.86950871569	5.36605969605016e-27	1.87738782535307e-25
33779	Traf3ip3	-2.86427028812186	5.44855983228034	1366.57518331682	5.38342675770395e-27	1.87833187009262e-25
25704	Myl12a	-1.41668415523472	8.29741311121663	1362.95676321175	5.60189837317852e-27	1.94924751816714e-25
30562	S100a11	-1.28334806156066	8.70378222454224	1355.83489708814	6.05997205115484e-27	2.10292526057013e-25
7441	Ets1	8.12911116536828	4.54979210116688	1355.49641330482	6.08271337714068e-27	2.1051120214672e-25
29463	Ptpn22	-1.85552378388886	6.86285691869654	1353.51591962123	6.21760965315123e-27	2.14599707839896e-25
8327	G3bp1	-1.37157689511627	8.09767796675944	1352.1135195864	6.31505587159297e-27	2.17282334134767e-25
3339	Atg3	-1.65238809196383	7.02530186625581	1351.91087548887	6.32927064679954e-27	2.17282334134767e-25
33747	Tpm4	-1.17263899986388	9.90570028640757	1351.28213218888	6.37359214378501e-27	2.18218843318628e-25
1705	9030617O03Rik	4.33089566069905	5.50343391420768	1585.08127928491	6.50016737231389e-27	2.21959048539945e-25
7034	Eef1a1	-1.22961382520526	12.3979538880222	1347.3669746472	6.65712635243405e-27	2.26714103571591e-25
30999	Sesn2	2.18254774073435	6.77978182871728	1363.6264565131	6.70762645810991e-27	2.27740400737118e-25
33611	Tnfaip2	-1.87711947761706	6.80022977739205	1346.48502616258	6.72283260278257e-27	2.27740400737118e-25
4589	Ccne1	2.22280484375803	6.98794056875113	1440.08699965436	6.79158168756767e-27	2.29380602034595e-25
28507	Pip4k2b	-2.02388198835759	6.24292623846445	1345.36757854122	6.80707760821133e-27	2.29380602034595e-25
22944	Laptm5	-1.42550428334057	8.96244790002704	1380.64412403475	7.00398363605743e-27	2.35396352912639e-25
20166	Inpp5d	-2.26766936241455	8.50528440134447	2483.19286108425	7.24521059841137e-27	2.4286628720591e-25
4731	Cd9	2.09320498984261	7.10245966251401	1400.42089545948	7.50612883492793e-27	2.50955560656011e-25
5509	Colgalt1	-1.29766860805796	8.96225843673848	1335.78492463387	7.57742522822637e-27	2.52679505331872e-25
7200	Elovl6	-1.38699389711685	7.6646807998141	1330.61868523138	8.0308135923208e-27	2.67006604586102e-25
34982	Vps9d1	-2.3887455646184	6.08828020320333	1347.08997070112	8.04877386725775e-27	2.67006604586102e-25
30975	Serpinb9	-1.88877093371449	6.84681686106589	1329.41156728752	8.14086061092346e-27	2.69363617888566e-25
4211	Cadm1	-1.64622795812387	7.20587445723301	1327.57331280667	8.31154206834896e-27	2.74302309755692e-25
30908	37865	-2.37199559195071	5.7669063383523	1322.99821532692	8.7531070793861e-27	2.88132483680049e-25
27905	Pacs2	-1.43327691570613	7.50777108916694	1322.43099896856	8.8095690880787e-27	2.89247518391917e-25
29641	Rab8a	-1.55954252516805	7.4345566536804	1320.39112522525	9.01585089916065e-27	2.95263352336962e-25
26346	Nr4a3	5.83160382610191	4.58620658898045	1317.25885217699	9.3426802849207e-27	3.05186278184718e-25
31131	She	-2.33931237661476	5.7652007888328	1316.9565639384	9.37488302234185e-27	3.05458974811927e-25
32267	Sqle	-1.52582021658897	7.30242889618162	1315.09894928522	9.57538837396924e-27	3.11200122154e-25
30077	Rhpn1	-4.88674500880043	4.27926947597628	1314.37654108579	9.65459228588616e-27	3.12979884103221e-25
3386	Atp2b4	6.07337219140163	4.31669945278348	1311.32123098818	9.99737235930151e-27	3.23273618840545e-25
19029	Gprc5a	4.54177385590147	4.57638027001093	1307.31787523861	1.04662641877622e-26	3.3758315598059e-25
6229	Dbnl	-1.61539928639288	7.18456780986159	1303.58857641974	1.09241718828739e-26	3.51467389347237e-25
8571	Ggta1	1.90266192998742	6.87183339274145	1303.05294953416	1.09916729461332e-26	3.52752812218634e-25
4367	Cbfa2t3	-3.08343528799588	7.11101608976657	2564.51212347781	1.12123529175614e-26	3.58935447773433e-25
29491	Ptpru	6.91275643060481	4.59914840867603	1300.72845908595	1.12898014110365e-26	3.60513483960903e-25
31238	Slamf8	-3.37011827890932	4.73692835779747	1299.1479855902	1.14974176949205e-26	3.65422877517735e-25
2908	Anpep	-2.51212145430238	7.09914476532744	1958.59029258355	1.15006184802536e-26	3.65422877517735e-25
33733	Tpcn1	-1.87742830925135	7.01850390863109	1318.61483786695	1.16649635300653e-26	3.69727371293281e-25
19457	Hexa	-1.6008700210988	7.54395226285982	1296.18055748167	1.18982958457035e-26	3.76191798282056e-25
35089	Wdr6	-2.05128526732171	6.1577941376472	1294.81879226494	1.20872208307725e-26	3.81223799847394e-25
5414	Cnp	-3.06406400625721	5.05969650712347	1284.46525057794	1.363249265046e-26	4.28904344936463e-25
2348	Actr2	-1.18706165620937	9.43470417323868	1282.21407727731	1.39955580274749e-26	4.39247844465237e-25
34561	Vav3	-1.82118917219879	6.65727390016023	1280.49678056757	1.42794419374369e-26	4.47061745742983e-25
4592	Ccng1	1.4152988237828	8.03858127811891	1280.14987397041	1.43375297505625e-26	4.47785532819397e-25
22907	Lacc1	-1.85805999583152	6.25166456564969	1277.15245334649	1.48500432678861e-26	4.62663756801172e-25
9899	Gm1965	-6.01406062851388	3.77341688470693	1274.8465768446	1.52575843177773e-26	4.74207201915384e-25
35109	Wdr86	-3.44838284849937	4.88789593569596	1261.78544277183	1.78025221038571e-26	5.51964395980363e-25
30453	Rragd	8.40696450053728	4.45327346610772	1261.46570565808	1.78702272798191e-26	5.527252664688e-25
29431	Ptgs1	-1.64509891188505	7.31905239252713	1260.67827683664	1.80381396874817e-26	5.56574406501696e-25
7316	Ephx1	3.7724106525327	5.12235140418459	1259.2403248676	1.83491227651421e-26	5.64808935114529e-25
7556	Fads2	-1.32066904067299	8.2283679815918	1252.36951888578	1.99159577137266e-26	6.11567958091774e-25
23640	Marcks	-1.45841446138132	7.98351409889224	1247.62364468848	2.10810863019882e-26	6.45797392576458e-25
5451	Coch	6.10884663175504	5.17611318567597	1506.57617993091	2.19592639982208e-26	6.71093974933693e-25
4740	Cdc14a	-1.82766105174973	6.96988503441643	1241.49142473758	2.26951915755906e-26	6.91933162203423e-25
35269	Yes1	3.52822507812479	5.24614394542859	1240.38870700943	2.29991586596393e-26	6.99534980134636e-25
33107	Tgfbr1	1.88262077938665	6.59978325396097	1238.70974386994	2.34703268091176e-26	7.12174253058652e-25
29989	Rgs10	-1.89929565585707	6.49156444902411	1230.29769568872	2.59909252782865e-26	7.86793849145293e-25
23900	Mfsd14a	-1.43541418781249	7.64848548339923	1229.93880907052	2.61046823669246e-26	7.8837372101054e-25
4399	Ccdc102a	-2.52573650919579	5.41945704947282	1227.23010293426	2.69805658834047e-26	8.12908579145875e-25
25797	Naalad2	-2.12212998313715	5.82732829237293	1225.49881839469	2.75567521597184e-26	8.26740982299934e-25
5813	Ctdsp2	-1.50397155696462	7.59050176181099	1225.463050298	2.75687933964914e-26	8.26740982299934e-25
7342	Erap1	-1.48463299455373	7.3787109622098	1224.41476304916	2.79241975352303e-26	8.35442405230429e-25
8099	Flii	-1.49193854855653	7.41018650469434	1224.05272693206	2.80480709825874e-26	8.37192421752989e-25
25896	Nckap1l	-1.23636219414382	9.130874005824	1220.98835102838	2.91203188259434e-26	8.67176005967919e-25
5193	Cited1	4.53335806458548	4.83736814574108	1217.71133500952	3.03154543592076e-26	9.00671445637246e-25
34207	Tyro3	4.26319290438949	4.74468378199441	1215.07588098592	3.13145050691159e-26	9.28199623634327e-25
25197	Mlec	-1.15172854010989	9.29659605482478	1208.20446121121	3.40879469605823e-26	1.00807427443477e-24
3148	Arid5a	3.02551595019909	5.1816089131184	1198.12593639711	3.86393148981509e-26	1.14003785085443e-24
28057	Pcdh7	2.89662608496733	5.81729422723136	1236.71222893406	4.13757759835798e-26	1.21796968153963e-24
28757	Pmvk	-2.33497281981607	5.63790297514305	1191.13360309116	4.21749249541063e-26	1.23864659182874e-24
4301	Car2	2.17498570538648	6.59738139129511	1190.45302267677	4.25370136331327e-26	1.24642210428436e-24
25740	Myo6	-1.8578885143468	6.61194948985304	1188.89679621858	4.33774736778462e-26	1.2681473754448e-24
5802	Ctage5	-1.3257949366105	7.7838665483609	1188.61083696956	4.35338243581229e-26	1.26981918201769e-24
25891	Ncf2	-1.64726747346643	6.93037088800927	1187.95809956033	4.38929676813813e-26	1.27738511627293e-24
29455	Ptpn11	-1.28470709439976	7.82609267994336	1186.63273951988	4.46319419487272e-26	1.29594561599422e-24
32211	Spop	-1.43795444235923	7.22161461522956	1178.04926634452	4.97504227863898e-26	1.44129901307629e-24
31034	Sfpq	-1.29381018096379	8.57149119786738	1175.08194902459	5.16624402417219e-26	1.4933127478448e-24
5951	Cyld	-1.72985216018101	7.20623227437176	1216.24571354989	5.23207443581121e-26	1.50893498086853e-24
29774	Rassf5	-2.59001704764807	5.4484114438305	1171.7394112862	5.39103898187307e-26	1.5512866104019e-24
28475	Pik3ap1	-1.44511583924044	7.61585346995903	1170.74183688152	5.46013030410389e-26	1.56764503461996e-24
26379	Nrp2	5.94280928544801	4.93751761292582	1350.48073405622	5.5953292032083e-26	1.6020966400067e-24
28327	Pfn1	-1.25496684601766	10.1473971435556	1200.17292286986	5.60514872880126e-26	1.6020966400067e-24
4637	Cd14	3.24257100954537	5.15321596787012	1167.48791122466	5.69212872052812e-26	1.6233342598299e-24
32043	Sox4	4.65327087261593	4.48235980157771	1164.15177281835	5.94092515291833e-26	1.69052325740265e-24
33616	Tnfaip8l2	-2.67445710045384	4.9566271394345	1160.1707367649	6.25306622854514e-26	1.7753994025836e-24
20250	Irf9	-2.51288489817141	5.24367931052555	1158.5560143396	6.38461101681124e-26	1.80873770066964e-24
4332	Cask	3.12140362280409	5.19537057155598	1155.10849949515	6.67543413635597e-26	1.88695218799201e-24
28511	Pip5k1c	-1.53102682589347	7.25062807079581	1152.06349911511	6.94404982128944e-26	1.95855854540994e-24
4917	Cenpb	-1.6567151108959	6.77313476647442	1149.82562238829	7.1487953534235e-26	2.01187526374918e-24
3111	Arhgap9	-1.92258942026014	6.00584222677857	1149.24728041975	7.20274760509741e-26	2.01756993958938e-24
30409	Rps2	-1.24006458961571	9.39017326487012	1149.23911851199	7.20351210818793e-26	2.01756993958938e-24
4764	Cdc42se1	-1.30556712904214	8.1921228250464	1149.10274560063	7.21629857346301e-26	2.01756993958938e-24
32415	Stap1	-1.81604624214213	6.47852801752911	1146.00676965123	7.51318147575624e-26	2.09599757727797e-24
20667	Klf14	11.3700112204512	4.34902337195935	1391.80738311307	7.60870819456056e-26	2.11687967913691e-24
5615	Cpne2	-1.53381232623876	7.11189173634813	1144.91357052897	7.62109747818911e-26	2.11687967913691e-24
6954	E330009J07Rik	2.95958835614366	5.10307913361261	1140.8154331097	8.04057999177473e-26	2.2285633505341e-24
2986	Aplp1	3.62594521501436	5.09069668694596	1139.83973200717	8.14403378472624e-26	2.25236182750366e-24
2541	Afg3l1	-1.44119620383063	7.32989255663036	1136.80894014634	8.4745327056397e-26	2.33871532964906e-24
4582	Ccnb2	-1.81894593347618	6.46566109186578	1132.58921977862	8.95867981765129e-26	2.46700849602204e-24
20309	Itgb1	-1.08435517842989	9.26468359532496	1129.89407140876	9.2832638086881e-26	2.54619654095802e-24
2341	Actn1	-1.40088868972789	8.62067632579417	1204.7829070551	9.28601159412259e-26	2.54619654095802e-24
23425	Lyn	-1.51179625983538	7.18310209482679	1129.21412450663	9.36711523699961e-26	2.56294680790128e-24
23611	Mapk6	1.25601410076485	7.86250569901573	1127.91660538045	9.52937301922543e-26	2.60178297465206e-24
6067	Cysltr1	-1.94475476021639	6.11556345384067	1125.9412317287	9.78217293527949e-26	2.66512179651604e-24
4715	Cd68	-1.97548441626387	5.97512780743632	1125.47333236713	9.84309307661652e-26	2.67602562305891e-24
34175	Twf2	-1.87379436608848	6.41992451945199	1124.00284327925	1.00371948404945e-25	2.72301440535025e-24
35541	Zfp367	1.39988262212027	7.38290364251684	1119.60648260644	1.06422177142721e-25	2.88104857994196e-24
33820	Trerf1	-2.05027728072051	6.22715771036397	1118.00195680242	1.08726083711915e-25	2.93720991968581e-24
5323	Cln8	-1.80819061481862	6.30648842106699	1113.26160774622	1.15848443701105e-25	3.12303015072136e-24
19639	Hnrnpd	-1.23847985607228	8.25200062606796	1112.72563202336	1.16684484371004e-25	3.13752931594678e-24
29245	Prr5	-2.42620504467331	5.39531783251219	1112.60321523309	1.16876336095792e-25	3.13752931594678e-24
30042	Rhou	4.05844128947448	4.50568257593636	1111.35967747929	1.18844363788965e-25	3.18368635631317e-24
4569	Ccl3	6.16398691634897	4.43676906669913	1110.87591213221	1.19619483891847e-25	3.19776094203571e-24
2669	Akt1	-1.11333870765721	8.88424004785458	1107.46407993496	1.25241427592437e-25	3.34107600066907e-24
7425	Esyt1	-1.24400032804477	8.0538138775863	1106.01489413501	1.27713933941611e-25	3.39995202520235e-24
5830	Ctnnbip1	-2.25398835362974	5.32415628446407	1105.82945300767	1.28034054634074e-25	3.40140263400274e-24
20332	Itm2c	-1.47197113125034	8.0758375286597	1178.16229849688	1.28755720963722e-25	3.41349276799267e-24
1643	6330416G13Rik	-2.56337334884842	5.13153528604358	1101.7753363045	1.35250450459227e-25	3.57826863250083e-24
28035	Pbx1	-1.85872045394647	6.28735293300587	1101.25285581345	1.36211536073635e-25	3.59626540087196e-24
4845	Cdkn1c	4.23517210568652	4.56594473562436	1098.05930682863	1.42246353023606e-25	3.7478694454059e-24
4352	Cat	-1.61396527442545	6.76365168328082	1097.14899664073	1.44018256493142e-25	3.78676339711435e-24
31755	Smox	2.96797512213808	5.25556899406302	1095.2535578544	1.47783587117464e-25	3.87780498573592e-24
35605	Zfp52	5.33666682970891	4.44415752012971	1094.99709150517	1.48301063345336e-25	3.88342559537224e-24
28752	Pmp22	8.28972497158809	4.38346891520876	1091.88733816409	1.54731572074854e-25	4.04102941795999e-24
34552	Vash1	3.56856694056278	4.77881047676895	1091.78374468408	1.54950835159575e-25	4.04102941795999e-24
3173	Arl6ip1	-1.13217261018197	8.38436837122945	1090.18115202123	1.58385334794941e-25	4.12220368302688e-24
32663	Syngr2	-1.54480970911951	7.04379988604184	1088.47030453226	1.62141507320507e-25	4.211403653629e-24
22887	LOC328066	-6.07529323426243	3.83309944192935	1087.74193029492	1.63769352283329e-25	4.24507399997576e-24
7184	Ell2	2.66986521885459	6.09879444639979	1238.79847370047	1.66389332929145e-25	4.29212619168142e-24
33263	Tm2d2	-2.02114191060792	6.18921455148013	1086.55108784356	1.66468381602855e-25	4.29212619168142e-24
32521	Stx3	2.22836681171013	5.85539750587751	1086.45210410354	1.66694850176403e-25	4.29212619168142e-24
29793	Rbck1	-1.85023021993093	6.09418866250713	1086.22600558846	1.6721338129117e-25	4.29212619168142e-24
35868	Zmat3	2.13543418917016	6.63213813822883	1157.26591876956	1.67260520862868e-25	4.29212619168142e-24
19294	H2-T23	-2.28175447560754	5.41490278742144	1085.96880344418	1.67805334782821e-25	4.29749462378804e-24
19010	Gpr50	11.3523157648857	4.33186910722428	1315.07605195104	1.68719160889382e-25	4.31024717865362e-24
35148	Wipf1	-1.37370568316328	7.22993406830503	1085.46277102697	1.68976500092473e-25	4.31024717865362e-24
7066	Efhd2	-1.22492510094477	8.15098784817382	1083.43933433581	1.73747304652385e-25	4.42011168319638e-24
23885	Mfap3l	6.85751048337171	3.91052467877043	1083.34468974562	1.73973938955953e-25	4.42011168319638e-24
20287	Isyna1	-1.50821333707347	7.41469333791402	1080.36266414157	1.8127837446445e-25	4.59657343567778e-24
26380	Nrros	-1.69790226484973	6.41826946026394	1077.51636222774	1.88555694935479e-25	4.77165152895022e-24
31273	Slc16a10	2.41264833014197	5.73522239994799	1076.05958241981	1.9240016970023e-25	4.85933761935197e-24
2966	Apbb1ip	-1.79761002000296	6.12799845220294	1072.55593121923	2.01992454654702e-25	5.09156177530208e-24
31425	Slc2a6	-2.91294359298018	4.71831306431174	1072.16034499886	2.03107075487848e-25	5.10959941379548e-24
5902	Cxcl10	3.75599673224883	4.92863787124064	1070.61559917631	2.07522766922501e-25	5.21044907929927e-24
8080	Fkbp15	-1.87791913951066	6.09725596648385	1070.46795237507	2.07950141166085e-25	5.21096195231256e-24
22922	Lamb1	11.3455011517212	4.23976913432013	1293.5270152454	2.12741698493377e-25	5.32062001798377e-24
35430	Zfand2a	1.66058746677098	6.82887592465683	1066.13310090927	2.20924932811027e-25	5.51451026246629e-24
26378	Nrp1	-1.23867510779626	8.12370361642698	1064.8759104691	2.24847203226791e-25	5.60149501423942e-24
33723	Tor3a	-2.31195720660412	5.97924178718402	1146.61438843055	2.33875741476297e-25	5.81510460117279e-24
29080	Prelid1	-1.13145128323855	8.96950219552383	1059.19054710858	2.43534297650113e-25	6.04352070040638e-24
35499	Zfp276	-1.67795464503019	6.60414063189665	1054.26757341475	2.61053696825834e-25	6.46574968637292e-24
26054	Nfatc1	-1.64570025335606	6.89020360437652	1051.78732565107	2.70384396511069e-25	6.6839231608576e-24
19105	Grk6	-1.30104022967423	7.60904432804313	1050.39638112202	2.75772065049732e-25	6.79739144577795e-24
29451	Ptpa	-1.32861575962874	7.86265047532809	1050.32893484842	2.76036200843775e-25	6.79739144577795e-24
32288	Sri	-1.37976362383688	7.21390612910151	1050.09290179941	2.769626867551e-25	6.80711555450875e-24
26068	Nfkb1	-1.24499040281385	7.71602558306925	1048.20311800695	2.8450106077651e-25	6.97899632805211e-24
33608	Tnc	9.73081625217922	4.8204379387001	1174.90530772138	2.89632158918695e-25	7.09128067868814e-24
2997	Apobec3	-1.45979224207207	7.25889687180111	1046.33824697049	2.92154669451903e-25	7.13939034796109e-24
19314	Haao	-4.32224352424173	4.19009515131497	1046.0408734135	2.93395258845559e-25	7.15605007527121e-24
35303	Zak	8.78775620912106	4.33726070169579	1064.33794530754	3.31636192420282e-25	8.07338677555458e-24
4595	Ccni	-1.3929160649562	7.72484155391839	1037.25324180966	3.32709463302853e-25	8.08414549827901e-24
4232	Calm3	-1.13897746259312	8.3351749587036	1036.27409761826	3.37425595965006e-25	8.18320976578012e-24
30926	Serinc5	4.057899769315	4.590707424989	1034.66747208539	3.45319006042407e-25	8.35880883246317e-24
5682	Crip1	-2.47931425716827	8.91804768646119	2890.48098827288	3.47443476221249e-25	8.39436549625113e-24
3298	Ass1	6.01936122960558	4.18171335087129	1032.92833139378	3.54085667168791e-25	8.5387325199555e-24
30105	Rinl	-2.12891757971171	5.44720593918251	1031.81343761929	3.59830109965238e-25	8.66094841749036e-24
5266	Cldnd1	1.49960980596699	7.00254287109961	1029.50109611215	3.72063239590918e-25	8.93859246334279e-24
25905	Ncoa3	-1.56984979400968	7.65754849583141	1154.07831846234	3.7440294344032e-25	8.97795822238444e-24
31515	Slc43a2	-2.30232776763932	5.13045082410059	1028.81051018094	3.75802028784835e-25	8.99466351138283e-24
5825	Ctnna1	-1.11686318203015	8.92313676717227	1027.32429100276	3.8398475501478e-25	9.17336714172437e-24
28483	Pik3cg	-1.92514789218019	6.58133955244446	1091.8408088906	3.91338006142828e-25	9.33162601240022e-24
6649	Dnajb9	1.82577854756612	6.27886651299601	1023.36250140815	4.06738697241881e-25	9.68083460628677e-24
33855	Trim30d	-3.47925142065403	4.65545366739156	1058.27332998469	4.12452200818027e-25	9.79860933483273e-24
20063	Il1a	3.91087220483213	4.42467549166436	1021.92365146891	4.15354460176231e-25	9.84928493066044e-24
30557	Ryr1	-2.19349383266345	5.36205073953437	1021.6945038943	4.16744435780289e-25	9.86397874337635e-24
35247	Xrcc5	3.53149981513463	5.03133447236954	1034.32552002106	4.3161420214806e-25	1.01970846097895e-23
3619	BC028528	-2.49889638470175	4.94688987641457	1018.27298675272	4.38098826337456e-25	1.03227250248077e-23
33195	Timeless	-1.72993509027456	6.41784285179394	1018.20348332135	4.38544507106241e-25	1.03227250248077e-23
34512	Usp8	-1.39144907382354	7.20010024238368	1017.82470390411	4.40981878959887e-25	1.03610513029016e-23
2323	Acss1	-3.03244135718843	4.63753730780922	1017.62536579715	4.42270372571689e-25	1.03722932615027e-23
23327	Lrrc8b	1.979671720938	6.55894060495933	1026.64994116631	4.59564102668608e-25	1.07581688019589e-23
20072	Il1r2	-1.57003353568175	6.81575999648646	1014.60000300746	4.62326081996651e-25	1.08030756933707e-23
5418	Cnpy3	-1.64394867741509	6.5888507397452	1014.4254790364	4.63512209789385e-25	1.081106347241e-23
20047	Il16	-2.31268127584559	5.38891687310315	1014.25095332188	4.64701591613489e-25	1.08190979647468e-23
33304	Tmed10	-1.24365546577851	7.87379618611029	1013.18586035669	4.7203095574971e-25	1.09697938083032e-23
6316	Ddx17	-1.42752640048399	8.33360891249575	1147.02324289557	5.11763002923347e-25	1.18716037181766e-23
7076	Efr3a	-1.3643373260367	7.52081742953728	1007.06044404634	5.16644490349529e-25	1.19631694374787e-23
29529	Pxn	-1.28275277471292	7.54748266957492	1006.90833600937	5.17807937113503e-25	1.19684668497083e-23
25188	Mknk2	-1.30529576586178	7.58225715946365	1005.408480939	5.29430646015093e-25	1.22150620220239e-23
34462	Usp12	-1.43282018133508	7.08577983382092	1004.11798281815	5.39653487359235e-25	1.24285304058184e-23
20681	Klhdc2	1.63702810582122	6.98871789905775	1001.99834758395	5.56903468821492e-25	1.28027808227275e-23
2214	Abhd5	2.19232122609035	5.57825823368956	997.975030962373	5.91282425850843e-25	1.35687660627599e-23
4590	Ccne2	2.32273382140857	7.93172100963982	1981.15941442513	5.94263295491665e-25	1.36127754897509e-23
20614	Kif20a	-1.31561759697166	7.63527772232798	997.062057140396	5.99394152087113e-25	1.37057894954919e-23
6865	Dusp7	-1.83368651972545	6.08255396685751	996.842043092895	6.0136663813106e-25	1.3708606310152e-23
554	1810037I17Rik	1.50341484279684	7.10558744748273	996.809556691008	6.01658472964108e-25	1.3708606310152e-23
27778	Orai3	-3.2071075928677	4.35338402608375	992.37243650603	6.42971785920052e-25	1.46238964808282e-23
29468	Ptpn6	-1.6792179975138	7.28074486968625	1119.29330030087	6.52044960050223e-25	1.48039640309275e-23
31115	Sh3tc1	-2.28077526823544	5.64033275011777	1008.93784829044	6.88462362849402e-25	1.56031160288258e-23
26174	Nlrp3	-2.09631024220707	5.56432728596414	980.867020602837	7.64831819259514e-25	1.73033064410213e-23
19125	Gsap	-2.00641406071187	5.44101309596805	980.373701211881	7.70578571181834e-25	1.74025724937979e-23
33458	Tmem237	2.37565617576438	5.61424290197127	979.922162007161	7.75878947482589e-25	1.749142591992e-23
28340	Pgbd5	-2.40163904819354	5.13882284887436	979.708586158063	7.78399516410451e-25	1.75174091522598e-23
20132	Impdh1	6.38110005512813	4.23551318664341	978.878658583921	7.88277228658274e-25	1.77085787946828e-23
28651	Plek	-1.18875799881423	8.57732954052308	974.705658823753	8.40008602316738e-25	1.88376710204305e-23
5910	Cxcl2	5.21725661745749	3.90045735784553	974.037259830117	8.48625161560238e-25	1.89976314576553e-23
34027	Tspan33	-1.86674483994284	6.42237253275996	998.395438299237	8.5268027298789e-25	1.90550975490575e-23
29275	Prss30	-4.92199459992039	3.70948672847206	972.596111410219	8.67525496091804e-25	1.93530731314557e-23
3372	Atp1a1	-1.00069303513016	10.2257681946331	970.658680356818	8.93644143200315e-25	1.99010665281392e-23
2155	Abca5	4.82842775399518	5.12667802125747	1329.81514486951	9.78729367233504e-25	2.1758037408724e-23
28163	Pcyt2	-2.03292609611525	5.75628294640876	964.406127431716	9.83807062042875e-25	2.18330146091144e-23
23021	Ldlr	-1.44443226779966	7.2743719504143	962.498475161869	1.01320823498789e-24	2.24465942024567e-23
8243	Fry	3.25902454163857	4.96289330046278	961.435693577336	1.0299928225081e-24	2.2746749194077e-23
32543	Suco	1.56420473330676	7.12577683414917	961.346453859139	1.031415609177e-24	2.2746749194077e-23
3083	Arhgap19	-1.83861576344217	6.0098506103639	961.304450936849	1.03208600404207e-24	2.2746749194077e-23
29746	Rasa4	-1.81665337282717	6.22793254328405	960.914598145811	1.03833050984039e-24	2.28450552895295e-23
5175	Cic	-2.80210262457919	7.84547662115025	2712.6458511427	1.04147936021799e-24	2.28750312308599e-23
2362	Acvrl1	-1.93456994687232	6.12351025837297	959.644891652987	1.05894870042518e-24	2.32189008714801e-23
29562	Qsox1	2.73054599184236	5.13590896770251	955.848231597093	1.12324522545377e-24	2.45865899349324e-23
19263	H2-DMb2	-6.21756322760374	3.31387580364231	955.383352705902	1.1313992466122e-24	2.47228111823707e-23
28909	Ppef2	-5.75881052409901	3.61262119296666	955.129433856944	1.13587961356989e-24	2.47784300711456e-23
12817	Gm3336	-5.33319962333736	3.49822703498607	953.311638267793	1.16851160753246e-24	2.54469236980495e-23
23245	Lrmp	-1.90967520055313	5.9408667135674	947.626978091905	1.27716650023369e-24	2.77659032860652e-23
34029	Tspan5	2.74323059116249	5.04413190961083	947.018776159599	1.28941339429173e-24	2.79846415489924e-23
29617	Rab39	-2.77668879694147	4.71435903358731	945.468450681896	1.32120048913742e-24	2.86260105979773e-23
5742	Csf1	9.08245361890965	3.82402428439098	943.428290608103	1.36430870701875e-24	2.95100895158364e-23
4601	Ccno	4.67839127936968	4.31017565721516	942.41902422382	1.38618602797619e-24	2.99327353933139e-23
29112	Prkar2a	-1.37060433605807	7.35055700750619	941.730366786476	1.40132798242413e-24	3.02087623147155e-23
3206	Arpc4	-1.39263971745741	7.35835444344948	940.293698457835	1.4334870741241e-24	3.08500873683347e-23
32728	Tacc1	-1.65750168005213	8.14262686602435	1358.92804400658	1.45258109622863e-24	3.12085586194759e-23
35007	Vwa1	-5.92726371787973	5.09542367149486	1839.31849164968	1.45979266697858e-24	3.13109633176897e-23
16066	Gm39701	-5.49648944863851	4.16361250284477	1098.96850843635	1.49422044297555e-24	3.19958073115416e-23
32520	Stx2	-1.82685803067294	5.87422887045303	937.296663747547	1.503132471714e-24	3.21329070121832e-23
20226	Iqgap1	-1.63618376496348	9.36155117694665	1590.44922099689	1.52446303876853e-24	3.25345820190516e-23
6952	E2f7	1.84670149370776	6.77635834270795	975.595355765975	1.53554299436502e-24	3.27165192060633e-23
2527	Adss	1.30150825690066	7.61134781406524	935.273133343726	1.55218829975893e-24	3.30162311933773e-23
6224	Dbi	-1.26172114870984	7.87651340664278	934.97466861667	1.55956702220133e-24	3.31181686887031e-23
25581	Mtor	-1.73478819116132	6.41076491945171	933.807428237195	1.58878463088467e-24	3.36827602623812e-23
25571	Mtmr14	-1.82862665383751	6.42716093847066	960.202178063334	1.72409388906408e-24	3.64909458668851e-23
5071	Chd2	-2.22044579061024	5.61247738669384	950.967416297844	1.74731712881714e-24	3.69214452714579e-23
28326	Pfkp	-1.1130823733958	9.05159361899284	926.662066243431	1.78084015167396e-24	3.75678058355601e-23
730	2610507B11Rik	-1.21666679046614	8.19566472864059	925.560168302858	1.81259422822996e-24	3.81747846915867e-23
28482	Pik3cd	-1.29948295319351	7.54933220938063	919.501122939776	1.99832364508902e-24	4.19114588676071e-23
2831	Ankfy1	-1.73588939681142	7.50252228997265	1243.31230835948	1.99958816134258e-24	4.19114588676071e-23
3870	Bmf	-3.09478183166312	4.79028535155096	976.221219618091	1.99983610840359e-24	4.19114588676071e-23
23373	Lss	-1.72784449475209	6.16211688902131	917.579939988411	2.06136713677656e-24	4.31304022653985e-23
26031	Neto2	1.68728491667193	6.34756429250924	915.687540032547	2.12554128172815e-24	4.44005809339787e-23
33164	Thrap3	-1.33585075089111	7.60116835869633	912.194202154503	2.2496630856539e-24	4.69168335697038e-23
28819	Polk	1.78521658520543	6.52839749891268	908.80272319321	2.37757568113846e-24	4.95038318650049e-23
2573	Agpat9	7.55297524312201	3.92334493095012	908.636090544996	2.38405681144452e-24	4.95581939456934e-23
19585	Hlcs	-2.43666506549409	4.81083518778704	908.235421230796	2.39971788764985e-24	4.98028971658936e-23
6016	Cyp2s1	-2.97880227023228	4.40558834812059	907.868012911995	2.41417522461053e-24	5.00218669112264e-23
19650	Hnrnpu	-1.0618274854699	9.86281234502299	906.766211462807	2.45808963454502e-24	5.08494955902245e-23
34576	Vegfa	6.26188042962962	3.98657251854749	905.862107794887	2.49475999064558e-24	5.15248414197044e-23
35480	Zfp207	-1.11773993606339	7.97237015827814	903.091215838154	2.61082291550682e-24	5.38350844332767e-23
29685	Raet1d	5.51691962320241	4.07942487026381	902.843127583231	2.62149145277867e-24	5.39681640720753e-23
2856	Ankrd28	1.84539703589657	6.14612969859922	902.57343015833	2.63314195192386e-24	5.41209995094463e-23
30341	Rpl29	-1.40693336918754	6.79334526916282	901.272686149665	2.69011171461965e-24	5.52033341437573e-23
3530	B2m	-1.1212193063912	8.66767958607014	899.182114601764	2.78444265109404e-24	5.70476610356147e-23
29939	Ret	11.0937835779029	4.00995289763048	1073.21472216959	2.90516659491801e-24	5.94259716420529e-23
6761	Dpp8	-1.55557831869351	6.75714351353162	896.204806987587	2.92491534220783e-24	5.97345150828887e-23
25654	Mx1	-3.64047298048301	4.17905850515098	893.215961308857	3.07355087765373e-24	6.26700939305032e-23
32863	Tbc1d5	-1.73879816741057	5.87099933329578	893.095909265361	3.07968668201342e-24	6.26953703707184e-23
28654	Plekha2	-1.01331203806395	8.86213143674857	892.485564768608	3.11108354960217e-24	6.32340077026281e-23
5166	Chuk	-1.1495495215498	7.88599216539413	890.394246030514	3.22127523874056e-24	6.53699357085148e-23
8272	Ftl1	-1.090996481833	9.61401807772531	900.055886363573	3.22666439948574e-24	6.53756924610995e-23
19619	Hmox1	1.12113053413029	8.47227085612107	890.112309297174	3.23644562848881e-24	6.54702784720367e-23
19635	Hnrnpa2b1	-0.936504205697387	10.2344715301046	889.99212137174	3.24293579403684e-24	6.5498095966312e-23
33388	Tmem173	-1.36511006618537	7.00087248492855	889.307546483631	3.28016829064257e-24	6.61457558451625e-23
27953	Panx1	3.55506390447126	4.48017207257951	889.059482149446	3.29377212725321e-24	6.63156479394298e-23
3837	Bhlhe41	11.0123619231181	3.82697334600166	1063.45768133034	3.30046633808534e-24	6.63461090411033e-23
19727	Hps5	-1.73957018803265	6.04104650325658	888.064090458727	3.34896679667918e-24	6.72155483251989e-23
7391	Errfi1	2.44167734013125	6.01008868731741	1025.64321320352	3.41238687270438e-24	6.83812424178084e-23
31309	Slc20a1	1.22685803101157	7.74446462022045	884.608829644228	3.54833659508892e-24	7.09488846236284e-23
29376	Psme2	-1.43180645171541	6.72278946673811	884.554010377328	3.55159976913283e-24	7.09488846236284e-23
4723	Cd80	1.65723544019103	6.42181451828754	883.207324890594	3.63277477663004e-24	7.24574470634699e-23
8033	Fgfr1	-1.09674825676056	8.49652492079023	881.414473681508	3.74392390513354e-24	7.45582357779705e-23
25299	Mospd2	-1.5903796924481	6.32296844541698	880.348069005129	3.81175010396775e-24	7.57910870827749e-23
19408	Hdgfrp3	5.33338282560941	4.13847099036971	877.855637367137	3.97543301119542e-24	7.89231313307865e-23
8287	Fus	-1.02864085947347	8.88345097864866	876.857245373839	4.04308542162087e-24	8.0141964123615e-23
3079	Arhgap15	-2.47586424134635	4.84891477085539	876.289632235848	4.08209357977618e-24	8.07901210031438e-23
20314	Itgb3	8.94806726033213	3.69670805443016	875.961778073684	4.1048072403697e-24	8.1114285050824e-23
32766	Tagln2	-0.954568956290969	9.58365111355284	875.251700781137	4.15446407769583e-24	8.19690485591605e-23
34199	Txnrd1	1.06464942622008	8.34894180932895	874.796219926719	4.18665317427082e-24	8.24770675331351e-23
7244	Enc1	2.94849588443796	5.26800986469437	927.455780242649	4.21293277036022e-24	8.28672874415708e-23
32458	Stk17b	-1.19035248060098	7.76246773071388	873.717402669189	4.26395842109043e-24	8.37423122424278e-23
33634	Tnfrsf26	4.32625330486394	4.42921353984219	872.931433014985	4.32123574235686e-24	8.47372491284526e-23
31998	Socs3	4.44723353457107	4.32331512759408	872.572812298068	4.34764191512865e-24	8.51247014116549e-23
27793	Os9	-1.56997078610127	6.60299796833951	870.210451437738	4.52594172026576e-24	8.84804331725238e-23
33449	Tmem229a	-3.40763336657246	3.95328739759784	870.010427591566	4.54139222651121e-24	8.86471455190183e-23
6610	Dmxl2	9.16033971980827	3.7682368003696	869.518542388689	4.57962654353584e-24	8.92574092693705e-23
35424	Zeb2	11.0839952822318	4.07841699429919	1037.77329927197	4.6432713352961e-24	9.03603183107395e-23
4606	Ccp110	1.80291923529494	6.20091393248918	868.012877337351	4.69880852834392e-24	9.13023417381546e-23
6714	Dock2	-1.8501223368445	7.33598988759792	1264.46376094345	4.82616958260604e-24	9.36350022807127e-23
30425	Rps4x	-1.03825867405126	9.2218298186599	865.539533662496	4.90181673657322e-24	9.49587947228745e-23
8398	Galnt10	-1.95381866364742	5.67142102543035	865.011186635553	4.94638183920421e-24	9.56773707719184e-23
28189	Pde3b	4.04294298478479	4.24086272794403	864.440244669798	4.99502535858257e-24	9.6472548592232e-23
25588	Mtss1	2.96391868048565	4.66641880647173	864.182798508471	5.01712589941809e-24	9.67534595512781e-23
7755	Fam49b	-1.26957179234804	7.69190888527886	863.920760535264	5.03972762572414e-24	9.7043176311876e-23
2919	Anxa5	1.03215292811383	9.46031965168196	863.380785879935	5.08664514983926e-24	9.77995362517894e-23
32011	Sorbs1	4.60027170680825	4.22558711629953	859.340028579092	5.45285888330295e-24	1.04683445278402e-22
5543	Coq10b	1.86878829987962	6.22118495226482	859.043227069838	5.48084332155029e-24	1.05063171755167e-22
32474	Stk4	-1.1804960482921	7.33212031541234	856.394558453831	5.73745930462107e-24	1.09817886989048e-22
8381	Gadd45b	3.62717120377008	4.60766742646066	855.725899792363	5.80424547001235e-24	1.10930392900758e-22
20331	Itm2b	-1.1920654222793	7.8597861719597	855.424003281874	5.83467004599477e-24	1.11345678001435e-22
7361	Erf	-1.5961562250292	6.55447683326817	854.807869995622	5.8972912403769e-24	1.12373235614622e-22
32124	Spc25	1.64160618013998	6.81272574831362	852.70569068335	6.11639298533025e-24	1.16375055240942e-22
29256	Prrg4	6.91011058537892	3.61552005523683	851.794384846101	6.2140544249004e-24	1.18057814407789e-22
32278	Srebf1	-1.14939314274906	7.60708462574668	849.18472546271	6.50302508928761e-24	1.23364794471597e-22
3701	Bag2	-2.14788000888084	5.03358813482177	847.997971283596	6.6391403674063e-24	1.25760639651831e-22
25328	Mppe1	-2.04974904022433	5.16264889715552	847.170365856375	6.73585729251999e-24	1.27312049913859e-22
29344	Psmb10	-2.46534149528213	6.48350383117877	1401.28191592124	6.74092696927736e-24	1.27312049913859e-22
31026	Sf3b3	-1.0963219473528	8.66680566256373	846.093651744657	6.86393826356723e-24	1.29444373291574e-22
20312	Itgb2	-1.02956212630153	8.51124397217945	845.303822738545	6.9595411373089e-24	1.31054300387118e-22
25325	Mpp5	1.73074096524098	6.40959125936767	844.17500194514	7.09864648595497e-24	1.3347748642093e-22
6238	Dcaf12	-1.26732724584028	7.22707227707958	843.134024401008	7.22955375347009e-24	1.35739641954816e-22
2207	Abhd17a	-1.89236243289884	6.31703828410853	929.191489321178	7.28756784819778e-24	1.36628559730853e-22
5946	Cyfip2	-1.36036592496949	7.07891475825746	842.486858371226	7.31223205368222e-24	1.36890543051756e-22
5270	Clec12a	-4.19601085887673	3.7929229773999	842.08437341181	7.36415880917969e-24	1.37661392046052e-22
28862	Pomt2	1.71960354561799	6.10035779835931	839.890802606232	7.65415353520342e-24	1.42873813437726e-22
8155	Fos	-1.43012354588116	7.3700171703826	889.795140632814	7.69106014646013e-24	1.4335374843584e-22
28704	Plp2	-1.07115781436518	7.76991912538666	828.547631227861	9.36091091600374e-24	1.74224512034052e-22
28029	Pbk	1.43014542394587	6.77370136676326	828.465353522992	9.37467956722991e-24	1.74227535353235e-22
29389	Psrc1	2.9904596616839	4.55907537270466	827.810911171429	9.48496760528557e-24	1.76021753892292e-22
26129	Nkain1	5.55657873199431	3.90762178693188	826.734526354467	9.66937923293646e-24	1.79184372037267e-22
33421	Tmem2	2.42011812827694	5.16187989469891	825.327137173828	9.91628210372301e-24	1.83494208581175e-22
26171	Nlrp1b	-5.31584964028552	3.3397460702506	824.962517983525	9.98133784456981e-24	1.84431502308393e-22
31499	Slc39a14	2.17567848693644	5.65379308116143	824.856947916374	1.00002585282091e-23	1.84514856561553e-22
33036	Tesc	5.97705733252351	3.98812212090093	823.81047399169	1.01898915875325e-23	1.87743254357343e-22
2680	Aldh18a1	-1.34249428777687	6.84233294450067	823.206268709094	1.03011217166515e-23	1.89519918939257e-22
3913	Borcs8	-1.87265917351108	5.31723065152103	822.886903814094	1.03604364968089e-23	1.90337717850269e-22
31997	Socs2	4.91132313284584	3.95693612428036	822.54885485909	1.04236179849626e-23	1.91224109308662e-22
3442	Atp8b4	-1.54636640998202	6.88331068184369	848.206792736802	1.0619996003186e-23	1.94547995451784e-22
4006	Btk	-1.61095111604081	6.17853879878347	821.426633287887	1.06363214226553e-23	1.94568708310145e-22
6769	Dpy19l1	-1.36366254647992	6.99725870313535	820.210088587723	1.08721357676028e-23	1.98598713985954e-22
30969	Serpinb6b	-1.57960607804849	6.52919882482949	818.082560193978	1.12980242265866e-23	2.06084330799775e-22
2183	Abcd3	1.8889593280397	6.02701964155631	816.84441791915	1.15540268492476e-23	2.10454215938287e-22
26303	Npr1	8.32406742347499	3.95055330043995	816.400975961529	1.16472113433832e-23	2.11850200642077e-22
30103	Rin3	-1.75728284301039	6.84569681622651	975.915346025412	1.16733923870188e-23	2.1202523335571e-22
25988	Nectin1	-1.93015305403078	5.24144574366608	815.386870553666	1.18633367663952e-23	2.15170010331006e-22
33253	Tlr4	4.32742189200634	4.16229379990683	814.03811852589	1.2157424347555e-23	2.20192105757344e-22
7116	Eif2ak2	-1.80402168087568	5.78401217091194	812.516652560745	1.24985186397365e-23	2.26050185285065e-22
5288	Clec4a2	-3.83345969878349	3.89632959789173	811.475827493216	1.27377225169798e-23	2.30051532905396e-22
33821	Trex1	-2.48842484464331	4.68647459053875	809.448439725614	1.32177741225025e-23	2.38385348786823e-22
33784	Trafd1	-1.31659296493155	7.05588685552118	809.313194940554	1.32504762464488e-23	2.38639027195186e-22
26344	Nr4a1	3.39067535259299	4.74954644542443	834.210854980443	1.35460016208369e-23	2.43618751060135e-22
7230	Eml4	-1.28782467975094	6.99754644952829	805.437509179917	1.4225208353573e-23	2.55475165452317e-22
28525	Pitpna	-1.14824804838816	7.8583843623034	803.49349814118	1.47426376924118e-23	2.64308762298392e-22
3753	Bcar1	3.3653131412065	4.62502316572512	803.43558180383	1.4758357285697e-23	2.64308762298392e-22
19064	Grb2	-1.15713699192139	7.50571770741135	802.160405716006	1.51090273371138e-23	2.70211026608579e-22
19899	Ido1	5.02575871201223	3.67455897205795	801.324997587206	1.53435671305857e-23	2.74022841153625e-22
19058	Gramd4	2.01886518066932	5.72759957404105	800.999298092105	1.54360549473577e-23	2.75290645683726e-22
34538	Vac14	-1.1571021658225	7.32695261204093	800.019332021763	1.57179320007584e-23	2.79365171064214e-22
20305	Itgal	-3.05191440419316	7.40691002840952	2565.89785496338	1.57189124495365e-23	2.79365171064214e-22
6641	Dnajb14	-2.19506680987462	5.01676514586154	799.977892772492	1.57299717561342e-23	2.79365171064214e-22
23417	Ly75	-1.67549268312827	6.06243289773984	798.807135201726	1.60742153573293e-23	2.85083556302773e-22
5291	Clec4b1	-6.36684893543833	3.59919806111124	843.626575126058	1.6652004427992e-23	2.94922429737812e-22
1929	A530099J19Rik	-3.19052968894042	4.49494309303223	843.199135643446	1.67746982172633e-23	2.96685097613338e-22
4591	Ccnf	1.09501882644987	7.82501105198269	795.897799353862	1.69648894448582e-23	2.99635047367461e-22
29701	Ralgps2	3.91243537596042	4.27069329713613	795.009394570419	1.72472349712665e-23	3.04202264197063e-22
28680	Plekhn1	-2.76253277399122	4.25011305174209	794.922262067303	1.72751950289905e-23	3.04276303089715e-22
34151	Tubg1	1.30813892565234	7.1524870857252	794.805990755348	1.73125807029717e-23	3.04515928436198e-22
35373	Zc3h7b	-1.42427815800641	6.74145784004527	793.735653128598	1.7660811401587e-23	3.1021493826793e-22
28962	Ppp1r15a	1.96114936707605	5.97446428605505	804.263616885325	1.76901305187076e-23	3.10304275742535e-22
3213	Arrb1	-1.34437735768088	7.03457284383817	793.362494933473	1.77839649366565e-23	3.11523489759079e-22
28677	Plekhm1	-1.58461679327489	6.08321945503395	791.058746185215	1.856481658127e-23	3.24757481315796e-22
31110	Sh3pxd2a	2.90078569285958	4.70352252998633	790.96716560022	1.85966028122575e-23	3.24869712156831e-22
26363	Nrg2	-2.54277713523159	4.5165221736921	790.240508938356	1.88508787238228e-23	3.2886308182364e-22
29921	Rell1	1.67957133997121	6.01188391761977	789.92912736519	1.89609703993092e-23	3.30333640766196e-22
30694	Scd1	-2.51925030294412	5.05475269348533	835.522164936845	1.91506501374609e-23	3.33083296255227e-22
28158	Pcx	1.80104022036747	6.2313251519245	789.340882195266	1.91708230644359e-23	3.33083296255227e-22
23062	Lgals8	1.9486114403383	5.60142507623045	788.406620073355	1.95092162322217e-23	3.3850340630569e-22
19802	Hspa4l	1.58760040849471	6.63859896319009	788.117354116946	1.9615275017932e-23	3.39883080655776e-22
28720	Plscr1	1.92788558423299	5.63406243198973	787.734586848791	1.9756560890457e-23	3.41868597570679e-22
19904	Ier3	3.6480713618883	4.32320913456716	786.521848042809	2.02114073098314e-23	3.49267301757612e-22
2275	Acly	-1.01503226934263	8.33595635609678	785.595097098438	2.05665070794228e-23	3.54924694274945e-22
30375	Rpn1	-0.911308062615716	8.83204586988223	784.870961767399	2.08485951758651e-23	3.59308561543678e-22
23208	Lpar5	-3.14933839905095	4.18883695652776	782.800094454788	2.16782919478274e-23	3.73105548913885e-22
33001	Tec	5.88387219418106	3.84356721802146	782.653504543205	2.1738341625391e-23	3.73636865118298e-22
20073	Il1rap	2.99631798363215	4.46821913277722	781.336371422061	2.22859140165774e-23	3.82535025445407e-22
8089	Fkbp8	-1.05981731532631	8.08419716481568	780.578986765195	2.26074195745186e-23	3.87534146789438e-22
7448	Etv5	-1.27239307841771	6.87963430856917	779.37006369331	2.31308806345949e-23	3.95977174499984e-22
32390	St6galnac4	-2.41174234815338	4.90706490747035	779.245863763206	2.31853857130169e-23	3.96380325841363e-22
8053	Fhl2	5.82724367492683	3.86787872464377	779.133880757263	2.32346466961213e-23	3.96692867925111e-22
7520	F630028O10Rik	-7.12852196746418	2.97758005539407	777.382355772182	2.40198202385339e-23	4.09552327768876e-22
6329	Ddx39	-1.00046004650373	8.17854134320329	774.660256983754	2.52966998998639e-23	4.30750322098081e-22
28497	Pim3	1.64305774263592	6.56844929135015	774.307789689643	2.54672501594271e-23	4.32669113307454e-22
4286	Caprin1	-0.89522898775718	9.37873721230072	774.287792369455	2.54769630170886e-23	4.32669113307454e-22
1913	A530010L16Rik	-2.90070492903876	4.20612845917952	774.121475546526	2.55578974720123e-23	4.33468711429294e-22
3900	Boc	10.9031490786536	3.93409377018588	914.642322453784	2.69854196408118e-23	4.57074468916131e-22
25339	Mpzl1	2.46473767787563	5.12063436795454	770.535955181155	2.7370994869479e-23	4.62992852448716e-22
8531	Gemin2	1.84348007931531	5.86269658884091	767.64845928365	2.89306677078308e-23	4.88729815301812e-22
6321	Ddx21	-1.09464613325343	7.95880432254277	766.997439899697	2.92952277494418e-23	4.94236352215549e-22
18822	Gmip	-1.74350936648089	7.2683801449459	1100.92482731982	2.95268585975253e-23	4.97488716238567e-22
23131	Lipe	-2.00338444428798	5.20940462193522	766.370624725879	2.96508608452666e-23	4.98921515274163e-22
29980	Rgl1	5.03874112164234	4.17475262577639	790.234654151316	2.98810406568713e-23	5.02134810513434e-22
19985	Igf2	10.9525351885516	3.77399396157097	905.927975965725	3.0828390508519e-23	5.17375544510597e-22
4664	Cd226	-3.82203663942104	3.61425522080338	763.689422079791	3.12248182255562e-23	5.23342666725454e-22
29856	Rbpms	6.16112831967564	3.94306852550085	763.429386557079	3.13821348711326e-23	5.25291813104383e-22
30212	Rnf2	1.43346032108628	6.87911188332414	761.502521974938	3.25744912007527e-23	5.44538328754096e-22
3059	Arf3	-1.01036773419117	8.74954701156158	761.164534838947	3.27885690597316e-23	5.47402381759925e-22
29613	Rab35	-1.32212223586981	6.77098807228389	760.831863761501	3.30007438589151e-23	5.50227246241417e-22
20723	Klhl7	1.92663058174493	5.50543388465073	760.438475101275	3.32535327659244e-23	5.53721049502811e-22
5916	Cxcr3	-2.84003289491622	4.3174026412507	756.540499579461	3.58728051767319e-23	5.96560091283185e-22
20024	Ikbkb	-1.29353862840738	6.82365077960783	755.656566493825	3.64968123083803e-23	6.0615004099716e-22
31001	Sestd1	1.91046623143101	5.48372491566037	754.677452404031	3.72015339952627e-23	6.17053941462874e-22
28728	Plxdc2	4.07650578362749	4.12481511639745	754.419216572322	3.7389806222364e-23	6.19374474356236e-22
33792	Trap1	-1.41430124110447	6.37608149545638	754.075100533575	3.76422701520096e-23	6.22750993923104e-22
3437	Atp8a1	-1.69626558054797	6.82793019819298	918.489430687443	3.78806036452616e-23	6.25885328616225e-22
6836	Duox2	10.7334817313132	3.73257508594583	892.165718633138	3.81394990330638e-23	6.28761648217195e-22
32878	Tbkbp1	-1.75247416091041	6.49270735785497	859.904395081222	3.81528934529294e-23	6.28761648217195e-22
23569	Map2k6	-3.60990066942317	4.31079887064667	846.346537060021	3.85069621584562e-23	6.33781041695413e-22
23878	Mex3b	2.1979061980202	5.23094298364938	752.313860021612	3.89631644621739e-23	6.4046639401558e-22
1777	9430020K01Rik	8.70076800996003	3.50615415221497	751.072506204966	3.99237712355542e-23	6.55415244450348e-22
26389	Nsdhl	-1.7855543278929	5.56226021556939	750.308691875882	4.05273525354862e-23	6.6447215008566e-22
23899	Mfsd12	-1.89607091727776	5.75217693624208	766.813562043472	4.11700356917216e-23	6.74146172675824e-22
3712	Bak1	-1.10300850196473	7.43886584435709	745.677515090615	4.44014822157872e-23	7.26131519505945e-22
30801	Sdf2l1	-1.38058590196434	6.97839818428288	745.56747223221	4.44982020865543e-23	7.26785048110112e-22
4571	Ccl5	5.5841494688324	4.54207079354452	935.394575983941	4.50896728424062e-23	7.35507338531225e-22
33774	Traf1	4.93483658531949	3.92100720418901	743.496728769478	4.63607107326122e-23	7.5527849991234e-22
8280	Fuca1	-1.46779467736427	6.24871876080986	741.422759146624	4.83095865684935e-23	7.86028279554714e-22
32779	Taok3	-1.29562554790494	7.33988908364053	754.34209306302	4.96348342801923e-23	8.06566057053124e-22
19381	Hck	-1.62996117005904	6.00854779190381	739.823735739425	4.98716920863523e-23	8.09387854455946e-22
19208	Gtse1	1.16528740818714	7.52764488377774	738.705593190833	5.09959374532967e-23	8.26586049480334e-22
23536	Man1a	2.25884664343374	5.2060563517832	738.318625539089	5.13912799874027e-23	8.31941011679762e-22
2167	Abcb6	1.63211565264842	5.86117728088608	735.603226893827	5.42589622031112e-23	8.77139969701668e-22
19911	Ifi203	-1.61101337788844	5.67218008221421	735.54678928228	5.43203433013215e-23	8.77139969701668e-22
7723	Fam221a	4.74205393080322	3.72510625005989	735.281753365796	5.46095851859152e-23	8.806999222993e-22
32938	Tcf3	-1.44763448845341	6.38042128320424	735.186566686292	5.47138653916411e-23	8.81271756402471e-22
30034	Rhod	4.99929831452092	3.7871789211193	735.1123413348	5.47953289483239e-23	8.81475109526743e-22
28431	Pi4k2a	-1.07906785258642	7.73789399258068	734.697818237457	5.5252656888213e-23	8.87716777231577e-22
31020	Sf1	-0.922734477955188	9.18607776112633	733.006503308078	5.71611941905245e-23	9.17229438107351e-22
8146	Fnip1	1.68155205947182	6.25927218288302	732.107084767519	5.82046223244125e-23	9.32803740756073e-22
6889	Dynll2	-1.15153759814038	7.02817751766362	731.838820999131	5.85197529961935e-23	9.36681796395323e-22
29988	Rgs1	6.55588964831568	3.52433959943748	730.602920614488	5.9995227075283e-23	9.59099728712857e-22
3729	Batf3	-2.1806480790342	4.955910017027	730.495524614086	6.01252997038613e-23	9.59980626817886e-22
35047	Wdfy2	-1.32746872651949	6.57399076112631	730.343984325546	6.03093489077221e-23	9.61720065707822e-22
26073	Nfkbie	-3.11451472299804	4.42417911303394	770.964936839566	6.12633026849996e-23	9.75717152837586e-22
31557	Slc5a6	2.21338906016582	5.11453296442495	729.153862092861	6.17758144124181e-23	9.82657519939147e-22
33026	Tep1	-3.23840644648369	7.27242574061752	2559.68467220519	6.23511710290654e-23	9.90579088123055e-22
32429	Stat2	-1.75234853994683	6.01344168908824	744.498931213138	6.33957205619236e-23	1.00592590061392e-21
8659	Glmp	-1.30824944436278	6.55808027645727	727.487776708796	6.38929038751298e-23	1.01256019074386e-21
23263	Lrrc1	-1.796942288602	5.42746810393329	727.072671161472	6.44323155374635e-23	1.01984647769743e-21
35315	Zbtb10	5.81836364001115	4.09923890206556	814.339723383633	6.50572818651286e-23	1.02846727689256e-21
3217	Arrdc3	1.43876736920252	6.69060068385524	723.896877300686	6.87231856533599e-23	1.08508063167851e-21
27992	Parp14	-2.27801714084848	5.36619651064038	822.332255205664	6.9139723139519e-23	1.09031299852407e-21
7201	Elovl7	7.38533314334152	3.52298950728979	723.505734596592	6.92723579783501e-23	1.09106093962211e-21
4815	Cdk14	-1.1168942236927	7.27919365534256	723.03911112075	6.99336285402902e-23	1.10012298950665e-21
2779	Amotl2	5.29755367951006	3.71510425798214	722.846723078528	7.02082240468887e-23	1.10308749560787e-21
25744	Myo9b	-1.16835242367961	8.10167994120008	762.894842175092	7.13146623560894e-23	1.11909834738937e-21
5426	Cntfr	10.708751099707	3.76413666945146	852.002163357635	7.23149544622399e-23	1.13340635482128e-21
33975	Trpv4	-2.22073898623946	4.6403782203152	720.069047800158	7.43034169552633e-23	1.16314823241094e-21
30526	Rufy1	-1.84633377487261	5.59845449681501	719.68630449047	7.4887356479998e-23	1.17085787512378e-21
3073	Arg2	10.7559448515584	3.65034751513343	849.16158155845	7.57455584058129e-23	1.18283155534931e-21
23721	Mcl1	-0.898739922606337	8.90457489474573	718.288306717248	7.7062124239613e-23	1.20192509243392e-21
29127	Prkd3	-1.06667472378653	7.8551151018707	717.977553673318	7.75546206742045e-23	1.20813493641507e-21
29745	Rasa3	-1.07526536145531	7.60094758318312	716.234676178667	8.03796735074336e-23	1.25062177310169e-21
25921	Ndfip2	1.4290051133125	6.48458977357328	715.529534958566	8.15536151237264e-23	1.26734713793606e-21
4066	C1qbp	-1.89114392457292	6.95705265502265	1095.09950298851	8.20136956003515e-23	1.27295196625758e-21
32477	Stmn1	1.02597435388763	8.16496082754039	714.396551961468	8.34782535477084e-23	1.29411505651139e-21
19993	Igfbp2	10.572606097841	3.60261342387116	836.199664563129	9.37656901953591e-23	1.45183756100553e-21
31251	Slc12a2	1.47229908354258	6.45223053829167	708.428210095181	9.4448046516119e-23	1.460636758018e-21
30876	Sema4a	-3.36344024768195	4.58939005819035	884.363754765397	9.53322695905383e-23	1.47253282521935e-21
25841	Napsa	-2.18493781797066	7.52123074243716	1632.25745824886	9.60723124420148e-23	1.48217585640964e-21
3082	Arhgap18	-1.32211008321629	6.9599125916513	707.489354960859	9.6309052191407e-23	1.48404020855712e-21
34102	Ttc9	10.6475591662567	3.66036915463354	834.257465170365	9.68393189136214e-23	1.49041764265495e-21
28489	Pik3r5	-1.80546134023139	5.75878634459732	713.975232266301	9.76160809052199e-23	1.50056892676031e-21
2957	Ap5b1	-2.56258907186867	4.50250589532911	705.918085323565	9.95115756409667e-23	1.5278725732405e-21
29207	Prpf38b	-1.15874354594021	7.48744139131897	705.257951162852	1.00890715516789e-22	1.54719234993112e-21
26577	Ocstamp	-1.78521059108125	5.48224329764169	704.639051458357	1.02202212322353e-22	1.56485422976854e-21
32018	Sord	1.63296964210783	5.85872457957285	704.599406209188	1.02286840321458e-22	1.56485422976854e-21
6978	Eaf1	1.2464802735203	7.09550073809482	704.537213239067	1.0241974983303e-22	1.56501777638657e-21
28689	Plin2	-1.41692508452005	6.3929200491423	702.735351771374	1.06351404938545e-22	1.62315821244108e-21
19417	Heatr5a	-1.36684903815123	7.15872888729468	741.42456514885	1.07656835140729e-22	1.64112592140124e-21
18942	Gpi1	-0.979239146358981	8.89423207917734	700.649609654038	1.11104207535251e-22	1.69166394469546e-21
35027	Was	-1.30495173267642	6.599982998722	698.733659017088	1.15669791739543e-22	1.75908750976822e-21
27928	Pak2	-1.0272274426186	7.92039029286122	696.497090433875	1.21253532862252e-22	1.84181671210099e-21
2449	Adcy7	-0.997237862820642	8.32592869559604	695.484357863419	1.23875697609114e-22	1.87840230707642e-21
4291	Capza2	-0.971979059300006	8.80493499236423	695.45390247261	1.2395548219286e-22	1.87840230707642e-21
29419	Ptger3	-2.98279961169457	4.08927128323716	694.507821112798	1.26461413098572e-22	1.91411157769175e-21
35888	Znfx1	-1.77020143166537	6.27596154301902	800.807869317388	1.27459961385425e-22	1.92694782236171e-21
26410	Nt5c2	-1.727492182805	5.62044730039383	692.255013943913	1.3264836434585e-22	2.00302158661392e-21
5624	Cpox	1.60315949214996	5.90810063419134	691.014202703423	1.36193055719561e-22	2.05234436998048e-21
30319	Rpl13	-0.908629100688367	9.67947422523705	690.999631567548	1.36235276414167e-22	2.05234436998048e-21
33746	Tpm3	-0.826531680616256	10.0392963223813	689.726795077225	1.3997774439578e-22	2.10624561338186e-21
25986	Necap1	1.56309529965173	6.06627567930692	689.343843087984	1.41125037868542e-22	2.11862415820503e-21
28601	Plat	10.7923758301746	3.67145002371086	811.898631107331	1.4113130862545e-22	2.11862415820503e-21
8493	Gclc	1.31719970118711	6.59624601311815	684.61912518634	1.56134173929066e-22	2.3410984744282e-21
8447	Gata2	4.75535116250227	4.38891028945848	816.482268282782	1.56748107030133e-22	2.34755498306532e-21
23745	Mctp1	-1.67491312700741	5.63672745993516	683.318054125552	1.60559594177052e-22	2.40182897597798e-21
31612	Slc9a9	-2.81865424429632	4.12080773537119	683.217943706057	1.60905598705634e-22	2.40381052508412e-21
25653	Mvp	-1.35735120420899	6.45878687194103	683.171176998732	1.6106750726452e-22	2.40381052508412e-21
33956	Trpc4ap	-1.04068935340219	7.40064053303911	682.928792500788	1.61909439094681e-22	2.413562709671e-21
28673	Plekhh1	4.76987133752909	3.88868062975141	682.726287236846	1.62616443448902e-22	2.42128320739905e-21
18836	Gna15	-2.17345173400694	4.76042610771159	682.36286820495	1.63893504066057e-22	2.43486079510642e-21
5927	Cyb561a3	-1.34357945423652	6.83263816149046	682.358581883898	1.63908629861908e-22	2.43486079510642e-21
29658	Rac1	-0.837523380831813	9.48829760006036	682.25380104602	1.64278848873376e-22	2.43753263015478e-21
34270	Ube2q1	-1.07238065022901	7.52612709188752	681.992606846666	1.65205601818879e-22	2.44844644825317e-21
29189	Prom1	10.8982764583603	3.8695872177137	820.015855757845	1.65829913845123e-22	2.454857857557e-21
23085	Lhx2	2.67090555439323	4.49151029665104	681.500677814711	1.6696618943038e-22	2.46882454463743e-21
20229	Iqsec1	-2.44601491376461	5.56193691190608	953.411754792025	1.72035399085941e-22	2.54084577312051e-21
20705	Klhl26	1.90324622348164	5.69099967981291	679.71512823901	1.73526407858536e-22	2.55974695178481e-21
5300	Clec9a	-7.24265616381395	7.58391954091143	5486.38233832684	1.73714962991097e-22	2.55974695178481e-21
18904	Got2	-0.87239654848663	8.79576328471982	676.663013036676	1.85384193072522e-22	2.72855700263637e-21
19792	Hsp90b1	-0.847569462533836	10.0155541568304	676.427273850917	1.86335300940064e-22	2.73940703620841e-21
4636	Cd109	6.85665536132218	3.6075005642006	676.008599763569	1.88037310702488e-22	2.76125890314835e-21
30799	Sde2	1.25139117145962	6.96004171579826	675.093702798601	1.91814488619475e-22	2.8120823457809e-21
25997	Nefh	-1.59878689941448	5.7199779642483	675.064225589037	1.9193752207829e-22	2.8120823457809e-21
6313	Ddx1	1.20156247761838	7.47135364026067	674.289140401344	1.95202964043846e-22	2.85406599592327e-21
30441	Rpsa	-0.91803279780546	10.1721850658438	674.278342267393	1.95248872505177e-22	2.85406599592327e-21
13514	Gm34462	-1.63851490469669	5.55193361987352	673.796885939587	1.97307526843902e-22	2.88086987598195e-21
25242	Mmp25	-1.94126008048326	5.10746769205443	673.248395414675	1.99681021933628e-22	2.91220442580878e-21
34240	Ubb	0.967234937383285	9.44412861615497	688.050589507042	2.00248792142693e-22	2.91716243843821e-21
30922	Serinc1	0.963703799828816	8.06196333567198	672.746410997537	2.01879936208091e-22	2.93758248084615e-21
34946	Vprbp	1.83764658512069	6.13488783079576	712.593645162765	2.03264847310622e-22	2.95437726425938e-21
2249	Acap1	1.06866675878743	7.3575197190276	672.107180115957	2.04717456986321e-22	2.97211682166649e-21
5042	Cfl2	1.63811118465543	5.96828095530388	671.969056490129	2.05336146146289e-22	2.97772293477149e-21
3761	Bcat1	5.03654111123358	3.59388993067839	671.737032275264	2.06379926221623e-22	2.98612319291427e-21
23926	Mgat4b	-1.65824971901962	5.71651365355255	671.736615545376	2.06381805992123e-22	2.98612319291427e-21
18867	Gnl1	-1.28972193102513	6.39740273878925	670.341785139354	2.12776935042463e-22	3.07517906683831e-21
19800	Hspa2	2.56339850440895	4.52386476144653	669.989843931684	2.14423672841823e-22	3.09548492755304e-21
2704	Aldoc	-3.58852521611312	4.48115930726516	893.916769415181	2.1770054176873e-22	3.1392516186358e-21
26233	Nol4l	3.7542965202816	3.96789415487853	668.575157588729	2.21181255844823e-22	3.18585599672999e-21
31384	Slc25a45	-1.64400843170379	5.64720986068794	666.399035555899	2.32022635643866e-22	3.33825825777494e-21
35873	Zmiz2	-1.20602369552191	6.8882856592525	666.161569154422	2.3323949823233e-22	3.35199974732322e-21
27812	Osgin2	2.06918521889465	5.1971549507722	665.316417852935	2.37625807319134e-22	3.41120903892546e-21
3075	Arhgap1	-1.2307319248038	6.59485710902796	664.345254426555	2.42774861941383e-22	3.48122296434425e-21
4593	Ccng2	1.3735133404347	6.50972609936914	664.28883782345	2.43077609641662e-22	3.48166531483388e-21
2218	Abi2	1.43547030540452	6.57182368477219	664.206702857031	2.43519088629897e-22	3.48409154179423e-21
7103	Ehmt2	-1.03727935612764	7.80360348826672	661.730040134357	2.57240613673772e-22	3.67630140412127e-21
32319	Srsf2	-0.8745225923031	8.70847124506679	661.668751892237	2.57590440147343e-22	3.67719686297293e-21
23257	Lrp8	8.10810562593789	3.68266777993076	667.984114996682	2.58720065393895e-22	3.68920984116796e-21
4298	Car13	6.74901546720363	4.69672286316978	998.432221979937	2.66460752606138e-22	3.79536144284938e-21
20806	Kras	0.965187267890964	8.42916182118151	658.310255539564	2.77557029230359e-22	3.94901973254972e-21
30641	Sat1	1.42970890282124	6.55508116977691	658.075083735863	2.79015593063126e-22	3.96536589253421e-21
20809	Kremen1	2.99207549114781	4.3502069729694	657.023805053146	2.85636301890541e-22	4.05495880898934e-21
23701	Mbtps1	-0.950020340149087	7.83751130868395	656.962432279576	2.86027948262982e-22	4.05602201274361e-21
33604	Tmx1	0.948086730261573	8.31565879559287	656.200611096078	2.909373674731e-22	4.12107631691709e-21
22943	Laptm4b	1.82542511595042	5.36219060622861	655.929309186244	2.9270733345326e-22	4.14156619322541e-21
7608	Fam134a	1.04671838925815	7.64449790360336	655.371890507731	2.9638001244798e-22	4.18890293531609e-21
4714	Cd63	10.4752728081419	3.62368889425662	769.389855354426	2.97157669489405e-22	4.19526345954999e-21
4412	Ccdc117	1.7325295143365	6.18931989066431	690.419538945233	3.00446745012496e-22	4.23702705934472e-21
23932	Mgea5	-1.08084229582469	7.83876452260408	653.395891685731	3.09799885697052e-22	4.36412270225605e-21
7926	Fbxw17	-1.82698089574975	5.14929195636132	652.363020083718	3.1707085045157e-22	4.46163982421138e-21
7330	Eps15	-1.14617368933932	7.23612242496506	652.121303993807	3.18798538067394e-22	4.48092757785599e-21
3868	Blvrb	2.00944196316493	5.23612868976622	652.073497539332	3.1914142530298e-22	4.48092757785599e-21
4230	Calm1	-0.92080971833605	10.4463857986796	666.113955099599	3.20903580225203e-22	4.49591165782635e-21
25806	Nacc1	-0.891343707579199	8.26795980919618	651.827667039185	3.20910836021342e-22	4.49591165782635e-21
5681	Crim1	-1.38910226124957	6.36098821829987	651.113440531594	3.26111157852213e-22	4.563774181746e-21
7627	Fam160a2	4.91455634878996	3.80620944146964	648.521140202997	3.45753060420317e-22	4.83337111209842e-21
32940	Tcf7	10.690843397255	3.78627586622809	759.036668652714	3.5838929699253e-22	5.00455283313996e-21
34967	Vps37b	2.25951173543793	5.06526010358806	646.862016676319	3.58982917981422e-22	5.00720730953523e-21
20298	Itga5	1.22222031807898	6.73094253882619	646.815507842187	3.59361461730799e-22	5.00720730953523e-21
3382	Atp2a3	-1.67604487739804	6.67111080093636	816.599056427683	3.60337700930443e-22	5.01535245697209e-21
33666	Tnni2	-3.66275325956939	3.60391868978617	646.001249353621	3.66058205698924e-22	5.08944117695409e-21
2457	Adgb	-3.95859516302682	3.42666639492409	645.80063956156	3.67728417815897e-22	5.1071175597967e-21
32579	Sun2	-1.15428221569956	7.07520805141635	645.321073883398	3.71754113028969e-22	5.15743382159908e-21
23038	Lemd2	-1.37438963901334	6.08714549744412	644.954460878036	3.74863285718108e-22	5.19493979829045e-21
23923	Mgat2	-1.03946810487436	7.3895597566683	644.801659270499	3.76167334043257e-22	5.20737590532314e-21
4271	Capn1	-1.01966384457637	7.40062256436693	643.139248825789	3.90671205190042e-22	5.40231617976078e-21
5191	Cish	10.7213027246363	3.68854359710252	754.199016430859	3.91510165920153e-22	5.40807731888626e-21
6268	Dcp2	-1.08015691990803	7.46560072180776	642.952974104429	3.92333113678948e-22	5.41360508691696e-21
4320	Carm1	-1.53460416831637	5.79221163979685	642.704311498591	3.94563381572718e-22	5.4385189462203e-21
31124	Shc1	-0.971458119428602	7.72653255376966	640.904983596707	4.11109657294796e-22	5.6604937222149e-21
33098	Tfrc	0.888896251020764	9.24462736024064	640.519688727384	4.14747924568892e-22	5.70445453716935e-21
23485	Maff	1.97834921788546	5.42359353061022	639.50140235705	4.24529522671838e-22	5.83272589894087e-21
35344	Zbtb46	-1.73136926377545	5.4480120478772	638.925084533189	4.30174246335128e-22	5.90394557805072e-21
7195	Elovl1	-1.62244333867549	6.97807993067167	859.351711146523	4.33000306148714e-22	5.93636929361273e-21
2652	Akr1a1	-1.2008144518072	8.73510251692311	847.116694029292	4.43650264290085e-22	6.07587340559844e-21
30036	Rhog	-1.14393354697784	6.91958868171914	637.439855109672	4.45093031741929e-22	6.08911994813612e-21
33654	Tnip3	6.58942348178718	4.14870864746068	775.767278426919	4.58670690855607e-22	6.26817310182076e-21
20061	Il18rap	8.60213138085663	3.45151113978925	634.210595918295	4.7946583027698e-22	6.54537308816282e-21
5626	Cpq	-2.95561287803344	3.89042898889551	632.928519449731	4.93887116761512e-22	6.73506339737078e-21
5672	Creg1	-1.1916223461041	6.88559994834039	632.677583025075	4.96763432631712e-22	6.76708059026497e-21
35029	Wasf2	-1.08049745853927	7.56908290033761	632.606193075246	4.9758498421714e-22	6.77106878097819e-21
28727	Plxdc1	-2.45104323906059	4.33032924519371	631.635210642979	5.08903859781437e-22	6.91774301964045e-21
33333	Tmem120a	1.67706395195563	5.66844982267509	629.521766235346	5.34499788089918e-22	7.2579743228965e-21
25822	Naip6	-2.0702633126005	4.58162929324796	629.070591093523	5.4013957563501e-22	7.32678735805752e-21
31595	Slc7a7	-2.02173801367692	4.7351007159311	628.396075664236	5.48689705671477e-22	7.4348906678553e-21
8475	Gbp7	7.16733653055091	3.53490294340375	627.846501722464	5.55762663416938e-22	7.52277051274196e-21
5228	Clcn6	-1.79329313685205	5.06862648438552	626.653137467292	5.71457744121828e-22	7.72705006703274e-21
32947	Tcirg1	-1.09387838028983	7.70909755457632	624.948200352333	5.94705399799665e-22	8.03291418189315e-21
8248	Fscn1	3.6861488071251	3.94418811660131	624.488931196755	6.01138554580417e-22	8.11125309947549e-21
28794	Podxl	10.4541596311546	3.40363066881321	730.42811462296	6.09382761918639e-22	8.2138381751244e-21
33139	Thbs1	10.8377362735457	4.01543679974989	775.872616876249	6.12121174067966e-22	8.24207322180894e-21
20795	Knstrn	-1.25181015352728	6.33220418514236	623.156224452214	6.20229497669146e-22	8.34247764459393e-21
31229	Skp2	1.44538906374682	6.25420090356391	622.973402198034	6.22898380844952e-22	8.36958422530913e-21
3205	Arpc3	-0.97342177565481	8.77451970763734	636.267644311932	6.24668981321967e-22	8.38457684049035e-21
7023	Edem3	1.24985778557509	6.98058372310865	621.808020266635	6.40201041637058e-22	8.58405689859951e-21
7424	Esx1	2.87693006417539	4.40337548752088	621.757420949978	6.40963803366317e-22	8.58529445826956e-21
35370	Zc3h4	-1.47896387418902	6.77899547915973	701.926356502939	6.57915857001151e-22	8.79584757656046e-21
27856	Oxct1	-0.96506177720629	8.4182894081452	620.616246067667	6.58426141953997e-22	8.79584757656046e-21
28528	Pitpnm1	-1.54648297531729	7.04315994604586	816.060306856775	6.5932321534101e-22	8.79584757656046e-21
601	2210016F16Rik	-1.57308644633619	5.57752846924588	620.551563431144	6.59430978016247e-22	8.79584757656046e-21
32723	Tab2	-0.985574673120569	7.48829982718934	620.0329452206	6.67546943011625e-22	8.88817870415083e-21
20342	Itpripl1	-1.3223067955791	6.25222502131206	620.020605296017	6.6774134427123e-22	8.88817870415083e-21
6344	Ddx54	-1.03845585160406	7.29311481994099	618.91465772447	6.85411578777784e-22	9.11390993380013e-21
20170	Inpp5k	-2.1220782520482	4.90238036341992	618.697764528214	6.88935040008815e-22	9.15125849306314e-21
25677	Mycl	-2.38850449558106	4.36117560750797	618.494049393745	6.92261997167146e-22	9.18592214893813e-21
23522	Mal	10.507451531209	3.40406324910644	722.348167989584	7.10521891528839e-22	9.4184604772534e-21
2313	Acsl1	1.19258121215554	6.73385907655923	617.083405918576	7.15774629254623e-22	9.47827727777193e-21
29736	Rara	-1.70119093622437	5.10792789414914	616.936298317637	7.18275158418084e-22	9.49844596361892e-21
4293	Capzb	-0.911876690150774	8.57138809095372	616.906589970418	7.18781268156715e-22	9.49844596361892e-21
31463	Slc35e4	5.94985931595047	3.26945050285382	615.547838540884	7.4233977150576e-22	9.79453600796556e-21
5931	Cyb5b	-0.857547143587383	8.78397881384837	615.526442529709	7.42717256051117e-22	9.79453600796556e-21
28657	Plekha5	-1.42844019629252	5.97271390251248	613.534970038343	7.78763591079962e-22	1.02593289956573e-20
30919	Serf2	-1.3113831565538	6.67669938190046	613.327298652517	7.82628425890376e-22	1.0299647475361e-20
29953	Rfc3	1.23583546308617	6.90798365780915	613.158610884383	7.85782800444466e-22	1.03305428744265e-20
35195	Wwc2	6.69576438400321	3.37597024649458	613.044805110524	7.87918558678074e-22	1.03479970706387e-20
19608	Hmgcr	-0.831790553757566	9.3217831280445	612.580520324376	7.96695935494617e-22	1.04525527192711e-20
29316	Psen1	-1.0627383533318	7.30155964189486	612.212866215288	8.03720380115432e-22	1.0533919618606e-20
30191	Rnf149	1.26086182784061	6.51298004598472	611.680731227116	8.14004507897162e-22	1.06577993084081e-20
4424	Ccdc134	-1.6774400711392	5.55139124178534	611.494472063743	8.1763722651271e-22	1.06944276664916e-20
29727	Rapgef1	-1.2822296074455	6.96206876412846	623.406267886114	8.40090467126931e-22	1.0976896358735e-20
28682	Plekho2	-1.03862341362456	7.1495902126465	610.17228639864	8.43926249271943e-22	1.10157753536465e-20
4756	Cdc42bpa	10.4770502562346	3.59564321097715	712.498032159954	8.58723812496416e-22	1.1189926728432e-20
28518	Pirb	-5.58014894921888	4.32789061205939	1083.16033966682	8.59015851155691e-22	1.1189926728432e-20
30342	Rpl3	-0.781451727934083	9.55137204355112	609.070690154639	8.66516947489062e-22	1.12761682038592e-20
32287	Srgn	0.993053121052713	8.0269909490581	608.628031907562	8.75775307726474e-22	1.13749899479761e-20
19909	Iffo2	3.10173864211039	4.21352214297552	608.622696000262	8.75887550855482e-22	1.13749899479761e-20
7648	Fam171b	3.78354107813744	3.8551385015487	607.687718897434	8.95793797774646e-22	1.16217219660632e-20
31971	Snx17	-1.21824378568642	6.62148084728597	607.412039624888	9.01754762386414e-22	1.16872163282976e-20
6814	Dsp	10.6301549717019	3.52591165642844	709.28638621465	9.13937621319036e-22	1.1833135734065e-20
35543	Zfp36l1	1.34609814518572	8.35311364262679	898.312652957718	9.28610663542471e-22	1.20109692390519e-20
29854	Rbpj	-1.03514016739298	7.72661179319684	604.765493701679	9.6117856098392e-22	1.24196684898074e-20
28362	Pgrmc1	1.25237205146547	6.8098243889172	604.64875193524	9.63894052092147e-22	1.24422009445967e-20
26046	Neurog2	8.41339470908987	3.04294234246003	604.090015413777	9.77004268289154e-22	1.25987307708385e-20
28932	Ppip5k2	-1.16629065203345	6.69819024658902	603.659583581644	9.87233429545009e-22	1.27178310516336e-20
23664	Mat2a	-0.913099200572807	7.88082753000446	603.595721073407	9.88760807549614e-22	1.27247056690179e-20
32677	Sypl	1.06507717161864	7.18110403523217	602.534391214132	1.0145162219365e-21	1.30430524316234e-20
30318	Rpl12	-0.841958942429526	8.81533854329418	602.129720832743	1.02452377964511e-21	1.31561816699486e-20
23518	Magt1	-1.07773690030882	6.91698412782878	602.095675659755	1.02537050422559e-21	1.31561816699486e-20
20721	Klhl5	-1.63955554985801	5.67066523714962	601.961346722974	1.02871862827207e-21	1.31859279629869e-20
2603	Aif1l	6.54876047371013	3.39293554249794	600.929881255493	1.05481904495214e-21	1.35069578706122e-20
31747	Smoc1	6.59241730898131	3.31696715811238	600.261831179032	1.07209927443319e-21	1.37145166924246e-20
26066	Nfil3	2.13519486854257	4.81933130859926	600.091647221166	1.07654939228421e-21	1.37576995690612e-20
31536	Slc4a2	-1.13414753935869	7.15523958671648	600.010065871961	1.07868962549022e-21	1.37713067341997e-20
32783	Tapbpl	-1.86098485410828	5.16298899800012	599.677633447361	1.08745775041057e-21	1.38694188187324e-20
2916	Anxa2	6.6314096923882	3.37031535250536	599.532955253641	1.09129741589735e-21	1.39045407070305e-20
7641	Fam168b	-0.875318204713368	8.28756941491893	599.365157758885	1.09576874842287e-21	1.39476330254024e-20
2882	Ankrd63	-2.8591146697985	4.4711184343778	689.552509872452	1.09851960706669e-21	1.39687622328589e-20
7963	Fcrl1	1.70801120012206	5.71608185769016	598.858690340221	1.10938343244681e-21	1.40929115600015e-20
3112	Arhgdia	-0.771927945918539	9.75591069748443	598.490090705959	1.11940524290248e-21	1.42061289745949e-20
18895	Gon4l	-1.34460849120432	6.0864438925431	597.981982813253	1.13337852127885e-21	1.43692197673027e-20
4231	Calm2	0.822079919265829	9.12227386071195	596.775416336508	1.16730974366348e-21	1.47847688106933e-20
27875	P2ry10	-1.91262540567807	5.05736624787887	596.151739267952	1.18527163953992e-21	1.49974341346923e-20
29796	Rbfox2	10.598321826818	3.6911977620008	695.902610577983	1.18844726617424e-21	1.50227712175332e-20
2454	Add1	-0.905585243891645	8.06401065239077	595.704276692628	1.19833983607955e-21	1.51328812633123e-20
2933	Ap1b1	-1.06030600574219	6.98915588974753	595.514958078699	1.20391503703757e-21	1.51758051097991e-20
8501	Gcnt4	10.4869882385004	3.51885334178101	695.241839330763	1.20410917544364e-21	1.51758051097991e-20
8441	Gas5	-1.02103519112033	7.47313957019562	595.369637384376	1.20821329578677e-21	1.52125577704519e-20
7750	Fam46c	1.9279176163957	5.12490610321257	594.977244461099	1.21990126280419e-21	1.53446322890056e-20
31347	Slc25a11	-1.47449404288921	5.67732768879058	594.369694991716	1.23823620024588e-21	1.55599750187915e-20
20933	Kynu	-2.77770740627917	4.17544210052779	593.845301281507	1.25429770002561e-21	1.57463549498313e-20
29997	Rgs19	-1.35616045439459	6.26635880946391	593.597037231446	1.26197897820872e-21	1.58272681840966e-20
5630	Cpsf3	-1.03623587311803	7.17980359364575	593.299970675519	1.27123611157211e-21	1.5919637493763e-20
5745	Csf2ra	-1.63658642973447	5.716790175082	593.28097620361	1.27183046904487e-21	1.5919637493763e-20
30599	Samd1	-1.22540425334291	6.76859059581223	593.168671350071	1.27535066332693e-21	1.59481105897474e-20
2243	Acadl	-1.00642858102355	8.06915128287438	593.113020346044	1.27709888788073e-21	1.59543914725002e-20
31578	Slc6a6	-0.981280159391924	8.08574423939629	592.668532121066	1.29115403086916e-21	1.61142566913056e-20
20619	Kif23	-1.03663235490117	7.59322245153663	591.674236911248	1.32319465024564e-21	1.6498059879645e-20
20257	Irs2	3.30844569854348	4.6787779970467	715.27268414089	1.32670546436964e-21	1.65257426763163e-20
8522	Gdi2	-0.777625078735119	9.52233897519617	591.252981069858	1.33702386989351e-21	1.66380861554776e-20
32428	Stat1	-1.30120114831381	6.44802781352509	589.736296370667	1.38810351294159e-21	1.72508932544952e-20
2810	Angel1	2.99923290377315	4.1527384073194	589.711287973347	1.38896297894452e-21	1.72508932544952e-20
20233	Irak1	-1.31360983469868	6.20307975347626	589.065004066603	1.41137164676982e-21	1.74972278350091e-20
25793	Naa40	0.865938065646527	8.23876485462984	589.06048784734	1.41152958637754e-21	1.74972278350091e-20
23382	Ltbp3	5.68482717129326	3.77815873390325	588.568817587931	1.42883721439354e-21	1.7694642679216e-20
26024	Neo1	8.57850030790212	4.06959647919242	802.171611016876	1.45923995775586e-21	1.8045864635562e-20
3087	Arhgap22	-3.84035623580006	3.36884237107721	587.698877515521	1.46001684985882e-21	1.8045864635562e-20
32729	Tacc2	5.99431204157798	4.07025659211357	675.227684366353	1.46566558983219e-21	1.80982139612355e-20
5298	Clec5a	-1.81915699925967	5.19879111912637	587.370433197749	1.4719764499112e-21	1.81586304827677e-20
20703	Klhl24	1.9324867429653	4.97792021064434	587.065435899069	1.48317575397531e-21	1.82791776031317e-20
28231	Pdlim2	-1.95276857836854	4.78545591107465	585.625770295384	1.53727852393576e-21	1.8927741825959e-20
32282	Srf	-1.30463079863776	6.10911685171458	583.889117488501	1.60535420859931e-21	1.97469362546725e-20
31306	Slc1a5	-1.08901921695458	7.36181156711836	583.817156022864	1.6082434519826e-21	1.9763490789479e-20
5044	Cfp	-5.27042043048135	7.11765167201035	3648.61549404495	1.61333130335366e-21	1.98070060780859e-20
34283	Ube3b	-1.02698118747587	7.2046682427309	583.431504293009	1.62382199465545e-21	1.99167055953668e-20
31756	Smpd1	1.96990156769487	5.1000128361244	583.366694432448	1.62645575192346e-21	1.99299195247654e-20
33911	Trip6	-3.39602572012473	3.75724442410649	582.846673042111	1.64775396117634e-21	2.01715960543624e-20
30654	Sbk1	3.90704113635371	3.88229161982571	580.849763500136	1.7323425080795e-21	2.11868632435129e-20
3146	Arid4a	-1.04598151670544	7.32006473261836	580.480490611607	1.74848543746732e-21	2.136388933852e-20
8616	Gjb2	6.83086967748182	3.32809437641357	579.196006638001	1.8058970200206e-21	2.20439129016141e-20
23213	Lpcat3	-1.35092020076052	6.0185033063225	579.15893200388	1.80758364285005e-21	2.20439129016141e-20
3448	Atpif1	-1.16921829933124	7.07211453611577	577.728809087565	1.87394165131141e-21	2.28055880062957e-20
30769	Scoc	1.36706197077519	6.2635118765799	577.704190964198	1.87510640682178e-21	2.28055880062957e-20
2129	Aagab	-1.59368733516979	5.5232725772475	577.698339308837	1.87538337919792e-21	2.28055880062957e-20
35199	Wwtr1	10.3748539467438	3.31486954607607	672.737574200099	1.89445237919344e-21	2.30156192747362e-20
32583	Supt16	-1.06608673543168	7.59115846743481	576.295621524201	1.94305149168024e-21	2.35836723705834e-20
19661	Hopx	4.73159777761851	3.4048502464461	575.818431127539	1.96666053056729e-21	2.38476213010551e-20
19493	Hilpda	2.5687014412128	5.09899490756183	664.994754688625	2.01429811363494e-21	2.4402163997252e-20
7767	Fam64a	-1.39288186388557	5.88401498846448	574.592090230386	2.02874682413812e-21	2.45539726683257e-20
7895	Fbxo28	1.26925386953816	6.5700453068979	574.321493980082	2.04272555035009e-21	2.46998117773681e-20
7186	Elmo1	-1.14795623331426	6.94504196331248	573.59007287956	2.08102600349936e-21	2.5139186768688e-20
32272	Src	5.08735308340479	3.47922059967788	573.433119661326	2.08934403067162e-21	2.52158815388785e-20
27924	Paip2	1.06859069602639	7.20229995575357	572.309701195617	2.14992559204797e-21	2.59225962393355e-20
19401	Hdac9	-1.62909796636401	6.60832602855653	744.856649859216	2.22328156997312e-21	2.67818631265341e-20
6476	Dgkg	-2.30404046637499	4.23238526284555	570.757843886617	2.23670751035206e-21	2.69182703665959e-20
7568	Fam101b	3.61860631987882	3.83672752602439	569.800251024533	2.29211320681938e-21	2.7559163956171e-20
31087	Sh2d3c	-2.63471696385764	3.76428182166498	569.418493497634	2.31460743452208e-21	2.78035161341982e-20
6713	Dock11	-1.23753525996532	6.93923721807099	579.24287031496	2.32163309998967e-21	2.78617730509538e-20
21162	LOC102635948	-4.23280756749624	3.12285639855462	568.795068141777	2.35184848222074e-21	2.81837068763672e-20
30185	Rnf141	-1.79208803982044	6.30209421137117	773.475815582463	2.35286080834335e-21	2.81837068763672e-20
32054	Sp110	-2.46956875868805	5.03527792880125	744.704589750837	2.43108225302437e-21	2.90934656541842e-20
3322	Atf3	1.52589048844364	5.96410911181872	566.384082138719	2.50199091821716e-21	2.99140930978252e-20
33835	Trim12a	-2.04145023676232	4.41305041878738	566.306295010045	2.50700192758994e-21	2.99460444802137e-20
27961	Papola	-0.812936930653605	8.80316849275134	566.187791465363	2.51465642890129e-21	3.0009483291781e-20
6725	Dok3	-3.12640784966477	3.6452327312404	565.831069936769	2.53784879200787e-21	3.02580575248239e-20
25664	Myb	2.85298792718523	4.47199854221008	565.715829375142	2.5453898032062e-21	3.0319736214005e-20
32944	Tchh	-2.34515987346384	4.99290152164856	678.912380994039	2.57047309399703e-21	3.05900631678735e-20
31198	Six1	6.2146294972167	3.52120069410401	576.044015724577	2.63681128836218e-21	3.13503886234705e-20
28824	Polr1a	-1.45367859537497	6.80434234619814	671.732409509839	2.65391463639282e-21	3.15244683849815e-20
29857	Rbpms2	2.87906306974193	4.38954904489021	563.60791463025	2.68762062603627e-21	3.18952568270569e-20
22955	Lasp1	-0.849029014065078	8.53667104930547	563.284348957936	2.71019224412672e-21	3.21333441537432e-20
3170	Arl5b	1.8689192978553	5.28393505941633	561.796826928987	2.81658960679699e-21	3.33639499676553e-20
26165	Nlrc4	-4.41599559453407	3.2391370401786	560.584918603712	2.90656193510604e-21	3.43978979473502e-20
5648	Crabp1	10.3294470173161	3.22473237983969	651.947180017305	2.91753075786537e-21	3.44958276587868e-20
35797	Zfp948	2.17759541460475	5.16013942577156	577.996425635112	2.92753927301501e-21	3.45822328329863e-20
4924	Cenpk	1.53202511956221	5.97403411801316	560.090592231151	2.94413551779248e-21	3.47462260878643e-20
20582	Kdsr	2.20162594950633	4.79363393724601	559.854939441674	2.96222921803476e-21	3.49275737909163e-20
19602	Hmgb2	-0.837313440990905	9.74054819913004	559.55545500613	2.98539508871635e-21	3.51683386485859e-20
4833	Cdk6	2.00632953163319	5.20111658835541	559.438149592596	2.99452148817392e-21	3.52434261544734e-20
5940	Cybb	-2.36550388431184	4.21641883166741	559.370078392965	2.99983107267703e-21	3.52734957627451e-20
29177	Prnp	2.17414409613589	4.61645659705413	559.017683935605	3.02747880731735e-21	3.55659322272464e-20
25720	Myo10	5.88343421438796	3.7135920608907	587.418344683315	3.04273710147375e-21	3.57124185007987e-20
18992	Gpr183	-2.29672662714705	4.32717853193026	558.516901846829	3.06723646797712e-21	3.5956056939001e-20
23573	Map3k11	-1.0201417264348	7.09049442501403	558.493457678081	3.06911130295416e-21	3.5956056939001e-20
35769	Zfp874a	2.78486060232992	4.31694826792121	558.334769897022	3.08183373750858e-21	3.60721032987179e-20
26216	Nnt	-1.44890541439302	5.81564672621207	557.951385068746	3.11280314528786e-21	3.64013189729782e-20
30078	Rhpn2	5.73330823234095	3.18808468014257	557.697884628293	3.13346259176368e-21	3.65810064079284e-20
19150	Gsr	0.840154055383571	8.42017080159884	557.651632909179	3.1372476839523e-21	3.65810064079284e-20
27882	P3h1	2.75520373891782	4.2679693818533	557.639931447711	3.13820606576517e-21	3.65810064079284e-20
27917	Pafah1b3	-1.85631382992604	5.02777322025283	557.622968367421	3.13959594239073e-21	3.65810064079284e-20
23641	Marcksl1	-1.06286033578241	7.91581602919164	587.556415110019	3.2069724290116e-21	3.73204183964914e-20
19596	Hmga1	1.15037919670817	7.14435879903078	556.787294780669	3.20888564268153e-21	3.73204183964914e-20
31258	Slc12a9	-1.53671675443846	5.85910041322783	560.856871917165	3.29803209301605e-21	3.83224146561438e-20
33606	Tmx3	-0.985310936303229	7.52074394385857	555.632172587263	3.30735675418552e-21	3.83959231526251e-20
33942	Trp53i11	10.6650257662908	3.66700761750073	683.474209082933	3.38319511516029e-21	3.92407730521989e-20
31625	Slco4a1	6.30716359383607	3.48668585142646	553.154009571128	3.5296407900629e-21	4.09023079789642e-20
31239	Slamf9	-2.35621671036678	4.17957252230881	553.076476848779	3.53684697162201e-21	4.09487572076129e-20
745	2700081O15Rik	1.56077693540524	5.98134859015771	552.967778170475	3.54697623325648e-21	4.10289346584004e-20
18980	Gpr161	7.50460960201743	3.05760034322936	552.831624684837	3.55970753062339e-21	4.11390387451557e-20
23478	Madd	-1.69793550106049	5.12254952041603	552.585388062983	3.58285615502985e-21	4.13692272904935e-20
23605	Mapk14	-1.07180506589089	6.90548210976389	551.887011442415	3.64938696764146e-21	4.20994595681521e-20
28490	Pik3r6	-2.30798778660263	4.35287686581161	551.421532043143	3.69446091431641e-21	4.25810729143309e-20
5491	Col5a1	10.298459932689	3.33469803233847	640.470117572944	3.7240287070667e-21	4.28832622248104e-20
28222	Pdia5	3.00500479184786	4.00759906381917	551.008547899834	3.73494818847894e-21	4.29703607847914e-20
20373	Jdp2	-1.48431256403463	5.67872785701129	550.371616076705	3.79831969270787e-21	4.36495404022656e-20
4570	Ccl4	7.21668251611429	3.25311750657226	550.346922811476	3.80079949617541e-21	4.36495404022656e-20
29590	Rab19	-2.13409896215231	4.61144234855869	549.726576051485	3.86366665047567e-21	4.43062319286936e-20
6733	Dopey1	-1.47399461580098	5.99873563032077	549.714501017478	3.86490129358459e-21	4.43062319286936e-20
29187	Prokr2	10.4561989577239	3.54046879761928	638.334190771825	3.89888487262989e-21	4.46558325527958e-20
27887	P4ha2	5.4409158177763	3.3801669123827	548.335002136053	4.00875654156873e-21	4.58732149372543e-20
7190	Elmod2	1.19409673554022	6.49179619359815	548.238020410203	4.01908222204884e-21	4.59503105833352e-20
19370	Hbp1	1.29724955464513	6.43824803522587	548.101534685893	4.03366192787304e-21	4.60758617184784e-20
2742	Alpl	-1.58842178494847	5.36094710421307	546.448219920877	4.21481727377422e-21	4.81022595282343e-20
5908	Cxcl16	-1.6314867737225	5.22022880724448	545.875926739928	4.27952704640277e-21	4.87972785656166e-20
25996	Nedd9	-1.23189811222675	6.45833337000162	545.24799526048	4.35174742762336e-21	4.95766243867591e-20
31253	Slc12a4	1.14677893705603	7.02095105273542	544.169404522029	4.47884702705851e-21	5.09792321613193e-20
3457	Atxn1l	-1.02907006958595	7.48055816509783	543.913757808561	4.50954805061865e-21	5.12830930623196e-20
27876	P2ry12	-2.99009797710933	3.58165775912267	543.777681947186	4.52598096802137e-21	5.14243001734815e-20
7958	Fchsd2	-1.62635396334992	5.52666335651125	543.551969980985	4.55337941917519e-21	5.16897371121793e-20
8477	Gbp9	-3.00125819382229	3.68915717668663	542.976826877989	4.62399602122183e-21	5.24448795852485e-20
5661	Creb1	-1.15238501573677	6.59250443247932	542.817362079241	4.64378116575212e-21	5.26226706437663e-20
6209	Dapk1	-1.66117566102636	6.75125833282947	795.166011174848	4.74980337109413e-21	5.37765094313531e-20
4238	Calr	-0.754320679507786	10.7584626393708	541.667783072799	4.78910792427055e-21	5.41736103977777e-20
32784	Tapt1	1.29925649994599	6.41229905741185	541.496745089676	4.811140856475e-21	5.43748090619262e-20
25456	Mrps31	1.43046153286637	5.91597568815204	541.448978704877	4.81731334190551e-21	5.43965585036156e-20
29377	Psme2b	-1.69895212176487	5.17846575180352	541.304285074205	4.83606252986676e-21	5.45601592025937e-20
5235	Cldn12	3.20910464878312	3.8882322990754	540.619177544079	4.92589920947259e-21	5.55247705786061e-20
28424	Phyh	-1.73315529534156	5.0129387537187	539.722551140839	5.04616666686811e-21	5.68303994452473e-20
5540	Copz1	-0.952573458696312	7.37328665163371	539.676706773907	5.05239938365456e-21	5.68505923617721e-20
30455	Rras2	2.111587346505	4.68279157254433	539.22807945984	5.11382656721799e-21	5.74912635585833e-20
28352	Pgm1	1.44802807165433	5.77469602527789	538.634408307767	5.19633924114385e-21	5.83676526165325e-20
28408	Phlda3	7.44802340469496	3.57105974058522	565.227594400843	5.27042654164743e-21	5.90935866778942e-20
32703	Szrd1	-0.972152349175167	7.30638200131067	538.082873185546	5.27426713315147e-21	5.90935866778942e-20
7225	Emilin2	10.1337674779142	3.30027319232859	624.433946211157	5.27481214938173e-21	5.90935866778942e-20
8159	Foxa1	6.34121975940488	3.2070381278789	537.844876168057	5.30827802468668e-21	5.94165210717771e-20
31432	Slc30a3	8.40204378913358	3.1861932731894	536.92635275138	5.4417462865372e-21	6.0857258689178e-20
19492	Higd2a	-1.23845887305274	6.29509618084001	536.461460532785	5.51065698862794e-21	6.15741385160391e-20
142	1700009J07Rik	-6.31946928221576	3.11801117775128	590.449688016667	5.58952551073691e-21	6.2400936499552e-20
28644	Pld2	-2.23910928552836	4.24921517973061	535.659079446063	5.63178959944026e-21	6.2818001586091e-20
7512	F2r	2.90714385452295	4.27521579394951	535.105961264939	5.71694155802025e-21	6.3712303438163e-20
31468	Slc35f5	1.79405861287747	5.16540834287979	533.12042507147	6.03409035700155e-21	6.7188284366439e-20
28939	Ppm1g	-0.849332585956961	7.93952639147771	531.665789481559	6.27831061410889e-21	6.98468874141306e-20
8688	Glul	2.11822063544328	5.32274609825788	579.342059611391	6.3302734349609e-21	7.03638466446826e-20
30556	Ryk	2.45231299525565	4.79311909727469	545.521440220834	6.40943687561865e-21	7.11819940956607e-20
34559	Vav1	-1.04186988100593	7.2072412008295	530.862607253916	6.41765100084369e-21	7.12114567294657e-20
20078	Il1rn	8.26240083680198	3.42752715663409	530.46947477236	6.4870512184878e-21	7.19192128595119e-20
6192	Dab2ip	8.22646834133551	2.97729234227134	530.308896412251	6.51562790728024e-21	7.21735426926673e-20
30247	Rnft1	1.5711019085052	5.7743424656073	530.203913691503	6.53438321225973e-21	7.23187355514139e-20
30504	Rtcb	-1.10220740375799	6.88078599361261	529.73369517426	6.6190968418433e-21	7.31930354575159e-20
31143	Shkbp1	-1.54658912913015	5.49378048163491	529.643524063794	6.63547515947227e-21	7.32501544574321e-20
5835	Ctps	1.11487498489485	7.01258799269421	529.642270387966	6.6357031761516e-21	7.32501544574321e-20
35325	Zbtb21	1.53209001278744	5.68119221780321	529.582279379602	6.64662401246852e-21	7.32578785124329e-20
28379	Phf11b	-3.3338706612766	4.32936274510612	714.062337024243	6.64784496926568e-21	7.32578785124329e-20
4819	Cdk18	1.43643561915509	5.80241892597472	529.463559471225	6.66829240392355e-21	7.34200208359768e-20
20175	Insig1	-0.993945259917976	7.55762690204503	529.252676987386	6.70696778677637e-21	7.37824076543569e-20
4729	Cd8a	-2.23004594613869	4.2932604257504	528.849876447504	6.78150617591502e-21	7.45383575816238e-20
19789	Hsh2d	-4.72727442992373	3.09303472697112	527.959664272112	6.94938859814173e-21	7.63181140644982e-20
31979	Snx25	-1.37971994764621	7.26045853509919	711.460364547158	6.97035493977037e-21	7.64827720683458e-20
29035	Pqlc2	-2.06042952568914	4.69036808242298	527.47438746605	7.04276511531388e-21	7.72111363883512e-20
7077	Efr3b	3.56088430306493	4.20676233402008	573.039464607249	7.06923872693797e-21	7.74350743357064e-20
28409	Phldb1	2.64356422706323	4.42599628664093	527.024490208339	7.13052844692414e-21	7.8039672446892e-20
33272	Tm7sf2	-2.83598672088048	3.79315391596887	526.79341338151	7.1760577574e-21	7.8431499622417e-20
18456	Gm6548	-1.7222165587125	4.81312843138732	526.780657567107	7.178580051345e-21	7.8431499622417e-20
3200	Arntl	2.11641170902474	4.70388175247563	526.492292878223	7.23585308335922e-21	7.89898539918284e-20
34229	Uba7	-3.97072357290017	3.36635534791479	533.122113061367	7.33859698961559e-21	8.00432150357986e-20
35349	Zbtb7a	-1.13714630382341	6.70015823448379	525.498734935893	7.43694404677497e-21	8.10468668246413e-20
9042	Gm12159	-7.43623594298157	2.90951348567099	551.556775666275	7.46969901571276e-21	8.13346053539132e-20
26599	Ogt	-1.07363032860407	7.10013524022555	524.915163523762	7.55782412480029e-21	8.22242463195138e-20
32473	Stk39	1.51739393940283	5.72295543835122	524.102760179388	7.72960107194412e-21	8.40216822803433e-20
27926	Pak1	-1.26670179784824	6.63904313743942	534.15794782347	7.8328184374509e-21	8.50714504593374e-20
34575	Vdr	5.40994890890845	3.16112533800092	522.643287928625	8.04872998823267e-21	8.73423622875587e-20
26486	Nup205	-0.914231445951295	8.84310255167238	548.608705105194	8.06179432016603e-21	8.74100561132312e-20
19624	Hn1	-1.07241366548056	7.31649505285794	522.40012270269	8.10325087971476e-21	8.77852178635765e-20
20641	Kifc3	8.34349504240385	3.15490836895905	522.312288038828	8.12304118733153e-21	8.79252260386985e-20
8318	Fzd5	1.84067798609709	5.11237114515573	522.26012177868	8.13481929787901e-21	8.79783455315378e-20
30679	Scarb1	-1.08135437275778	7.18650133498276	522.099884692158	8.17111156570315e-21	8.82962730791804e-20
5819	Cth	3.30760774143255	3.85870633768015	521.910259311559	8.21428297781528e-21	8.86879372098858e-20
23675	Maz	-0.922913420387702	7.69992382120133	521.365676311626	8.33962286529586e-21	8.9965350286532e-20
23156	Lman2l	-1.71347345561878	5.46807725498193	546.711545876473	8.4691607181667e-21	9.12858611078489e-20
20925	Ksr1	3.1037407273497	4.01000020204858	520.358980663215	8.57671698144765e-21	9.23674187951532e-20
23938	Mgrn1	-1.36511316169683	5.70445664269842	520.004424074583	8.66192232387984e-21	9.32066515607407e-20
2910	Antxr2	-0.967545803319188	7.44362479334561	519.619742233812	8.75538807402274e-21	9.41332865557188e-20
32515	Stx17	-1.39444620165573	5.75114292000876	519.391789820948	8.81127988615528e-21	9.46547306562235e-20
28037	Pbx3	1.78716017512049	5.29727603396663	518.726247044977	8.97665055025655e-21	9.63503858307085e-20
28788	Pnrc2	-1.27443454151188	6.31225790352069	518.371765415689	9.06607695953713e-21	9.71542880443878e-20
20664	Klf11	2.32704012277339	4.49520163863332	518.369222366104	9.06672192214318e-21	9.71542880443878e-20
29218	Prps1	1.41971383010656	6.06444115420125	517.336208662018	9.332799246639e-21	9.99218180210806e-20
26595	Ogfr	-1.15624284996998	6.54743885981295	517.109798397891	9.39222055021183e-21	1.00474005134054e-19
32020	Sort1	5.90534643821242	3.67781480657387	577.439323909351	9.67544038606506e-21	1.03404492038757e-19
22934	Lamtor3	1.1175266101309	7.03234415995337	516.025955534479	9.68231050015386e-21	1.03404492038757e-19
28236	Pdp1	1.76673386296206	5.05849770947527	515.937188090737	9.7064882941523e-21	1.0357631883885e-19
2545	Afp	10.1709993147022	3.0796321324505	596.751332722282	9.82144559715669e-21	1.04715745938044e-19
6473	Dgkd	1.11926640811747	6.81969493892301	515.384866082586	9.85837789792088e-21	1.05022070701229e-19
23961	Midn	0.963656385269155	7.34407582017739	515.325921971546	9.87473652897117e-21	1.05032954882971e-19
6854	Dusp2	3.00815694759315	4.01269547961822	515.322077133884	9.87580458251442e-21	1.05032954882971e-19
23286	Lrrc32	-2.33021838299265	4.73284609530887	585.256452466765	9.9064880980535e-21	1.05271850701722e-19
7158	Eif4g3	-1.6919865290013	7.2404886011537	945.383034248482	1.00239243852275e-20	1.06431469115123e-19
4004	Btg3	3.26541038043721	3.75514487159736	514.628278014434	1.00705637634397e-20	1.06838085327958e-19
23546	Manba	-1.60797036691492	4.98063052633608	514.223036523724	1.01862101414388e-20	1.07975513957884e-19
7768	Fam65a	-1.25231586784354	6.20798310898857	512.246973528038	1.07707594288132e-20	1.14077398251408e-19
4262	Camta1	1.79571202933332	5.21341127892808	511.984200621061	1.08511440660581e-20	1.14832817968119e-19
29819	Rbm3	-0.820710374221223	7.98193885659802	511.955316324685	1.0860018942553e-20	1.14832817968119e-19
29013	Ppp3cb	-1.39627570492902	5.78807902561663	511.648656757908	1.09547202212422e-20	1.15738607617992e-19
6195	Dact1	7.76376375412344	3.18708241277394	517.235653730712	1.10172785404856e-20	1.16303587560526e-19
33744	Tpm1	1.32213350413604	6.34258864057407	511.370865201168	1.10412661691111e-20	1.16460801726086e-19
29846	Rbmxl1	-1.1289344883102	6.34600630350591	510.459400715297	1.13303858877896e-20	1.1941200929477e-19
27935	Pald1	2.21584985157327	4.51539693456362	510.411731006793	1.13457271293209e-20	1.19475358462956e-19
30369	Rpl8	-0.799905113479409	9.57750130490823	510.318164848695	1.13759033114296e-20	1.19694693428805e-19
19041	Gpsm3	-1.50552472022762	5.61647291769301	509.700803871124	1.15771649862759e-20	1.21712313340939e-19
28943	Ppm1l	3.65658143937085	3.92654078066532	518.600530878593	1.19825953818391e-20	1.25871315721452e-19
2977	Aph1a	-1.13263471149843	6.51712070291989	507.153596675099	1.24485673186818e-20	1.30658938127639e-19
2179	Abcc8	-2.19226120465219	6.09273157535417	909.524913149914	1.24628702319438e-20	1.30701927371041e-19
25187	Mknk1	-1.50601038958531	5.46840679856624	506.710912702117	1.26070085932679e-20	1.32105356003924e-19
2292	Acot7	1.02779475929822	7.22622972539751	506.457510896921	1.26986693626388e-20	1.32957041037277e-19
31209	Skap2	-0.959335120131145	7.35521169747269	505.722402370121	1.29686133279368e-20	1.3567246214398e-19
7145	Eif4a2	-0.947868689379059	7.41924861382776	505.578981580957	1.30219888716124e-20	1.36119646939589e-19
4752	Cdc37	-0.831276145106115	8.18074367642711	505.442499301377	1.30729995219588e-20	1.36541402021764e-19
34984	Vrk2	-1.39270400209912	5.52355054908629	505.362944466316	1.31028315364206e-20	1.36741448919206e-19
23225	Lrba	2.33027400824834	4.79050002998834	515.076442862535	1.32160642160701e-20	1.37810832481089e-19
28336	Pgap1	3.41997345704287	4.60612280848996	654.48969635837	1.32713896420406e-20	1.38275137808243e-19
34532	Uvrag	-1.08981605272628	6.70522894465395	504.162571348756	1.35618664378948e-20	1.41186747753856e-19
19151	Gss	1.61978336261413	5.36126279239672	502.756207811167	1.41215655937927e-20	1.46783460337404e-19
32442	Steap3	7.66327734083243	3.19431056735345	502.754176697874	1.41223914982961e-20	1.46783460337404e-19
20646	Kirrel	6.82674467472859	3.31114789223154	501.765737349677	1.45304884899822e-20	1.50902599443813e-19
28679	Plekhm3	-1.15669919941666	6.7968508952676	501.697099131927	1.4559289809419e-20	1.51079178289798e-19
26370	Nrip3	6.04080491651986	3.5194564298136	538.619705016845	1.48611645758327e-20	1.54086811654687e-19
29759	Rasgrp2	5.99300049117252	3.09808037877355	500.947157342663	1.4877965363412e-20	1.541362026525e-19
1742	9230114K14Rik	3.71935367684967	3.66678632306035	500.784635101897	1.494800125444e-20	1.54736585337998e-19
4673	Cd2ap	-0.96883366713399	7.50260729163989	499.593586112847	1.54721035802181e-20	1.60032541473903e-19
6831	Dtx3l	-1.59415227991758	5.37669078615252	498.936829232907	1.57694417329517e-20	1.62976353018923e-19
30452	Rragc	-1.13970203517947	6.57247418350672	498.61413549204	1.5917761892816e-20	1.64376565352829e-19
26326	Nr1d1	4.31960591383247	3.26670492767274	498.417231751678	1.600899449464e-20	1.6518547502326e-19
26055	Nfatc2	-3.21281525687649	6.48187707660007	1703.5498298869	1.61663220560724e-20	1.66674520070859e-19
7434	Etfdh	1.2096988620138	6.43951039201246	497.675833330036	1.63575400763509e-20	1.68510298212127e-19
4237	Caln1	-1.99437499856399	4.4203502845201	497.479877937571	1.64510068826996e-20	1.69336931778914e-19
28328	Pfn2	3.54735934859815	3.51777530855757	497.41245753017	1.64832964755973e-20	1.69533021180742e-19
35933	Zswim4	1.15754038020214	6.90578018401688	497.114856820184	1.66266349607713e-20	1.70870032642598e-19
35388	Zcchc24	-1.63817425440654	5.66059979805832	534.201251399086	1.66859635643139e-20	1.71342232109895e-19
29744	Rasa2	1.22194718644744	6.57760433729782	496.768966399731	1.67949023123107e-20	1.72322695600271e-19
6299	Ddhd2	-1.39905041043649	5.9718913170651	496.507219348222	1.69234413813404e-20	1.73502535538883e-19
31970	Snx16	2.36548900015043	4.33310068401513	496.350754387734	1.70007785075053e-20	1.74155975030884e-19
2186	Abcf1	-1.02230179279424	7.09357974911852	495.925089360169	1.72130866937221e-20	1.76189908163958e-19
34017	Tspan13	1.09272466437465	6.81148812129784	495.690578491879	1.73312583122292e-20	1.77257797674198e-19
23255	Lrp5	-1.03217813781247	8.48145673067301	608.617253681012	1.75120859748333e-20	1.78964294419586e-19
5781	Csrp2	2.50436463842374	4.15636617560191	494.803203574216	1.77862945945015e-20	1.81621612665544e-19
30915	Sepw1	-1.26065098024232	6.07100423562659	494.283249732825	1.80588205747792e-20	1.84257527856612e-19
28378	Phf11a	-4.47014790613418	2.84515932365302	493.87420699726	1.8276339526979e-20	1.86328445575609e-19
2887	Anks1	-1.39341104963838	5.60358335220982	493.102261820654	1.8694481328722e-20	1.90439803829981e-19
30836	Sec23a	1.1783299046234	6.54389577898161	492.852917864049	1.88317122782212e-20	1.91685274819254e-19
25203	Mlkl	1.72123298858608	6.64222598785265	712.269930398281	1.90252282670053e-20	1.93501229514696e-19
3428	Atp6v1e1	1.17258423697001	6.97867009816686	497.884817590437	1.90852309582511e-20	1.93957446365401e-19
1687	8030462N17Rik	1.27862406256444	6.30242378099191	491.639106543782	1.951525462613e-20	1.98170369141629e-19
28250	Pdxp	1.82996426725091	5.12321730403742	490.974905920373	1.99004364990184e-20	2.01921623906443e-19
29642	Rab8b	-1.04018017418387	7.05472198121205	490.768898264823	2.0021543203265e-20	2.02989596767861e-19
25448	Mrps22	1.57195970174274	5.56216728570938	490.701587769435	2.00612833174826e-20	2.03231592468643e-19
33124	Tgs1	-1.34739645234979	5.80300077683882	490.272859471457	2.03163846972926e-20	2.05653206362712e-19
6433	Dennd1c	-2.13148875226683	4.42577169922	490.213558294156	2.03519411546602e-20	2.05850400067475e-19
2309	Acsbg1	8.24007241151614	2.99714176295174	489.836904564446	2.05793326444832e-20	2.07986073017054e-19
32160	Spg21	-1.09682422039593	6.83975634661209	489.766853845783	2.06219209837287e-20	2.08252127915336e-19
2431	Adar	-1.09931311231455	6.79452123452003	489.272324297744	2.09252612496283e-20	2.11148912767132e-19
7040	Eef1g	-0.77574890579634	9.85364307007594	489.13512731785	2.10102564141775e-20	2.11839632585467e-19
34499	Usp44	4.8265876350371	3.06610567169825	488.319590266149	2.15231414277138e-20	2.16840146327203e-19
26136	Nkd2	5.61159471572014	3.1926184861898	488.05189174518	2.16943891829869e-20	2.1839359550955e-19
19649	Hnrnpr	-0.992609217283682	7.00149647331691	487.242989176503	2.22207244536633e-20	2.23516399551577e-19
25331	Mprip	-0.833819081390112	7.80202960211355	486.940557323777	2.24209895383418e-20	2.25353823421089e-19
7283	Eomes	8.14713770082671	3.07476797824769	486.313697756537	2.28422335231541e-20	2.29407686481559e-19
31486	Slc38a2	0.788559808071408	8.80163963005366	486.014794610192	2.30460548132378e-20	2.31273300849146e-19
25900	Ncl	-0.740019031011948	10.5439843896194	485.792609260213	2.3198817368601e-20	2.32624006581782e-19
3434	Atp6v1h	0.951104251781477	7.40676677780126	485.543387813044	2.33714529408041e-20	2.34171717454614e-19
20544	Kctd17	-1.68459398780529	5.10881158135867	485.248888341706	2.35772183397978e-20	2.36048694950047e-19
20130	Impact	1.26273646234043	6.18927502688236	484.875084466244	2.38411766548814e-20	2.38299125124349e-19
8104	Flot2	-1.51138142213284	5.85344808793441	508.268183422114	2.38540603469938e-20	2.38299125124349e-19
28600	Plagl2	-1.38984400058313	5.45193583996935	484.851652721045	2.38578272869516e-20	2.38299125124349e-19
23024	Ldlrad3	4.53905665985735	3.26013250585502	483.22660974169	2.50433574931066e-20	2.49945590568379e-19
11749	Gm31657	-6.87590605394099	2.37043773082118	482.857097895315	2.53215910577321e-20	2.52525680291479e-19
7814	Fanca	-1.35865583496252	7.33986951292409	696.230623370135	2.53998593721681e-20	2.53109104482967e-19
3543	B3gnt2	1.47176268572025	5.9252670033932	481.500531588938	2.63716266079551e-20	2.6258839713442e-19
26415	Nt5dc3	1.88676555593323	5.11127240445121	481.375793892728	2.64704808249782e-20	2.63367915278824e-19
20692	Klhl12	2.1486459561164	4.62749606609263	481.288197842436	2.65401362943615e-20	2.63855935752561e-19
27999	Parp9	-1.48361811111697	5.51986452082682	480.9371166094	2.68212781513414e-20	2.66444116934001e-19
7070	Efna3	5.07012801845302	3.0139953084009	480.465863738553	2.72036494814591e-20	2.70033125279134e-19
33675	Tnpo2	-0.947706860600667	7.74805789826547	480.279166394198	2.73567366679418e-20	2.71342380350887e-19
2066	AI606473	-1.83038036543135	4.92384946624571	478.913343912933	2.85049790371886e-20	2.82512582485449e-19
7966	Fcrla	-6.56318732773808	2.45256028140077	478.082940654037	2.9228106287341e-20	2.89455453216861e-19
8116	Fmnl1	-1.40235113139501	5.71953769609369	477.804527866403	2.94749060154609e-20	2.91674011999982e-19
34117	Ttll3	-2.87916997564909	3.57218991199381	477.172516306937	3.00434315857108e-20	2.97070379501951e-19
4297	Car12	4.72899313559668	3.14269940417056	476.976277691816	3.0222325667702e-20	2.98608703838676e-19
23239	Lrig1	5.58888912539852	3.36576645069299	485.887725692628	3.05147274547919e-20	3.01145811816904e-19
20021	Ik	-0.782151327957639	8.1878049095569	476.645822050097	3.05261432048685e-20	3.01145811816904e-19
25890	Ncf1	-4.57223564451532	7.04698803141646	2966.24409324996	3.06982145243882e-20	3.02610190134558e-19
2432	Adarb1	3.07470042430663	4.1174690086885	476.367059726451	3.07849644432265e-20	3.03023665438015e-19
10618	Gm29779	-0.836470802643059	8.71944070979589	476.364353635527	3.07874883822614e-20	3.03023665438015e-19
32436	Stau2	1.83460517098932	5.04631845753054	476.130585869757	3.10063550094195e-20	3.0494345306883e-19
6449	Depdc7	1.27249421227599	6.1575835132217	475.855654850696	3.12658838699836e-20	3.07259894823592e-19
30501	Rsu1	-1.24340872899831	5.96796330128172	475.525960263814	3.15801632398708e-20	3.10110421998885e-19
6498	Dhrs7	2.41609634528149	4.80509923943274	529.978265131734	3.17246214198777e-20	3.11290250790448e-19
33273	Tm7sf3	2.52998796660475	4.59369612864021	497.907354771101	3.1935905991311e-20	3.13123488682035e-19
2122	Aaas	0.968024938378336	7.02268912445534	474.226610304218	3.28519152585129e-20	3.21858282238147e-19
26072	Nfkbid	1.86385496089004	5.1632126931692	477.036914828936	3.30900835393394e-20	3.23943822416851e-19
20399	Kalrn	6.75550733287818	2.81775245025843	473.90069354261	3.31793943060774e-20	3.24570010763423e-19
32033	Sox13	10.0121182899732	3.00053994054437	545.015445216881	3.39189838570521e-20	3.31551594114162e-19
19617	Hmha1	-1.09828863187505	6.82893832012278	472.539956452296	3.45846976187757e-20	3.37800955765387e-19
5676	Crem	2.82186030668687	4.11771313446028	471.848542790738	3.53229277897699e-20	3.44748544472563e-19
7097	Ehd2	6.44749036804898	2.9901807663507	471.221626414379	3.60068130294105e-20	3.51155552811578e-19
26003	Neil3	1.27248586641065	6.12158776890324	471.056080742707	3.61897464858288e-20	3.52671007420881e-19
3092	Arhgap27	-1.56858054305975	5.34808738354091	470.893803651059	3.63700292355003e-20	3.54158345521355e-19
8528	Gdpd5	-1.6820075111988	5.0855732263014	470.859850512695	3.64078705705251e-20	3.54257433628855e-19
6533	Dip2a	-1.44381023419787	5.80223021280823	479.275534856234	3.71271294378405e-20	3.6098169510368e-19
32512	Stx11	2.03050802565195	4.67251770060092	469.84226301198	3.75616775862723e-20	3.64929652118526e-19
33718	Tor1a	-1.21912791712247	5.93426703862237	469.246110227804	3.825567700983e-20	3.71390404936219e-19
28748	Pml	-1.23785229612843	6.07595822338237	469.110006231726	3.84160270297957e-20	3.72664565239799e-19
26070	Nfkbia	-1.03515866135889	6.91144600981058	468.728124909883	3.88697725748439e-20	3.76780800772806e-19
4728	Cd86	-1.55800617819075	6.40078081412224	628.032393374553	3.9106628245413e-20	3.78789995977695e-19
34588	Vhl	-1.2523570373234	5.93245916099928	468.294273341326	3.9392205150146e-20	3.8126771500198e-19
3843	Bid	-1.28327251148217	5.86889795753368	467.897117582381	3.98770101941944e-20	3.85668516266359e-19
6704	Dnph1	1.60700159300004	5.92266636721081	501.883721196519	4.00604677573982e-20	3.87150407270554e-19
23623	Mapre1	-0.918775242106197	7.65058635958998	467.708178798919	4.01098737671783e-20	3.87335545692849e-19
4342	Casp7	0.986221784266335	7.07159357561991	467.16940299019	4.07818952574599e-20	3.93528386414298e-19
28564	Pkp2	10.2028387276425	3.12064228216955	536.78953311917	4.17335093539472e-20	4.02407821744951e-19
35288	Yrdc	1.62158699604028	6.04210614910275	538.578916675085	4.19767544139171e-20	4.04147615948465e-19
4388	Cbx6	-1.06428953441573	6.73721386595814	466.234169960109	4.19770659282669e-20	4.04147615948465e-19
20133	Impdh2	-0.953652267112799	6.93025506538919	466.104927975008	4.21451415843512e-20	4.05460960171012e-19
33684	Tns3	-1.62229577013728	6.54528884426812	681.52977019172	4.33415622081044e-20	4.16658186242325e-19
19656	Homer3	1.30690978035714	5.93733149142884	464.722981553026	4.39878137460053e-20	4.22553604664364e-19
19391	Hdac1	-0.896277661606723	7.35380695674454	464.530350688489	4.4251405006582e-20	4.24767047308308e-19
6087	D030056L22Rik	1.42394936757461	6.22021095669723	486.517475031916	4.43088081432879e-20	4.2499946687251e-19
35233	Xpnpep1	-0.938117837548034	7.09548427860686	463.658561248771	4.54655552615443e-20	4.35768289763529e-19
30209	Rnf187	-0.980419146799991	6.96799840443007	463.473513595767	4.57278100329282e-20	4.37954081878569e-19
33752	Tppp	4.59494653308165	3.06370479261789	462.935958607184	4.64988293440227e-20	4.45005612668319e-19
3565	B4galt5	1.23586250339316	6.31088205330202	462.894934506136	4.65582365919662e-20	4.45241388767832e-19
27819	Ostf1	-1.07962530883008	6.7994248080781	462.843633663668	4.66326394418614e-20	4.4562011048734e-19
23368	Lsm8	1.2909216501488	6.22745508150079	462.72979092445	4.67982010874397e-20	4.46868728504598e-19
5313	Clk1	0.88801648977548	7.29612395711825	461.874891750153	4.80616679838928e-20	4.585913998016e-19
19169	Gstt1	8.1440514534546	2.96574167670263	461.643198967429	4.84103132500598e-20	4.61574133408054e-19
18855	Gng10	-1.31322802637803	5.90384881804604	461.166598552309	4.91359885248132e-20	4.68144593050769e-19
30367	Rpl7a	-0.939771038638374	7.74557136499091	466.126797734082	4.92792926931039e-20	4.69160849765945e-19
28432	Pi4k2b	0.961335743480935	7.18102478519771	460.672608179984	4.99003858531897e-20	4.74720981315077e-19
35774	Zfp90	-1.66844382444707	4.84682022700986	460.622008007738	4.99793964187264e-20	4.75045839481473e-19
30314	Rpl10	-0.783954150937102	9.1220401924347	460.603243600186	5.00087303101153e-20	4.75045839481473e-19
32845	Tbc1d15	1.0486243793986	6.83476484258529	460.084600653967	5.08268128958502e-20	4.82459109808274e-19
4896	Cecr2	10.1867690681642	3.08301765080573	528.793481145353	5.12009014178991e-20	4.85650031597184e-19
30878	Sema4c	-1.09216129577738	6.93250978872038	459.278638904455	5.21265150268329e-20	4.94063674995259e-19
23093	Lif	2.89703210230595	3.68731094013622	459.229017650524	5.22076832787214e-20	4.94467000284044e-19
31974	Snx2	-0.78025149250385	8.37412044565298	458.993577218138	5.2594645454985e-20	4.97763810089492e-19
1106	4930486L24Rik	-2.76315414353285	3.68608225401733	458.551076028057	5.33302175302082e-20	5.04352611133173e-19
2862	Ankrd34b	9.98466535829418	2.86809368462298	526.696975103277	5.40467475404616e-20	5.10751735982e-19
19805	Hspa9	0.688133147776017	9.62272067671929	457.930300192981	5.43806630232529e-20	5.13528311218845e-19
29202	Prpf18	-1.37895804332527	5.80785208862826	457.865342561245	5.44918480905327e-20	5.14199052910296e-19
30174	Rnf125	6.02038521378899	3.18647707715146	457.766162846585	5.46620769421096e-20	5.15425548780348e-19
4818	Cdk17	1.54558878407274	5.18478875165095	457.678291297641	5.48133701329016e-20	5.16471820862255e-19
35339	Zbtb41	1.45362880237846	6.2745393756989	500.781272436617	5.54874815763796e-20	5.22439118812897e-19
30885	Sema6b	1.47654344018614	5.38638449917336	457.122982776462	5.57798508013439e-20	5.24806017274951e-19
30371	Rplp0	-0.835013665082255	11.1943311858192	520.99589749673	5.73780533862675e-20	5.39446382974417e-19
33003	Tecpr2	-1.35110530519657	5.86980721595167	455.95069829363	5.78802613302388e-20	5.43768706040871e-19
28414	Phospho1	2.30628854059353	4.4618689734087	455.852545479509	5.80599068968763e-20	5.45056530655792e-19
32380	St3gal3	-1.67651197446239	4.997354566323	455.69582444089	5.83479801936342e-20	5.46961354704303e-19
35165	Wnt11	10.1571302580002	3.06036761774931	523.742395770408	5.83482397911814e-20	5.46961354704303e-19
33208	Timm8b	1.32390943434005	6.04840303701516	455.671311222494	5.8393176148811e-20	5.46982165753858e-19
3876	Bmp2k	-1.38713324292652	6.88678249248591	612.219275586152	5.90174305308994e-20	5.52425583295443e-19
7242	Enah	1.37019566506825	6.10903130471768	455.119860999504	5.94198243487336e-20	5.55785866169126e-19
19660	Hook3	-1.05155271406935	6.89646869190474	454.598652520126	6.04078595635337e-20	5.64615066942372e-19
4287	Caprin2	2.02926768263869	4.78952954955939	454.400257272423	6.07885358245495e-20	5.67758717165103e-19
25879	Ncapd3	0.930577486681934	7.29356789142349	454.349267080001	6.08867868722415e-20	5.68261884766074e-19
25831	Nap1l1	-0.730956040475262	8.70350887915913	454.180909473832	6.12123918325039e-20	5.70884688576265e-19
28155	Pcsk7	-1.29243021050176	5.83339028403836	453.665273827663	6.22212274003842e-20	5.79871045751033e-19
2948	Ap3d1	-1.00502806358765	7.52315352928856	473.979962221219	6.4078120919045e-20	5.96742064267906e-19
25987	Necap2	-1.29206371856317	6.27360455717951	464.162547648216	6.45687552906436e-20	6.00874208936549e-19
23562	Map2	6.40482284532108	3.23308847732235	451.768595439928	6.60871771684353e-20	6.14557954714462e-19
33573	Tmpo	-0.732259663033726	8.65739284996304	451.293642718646	6.70947928997054e-20	6.23475198171791e-19
8608	Gja1	9.92417381321881	2.9191177772721	517.872450719379	6.8019713912285e-20	6.31611629185504e-19
8058	Fhod3	8.02671617835455	2.82238153772062	450.814816328393	6.81272097657259e-20	6.32151392065304e-19
28693	Plk1	-0.942453936585863	7.02661072325988	450.762090614116	6.82419238412595e-20	6.32757302525219e-19
6487	Dhfr	0.892459056290281	7.42064710051252	450.663503769361	6.84569692966851e-20	6.3429196226053e-19
30460	Rrm2	0.72328309869318	9.87136337966431	450.326008556336	6.91986229609622e-20	6.40319108422573e-19
28447	Pif1	-1.34958775672789	5.60403850078992	450.322006193695	6.92074694304445e-20	6.40319108422573e-19
6322	Ddx23	-0.969219501510417	7.34188337080663	450.189738261409	6.95005016280391e-20	6.42566009636852e-19
28366	Phactr2	-1.17173234013483	6.0559383249258	449.966363611656	6.99983805542518e-20	6.46702209954686e-19
4339	Casp3	0.875812821007405	7.71975677597988	449.643715437817	7.07242483592493e-20	6.52937274866754e-19
26353	Nras	-0.841088293840071	7.56098621942754	448.882208490425	7.24694105982983e-20	6.68566860742947e-19
7323	Epn2	1.46553248745467	5.39565884638453	448.52354634116	7.33072030778244e-20	6.75809024774328e-19
31121	Sharpin	-1.46935984413317	5.06325291676499	448.325784577953	7.37735587330657e-20	6.79619006889861e-19
7516	F3	8.1127542778991	2.79857832202041	448.100990154681	7.43075026829127e-20	6.84045702267934e-19
31454	Slc35b4	0.879107521037732	7.36837993115652	447.970145650129	7.46201858095173e-20	6.86430660410107e-19
19918	Ifi35	-1.47213901642894	5.17186789013873	447.59499911914	7.55244802440947e-20	6.94250516529528e-19
2688	Aldh2	-1.12151300586458	6.44478157654892	447.520371531123	7.57057589187126e-20	6.95417677872392e-19
3169	Arl5a	-1.27425553213192	6.10548615111538	446.60412890477	7.79695870379534e-20	7.15469716667688e-19
7286	Epas1	2.16891313253079	4.34808768957241	446.591835514386	7.8000447049441e-20	7.15469716667688e-19
25198	Mlf1	3.20298578862828	3.74551734301892	446.427784658282	7.8413510405687e-20	7.18743737111541e-19
23632	March2	-1.58577989069802	4.89117116004175	446.327813891374	7.8666368762291e-20	7.20545673820555e-19
34111	Ttll1	2.1144210109818	4.46326047877043	445.911910358528	7.97276843021035e-20	7.29744815931691e-19
2548	Agap1	1.72827047640118	4.91194254979817	445.812380933991	7.99839216614919e-20	7.31567226339574e-19
7298	Epcam	4.06719413281035	3.30955934583515	445.610669777056	8.05059191256811e-20	7.35816055963131e-19
28135	Pcna	0.771353722243742	8.94106099748375	445.285761429707	8.13543771162112e-20	7.43040512819604e-19
20583	Keap1	-1.24079436659036	6.1168676691863	445.066686395824	8.1931837825533e-20	7.47507643501614e-19
34233	Ubald2	1.3538837394282	5.68205905227626	445.055957934431	8.19602289321566e-20	7.47507643501614e-19
33721	Tor1b	-1.22525256019576	6.12633680124325	444.759557187902	8.27487635743002e-20	7.54162218910259e-19
34349	Uggt1	-0.868962576193546	8.2702533955271	455.701280310858	8.3891094913807e-20	7.64029495285419e-19
23514	Magi3	3.38659801953617	3.8870474946711	447.995680144182	8.40958839290704e-20	7.65350244286955e-19
25224	Mmgt1	0.997629425191639	6.82669353258767	444.188114482013	8.42919110494105e-20	7.66589432519674e-19
7104	Ei24	0.976953937993168	7.04240924127493	442.93214238459	8.77923634055932e-20	7.97857497096253e-19
2232	Abtb2	2.92401146076342	3.73606804113144	442.886424507584	8.79226666807577e-20	7.98474997763903e-19
2843	Ankrd12	-1.5845364382242	5.04547894758195	442.598341764357	8.87485023766203e-20	8.05403666146437e-19
11921	Gm31955	-5.56869456768332	2.84371279307606	462.865721006629	8.95606239817793e-20	8.12198151619465e-19
19377	Hccs	1.13766262945059	6.24173399220544	442.227487150794	8.9823801942917e-20	8.14008339617164e-19
28486	Pik3r2	-1.12764020735152	6.32040027053446	442.169920372382	8.99919584198566e-20	8.14955465039791e-19
30993	Sertad1	2.3491912948328	4.37420656919565	441.720982705977	9.1314897438703e-20	8.26351421697945e-19
31333	Slc22a5	-1.6649519788288	4.66586452616088	441.474986769144	9.2048575981402e-20	8.32402553278145e-19
30315	Rpl10a	-0.807779934793819	8.39997140682258	441.342747849163	9.24455690461863e-20	8.35402619362326e-19
23505	Maged1	0.948574253572339	7.09796905348596	441.242825334184	9.27467549957622e-20	8.37533284711378e-19
32134	Specc1	9.84848601835643	2.98251786900059	505.858069084731	9.35896099514234e-20	8.4454894674276e-19
3903	Bok	3.36191835423891	3.58348738068039	440.524595793975	9.49426393330903e-20	8.56155279338184e-19
32873	Tbcd	-1.32189530767919	5.70045137277571	439.952426886726	9.67315868169595e-20	8.71673447706662e-19
23248	Lrp11	4.0548125418402	3.19981571531831	439.827339148135	9.71274496608057e-20	8.74625170820406e-19
23153	Lman1	0.784969373063146	8.10381882872963	439.659610161647	9.76609690135921e-20	8.78811460449084e-19
4609	Ccr1	-1.37996005310378	5.71261980007382	439.396595819939	9.85038713870764e-20	8.85773927746849e-19
33838	Trim14	-3.45462340080837	3.53031755467502	476.697312042844	1.002434172507e-19	9.00783830101908e-19
3101	Arhgap35	1.22628272477308	6.37755590681178	438.340981722729	1.01965661202723e-19	9.15617315358249e-19
20536	Kctd10	-0.949963566540826	7.21940030499711	438.087063204431	1.02817551726462e-19	9.22620006907741e-19
31524	Slc45a3	2.19474223925089	4.55148370959843	437.861076645605	1.03582108924094e-19	9.28829765247216e-19
29672	Rad51ap1	1.13992144403542	6.18196143125357	437.736078254457	1.04007602538375e-19	9.31992547588447e-19
31449	Slc35a4	-0.95288056234201	7.19269171654754	437.553793292898	1.04631439812488e-19	9.36926983775463e-19
18274	Gm5424	5.74413064301847	2.744815235688	437.019627490761	1.06482588779475e-19	9.52836861859662e-19
33342	Tmem129	1.19297425438398	6.14019709214715	436.65672130688	1.07760121408768e-19	9.63595219720165e-19
25583	Mtpn	-0.634015930840755	10.0345806584933	436.635310171239	1.07836002976133e-19	9.63600850041442e-19
20468	Kcnh2	6.50917877264216	2.92145959032189	436.188254877414	1.09433448335836e-19	9.7719337931686e-19
26490	Nup35	1.27231229887881	5.8664837052301	436.076375116408	1.09837154957914e-19	9.80114821767313e-19
29668	Rad23a	-0.879675739339926	7.41747022201033	436.019436647306	1.10043220448997e-19	9.81269803516303e-19
32064	Sp9	5.69934392959855	3.02039085197658	435.781518506759	1.10908733966941e-19	9.88299470039443e-19
2803	Anapc5	-0.6857774856214	8.70084014039639	435.60456384149	1.11557172017817e-19	9.93386361396486e-19
5885	Cuta	-1.24594343722877	5.63504769463011	435.52155964901	1.11862725460623e-19	9.95415010092616e-19
3051	Arap2	1.22262921781027	6.35751487490636	435.365430920459	1.12439881721194e-19	9.99856031555477e-19
23594	Map6	5.23011585275001	3.21883092842022	434.964165636207	1.13937828932702e-19	1.01247321268789e-18
32675	Synrg	-1.23406340067622	6.33633364438636	442.88275226635	1.14629916024138e-19	1.01791683404237e-18
25595	Mtx2	1.29907127460849	5.88536723508848	434.52990178517	1.15582944429831e-19	1.02566847084129e-18
7518	F420015M19Rik	-3.54167654739632	3.17040950553307	434.372491089594	1.16185493552782e-19	1.03018694611887e-18
29397	Ptbp3	-0.755918363886104	8.65298442509359	434.354900212711	1.16253036871672e-19	1.03018694611887e-18
32786	Tardbp	-0.728960697068387	8.36527528331534	433.793706019372	1.18429945168004e-19	1.04875203864198e-18
23613	Mapk8	1.30459023277816	5.62648013701956	433.667925362978	1.18923788182113e-19	1.05239744828746e-18
4329	Casc4	8.03919184396908	2.76070708652907	433.475570448447	1.19683263809722e-19	1.05838687367644e-18
20940	L3mbtl3	2.56336077696397	4.13043339364394	432.880825804933	1.22064358560789e-19	1.07869848955894e-18
29809	Rbm17	-1.01650931623071	6.77625928911302	432.718143369648	1.22724420339852e-19	1.0837835878978e-18
4254	Camkk2	-1.20743584353148	6.01001679239096	432.619748904905	1.23125486867099e-19	1.08657605743156e-18
6863	Dusp5	1.34391598054133	5.60520069233025	432.115815165295	1.25201578579268e-19	1.10408636861067e-18
26341	Nr2f6	-1.35238252590825	5.63346675465222	432.096445935472	1.25282115860313e-19	1.10408636861067e-18
5904	Cxcl12	5.84449720999921	2.89400740685549	432.03163386611	1.25552006048399e-19	1.10570387720065e-18
33497	Tmem38b	2.15556067752802	4.5202070632207	432.010695364763	1.25639330391788e-19	1.10571245750299e-18
5554	Coro1c	-0.745701160955494	8.21821022576413	431.459929212677	1.27959698409756e-19	1.12535984762151e-18
4940	Cep128	-1.46076552476148	5.71083153086702	451.225624460278	1.28224338029064e-19	1.12691327965831e-18
28403	Phkb	-1.0452246602071	6.37678385716105	431.275478876313	1.28746953595736e-19	1.13073027489259e-18
25189	Mkrn1	-0.820265940026504	7.75581726240602	431.10214573565	1.29491462924499e-19	1.13648950154092e-18
32202	Spns2	8.01636163398105	2.7116949125874	430.9584813934	1.3011201319089e-19	1.14115364993791e-18
2279	Aco1	-1.08043423960167	6.19556980311988	430.805246528635	1.30777395705394e-19	1.14620434771223e-18
32309	Srrm1	-0.872196533558751	8.10851751238057	439.731067213032	1.39257278847119e-19	1.21969183012131e-18
6999	Ecel1	9.97891686138431	2.81647048744319	490.769831120131	1.41178519961335e-19	1.23567392214962e-18
19238	Gys1	-1.33248010714208	5.56344918335216	427.012419360882	1.48457159838087e-19	1.29849312276414e-18
25291	Morf4l2	0.745558289733926	8.36147990622331	426.669282103417	1.50177800068271e-19	1.31264623199605e-18
30365	Rpl6	-0.670934358972394	9.17907695884358	426.517775410003	1.50944270130741e-19	1.31844568828386e-18
3854	Blcap	1.29141184269195	5.75677860381813	426.144451373671	1.52850751403703e-19	1.33418805161855e-18
19057	Gramd3	2.69021641555934	5.14571357687631	669.645475333175	1.54514913414052e-19	1.34779527674859e-18
32324	Srsf7	-0.781500727342342	7.63314239075513	425.787769428965	1.54696220726148e-19	1.34845820721465e-18
31540	Slc4a7	1.03540253207207	6.92040982782058	425.666948511096	1.55326716915549e-19	1.35303306809769e-18
23210	Lpcat1	-0.978426007820164	7.47458019331168	445.000940278995	1.55909557135297e-19	1.35718686547755e-18
33083	Tfcp2l1	4.65084565396902	2.95330971021697	424.82256502242	1.59810220537922e-19	1.39019692526365e-18
5400	Cnnm2	2.63464265732679	4.32504887722361	445.707602997747	1.60183521983251e-19	1.39249830210151e-18
32868	Tbc1d9b	-1.36742100087705	5.50433584003856	424.600015395345	1.61014730249029e-19	1.39877450531805e-18
26439	Nub1	-0.80656264612177	7.47533512936554	424.579384303719	1.61126881106224e-19	1.39879980512895e-18
29587	Rab15	10.0239577951082	3.05964049855033	485.925771788647	1.61507448252202e-19	1.40115370926114e-18
29408	Ptdss1	-0.972768606027451	6.86411807578169	424.241821942178	1.62973741502198e-19	1.4129172376003e-18
35844	Zhx2	2.77703935749107	3.77392407054622	424.149348086594	1.63483607043516e-19	1.4163786117674e-18
23166	Lmnb1	-0.70969549797527	8.9580848748011	424.060763884255	1.63973620248223e-19	1.41966342615179e-18
35838	Zfyve9	3.96347626880604	3.22734216426886	423.388950071888	1.67741148145202e-19	1.45130094729683e-18
6483	Dhcr24	-0.927523791691731	7.06282205756047	423.09785677503	1.69402134429645e-19	1.46468219538934e-18
19435	Helz2	-1.67123324069089	5.76253839892605	549.297973535249	1.73291414482271e-19	1.4972986251319e-18
30859	Sele	9.87546286686481	2.92769310785925	482.659612986081	1.76969085571758e-19	1.52804392498069e-18
8286	Furin	1.16344932972461	6.67798853161151	425.961203752665	1.77275253899849e-19	1.52965608233663e-18
30539	Rusc2	2.736867716597	4.56476154172689	505.794331898403	1.78624556966869e-19	1.54026091041129e-18
29866	Rcbtb2	-1.71033007047593	4.77590804708604	421.273689691736	1.80218002367535e-19	1.55295526266237e-18
31171	Sik1	-1.16861683619589	6.39248496153418	421.051235260246	1.815864749235e-19	1.56369523294917e-18
28342	Pgd	-0.937459859378055	7.09230746414263	421.005881068047	1.81866836290712e-19	1.5650570152571e-18
25724	Myo18a	-1.75555891540096	6.53152490714638	739.400052057154	1.82065348363395e-19	1.56571308649649e-18
6312	Ddt	1.76158004231692	5.65217524417645	478.527678620177	1.82628786116303e-19	1.5695044337042e-18
33482	Tmem260	-1.90903756542249	4.50894956882162	420.673306494963	1.83936819450086e-19	1.57968542793987e-18
34024	Tspan3	1.39443265834634	5.98950534138981	431.133915263344	1.84258971977247e-19	1.58139151217738e-18
2596	Ahrr	-1.0037115518465	6.4515231482723	420.278976590841	1.86423745472899e-19	1.59889890206328e-18
35886	Zmynd8	-1.0606612777324	6.68382992538176	420.141637105	1.87298295883788e-19	1.60532441686205e-18
28043	Pcbp2	-0.652028307665214	9.55186624831879	420.059409887064	1.87823993130129e-19	1.60875333246241e-18
7229	Eml3	-0.905831988647867	7.08873566929142	419.705415929751	1.90105171344149e-19	1.62720368921245e-18
25508	Msmo1	-0.821337438752983	8.16725433022861	419.574324810826	1.90957410491795e-19	1.63340657404638e-18
35055	Wdr13	-1.83090888066131	4.43733210578595	418.787461616079	1.96159185431369e-19	1.67678128801647e-18
5482	Col2a1	10.0551803672622	2.96238095605424	478.650678970432	1.98143859405164e-19	1.69261649078261e-18
28039	Pbxip1	-1.42607631603472	5.42111836856224	418.189970532848	2.00209819263746e-19	1.70912449044817e-18
30593	Safb2	-1.11008891587753	6.44750567017488	417.25915025798	2.06698766260099e-19	1.76334290603636e-18
34141	Tubb2a	-0.926774312038505	6.87956848193359	417.075995827343	2.08001752692883e-19	1.77327725914272e-18
19651	Hnrnpul1	-0.743984853828515	8.61980001118602	417.000102817794	2.08544227676449e-19	1.77671911869389e-18
6950	E2f5	1.46558560702258	5.25035858701914	416.665309285775	2.10955347403863e-19	1.79606597307611e-18
29757	Rasgrf2	-1.63838976222867	5.00104075545989	416.297352659061	2.1363959516718e-19	1.81771097416328e-18
26142	Nktr	-1.02748204208199	7.4589482558156	467.74576566257	2.14359782620829e-19	1.82262750096927e-18
23509	Magef1	2.38881998025607	4.26683553767625	415.48641321162	2.19684710592383e-19	1.86666404720336e-18
3949	Brf1	-1.14532350122927	6.24502967381073	415.259164215796	2.21411225563327e-19	1.8799409671733e-18
29760	Rasgrp3	-2.52820799615634	3.52250999892201	415.242175478806	2.21540876178407e-19	1.8799409671733e-18
7569	Fam102a	-1.11162804983957	6.0291448067561	414.748539251716	2.25343627670152e-19	1.91094380948099e-18
5179	Ciita	-7.02845853298749	6.78696926863851	3320.01439060633	2.26213827047005e-19	1.91705364350556e-18
28624	Plbd2	-1.04945868859482	6.34695904490253	414.607502465984	2.26442838324742e-19	1.91772522800814e-18
4528	Ccdc85b	-1.74049483806342	4.41272496880626	414.541349056399	2.26960390452588e-19	1.9208379377035e-18
1943	A630072M18Rik	-2.16267070959007	3.87583399265092	413.869734340682	2.32286688876375e-19	1.96461760307925e-18
6442	Dennd5b	5.50322773840522	2.82018815253819	413.391282790315	2.36162224203415e-19	1.99607741315164e-18
29449	Ptp4a2	-0.755208219787812	8.2564238196882	413.197214830817	2.3775378991468e-19	2.00820401046007e-18
30752	Scn1b	5.87714891051449	2.80717934361544	413.10111147373	2.38546167118518e-19	2.01356866839329e-18
2367	Ada	4.46902718987313	3.28068028227528	413.080328108057	2.38717896734133e-19	2.01369082192396e-18
23965	Mier1	1.00644335068504	6.72835418102608	412.661474772885	2.42207033479426e-19	2.04177818545362e-18
7862	Fbrs	-1.11576504715564	6.55090410765245	412.151714219917	2.46526894114692e-19	2.07682689417015e-18
28697	Plk5	9.91544812085462	2.89045842114491	470.871777660119	2.47366019828892e-19	2.08143788764275e-18
8106	Flrt2	2.01423714221567	5.6463307672716	572.812404910026	2.47399333462887e-19	2.08143788764275e-18
23209	Lpar6	-2.16321849411044	3.93520583172784	411.687178749407	2.50535018590639e-19	2.1064352679272e-18
23217	Lpin2	1.22661555355532	5.99419370315184	411.643108866693	2.50918853281364e-19	2.10827816028075e-18
35322	Zbtb18	1.0994506553745	6.52574166307084	411.604360584806	2.51256856058623e-19	2.10973379792175e-18
20720	Klhl42	1.64960140041857	4.85112875091119	411.517542242772	2.52015937893282e-19	2.11472089431421e-18
4692	Cd37	1.98022498001929	4.39431850586234	411.47870002343	2.52356339045048e-19	2.11619051831817e-18
33180	Tiam2	8.04321409096937	2.82403684531771	410.723304590943	2.59074703866728e-19	2.17110705694597e-18
19636	Hnrnpa3	-1.17355730715448	6.16727191159276	409.432609909174	2.7099873188538e-19	2.26954791484126e-18
8232	Frmd8	-0.956048484408162	6.93178883715234	408.838833155786	2.76679423377014e-19	2.31560785381874e-18
28458	Pign	-1.12982418622092	6.38821694443324	408.286574669162	2.82076853968534e-19	2.35923848142853e-18
29979	Rgcc	5.89589031353332	2.73533863380871	407.811585491286	2.8680884442315e-19	2.39725016503814e-18
20632	Kif5a	-2.45036509188451	3.63118846542152	407.756460800123	2.87363465657753e-19	2.40031909833498e-18
6570	Dll1	6.00279569684015	4.00892150841023	637.85131698884	2.88644720013272e-19	2.40944956960231e-18
32840	Tbc1d10b	-0.934807369591624	6.6243110023968	407.495459193628	2.90005013165198e-19	2.4192274876745e-18
33750	Tpp1	1.20638478277908	6.04240938950852	406.390254596712	3.01480652770414e-19	2.51332015542002e-18
5616	Cpne3	-0.94578622543925	6.92280158953408	406.312738516995	3.02303475376193e-19	2.51854001443861e-18
23541	Man2a2	-1.14335437209044	5.93405843049349	406.169852332265	3.03826468201486e-19	2.52958252621588e-18
28220	Pdia3	-0.675608047514174	9.84461242951622	405.922235728269	3.06485148140204e-19	2.55005998826206e-18
26225	Nod2	-2.96746203949278	3.160496272884	405.860452573059	3.07152374917738e-19	2.55395205248158e-18
29009	Ppp2r5c	-0.7809703380294	7.78089872527574	404.887016926325	3.1787175771004e-19	2.64136785040692e-18
26085	Ngdn	1.05968183562063	6.58577375305998	404.860535825862	3.18168875385319e-19	2.64212221096564e-18
4315	Card9	-2.56221184658016	3.94939312400052	422.746306178437	3.20488990242129e-19	2.65966397929388e-18
8385	Gak	-0.744542705599742	7.99685866955938	404.112666017856	3.26683311140822e-19	2.70931334142372e-18
32241	Spry1	7.94058213336526	2.54835368076022	403.762970761743	3.30747543684971e-19	2.74124420510424e-18
23840	Mest	7.97938579694146	2.64046728231758	403.076352553491	3.38885104869339e-19	2.8068717773945e-18
28318	Pfdn5	-0.943064464428355	7.2256157879483	402.784739859604	3.42405483947362e-19	2.83419665284161e-18
8206	Foxred2	-1.48203773874379	4.91535434893514	402.734897022361	3.43011080183188e-19	2.83737524660577e-18
8640	Glcci1	2.18319060804532	4.24416141462973	402.503733424317	3.45834699290316e-19	2.8588852965865e-18
30785	Scube3	3.51123363830055	3.4368373779537	401.92162954694	3.53055240826258e-19	2.91669184437435e-18
12400	Gm32728	-3.53400067881593	2.66683221947805	401.612222305376	3.56958408904346e-19	2.94703573566741e-18
29779	Raver1	-1.25472808963327	5.99123868394499	401.531308820213	3.57986695747019e-19	2.95362090144367e-18
19869	Iars2	-0.973701818482009	6.91643326380746	401.402942447571	3.5962451555546e-19	2.96522338807963e-18
35113	Wdr91	-0.814923701963695	7.80815924885912	401.063844979876	3.63989555707548e-19	2.99883007471398e-18
32451	Stip1	0.640267942602327	9.50422444714532	401.04803695212	3.6419441687944e-19	2.99883007471398e-18
19279	H2-M3	-2.19563104186905	3.73706734828213	401.03195638004	3.64402936060519e-19	2.99883007471398e-18
35434	Zfand5	1.08613039926976	6.3814691538904	400.465700677862	3.71827351988017e-19	3.05796354669657e-18
25574	Mtmr4	-2.87621049456935	7.68329731833087	2143.76918498618	3.76797278878989e-19	3.09684798205741e-18
20397	Jup	1.21232919634947	6.47245586888719	409.298751800189	3.84422082203996e-19	3.15724499616753e-18
32434	Stat6	-0.845474614956799	7.22883885852369	399.516320708232	3.84638984304673e-19	3.15724499616753e-18
31055	Sgcb	1.10100047601767	6.37986807094896	399.213331843507	3.88826079296116e-19	3.1895694717404e-18
35897	Znrf3	4.75257664280769	2.976712698696	399.130645126182	3.89977166272464e-19	3.19696390148457e-18
6538	Dirc2	3.62219126513223	3.30136048210667	398.800746430728	3.94605967233966e-19	3.23284031377539e-18
19509	Hist1h1c	-1.20327705947017	5.49123473660425	398.431827372985	3.99851670782072e-19	3.2737216396192e-18
3129	Arhgef3	5.85662599132116	3.04240013248995	397.413934330757	4.14714188532529e-19	3.39323653939874e-18
19965	Ift140	-1.63434079821621	4.80304151468714	396.906092473719	4.22348363621264e-19	3.4534934841445e-18
20357	Jade2	-1.5133919624609	5.65684829044594	452.665652355597	4.26726141808251e-19	3.48706333494234e-18
2252	Acat1	-1.14168703452397	6.03693658251554	396.564572657358	4.27566386138533e-19	3.49170125924994e-18
585	2010111I01Rik	2.33962263079062	4.02515613102445	396.53921418356	4.27956563227099e-19	3.49266016069025e-18
25731	Myo1e	7.2232856996691	2.87554755529285	396.421186221215	4.29777593031403e-19	3.50528794825931e-18
7227	Eml1	9.69945111281185	2.83688308766105	451.895330613017	4.31382772202733e-19	3.51614029156969e-18
27927	Pak1ip1	0.882963660124484	7.31075952768614	396.195205812971	4.33287271186111e-19	3.52941698952809e-18
34019	Tspan15	3.83554658992366	3.1254267566512	396.006418726079	4.36242711259986e-19	3.55123198835609e-18
18848	Gnb1	-0.711528388915704	8.74756236865769	395.939910948684	4.37288991741533e-19	3.55748763611838e-18
2161	Abcb10	-1.22109822537618	5.58266123608252	395.86721724488	4.38435645708495e-19	3.5645513925697e-18
4755	Cdc42	-0.64285319209196	9.21452907009198	395.62920435946	4.42212472657491e-19	3.59297634034211e-18
26612	Olfml2b	9.93383136564785	2.86516520139502	450.970429514232	4.43483524026118e-19	3.60101872235539e-18
31007	Setd3	-0.893452027999399	7.28128304401178	394.844784889735	4.5490707126125e-19	3.6902299385966e-18
32248	Spsb1	5.7904490337353	3.27953985067785	437.823581052534	4.55046706211951e-19	3.6902299385966e-18
2524	Adrbk2	-1.43803722672747	5.36636468387808	394.32836430394	4.63476058211094e-19	3.7562094464513e-18
26431	Ntrk1	5.92724179682073	2.82918967756321	394.00551707528	4.68920296982987e-19	3.79792814855607e-18
4864	Cds2	1.22675976037123	5.54422313747824	393.846654966075	4.71624192102414e-19	3.81741326161278e-18
30744	Scly	-1.24425535209001	5.42568556574188	393.211008170003	4.82610477360162e-19	3.90387060176682e-18
4982	Cers6	6.2516080078917	2.59930386294224	393.132328952235	4.83989184615099e-19	3.91255145769972e-18
30927	Serp1	-0.680576970523929	8.6841231704053	392.566431979258	4.94029940687907e-19	3.99120087729253e-18
3094	Arhgap28	4.30885152706463	2.9289950474129	392.530086949694	4.9468235198882e-19	3.99395177630317e-18
8102	Flnc	7.09359992447837	2.75026697632925	392.499472117329	4.95232615551411e-19	3.99587501079762e-18
33845	Trim24	0.968311715024605	6.82380215008658	392.467370715667	4.95810298696304e-19	3.99801692368147e-18
23681	Mbd3	-0.923459123609432	6.64915278732679	392.327571936415	4.98334440830455e-19	4.01584173369035e-18
20400	Kank1	5.41146800476963	3.02130135782977	392.0695929255	5.03028398344578e-19	4.05111864201404e-18
30535	Runx2	9.80142287806363	2.85426338438866	446.726985707873	5.0384875241222e-19	4.05517490549244e-18
20317	Itgb5	9.83981358749186	2.7900798847305	446.363886697176	5.09407752337605e-19	4.09734062103206e-18
3847	Bin3	-1.28955747567347	5.36585492668188	391.507523666673	5.13419189790758e-19	4.12701363796024e-18
23956	Micu2	-1.1119579871916	6.29854975276448	391.28866082333	5.1752687534114e-19	4.1574226089983e-18
20076	Il1rl1	-2.86979639551464	3.32869533681092	391.108790365759	5.20928947604222e-19	4.18212863578186e-18
35882	Zmynd11	-0.837337862207095	7.26480891789091	391.038836611474	5.2225848113914e-19	4.19017534522976e-18
4586	Ccnd2	-0.819059039725619	7.95463201498173	390.784294184158	5.27126875790816e-19	4.22658712867965e-18
34265	Ube2l3	-0.842250414711568	7.27821022093778	390.5034502772	5.32554462552913e-19	4.26743422590116e-18
5530	Copg2	-0.836361875271407	7.15556567720009	390.343939102693	5.3566365570623e-19	4.28966423472062e-18
3192	Armcx2	9.74440121144891	2.66396186617624	444.552313226589	5.38140364923686e-19	4.30680460802987e-18
30658	Sbno2	-1.09829411750927	6.38621638181807	389.916774465885	5.44085568027965e-19	4.35166502098569e-18
4672	Cd28	9.76349003895266	2.89373040646096	444.14823938449	5.44782760729181e-19	4.35452138023543e-18
35602	Zfp516	-1.12614534770711	6.60326564622057	406.846479215622	5.48259790486766e-19	4.37957992338306e-18
23680	Mbd2	-0.829634786220751	7.35365812553886	389.608690769354	5.50247195010262e-19	4.39271529433068e-18
23105	Limd1	-0.963598770802779	6.60035650548586	389.510715637338	5.52222226933929e-19	4.40573558622365e-18
5737	Cs	-0.680528911082891	8.50581596770804	389.38709803801	5.54724953801093e-19	4.4229470942858e-18
35218	Xlr	-1.22393179586479	6.97803589596891	506.135490273676	5.61629692097897e-19	4.47413059167958e-18
35502	Zfp280b	1.19756467286368	5.89112748105225	389.038727751671	5.61843185585377e-19	4.47413059167958e-18
5795	Cstb	1.06739862881327	6.6266869449623	388.721055308847	5.68419021979525e-19	4.52368276970032e-18
28493	Pilrb1	-1.52487795451692	4.78077686892944	388.623016324273	5.70464951757939e-19	4.53714515978907e-18
7969	Fdft1	-1.12165318052714	6.05542705562131	388.408613647316	5.7496660735816e-19	4.57011012242162e-18
7449	Etv6	-1.00960260771845	6.62556070955713	388.371742511846	5.75744569467773e-19	4.57345484617545e-18
7039	Eef1e1	0.990088232285641	6.59081259790383	388.312279445665	5.77001573075779e-19	4.58059835290474e-18
35198	Wwp2	-0.814583953586264	7.46754863702269	388.113018291784	5.81235157420652e-19	4.61134832141973e-18
7122	Eif2b4	1.16043425641696	6.02832477239188	388.087963249098	5.81769824522486e-19	4.61273226192597e-18
6260	Dclk2	1.69015039755932	4.86114550038187	387.968654531412	5.84323034027812e-19	4.63010918980577e-18
5767	Csnk1g2	-0.95944525849336	6.73516158963365	387.921163677263	5.85342658365215e-19	4.63532018575546e-18
19040	Gpsm2	4.33745941607143	3.03042206311072	387.853261719488	5.86803800752947e-19	4.64401895466099e-18
23754	Mdga1	3.56739616535722	3.26839044322122	387.781301970558	5.88356501789622e-19	4.65343113367271e-18
35179	Wnt9a	7.94491882378621	2.79862745607581	387.622679721908	5.91794628054426e-19	4.67773469891168e-18
4250	Camk2n1	9.74440049273935	2.76935711509063	440.975971939746	6.00080498590908e-19	4.74030276647537e-18
32336	Ssbp4	-1.41224652960076	6.94384389776486	602.155168322318	6.01264806397152e-19	4.74672986801204e-18
4911	Celsr1	6.72619557195234	2.69504297109673	386.762756848195	6.10809696493527e-19	4.81911162267382e-18
5694	Crlf1	7.80906156488002	2.59403807867195	386.539594344141	6.15850029660557e-19	4.85588647155383e-18
18275	Gm5431	-6.03896155042104	2.29265682148149	386.478014802356	6.17248647356848e-19	4.86274188937444e-18
25889	Nceh1	1.43968101880942	5.23832715024108	386.467887866819	6.17478977908851e-19	4.86274188937444e-18
8380	Gadd45a	3.17542984552409	3.28936034774377	386.368506238704	6.19744212459662e-19	4.87758121729931e-18
23214	Lpcat4	-1.47541938252541	5.25756730783333	389.092612571815	6.27415961649493e-19	4.93492714307233e-18
6278	Dctn1	-0.720382191576286	7.9073019405231	385.690263953792	6.35441913231307e-19	4.9949869238348e-18
2795	Anapc1	-0.863113690127754	7.81942367420269	395.224894629424	6.36539263019075e-19	5.00054310610997e-18
8581	Gid8	-1.08798607308636	6.04626969040648	385.399844915519	6.42292591324597e-19	5.04264661674522e-18
34093	Ttc39c	6.60311008748017	2.60945222529704	385.249672243041	6.45865826526441e-19	5.06759308129356e-18
34091	Ttc39aos1	-4.36596758873588	2.68379437575609	384.792755827853	6.5686861452711e-19	5.15076706002427e-18
35748	Zfp827	9.85679708312663	2.76756697877681	437.662961527502	6.64298062180136e-19	5.20583640527334e-18
20358	Jade3	1.64652707029909	4.89864377326069	384.467185381507	6.64830256694211e-19	5.20682045074579e-18
6517	Dhx58	-2.90463755960573	3.43847781634139	384.289763219823	6.69212234107934e-19	5.23793560987292e-18
5415	Cnppd1	0.939580427224423	7.07974525767165	384.097803972755	6.73987921780588e-19	5.2720924486258e-18
19433	Helt	9.70051979590402	2.6294693803905	436.954941558172	6.7895305200915e-19	5.3076885415001e-18
7467	Exo1	1.09722585210701	6.3045804428514	383.81204821288	6.81164506899419e-19	5.32172758440943e-18
30194	Rnf152	4.27363928245287	2.920902327486	383.758160847323	6.82526955272524e-19	5.32912052577114e-18
29553	Qpct	-0.846255158306877	7.51633097815159	383.697214384452	6.84071379698262e-19	5.33792444670094e-18
28495	Pim1	1.19876955410802	6.16564401873619	383.605927009961	6.86391631205463e-19	5.35276786698292e-18
26191	Nmd3	0.917685226465864	7.26534938756992	383.28150704811	6.94705487407937e-19	5.41430539638383e-18
23042	Leng8	-1.26249842950826	6.37124061733152	435.448065937498	7.12438648837656e-19	5.54913436640279e-18
29101	Prkaa2	8.1238033770905	2.82483543289536	389.242083682453	7.15296685522581e-19	5.56800854596757e-18
23012	Ldah	-1.18739051542496	5.53559994730492	382.343953143306	7.1934068282697e-19	5.59608593171285e-18
19934	Ifitm6	-2.57583373467962	3.5081517448475	382.07656594683	7.26535886961846e-19	5.64862904222613e-18
22026	LOC108167993	-5.33567332457851	2.17997015931756	381.836771514766	7.33053812625046e-19	5.69584591666487e-18
23950	Mical2	1.89123291699507	4.41755346756734	381.639919965542	7.38451049128422e-19	5.73430302249208e-18
7598	Fam126b	1.3595603837655	5.48511060416007	381.199245164565	7.50687433755535e-19	5.82578944802402e-18
29104	Prkaca	-0.847017832263461	7.15349528411551	381.13597993192	7.52461798458238e-19	5.83602261008949e-18
2479	Adgrg6	3.79110054508953	3.31312782503155	381.040362275902	7.55152017411253e-19	5.85334236256119e-18
31640	Slfn8	-2.98618766488457	3.20508261418117	380.950876773284	7.576789896403e-19	5.8693765652414e-18
27814	Osmr	8.25739887258443	3.19348239092401	413.36366211089	7.60596677385126e-19	5.88841623574156e-18
28875	Pot1a	1.15602112901121	5.99771074986748	380.246265102883	7.77893967270609e-19	6.01869018181278e-18
7588	Fam120a	-0.669865966299638	9.16713223346826	380.174875898484	7.79973912389012e-19	6.03113885757325e-18
34387	Umps	1.0447755606995	6.43399977083372	379.791869584058	7.91234528449983e-19	6.11451909281958e-18
32736	Tada1	1.09238489057939	6.30443870009952	379.625451162273	7.9618118651217e-19	6.14903503817149e-18
31167	Siglecf	-2.63145876851794	4.47372985085859	546.149094047704	8.02801534294129e-19	6.19642775565782e-18
5182	Cinp	1.06975247107929	6.40566573493573	378.678348295356	8.24967559892803e-19	6.36368048459478e-18
29973	Rfx7	-0.997867927586683	6.68841856223128	378.587969463188	8.27771925563218e-19	6.37783589658657e-18
6188	Daam1	1.31152926347756	5.60797646368438	378.587105874227	8.27798770802568e-19	6.37783589658657e-18
2592	Ahi1	1.72551367928626	4.98537418833958	378.563580351652	8.28530434241053e-19	6.3796345222229e-18
5493	Col5a3	6.55958583528745	4.8938365273946	1012.11447708183	8.32491655261232e-19	6.40628344087745e-18
23089	Lhx6	5.24799403671116	2.71583175387415	377.677721450405	8.56588955859714e-19	6.58776070857876e-18
3625	BC030867	1.67259223438922	4.99576682835098	377.447471250579	8.64046409153081e-19	6.64112501152773e-18
30091	Rilpl1	7.07904795756807	2.59167758492302	377.340234339615	8.67543227798689e-19	6.66400181881356e-18
5788	Cst3	-4.49691259027717	10.380439239633	5525.22902148014	8.76125925690428e-19	6.72589477126255e-18
28195	Pde5a	6.55592881366601	2.61199689093104	376.980084423076	8.79397880149472e-19	6.74696815776752e-18
31083	Sh2d1b1	6.75063769554203	2.89848641902232	376.799288075061	8.85413898367067e-19	6.78905686741934e-18
30256	Rnpepl1	-1.14252505609561	6.01105225792037	376.489349652883	8.95829365154214e-19	6.86480851035291e-18
30340	Rpl28	-0.705562870379213	8.76552838943165	376.017026275896	9.11953544664104e-19	6.98418967668891e-18
8118	Fmnl3	1.60922608180656	6.23984663122294	522.46767719254	9.17896394440684e-19	7.02550109432932e-18
20359	Jag1	9.66853273362577	2.65399428593018	427.25626476115	9.18606473517029e-19	7.02673589807978e-18
3370	Atp13a4	9.73409763030822	2.67629485492322	426.820844176652	9.31299147034604e-19	7.11957347927051e-18
23565	Map2k3	0.97109232041088	6.96402564526031	374.728072772959	9.57549300107995e-19	7.31588233167236e-18
31538	Slc4a4	10.2046721012549	3.25730884046754	482.037814304998	9.63921950756835e-19	7.36017923639909e-18
8191	Foxn3	1.18435122546536	5.73103465069385	374.395292311209	9.69711435962685e-19	7.39997314511453e-18
29577	Rab11fip1	-0.996717772133028	6.31360609904359	374.264735763992	9.74527738771985e-19	7.43229761463685e-18
2707	Alg11	1.07931309552558	6.25873063234419	373.913921219519	9.87596150669975e-19	7.52748137460061e-18
33773	Tradd	-1.32246491077401	5.46582759683055	373.879649583544	9.88882797523643e-19	7.5328044154017e-18
27809	Osgep	-1.22270616513565	5.39400248089955	373.734779190441	9.94341371129329e-19	7.56988184144533e-18
19293	H2-T22	-1.4663594200264	4.90838937183931	373.601467386541	9.99392791638779e-19	7.60381740756659e-18
25226	Mmp10	9.71089446225647	3.0258447428203	424.396229666728	1.00549579819275e-18	7.64570884552146e-18
32933	Tcf20	-1.0161198254498	7.27937653164839	421.378084960586	1.02156987252234e-18	7.76099691272221e-18
20129	Impa2	-1.76477504006775	4.80286292782326	389.107215802257	1.02186964426784e-18	7.76099691272221e-18
30427	Rps6	-0.671680633411623	8.69937422517462	372.817103756719	1.02967269239485e-18	7.81562467463903e-18
4957	Cep57	1.05790052618716	5.97356775045909	372.432293896266	1.04488403583496e-18	7.92638630264614e-18
23590	Map4k2	-0.930032301409585	7.01619388330756	372.308758927911	1.04981792857283e-18	7.95909921573422e-18
2744	Als2	1.1152868898429	6.25878690155884	372.225817542663	1.05314446547956e-18	7.97959460382591e-18
32842	Tbc1d12	1.74183381860919	4.91442170506745	371.44147234617	1.08516318334118e-18	8.21733563730564e-18
6520	Dhx9	-1.11896206688235	8.65020708741649	643.819965995574	1.11191823133382e-18	8.41496037365816e-18
6866	Dusp8	6.14014117410973	2.80231282784512	370.668659313715	1.11772718961598e-18	8.45392596753256e-18
20093	Il27ra	7.7134424370461	2.48865065620809	370.350821426415	1.13142060794087e-18	8.55244444196153e-18
26327	Nr1d2	1.50787470715176	5.08839265797254	370.25571748985	1.13555262540574e-18	8.57861437659023e-18
7507	F11r	1.90818342933238	4.94704615464557	408.154535524055	1.14160788097894e-18	8.61927412496188e-18
34285	Ube4a	-1.01353071055548	6.32157255196628	369.944404881704	1.14919115566814e-18	8.67141587998266e-18
31694	Smc1a	-0.883536411226796	7.80225655775212	396.854127342593	1.15778683023191e-18	8.73113095472297e-18
30173	Rnf123	-1.26185280714295	5.45326906886204	369.455008354159	1.17098545708954e-18	8.82546720307924e-18
32897	Tbx21	5.86200902452179	2.84597265486766	369.205447294829	1.18226828800315e-18	8.90083411238503e-18
25229	Mmp13	7.80870030328278	2.9404324535403	369.203087154119	1.18237554276977e-18	8.90083411238503e-18
25873	Nbr1	0.884837826309923	7.19690015538979	369.15017235893	1.18478293789207e-18	8.9092126215754e-18
25292	Morn1	-2.6700426525255	3.31845541458164	369.148040135518	1.18488005423998e-18	8.9092126215754e-18
8108	Flt1	9.6216330929612	2.60167436549053	418.663516175722	1.20728192172334e-18	9.07232688243387e-18
29469	Ptpn7	-0.697047821724841	8.02676987171666	368.427480760945	1.21819010795731e-18	9.1489292272102e-18
33064	Tex30	1.06785239296551	6.59527553325467	368.384831451974	1.22019272000411e-18	9.15859776064044e-18
1765	9330182L06Rik	4.94137734809927	2.7895147938628	368.311319979644	1.2236527111084e-18	9.17918744331759e-18
23618	Mapkap1	-1.01672943406718	6.16236586321077	368.133234536163	1.23207812458783e-18	9.23697914832973e-18
23543	Man2b2	-1.17716700843293	5.62407569940511	368.004838497474	1.23819100754601e-18	9.27737615659843e-18
35102	Wdr76	1.07308953902329	6.39640393255092	367.913355553888	1.24256617919037e-18	9.30471340615948e-18
7457	Evi5	1.17479588646342	5.73134275926279	367.865735603439	1.24485011786333e-18	9.31636806501461e-18
30741	Scimp	-1.81344864962475	4.17803468824953	367.430493320891	1.26593354643699e-18	9.46862094750327e-18
3412	Atp6v0a1	1.15130796011628	6.34757187398146	366.578648439375	1.30830619889267e-18	9.77983705593732e-18
5480	Col27a1	4.16879489479511	2.99589832746619	366.321520700457	1.32139120665755e-18	9.87188704857055e-18
2961	Apaf1	1.03075441746125	6.75480619352853	366.101228330575	1.3327125884619e-18	9.95066162988608e-18
29360	Psmc6	0.726166749997835	7.79079926018858	366.032128311013	1.33628506684585e-18	9.97152114275123e-18
25206	Mllt11	1.47130110698073	5.30122043206199	365.833656941263	1.34660290377498e-18	1.00426617255903e-17
26238	Nolc1	-0.74706663305887	7.6133521007912	365.692138652862	1.35401176050625e-18	1.00920375979526e-17
4947	Cep170b	1.33582640363171	6.89325783659772	509.856975814864	1.35542680565145e-18	1.00967075313362e-17
34196	Txnl1	0.745455937124461	8.14681108998559	365.291201934113	1.37523861488021e-18	1.02383316648494e-17
20016	Igsf9	-2.22632721706811	3.89215987271648	365.112758411283	1.3847997156164e-18	1.03035214168902e-17
2739	Alpk1	-2.00680105973166	3.92777152626976	364.978049072345	1.39206441009449e-18	1.03515591006155e-17
29059	Prdm10	1.24484337649077	6.02990667184634	369.954288277378	1.40918311221163e-18	1.0472774086982e-17
4881	Ceacam16	-2.93297885861251	3.30577946288518	364.639855401029	1.41048223794178e-18	1.04763486408611e-17
30250	Rnh1	0.807364797683798	7.87260094289903	364.552151703932	1.41530079678052e-18	1.05060444653766e-17
35917	Zscan20	-1.93028320542379	4.28931217533855	363.876946597928	1.45298986019244e-18	1.07795684587278e-17
2860	Ankrd33b	7.01825812440607	2.98926951974518	396.098013652445	1.48455654689115e-18	1.10073807660343e-17
7033	Eed	0.870442291232652	7.13786357282251	363.198974032678	1.49191102305286e-18	1.10555096355277e-17
8484	Gcc2	-1.18203400543978	5.88654287333815	362.992182736238	1.5040024166105e-18	1.11386645139951e-17
6309	Ddr1	2.36692518785058	3.88624920180241	362.936432106174	1.50728007363476e-18	1.11564863253717e-17
23340	Lrrk2	-1.20233832644154	6.36892696734929	400.591375104496	1.50942822937676e-18	1.11659321069725e-17
29181	Procr	4.53643274052854	3.06458084767691	362.855253390357	1.51206629636102e-18	1.11789889866645e-17
5125	Chrdl2	9.53425635222451	2.77271502375933	411.348049214817	1.52989493388464e-18	1.13042727226733e-17
8351	Gabarapl1	1.26859797583594	5.70276856813252	362.345706374378	1.54248088338684e-18	1.13906964889092e-17
3735	Bbc3	1.77099494695907	4.39817111347425	362.098646892028	1.55746171995431e-18	1.14946958639855e-17
20203	Ipo13	-1.13385522917913	6.08577052060497	361.843915671202	1.57307014831822e-18	1.16032046366445e-17
8049	Fhdc1	4.78246363543935	2.9395169358009	361.808810120185	1.57523424004322e-18	1.16124780908195e-17
33532	Tmem65	1.57663127092515	5.15142402812614	361.714549914994	1.58106064225977e-18	1.16487235466838e-17
20628	Kif3b	-1.20057860103698	5.45875858335351	361.682289252596	1.58306000442536e-18	1.16567471861223e-17
8607	Git2	-0.774478337663636	7.37352938541475	361.664121611081	1.58418713358539e-18	1.16583426698626e-17
35263	Ybx1	-0.624223230224131	9.72220903666842	361.565416773906	1.59032578633333e-18	1.16967959184367e-17
7854	Fbln1	9.65373748875253	2.54799055112906	409.765638954266	1.61114695109309e-18	1.18431324390052e-17
27785	Orc6	0.83672960806257	7.65387078191252	360.540272932231	1.65560089035595e-18	1.21627719590295e-17
31138	Shisa5	-0.834510128086801	6.98016992505623	360.52598472036	1.65653059715325e-18	1.21627719590295e-17
550	1810030O07Rik	-1.44163176896187	4.9433142899717	360.5104996496	1.65753880928829e-18	1.21632002595625e-17
32063	Sp8	1.31239464898843	5.37737583431129	360.335176336173	1.66899958112651e-18	1.22402861605526e-17
31496	Slc39a11	-1.75441517864986	4.20208937467894	360.247112522694	1.67478807785391e-18	1.22757076914249e-17
23371	Lsp1	-7.37896710686688	8.19384583232088	5570.1503626122	1.67613722288389e-18	1.22785681573388e-17
3984	Btbd10	1.14555656148287	6.26279322306634	360.021980110498	1.68968362996982e-18	1.23707254898591e-17
5380	Cndp2	-0.941330500815756	6.52998893798285	360.001000503913	1.69107888521023e-18	1.23738657857811e-17
9604	Gm15742	-4.8528075211583	2.16005926725792	359.926496109272	1.69604374980643e-18	1.24031069196296e-17
23619	Mapkapk2	-0.689511834330969	8.1077596769908	359.876889091752	1.69935809897102e-18	1.24202514025821e-17
23240	Lrig2	1.49398734152992	5.27332140298107	359.854158665629	1.70087907087152e-18	1.24242763847746e-17
29457	Ptpn13	7.19284978696151	3.22911096969435	436.471190960322	1.70360117334886e-18	1.24370655785246e-17
25861	Nat8l	3.68207493437029	3.0396035073336	359.613335135161	1.7170827748877e-18	1.25283446908473e-17
20343	Itpripl2	-1.33676169678792	7.40833982313923	641.637806559878	1.72830603589825e-18	1.26030517025496e-17
28750	Pmm2	-1.12596120778026	5.64138279788335	359.418781398413	1.73029331121354e-18	1.26103618953269e-17
23310	Lrrc57	1.47666712079345	5.00738059433542	359.361065720767	1.73423309715899e-18	1.26318855569516e-17
2696	Aldh6a1	1.96702314544913	4.35366290864766	359.309708848351	1.73774685366872e-18	1.26461108814402e-17
20240	Irf2	-0.841290819841411	6.87734251726692	359.303658954316	1.73816127694921e-18	1.26461108814402e-17
19801	Hspa4	-0.693480835095999	8.51273574340572	359.175203243612	1.74698550591684e-18	1.27030944936202e-17
26057	Nfatc3	-0.776737545751327	7.97573518422556	358.466159099791	1.79655953381884e-18	1.3056154841402e-17
2498	Adipor2	-0.799161654055164	7.1324081766511	358.151040866098	1.81907060251505e-18	1.32122513132191e-17
4145	C77370	9.66443894104302	2.60733188861669	405.6884249484	1.84253996719889e-18	1.33751271428468e-17
262	1700025G04Rik	1.60951112348713	4.77694630314399	357.565236494956	1.86172102255702e-18	1.35067069086927e-17
5765	Csnk1e	1.03104959899626	6.16888319430552	357.480657326827	1.86796642131346e-18	1.35443431624682e-17
8276	Ftsj3	-0.811108510754943	7.06171538639261	357.201672525565	1.88872561404165e-18	1.36871145941162e-17
32843	Tbc1d13	-1.11406637928396	5.80073904778827	357.048053940373	1.90026113185239e-18	1.37629206976074e-17
6282	Dctn5	-1.08102243314638	5.86219814530715	356.988394984144	1.90476125117846e-18	1.37877149922782e-17
30084	Ric8a	-1.08253377000802	5.80506822639537	356.938419828526	1.9085396521181e-18	1.3807260025634e-17
26282	Npepl1	-1.25457375557283	5.69534218030192	356.780336678186	1.92054428550021e-18	1.3886261759362e-17
23071	Lgr5	9.53378587899214	2.53965602552653	404.367224583152	1.92495477443375e-18	1.3905134622654e-17
29794	Rbfa	-1.24997966774954	5.38720875381284	356.717657187241	1.92532633236748e-18	1.3905134622654e-17
25499	Msi1	7.69553801635069	2.54698758027127	356.041250033849	1.97774649915994e-18	1.42756730111291e-17
28853	Pom121	-0.86423260002763	7.66663828191079	371.018262205963	1.98252759309954e-18	1.43021215941632e-17
4742	Cdc16	0.807097102691771	7.50473510525767	355.851035858991	1.99276007535742e-18	1.43678450253107e-17
25485	Ms4a6d	4.59142475510414	2.98579702325681	355.263267521312	2.0399247229269e-18	1.46996263798981e-17
23953	Micall1	-1.1444360545972	5.53707657936061	355.015155566507	2.06018976698674e-18	1.48373059427813e-17
8641	Glce	1.19027525868236	5.88631482356852	354.838107003199	2.0747816240415e-18	1.49339958942392e-17
32573	Sumf1	-0.942332189161159	6.58739333106073	354.153746225036	2.13222844344475e-18	1.53388681001742e-17
28936	Ppm1d	1.21700877166505	5.68566687226753	353.577489972942	2.18191497031872e-18	1.56874908449922e-17
33831	Trib3	2.31263951994595	4.55490846343731	439.13056310897	2.20190833741055e-18	1.58223548038957e-17
32315	Srsf1	-0.632572171879124	8.99007914541348	352.998292138469	2.23309989983092e-18	1.60374897461217e-17
23700	Mbtd1	-1.11063180660327	5.64221847798617	352.975437673652	2.23514564741017e-18	1.60431838649592e-17
30614	Samsn1	3.56152513309886	3.20508796663536	352.738011986321	2.25651657066779e-18	1.61875040265552e-17
35011	Vwa5a	-1.34280525527287	5.15435713775077	352.696965066001	2.26023326138332e-18	1.62050878566705e-17
19583	Hk3	-2.42170783173971	3.92999807052109	378.43396813543	2.33512293139637e-18	1.67326520070121e-17
32304	Srprb	1.01923389446503	6.57725911740888	351.640391800592	2.358182628037e-18	1.68884387874798e-17
35563	Zfp410	1.00646465353006	6.45923814103823	351.533983724745	2.36829486889961e-18	1.69513783098153e-17
20243	Irf2bpl	1.70984451809097	4.74248565490898	351.490843435309	2.37240775561684e-18	1.69713303411584e-17
4541	Ccdc93	-0.954861253634122	6.5721872084344	350.829224001257	2.43644715078033e-18	1.74197128786947e-17
4963	Cep76	0.961982239012659	6.43673592003557	350.808632347853	2.43846956694172e-18	1.74244435294022e-17
3160	Arl15	1.45285486023633	5.27219287577505	350.529299582931	2.46608170077766e-18	1.76119220181026e-17
3285	Asns	0.935659247688404	7.16451978110767	355.864705388775	2.52643636301138e-18	1.80328972287407e-17
29130	Prkg2	9.59597139863961	2.70904810272586	395.808976066068	2.56415776832554e-18	1.82919444141552e-17
31440	Slc31a2	-1.72115193950468	4.32582485232197	349.491874033708	2.57158328965675e-18	1.83347015724135e-17
20789	Kmt5a	-0.703208789300577	8.00744638944256	349.061184857513	2.61678559236057e-18	1.86465996161252e-17
26250	Nos1ap	5.26240669292298	2.79799351419285	348.264688202226	2.70262578111071e-18	1.92475656991783e-17
6129	D430041D05Rik	9.63171307088077	2.71625999884198	394.20596480956	2.70737565657298e-18	1.9270675532194e-17
6742	Dpep3	-5.36972400524317	2.38436598422638	350.595332001171	2.73604259475716e-18	1.94639030143697e-17
3077	Arhgap11a	-1.10083667784621	6.82803911102484	397.612510775645	2.75948538828332e-18	1.96197725691104e-17
35337	Zbtb4	-2.089160308849	5.99589254208997	759.899745367538	2.83157669714106e-18	2.01211651536577e-17
29470	Ptpn9	-1.05927125865535	5.82148413965214	346.953138508007	2.850577002141e-18	2.02449464849781e-17
27808	Oser1	1.38531227569714	5.17808738525386	346.918447156951	2.85460564776423e-18	2.02623200219629e-17
33709	Top2a	-0.799349673124284	9.65811619381011	430.181024243525	2.87158118253974e-18	2.03715219071586e-17
35558	Zfp398	-2.38883804024847	4.5347886728935	492.121027269314	2.87580036909149e-18	2.03901571020025e-17
8220	Frat2	4.22390832744872	2.67883297578535	346.705768440024	2.8794365947324e-18	2.04046406173483e-17
30156	Rnasel	3.72795246861413	2.77853972152645	346.67221820604	2.88337466109186e-18	2.04212458712839e-17
28004	Parvb	-0.716916248082738	7.68226806805467	346.605423100976	2.89123204268901e-18	2.04655756255571e-17
32754	Taf5	1.07781246366395	6.00202678690782	346.522366158634	2.90103419869658e-18	2.05236148697844e-17
3769	Bcl10	0.886396166290744	6.92287585703141	346.345296558337	2.92204985507548e-18	2.0660877081304e-17
33074	Tfap2a	2.20148774754385	4.13426657550673	346.261007809013	2.93211065578209e-18	2.07205722667161e-17
30554	Rybp	1.22880652956247	5.48122624586271	345.734285310843	2.99582253144188e-18	2.11591326613973e-17
19868	Iars	-0.743522272203295	8.39895284512816	351.161918393654	3.04451599024611e-18	2.14911947382037e-17
4393	Cc2d1b	-1.2244815081078	5.94460464997637	359.005204938252	3.13078098278889e-18	2.20879616995106e-17
32506	Strn3	0.762190177656221	7.41128983198422	344.136176105433	3.19831811787286e-18	2.25432724386446e-17
19181	Gtf2b	0.90724051155291	6.76965304402151	344.132210039128	3.19883842413255e-18	2.25432724386446e-17
25319	Mpnd	-1.46570850876519	4.64809834501838	343.889341506565	3.23087268345431e-18	2.2756504241822e-17
31185	Sirpa	4.62196179409247	2.93897486241183	343.785010578478	3.24473866455979e-18	2.28416045078e-17
35523	Zfp330	0.976789273640703	6.64890205438795	343.632673159555	3.26509886454293e-18	2.29723027255342e-17
8173	Foxf1	1.1201449329818	5.93762463668856	343.506187367564	3.28210735344045e-18	2.30792886660104e-17
33291	Tmc7	9.55048885343018	2.46073992944001	387.726808904399	3.37967312502995e-18	2.37523130439125e-17
25615	Mum1	-1.20538410671109	5.56811047896937	342.711406798285	3.39116420175134e-18	2.3819998685368e-17
31735	Smim3	1.23761139405461	5.59686376096179	342.482859276627	3.42323449615853e-18	2.4032082085148e-17
35032	Wasl	1.06654156755868	6.36429241541626	342.072262988525	3.48166467380236e-18	2.44288855605694e-17
31983	Snx30	1.84814575046015	5.51435111622241	468.915369434522	3.5150067570977e-18	2.46493217550033e-17
23111	Lims2	7.70276015149422	2.36634268452248	341.015020435728	3.63706123544131e-18	2.54912803064182e-17
32577	Sumo3	-0.768198624424346	7.39987799793694	340.81546693163	3.66721233480334e-18	2.56885415465847e-17
19917	Ifi30	-0.67483135302336	8.16158705966821	340.74304877388	3.67821994815853e-18	2.57515617474959e-17
20330	Itm2a	4.60667713086701	2.73554029537152	340.581126039111	3.70295985610769e-18	2.59106016160978e-17
30500	Rsrp1	-0.955621889501682	6.61327702443254	340.229842386742	3.75724339654179e-18	2.6276079570026e-17
34393	Unc13d	-2.11425893140017	4.02817314631637	339.959026940562	3.79967074177624e-18	2.65582881268803e-17
23173	Lmo4	1.0655022087302	6.09201250800566	339.712597851776	3.83872123993433e-18	2.68165987328746e-17
34976	Vps51	-0.85552165449322	6.82665203674714	339.679484557226	3.84400104939418e-18	2.68388404784583e-17
3844	Bik	4.5854589363325	2.63155819936785	339.630011447231	3.85190379694371e-18	2.6879361373223e-17
30176	Rnf128	6.27797428952858	2.92396032067024	365.3029684338	3.91821604910625e-18	2.7327209427454e-17
20348	Ivns1abp	-0.621763751104309	9.49661315280967	339.109761240393	3.93606348263381e-18	2.74367408247828e-17
6552	Dlat	1.09901586175518	6.29625247911604	338.954322630311	3.96158683638168e-18	2.75996297278931e-17
30398	Rps15	-0.67902952392262	8.99646880558489	338.752522590736	3.99498616273386e-18	2.78171820629728e-17
26447	Nudcd1	1.1629670764574	5.4706521528894	338.491786386456	4.0385846455203e-18	2.8105476296678e-17
30439	Rps8	-0.712263944411265	9.1133806011257	352.635328271304	4.04328967213106e-18	2.81229354979023e-17
5525	Copa	-0.606531199347846	9.29065822706255	338.409399138449	4.05246602298977e-18	2.8163472539128e-17
2577	Agrn	1.67348847850898	4.93362313665532	338.403176189028	4.05351658645942e-18	2.8163472539128e-17
19623	Hmx3	9.60063204337926	2.64385171854387	382.468758672667	4.05655808614336e-18	2.81693201155454e-17
8630	Gk5	1.61524591768166	4.81030247785074	338.158515099387	4.09505126789996e-18	2.84212094772135e-17
7113	Eif1b	1.1834015493995	5.8829094030489	337.897493743463	4.13986364129969e-18	2.87166597653535e-17
31771	Smug1	1.59803525292971	4.99680119619199	337.347526070124	4.23600145565009e-18	2.93676224361664e-17
20150	Inhbb	9.75861746743451	2.67828409863438	381.16152317513	4.2464548710907e-18	2.9424163757747e-17
8252	Fsd1l	1.25627587080117	5.43728674954208	337.181528220937	4.26548404090164e-18	2.95400341502139e-17
32895	Tbx2	2.91691934199142	3.32517211976973	337.105158411966	4.27912129267782e-18	2.96184584609403e-17
33109	Tgfbr3	9.58400409818287	2.64652485788619	380.577566732777	4.33433696027857e-18	2.99844326182426e-17
4889	Cebpa	3.83118391864277	3.03761467430705	336.512365198334	4.38656825245835e-18	3.03293771451021e-17
26071	Nfkbib	1.16142118366077	5.7769020754667	336.344240419281	4.4175622494479e-18	3.05271908279441e-17
19326	Hagh	1.25253035135448	5.28550273971647	336.0397446037	4.47429181616798e-18	3.09025386763921e-17
8061	Fibp	-1.36985656787408	5.45504497444138	352.356939221532	4.50589080893886e-18	3.11040063657477e-17
8557	Gga3	-1.18717841704333	5.34676938075078	335.848744077939	4.51027215181142e-18	3.11174757025567e-17
3076	Arhgap10	2.24323983983601	3.96133611265776	335.781012456587	4.52310523559984e-18	3.11892097694432e-17
25567	Mtmr1	-0.995466486570427	6.59467100711602	335.505140846788	4.57577776930854e-18	3.15354329041958e-17
19587	Hltf	-1.02916159139196	6.22090452148544	335.400291451796	4.59596782948941e-18	3.16575406436858e-17
20108	Il6	3.65881815985456	2.82701409792543	335.3261079749	4.61031009702461e-18	3.17392584905377e-17
26549	Oasl1	-2.0552944432669	6.9438049070945	997.324486407589	4.64899188872425e-18	3.19883617061333e-17
33527	Tmem62	2.06970508444785	4.25044290414575	335.066099123045	4.6609565122651e-18	3.20534630180207e-17
5112	Chn1	8.02731889475004	2.72691069717898	348.876409490546	4.68957885461931e-18	3.22329883163716e-17
8134	Fnbp1l	1.00783242603742	6.84022415898445	342.207905638757	4.74429094024334e-18	3.25915480095579e-17
30346	Rpl32	-0.689541049842854	8.98657889965056	339.157726681443	4.77565887537561e-18	3.27894433775789e-17
2205	Abhd16a	-1.00099234570298	5.87029145262403	334.376561492111	4.79816145145618e-18	3.29262901317773e-17
35416	Zdhhc3	-0.941984716410804	6.32711869127967	334.262872277439	4.82119362501478e-18	3.30666225861351e-17
33035	Tes	0.792527563679757	7.36531840570916	334.194446546349	4.83511266876109e-18	3.31443349697461e-17
5385	Cnga3	5.95356153087024	2.46319266896369	334.174369920654	4.83920473899723e-18	3.31546370694807e-17
23558	Map1b	8.06499489744425	2.75578066466169	354.97198516295	4.87931671085179e-18	3.34115777981054e-17
3869	Blzf1	1.26269286023968	5.73938774622755	333.938477146333	4.88756230972978e-18	3.345015252597e-17
31316	Slc22a15	3.50034680238544	3.12364182778087	333.900868766525	4.89531941319802e-18	3.34853445972226e-17
4835	Cdk8	0.919610643524203	6.62002652144922	333.821075694876	4.91182099434319e-18	3.35802818112998e-17
3084	Arhgap20	7.75320458414121	2.38677646537343	333.656086116712	4.94612983865422e-18	3.37967943350946e-17
2286	Acot13	1.52629990481939	4.88155471635469	333.433290371943	4.99286488581434e-18	3.40979385935214e-17
30537	Runx3	-0.959305110257967	6.55272133508652	333.284546874917	5.02432797562722e-18	3.42945201108244e-17
19783	Hsf2	1.31735204122225	5.20434520600482	332.856322295736	5.11609357868027e-18	3.49022793153974e-17
25220	Mmd	1.0434560636818	6.56379313193783	332.783324899407	5.13191373688339e-18	3.49648778934727e-17
6304	Ddit4	2.89952559308217	4.38342204199021	461.368111729408	5.13303162380773e-18	3.49648778934727e-17
20033	Il10ra	-1.47181182320164	4.59938752350808	332.776197548351	5.13346118232946e-18	3.49648778934727e-17
2906	Anp32b	-0.717365957079487	8.38248937950753	332.5371428086	5.18565222842939e-18	3.53015825545126e-17
28660	Plekha8	1.44606294937551	5.25240626378453	332.492028963391	5.19556484533774e-18	3.53502698430126e-17
2943	Ap2b1	-0.687092504978949	7.78123114080989	332.346989135478	5.22757064573791e-18	3.55491461065714e-17
32832	Tatdn2	-1.03082035972807	6.08849584896361	331.964529919194	5.31297890487455e-18	3.61107722276638e-17
26103	Nhsl1	3.00129866991571	3.72185007416834	336.440205029502	5.3446072484153e-18	3.63064699288901e-17
19836	Htra1	9.6682059706508	2.72484531487279	374.466819224139	5.3800522614323e-18	3.6527873386872e-17
4719	Cd72	-3.41591366257041	2.58582249364798	331.655562966191	5.38306067663007e-18	3.652893055869e-17
29645	Rabac1	1.3372474856174	5.70470318903556	345.184216258175	5.39135368146127e-18	3.65658283321565e-17
31452	Slc35b2	-1.45672756387466	4.92427903451289	331.265935154219	5.47284538698829e-18	3.70988804554712e-17
32201	Spns1	1.15816112566319	6.29119632572727	344.612913731497	5.51622171551532e-18	3.73731317815733e-17
27998	Parp8	-0.849534783203893	6.8526490724808	330.881857459104	5.5629140153837e-18	3.7669547311998e-17
4226	Calcrl	2.60088745382198	3.65556699310254	330.860991862602	5.56785213462435e-18	3.76830584481315e-17
29029	Ppt2	-2.12873431034387	3.56995236905192	330.769710707884	5.58950998846967e-18	3.78096542009267e-17
32163	Sphk2	-1.13367527522537	5.70021031755847	330.687126167323	5.6091817698043e-18	3.79226887868765e-17
20548	Kctd20	-0.94737800297556	6.46422135220885	330.67094271357	5.61304533161346e-18	3.79287838898736e-17
25269	Mob4	1.06287979909627	6.43984521682186	330.516533404758	5.65005116497264e-18	3.81587052571069e-17
29247	Prr7	-2.92251979680599	3.16850030807858	330.488078048567	5.65689910874421e-18	3.81848144899681e-17
6251	Dcbld2	1.10863043864224	5.96501919864659	330.422522661925	5.67270905606352e-18	3.82713590426203e-17
32488	Ston2	2.27400284119435	3.94188198133439	330.046659956213	5.76426889937599e-18	3.88685957116954e-17
35673	Zfp658	5.85309671411581	2.40133313115124	329.910093920049	5.79792508331312e-18	3.90749635220129e-17
6065	Cyr61	4.9409322774012	2.6826395387921	329.570604331279	5.88250131947398e-18	3.96241080462201e-17
6218	Dazap1	-0.83639599042422	7.13066414563194	329.409672030828	5.92305228259157e-18	3.98762799571951e-17
25652	Mvk	-1.38276643105098	4.97721070547975	329.250247761369	5.96351698760434e-18	4.01276064247365e-17
7331	Eps15l1	-0.861377048200771	6.81912372424393	328.925400916013	6.04688306755264e-18	4.06671941596699e-17
5370	Cmtm6	-0.800992239490822	7.41961288346073	328.367453353154	6.19298113628148e-18	4.16278863255036e-17
19425	Hectd2	9.58310870344256	2.57574798980068	370.288764944971	6.24867703586477e-18	4.19745006263566e-17
6457	Desi2	1.003767642088	6.04124000800098	328.149374623817	6.25110290468271e-18	4.19745006263566e-17
20279	Isoc1	-0.852533617358441	6.80631039877452	327.946648229487	6.30565434776226e-18	4.23186079261508e-17
33420	Tmem199	1.10997043806887	5.87442538052189	327.794639523918	6.34689081516919e-18	4.25730418482145e-17
29477	Ptprf	9.66291358403795	2.68114929778035	369.320878906682	6.47058697923645e-18	4.33800346958758e-17
20561	Kdelr3	1.7063327982797	4.48508453376923	327.15374634294	6.52393571325263e-18	4.37148073302983e-17
32761	Taf9	0.878938191941795	6.71726888725942	327.052590715878	6.55235702754015e-18	4.38822864736672e-17
31094	Sh3bgrl	-0.883009312706884	6.88017013837142	326.829724483926	6.61544137408297e-18	4.42816135886735e-17
32694	Syt7	9.47523019030453	2.45797750175575	368.334518416694	6.70542997844118e-18	4.48605176979829e-17
3113	Arhgdib	-0.67895801253345	7.98586267840648	326.497506604317	6.71068265079483e-18	4.48722148007456e-17
2699	Aldh9a1	-0.791318976095575	7.16995900303777	326.003485477577	6.85502082205044e-18	4.58134350868246e-17
29981	Rgl2	-1.33004647587058	5.30377578858727	325.930800479965	6.87653475637865e-18	4.59332433778971e-17
5803	Ctbp1	-0.784109867964629	7.87017267132571	333.179823850351	6.88497352262867e-18	4.59656339714599e-17
20821	Krt17	9.4528851994354	2.41826051655874	367.584046611626	6.89021363118955e-18	4.59661882230683e-17
30798	Sdccag8	-1.57215958325116	4.38893003605935	325.877906601539	6.8922359537908e-18	4.59661882230683e-17
33877	Trim5	-2.95749206075825	2.99447287408301	325.601324308087	6.97496188349652e-18	4.64778386698821e-17
4413	Ccdc12	-0.996043921991511	5.89489976193037	325.597168649407	6.97621287961839e-18	4.64778386698821e-17
7585	Fam117b	-0.944072519381024	6.19116789501637	325.514963769092	7.00100856483686e-18	4.6618780381038e-17
30674	Scand1	-1.11545107561189	5.48038959702786	325.461096677673	7.01730754817821e-18	4.67030265875374e-17
23732	Mcmbp	-0.754751787671634	7.27304129218782	325.405726668618	7.03410341704499e-18	4.67904905222136e-17
33320	Tmem106a	-3.59760637091571	3.72849032856294	488.129761685706	7.04015900567564e-18	4.6806456940642e-17
7541	Faah	3.15242620029077	3.40392902758718	325.188194393106	7.10050515175033e-18	4.71831699367738e-17
26277	Npc1	-0.906160441121147	6.93803586376176	324.981344974932	7.16426556295549e-18	4.75821683265794e-17
32422	Stard4	-0.773239927080261	7.23975652620184	324.619008002933	7.277428834658e-18	4.83086968521491e-17
27967	Papss2	9.57220013266484	2.62191362555277	365.811421230645	7.34865782031889e-18	4.87562504607168e-17
4000	Btg1	0.916457108160102	6.86612783055252	324.222250122975	7.40352976876376e-18	4.90948724438219e-17
4169	Cabin1	-0.993110540158795	6.4668934804321	324.110787192818	7.43937317778848e-18	4.93070256426405e-17
30440	Rps9	-0.633578574592687	9.48922364757593	323.943483122255	7.49352095218396e-18	4.96402151022843e-17
49	1110037F02Rik	-0.832769631078595	7.19642442835016	322.958996423532	7.82077189749369e-18	5.17812741196518e-17
30693	Sccpdh	1.34486339164364	5.09316726083854	322.851458059091	7.8574300949536e-18	5.19971019978712e-17
20056	Il17rd	6.17260373053767	2.61662872354878	322.738811298379	7.89602603093659e-18	5.22255234122639e-17
5868	Cttnbp2nl	-0.909251374306156	6.55427609489132	322.710347384734	7.90581049365319e-18	5.22632438674389e-17
30410	Rps20	-0.658490093598173	8.48024416344345	322.569236896678	7.95450828300752e-18	5.25580384746704e-17
30376	Rpn2	-0.619323438952982	8.52944946401304	322.343566078537	8.0330535029278e-18	5.30496390433164e-17
29488	Ptprs	-0.907478086735605	7.15065179180342	335.110225682156	8.11541618277875e-18	5.35659300105577e-17
31635	Slfn2	-1.34217130080818	4.99919007916395	321.685483838317	8.2668547266575e-18	5.4537390404353e-17
29659	Rac2	-0.660588009646765	7.96105891994696	321.57283884545	8.30759628033067e-18	5.47779456074327e-17
7207	Emb	0.771275365319686	7.68669504782148	321.300722528568	8.40690061215727e-18	5.54042008948399e-17
7840	Fastkd2	1.05968531155716	5.91877264171133	321.225653600234	8.43451775385608e-18	5.55576130854563e-17
25207	Mllt3	-1.09780174138621	5.66894475109634	321.092340466573	8.48380086904675e-18	5.58535064926189e-17
7688	Fam19a2	7.04678680272567	2.61714700129637	321.018837337471	8.51110456994932e-18	5.60044676352523e-17
21901	LOC108167810	-3.57843910289781	2.47372324572782	320.849201553684	8.5744759475772e-18	5.63924830553292e-17
19950	Ifnar1	-0.921682466703054	6.65907506896897	320.639992321484	8.65332388654393e-18	5.68818338640631e-17
25520	Msto1	-1.37028653600254	4.79585372621733	320.587289653086	8.67330831166108e-18	5.69839471168908e-17
20779	Klrg2	1.78788139961858	4.27788960950585	320.492623317301	8.70932859246562e-18	5.71912577571909e-17
32982	Tdp2	0.911955886427644	6.43319522552603	320.453024456259	8.72444309001376e-18	5.72611449347136e-17
7176	Elf4	-0.76825134042488	7.5016377485956	320.297121198245	8.78422194890092e-18	5.76239559711456e-17
8449	Gata4	7.60507347158652	2.38877502412876	319.928720354193	8.92722052286239e-18	5.85320321532273e-17
7211	Emc3	0.851477978689272	6.93499464036856	319.597778212268	9.05779441547493e-18	5.93577571597526e-17
4634	Ccz1	-0.717943131299947	7.31460855549557	319.024969664939	9.28862923957631e-18	6.08393337149742e-17
3053	Arc	7.49406966881196	2.42372533030663	318.965979781722	9.31275490122083e-18	6.09661689724605e-17
19969	Ift27	1.65890926969348	4.63861432129605	318.740034544488	9.40578120000724e-18	6.15437037639717e-17
31534	Slc4a11	2.02097435480608	4.48079172880612	327.32029732085	9.47635490476314e-18	6.19738123368192e-17
7015	Eda2r	9.54575695422985	2.49717931170556	358.614050127805	9.574276720689e-18	6.25822426791335e-17
30464	Rrp1	-0.698366217771756	7.43786676698321	317.907707052464	9.75709959744409e-18	6.37447246659549e-17
28726	Plvap	9.55740191917371	2.59909508005223	357.745574003214	9.88814373115982e-18	6.45679145729227e-17
29872	Rcl1	1.16204281854371	5.5930083128013	317.337717710129	1.00057354187697e-17	6.5302467908943e-17
7802	Fam8a1	1.1354416498017	5.59175783434887	316.882306941687	1.020924003841e-17	6.65966982638002e-17
3046	Aqp9	-7.05921256342665	2.06146844611061	316.596521574406	1.03391940991144e-17	6.73961658168132e-17
9336	Gm14005	2.18726606279118	3.83501525640334	316.589684604226	1.03423245474454e-17	6.73961658168132e-17
26135	Nkd1	6.92892538821006	2.47219844959542	316.503509998427	1.03818680546461e-17	6.76194407119754e-17
7002	Echdc2	6.71359833747771	2.37685951427763	316.291153773335	1.04800024340526e-17	6.82239101006832e-17
23693	Mbnl2	0.909481369442856	6.71642446885306	316.14481005204	1.05482058594067e-17	6.86330162752553e-17
3696	Bach1	1.30182288182441	5.42155725559451	316.041614031198	1.05965845001081e-17	6.89127803574828e-17
34197	Txnl4a	-0.823209039881574	7.6347260258668	331.489332365408	1.06034208668168e-17	6.89222356343093e-17
2468	Adgre5	-0.859444707619088	6.91062321981805	315.850996386922	1.06865693115461e-17	6.94274581605012e-17
32220	Spred1	0.833641364311415	6.87762199132923	315.639686697676	1.07872744017938e-17	7.00461707479561e-17
19750	Hs3st3b1	2.17211681885964	3.98161379790505	315.504636965756	1.0852164988448e-17	7.04318158525478e-17
7734	Fam234b	1.16951760181773	5.70037601968604	315.394137713314	1.09055685121366e-17	7.07425556220414e-17
7163	Eif5b	-0.74323997956261	7.87063888375747	315.156493328156	1.10213711706617e-17	7.14575482735811e-17
6712	Dock10	-2.46229648089834	8.13457020935455	1794.3987436302	1.11739815740124e-17	7.23988143880801e-17
5562	Cox11	1.7292367782975	4.57770823054548	314.839553117707	1.11778567782299e-17	7.23988143880801e-17
19912	Ifi204	1.56645565540845	4.66760138181419	314.816794942192	1.1189184078966e-17	7.24355420278864e-17
30393	Rps11	-0.79694892586707	9.08232117544799	399.684067611678	1.1307788563933e-17	7.31663630930582e-17
6191	Dab2	3.68302795251289	3.330799860745	326.951925128418	1.13969599706459e-17	7.37060971838992e-17
35808	Zfp958	1.30687911962719	5.3099877844469	314.269301536635	1.14654032598864e-17	7.41113017379332e-17
25878	Ncapd2	-0.62633712508142	8.30248806817609	314.123032930314	1.15404212879785e-17	7.4558574466481e-17
8135	Fnbp4	-0.847660676000509	6.69109688110462	313.875093442749	1.16687810346271e-17	7.53143586495588e-17
32351	Ssrp1	-0.705561371859293	8.1633724299611	313.874351682598	1.16691673221964e-17	7.53143586495588e-17
23879	Mex3c	0.796638400313809	7.18484601670773	313.154087003663	1.205076787604e-17	7.77380769031192e-17
20164	Inpp5a	2.21801979868978	3.75695263192702	312.957231733003	1.21573604751953e-17	7.83862038695243e-17
8628	Gk	1.40030711406979	5.22395617422313	312.629301725543	1.23371633881158e-17	7.95054741745461e-17
30842	Sec24d	0.804007007392569	7.18842928054283	312.206138422018	1.25733793474474e-17	8.09869831710582e-17
7187	Elmo2	-0.778074751118096	6.87598692969401	312.177830385142	1.25893523024393e-17	8.10490981562266e-17
20032	Il10	5.91537769055772	2.38009060249576	312.040008007963	1.26674286914778e-17	8.1510766027323e-17
29120	Prkch	1.61822024447345	4.59402548873407	311.938934850936	1.27250144115069e-17	8.18401856048948e-17
26061	Nfe2l2	1.02845215030439	6.47986899372896	311.683273817876	1.28719239198982e-17	8.27434667642051e-17
7131	Eif3b	-0.582851654041194	8.83041940720158	311.469879498874	1.29959292924884e-17	8.34986826845532e-17
5395	Cnksr3	1.77405582747009	4.14264002238461	311.211208665439	1.31479538887821e-17	8.44330739949123e-17
33216	Tinagl1	9.54993887397691	2.36319744723128	350.084081666106	1.31850810767651e-17	8.46290542295628e-17
19960	Ifnlr1	3.86341046888961	2.68077571476955	310.744409785562	1.34271130049e-17	8.61393697533788e-17
23171	Lmo2	-0.971877754741743	5.87941907705697	310.404823813205	1.36341593596952e-17	8.74238410620416e-17
28670	Plekhg4	-1.17722775057526	5.25421256987309	310.361799449083	1.36606331751757e-17	8.75497536577202e-17
7477	Exoc6	-0.752597676999784	7.16179868077341	310.13821957971	1.37990911455788e-17	8.83928774983176e-17
[truncated: 10,806 more rows]
