# Supplementary material for: Global transcriptional reprogramming by cytomegalovirus infection suppresses MHC class II antigen presentation while enhancing migration machinery in murine dendritic cells
Source: Microb Genom. 2025 Nov 25;11(11):001563. doi: 10.1099/mgen.0.001563 (PMC13293298; doi:10.1099/mgen.0.001563)
Supplement: Table S5. [file mgen-11-01563-s005.csv]

pathway	pval	padj	ES	NES	nMoreExtreme	size	leadingEdge
KEGG_Inositol_phosphate_metabolism%mmu00562	0.00159235668789809	0.0098771550961164	-0.50515646335865	-1.9115940560255	0	64	PLCB2;PLCG2;PIP4K2A;PIP4K2B;INPP5D;ISYNA1;PIK3CG;MTMR14;PIP5K1C;PIK3CD;PI4K2A;INPP5K;MTMR4;IMPA2;MTMR1;PLCB4;SYNJ1;INPP5E;PI4KB;ITPKB;PLCB3;PTEN;ITPK1;INPP5B;MTMR2;INPP4A;PIK3C2A;FIG4;MTMR3;IPMK;PLCE1
KEGG_Ribosome%mmu03010	0.00143061516452074	0.0098771550961164	-0.569846534616972	-2.39781529162403	0	126	RPS2;RPS4X;RPL12;RPL29;RPSA;RPL13;RPL3;RPL8;RPLP0;RPL10A;RPL10;RPS6;RPS20;RPL32;RPS8;RPS17;RPL6;RPS9;RPS15;RPL7A;RPL28;RPS11;RPL23A;RPS7;RPL5;RPL31;RPL11;RPLP1;RPL18;RPL41;FAU;RPL39;RPS26;RPS12;RPS18;RPL35;RPL14;RPS10;RPL23;RPL13A;RPL37A;RPS28;RPS15A;RPL27;RPL17;RPL36;RPS19;RPS3A1;RPL38;RPS13;RPL7;RPL4;RPL21;RPL22;RPS27A;RPS25;RPL24;UBA52;RPL27A;RPS29;MRPS21;RPL15;MRPS15;RPLP2;RPL35A;RPL30;RPS23;…
KEGG_Spliceosome%mmu03040	0.00142857142857143	0.0098771550961164	-0.41374704254282	-1.74017046070241	0	125	SRSF5;HNRNPU;PRPF38B;SF3B3;FUS;PRPF18;SRSF2;SRSF7;DDX23;CCDC12;RBM17;HNRNPA3;DDX5;SRSF10;PCBP1;SRSF1;SF3B2;SRSF9;SRSF4;ACIN1;HNRNPA1;DHX16;RBMX;SRSF3;TRA2A;CHERP;HNRNPM;SRSF6;SART1;DDX39B;SNRPG;LSM4;SNRPB2;SNRPB;PRPF40A;TCERG1;LSM6;SNRPA;RBM25;DDX42;ZMAT2;DDX46;TRA2B;HSPA8;THOC2
KEGG_Chemokine_signaling_pathway%mmu04062	0.00140646976090014	0.0098771550961164	-0.495825072665954	-2.11038864900141	0	132	XCR1;PLCB2;GNAI2;PLCG2;GNG2;JAK2;PRKCD;GNB2;PREX1;VAV3;LYN;PIK3CG;NFKB1;CHUK;GRK6;CXCR3;AKT1;PXN;PIK3CD;GRB2;DOCK2;IKBKB;CXCL16;ARRB1;PIK3R5;HCK;STAT2;PIK3R6;ADCY7;SHC1;STAT1;PAK1;GNG10;RAC1;WAS;ELMO1;PIK3R2;NFKBIA;NCF1;VAV1;CDC42;CCR1;NRAS;PRKACA;GRK3;AKT2;GNB1;CCR2;GRK5;PLCB4;PIK3R1;CCL6;PLCB3;ARRB2;RAC2;ROCK1;STAT3;GNAQ;GNAI3
KEGG_Phospholipase_D_signaling_pathway%mmu04072	0.00149700598802395	0.0098771550961164	-0.403594592303334	-1.64523594807161	0	102	PLCB2;PLCG2;RALB;PIK3CG;PIP5K1C;PTPN11;LPAR5;MTOR;AKT1;PIK3CD;GRB2;DGKG;PIK3R5;PLD2;PIK3R6;ADCY7;SHC1;LPAR6;PIK3R2;NRAS;AKT2;PLCB4;SYK;SPHK2;PIK3R1;DGKZ;AGPAT3;PLCB3;MAP2K2;ARF6;AGPAT1;RRAS;PLPP1;TSC2;GNA13;DNM2;RHOA;ARF1
KEGG_Lysosome%mmu04142	0.00145772594752187	0.0098771550961164	-0.424253840326636	-1.75650179117286	0	111	MAN2B1;CTSS;GM2A;PSAP;NAGA;PPT1;ASAH1;GUSB;AP1S3;HEXA;GNS;LAPTM5;CD68;NAPSA;FUCA1;AP1B1;MANBA;TCIRG1;AP3D1;AP4M1;SUMF1;M6PR;PPT2;NCOA7;NPC1;GGA3;AP3B1;GGA1;AP1G1;LGMN;NPC2;HEXB;FUCA2;CLTA;IDS;ATP6V0A2;GLB1;CTSZ;ARSB;LITAF;AP1M1
KEGG_Phagosome%mmu04145	0.00146627565982405	0.0098771550961164	-0.465244458298399	-1.93404527874598	0	117	H2-AA;H2-AB1;ACTB;CORO1A;RAB7B;CTSS;H2-EB1;ACTG1;H2-DMA;H2-DMB1;CD36;TAP2;TAP1;H2-K1;TUBB3;H2-D1;CYBA;NCF2;H2-T23;H2-DMB2;ITGB1;ITGB2;RAC1;TCIRG1;CYBB;NCF1;CALR;SCARB1;TUBB2A;H2-M3;H2-OB;H2-T22;M6PR;STX7;RAB7;NCF4;H2-T24
KEGG_AMPK_signaling_pathway%mmu04152	0.00152905198776758	0.0098771550961164	-0.422119092464046	-1.70012350289213	0	97	SCD2;CD36;CCND1;EEF2;RAB8A;PFKP;MTOR;LIPE;AKT1;SCD1;PIK3CD;HMGCR;SREBF1;CREB1;PPP2R5C;PIK3R2;GYS1;ADIPOR2;CAMKK2;AKT2;PPARG;PIK3R1;TBC1D1;RAB10;STRADA;CRTC2;CPT1A;ACACA;RPS6KB2;PRKAB2;TSC2;CREB3;PFKL;RPS6KB1;PFKFB3
KEGG_Necroptosis%mmu04217	0.00151515151515152	0.0098771550961164	-0.412824393443187	-1.67331277767754	0	100	TLR3;IFNGR1;TYK2;JAK2;PYGB;IRF9;CYLD;RBCK1;NLRP3;FTL1;EIF2AK2;STAT2;STAT1;CAPN1;BID;CYBB;STAT6;SHARPIN;IFNAR1;IFNAR2;TRADD;CHMP2A;BIRC3;CHMP1B;GLUD1;CHMP6;FTH1;IFNGR2;VDAC2;SPATA2L;CHMP1A;STAT3;PPIA;VPS4A;HSP90AB1;USP21;TICAM1;VPS4B;CAPN2;CAMK2G;AIFM1
KEGG_Osteoclast_differentiation%mmu04380	0.00148148148148148	0.0098771550961164	-0.493721330038015	-2.01669740874396	0	103	IFNGR1;SPI1;PLCG2;TYK2;CYBA;TGFB1;NCF2;IRF9;CYLD;NFATC1;NFKB1;FOS;CHUK;AKT1;MAP2K6;PIK3CD;GRB2;BTK;IKBKB;STAT2;PIRB;STAT1;RAC1;CREB1;TAB2;NFATC2;PPP3CB;PIK3R2;NFKBIA;MAPK14;NCF1;JUND;IFNAR1;AKT2;IFNAR2;PPARG;SYK;NCF4;PIK3R1;IFNGR2;TNFRSF11A;FOSB
KEGG_Tight_junction%mmu04530	0.00146412884333821	0.0098771550961164	-0.412720428856089	-1.70768707245567	0	112	ACTB;ACTG1;MYL12B;ACTR3;CCND1;MYL6;ARPC2;HCLS1;CGNL1;ARPC5;ARPC1B;VASP;RUNX1;RAB8A;MYL12A;ACTR2;ITGB1;ACTN1;ARPC4;ARPC3;RAC1;WAS;RAB8B;CDC42;PRKACA;HSPA4
KEGG_Platelet_activation%mmu04611	0.00154320987654321	0.0098771550961164	-0.504713855033043	-2.00309507168768	0	86	ACTB;ACTG1;PLCB2;GNAI2;FERMT3;MYL12B;PLCG2;VASP;MYL12A;LYN;PTGS1;APBB1IP;PIK3CG;ITGB1;AKT1;PIK3CD;BTK;PIK3R5;PIK3R6;ADCY7;P2RY12;PIK3R2;MAPK14;PRKACA;AKT2;PLCB4;ITGA2B;SYK;PIK3R1;PPP1CA;TBXAS1;PLCB3;ROCK1;GNAQ;GNAI3;ARHGEF1;GNA13;RHOA
KEGG_Antigen_processing_and_presentation%mmu04612	0.00161812297734628	0.0098771550961164	-0.612507797160693	-2.25975889995192	0	56	H2-AA;H2-AB1;CTSS;H2-EB1;H2-DMA;H2-DMB1;TAPBP;TAP2;TAP1;H2-K1;H2-D1;PSME1;H2-T23;H2-DMB2;B2M;CD8A;PSME2B;CREB1;CALR;H2-M3;CIITA;H2-OB;HSPA4;PDIA3;H2-T22;IFI30;H2-T24;LGMN;HSPA5;H2-Q6
KEGG_Neutrophil_extracellular_trap_formation%mmu04613	0.0015527950310559	0.0098771550961164	-0.537493453019397	-2.12238173040228	0	84	ACTB;ACTG1;PLCB2;PLCG2;SELPLG;CYBA;NCF2;NFKB1;MTOR;AKT1;PIK3CD;ITGAL;ITGB2;RAC1;HDAC9;PIK3R2;CYBB;MAPK14;NCF1;AKT2;AQP9;HDAC1;PRKCG;PLCB4;ITGA2B;SYK;NCF4;PIK3R1;GSDMD;VDAC2;CLCN3;PLCB3;RAC2;MAP2K2;CLCN4
KEGG_NOD-like_receptor_signaling_pathway%mmu04621	0.00141442715700141	0.0098771550961164	-0.41481540329136	-1.77109357702422	0	139	PLCB2;TYK2;OAS3;CYBA;PKN1;PRKCD;IRF9;RBCK1;NLRP3;NFKB1;NLRP1B;CHUK;IKBKB;STAT2;NAIP6;NLRC4;STAT1;TRIP6;TAB2;CYBB;NFKBIA;MAPK14;GPSM3;CARD9;NOD2;SHARPIN;ANTXR2;IFNAR1;IFNAR2;NLRP1A;BIRC3;PLCB4;TRPV2;MAP1LC3B;NAIP5;NAIP2;GSDMD;VDAC2;PSTPIP1;PLCB3;IRGM2;IRAK4;HSP90AB1;GABARAP;YWHAE;IRGM1;MYD88;NEK7;IL18;TXN2;RHOA;TICAM1;TRPM2;NAMPT;IRF7
KEGG_C-type_lectin_receptor_signaling_pathway%mmu04625	0.00154798761609907	0.0098771550961164	-0.460726242177387	-1.82356283941515	0	83	PLCG2;PRKCD;IRF9;CYLD;NFATC1;NLRP3;NFKB1;CHUK;PTPN11;AKT1;PIK3CD;CLEC4B1;IKBKB;STAT2;STAT1;PAK1;NFATC2;PPP3CB;PIK3R2;NFKBIA;MAPK14;CARD9;NRAS;MAPKAPK2;LSP1;AKT2;IRF1;NFATC3;SYK;PIK3R1
KEGG_Natural_killer_cell_mediated_cytotoxicity%mmu04650	0.0015625	0.0098771550961164	-0.487805988393954	-1.91278956944826	0	79	IFNGR1;PLCG2;CD48;H2-K1;H2-D1;VAV3;H2-T23;NFATC1;PTPN11;PTPN6;PIK3CD;ITGAL;GRB2;ITGB2;SHC1;PAK1;RAC1;NFATC2;PPP3CB;BID;PIK3R2;VAV1;NRAS;IFNAR1;IFNAR2;PRKCG;SYK;PIK3R1;IFNGR2;RAC2;MAP2K2;KLRK1
KEGG_Th1_and_Th2_cell_differentiation%mmu04658	0.00159744408945687	0.0098771550961164	-0.555120747033291	-2.10060832148891	0	63	H2-AA;H2-AB1;H2-EB1;H2-DMA;IFNGR1;H2-DMB1;TYK2;JAK2;H2-DMB2;NFATC1;NFKB1;FOS;CHUK;IKBKB;NFKBIE;STAT1;RBPJ;NFATC2;PPP3CB;NFKBIA;MAPK14;STAT6;H2-OB;NFATC3;RUNX3
KEGG_Th17_cell_differentiation%mmu04659	0.00157232704402516	0.0098771550961164	-0.539622668558256	-2.10065421715374	0	75	H2-AA;H2-AB1;H2-EB1;H2-DMA;IFNGR1;H2-DMB1;TYK2;JAK2;TGFB1;RUNX1;H2-DMB2;NFATC1;NFKB1;FOS;CHUK;MTOR;IKBKB;NFKBIE;STAT1;RARA;NFATC2;PPP3CB;NFKBIA;MAPK14;STAT6;H2-OB;NFATC3;IL6RA;IL6ST
KEGG_T_cell_receptor_signaling_pathway%mmu04660	0.0015625	0.0098771550961164	-0.461528817804955	-1.80975127345945	0	79	CARD11;VAV3;NFATC1;NFKB1;FOS;CHUK;PTPN6;AKT1;PIK3CD;GRB2;IKBKB;NFKBIE;PAK2;CD8A;PAK1;NFATC2;PPP3CB;PIK3R2;NFKBIA;MAPK14;VAV1;CDC42;NRAS;AKT2;NFATC3;CDK4;PIK3R1;PTPRC
KEGG_B_cell_receptor_signaling_pathway%mmu04662	0.0015552099533437	0.0098771550961164	-0.630285741632721	-2.43162053436628	0	69	CARD11;PLCG2;BANK1;VAV3;INPP5D;LYN;NFATC1;PIK3AP1;NFKB1;FOS;CHUK;PTPN6;AKT1;PIK3CD;GRB2;BTK;IKBKB;NFKBIE;PIRB;RAC1;NFATC2;PPP3CB;PIK3R2;RASGRP3;NFKBIA;VAV1;NRAS;DAPP1;CD72;AKT2;NFATC3;SYK;PIK3R1;RAC2;CD81;MAP2K2
KEGG_Fc_epsilon_RI_signaling_pathway%mmu04664	0.00160513643659711	0.0098771550961164	-0.518128667650026	-1.88425378524286	0	51	ALOX5AP;PLCG2;VAV3;INPP5D;LYN;AKT1;MAP2K6;PIK3CD;GRB2;BTK;RAC1;PIK3R2;MAPK14;VAV1;NRAS;AKT2;SYK;PIK3R1;RAC2;MAP2K2
KEGG_Fc_gamma_R-mediated_phagocytosis%mmu04666	0.00154798761609907	0.0098771550961164	-0.58678694674154	-2.32251339900835	0	83	ACTR3;PLCG2;ARPC2;ARPC5;ARPC1B;VASP;CFL1;GSN;PRKCD;VAV3;MARCKS;INPP5D;ACTR2;LYN;PIP5K1C;ARPC4;AKT1;PIK3CD;HCK;PLD2;WASF2;PAK1;ARPC3;RAC1;WAS;PIK3R2;NCF1;VAV1;CDC42;AKT2;PRKCG;MARCKSL1;SYK;SPHK2;PIK3R1;ASAP1;PTPRC;RAC2;ARF6;RPS6KB2;PLPP1;PRKCB;DNM2
KEGG_Leukocyte_transendothelial_migration%mmu04670	0.0015552099533437	0.0098771550961164	-0.61147009837738	-2.35903043517019	0	69	MMP9;ACTB;ACTG1;GNAI2;MYL12B;SIPA1;PLCG2;ITGA4;VASP;CYBA;NCF2;VAV3;MYL12A;RASSF5;ITGB1;ACTN1;PTPN11;CTNNA1;PXN;PIK3CD;ITGAL;ITGB2;RAC1;PIK3R2;CYBB;MAPK14;NCF1;VAV1;CDC42;PRKCG;NCF4;PIK3R1;CD99L2;VCL;RAC2;ROCK1;GNAI3;MSN;ARHGAP5;ITGAM;PRKCB;RHOA
KEGG_Intestinal_immune_network_for_IgA_production%mmu04672	0.00166112956810631	0.0098771550961164	-0.606568463433759	-1.87724394969172	0	25	H2-AA;H2-AB1;H2-EB1;H2-DMA;H2-DMB1;ITGB7;ITGA4;TGFB1;H2-DMB2;CD86;H2-OB
KEGG_Regulation_of_actin_cytoskeleton%mmu04810	0.00139664804469274	0.0098771550961164	-0.393008014166818	-1.7175722549333	0	173	ACTB;ITGAX;ACTG1;MYL12B;ACTR3;ITGB7;ARPC2;ARHGEF6;ITGA4;ARPC5;ARPC1B;CFL1;PIP4K2A;GSN;VAV3;MYL12A;PIP4K2B;ACTR2;NCKAP1L;ITGB1;PFN1;CYFIP2;ACTN1;PIP5K1C;FGFR1;ARPC4;LPAR5;AKT1;IQGAP1;PXN;PIK3CD;ITGAL;ITGB2;PAK2;WASF2;PAK1;ARPC3;RAC1;PIK3R2;VAV1;CDC42;NRAS;AKT2;FGD3;ITGA2B;PIK3R1;SSH3;DIAPH1;PPP1CA;VCL;RAC2;MAP2K2;ROCK1;TMSB4X;PPP1R12B;RRAS;MSN;ITGAM;ARHGEF1;GNA13;RHOA;SSH1
KEGG_Relaxin_signaling_pathway%mmu04926	0.0015625	0.0098771550961164	-0.450039868338908	-1.78878769490268	0	88	MMP9;PLCB2;GNAI2;GNG2;TGFB1;GNB2;NFKB1;FOS;AKT1;PIK3CD;GRB2;GNA15;ARRB1;ADCY7;SHC1;GNG10;CREB1;PIK3R2;NFKBIA;MAPK14;NRAS;PRKACA;AKT2;GNB1;PLCB4;COL4A1;PIK3R1;ATF6B;PLCB3;ARRB2;MAP2K2
KEGG_Growth_hormone_synthesis,_secretion_and_action%mmu04935	0.00154320987654321	0.0098771550961164	-0.412170180154309	-1.63581016912973	0	86	PLCB2;GNAI2;PLCG2;JAK2;FOS;MTOR;AKT1;MAP2K6;PIK3CD;GRB2;ADCY7;SHC1;STAT1;CREB1;PIK3R2;MAPK14;NRAS;PRKACA;AKT2;PRKCG;PLCB4;PIK3R1;ATF6B;PLCB3;MAP2K2;STAT3;GNAQ;GNAI3
KEGG_Type_I_diabetes_mellitus%mmu04940	0.00166389351081531	0.0098771550961164	-0.546257872140716	-1.77565285415402	0	32	H2-AA;H2-AB1;H2-EB1;H2-DMA;H2-DMB1;H2-K1;H2-D1;H2-T23;H2-DMB2;CD86;H2-M3;H2-OB;H2-T22;H2-T24
KEGG_Bacterial_invasion_of_epithelial_cells%mmu05100	0.00161290322580645	0.0098771550961164	-0.553102956810507	-2.0765516622785	0	60	ACTB;ACTG1;ACTR3;ARPC2;HCLS1;ARPC5;ARPC1B;ACTR2;ITGB1;ARPC4;CTNNA1;PXN;PIK3CD;WASF2;SHC1;ARPC3;RAC1;CD2AP;ELMO1;PIK3R2;RHOG;CDC42;ELMO2;PIK3R1;ILK;CDH1;VCL;CLTA
KEGG_Yersinia_infection%mmu05135	0.00143472022955524	0.0098771550961164	-0.526791657664554	-2.20564825532845	0	121	ACTB;ACTG1;ACTR3;ARPC2;ITGA4;ARPC5;ARPC1B;RPS6KA1;PKN1;VAV3;ACTR2;NFATC1;ITGB1;NLRP3;NFKB1;FOS;CHUK;WIPF1;PIP5K1C;ARPC4;AKT1;PXN;MAP2K6;PIK3CD;IKBKB;SKAP2;WASF2;CD8A;NLRC4;ARPC3;RAC1;IRAK1;TAB2;WAS;ELMO1;NFATC2;PIK3R2;RHOG;NFKBIA;MAPK14;VAV1;CDC42;AKT2;NFATC3;GIT2;ELMO2;PIK3R1;RAC2;IRAK4;MAP2K2;ROCK1;ARF6;GNAQ;MYD88;IL18;ARHGEF1;RHOA;TICAM1
KEGG_Leishmaniasis%mmu05140	0.00158982511923688	0.0098771550961164	-0.629758577768369	-2.36354573397977	0	59	H2-AA;H2-AB1;H2-EB1;H2-DMA;IFNGR1;H2-DMB1;ITGA4;JAK2;CYBA;TGFB1;EEF1A1;NCF2;H2-DMB2;ITGB1;NFKB1;FOS;PTPN6;ITGB2;STAT1;IRAK1;TAB2;CYBB;NFKBIA;MAPK14;NCF1;H2-OB;MARCKSL1;NCF4;IFNGR2;IRAK4;TGFB3;MYD88;ITGAM;PRKCB
KEGG_Toxoplasmosis%mmu05145	0.00153609831029186	0.0098771550961164	-0.500198624625305	-2.00127292365188	0	91	H2-AA;H2-AB1;H2-EB1;H2-DMA;IFNGR1;H2-DMB1;GNAI2;TLR11;TYK2;JAK2;TGFB1;H2-DMB2;PIK3CG;ITGB1;LDLR;NFKB1;CHUK;AKT1;MAP2K6;IKBKB;PIK3R5;PIK3R6;STAT1;IRAK1;TAB2;IL10RA;NFKBIA;MAPK14;CIITA;H2-OB;AKT2;BIRC3;IFNGR2;IRGM2;IRAK4;STAT3;CASP9;GNAI3;IRGM1;TGFB3;MYD88
KEGG_Staphylococcus_aureus_infection%mmu05150	0.00165837479270315	0.0098771550961164	-0.574538711039105	-1.82125417094389	0	28	H2-AA;H2-AB1;H2-EB1;H2-DMA;H2-DMB1;CFH;SELPLG;H2-DMB2;ITGAL;ITGB2
KEGG_Hepatitis_C%mmu05160	0.00147058823529412	0.0098771550961164	-0.403504086245123	-1.67560625257147	0	116	TLR3;MYC;CCND1;TYK2;OAS3;IRF9;LDLR;NFKB1;CHUK;AKT1;EIF2AK2;PIK3CD;GRB2;IKBKB;BAK1;STAT2;STAT1;BID;PIK3R2;NFKBIA;SCARB1;NRAS;IFNAR1;AKT2;IFNAR2;TRADD;CDK4;PIK3R1;YWHAH;CD81;MAP2K2;YWHAG;EIF2AK4;STAT3;CASP9;EIF2AK1;YWHAE;PSME3;YWHAB
KEGG_Human_cytomegalovirus_infection%mmu05163	0.00138888888888889	0.0098771550961164	-0.404292853075604	-1.77861257933875	0	184	PLCB2;MYC;GNAI2;TAPBP;TAP2;CCND1;GNG2;TAP1;H2-K1;H2-D1;GNB2;H2-T23;NFATC1;NFKB1;CHUK;MTOR;AKT1;PXN;MAP2K6;PIK3CD;B2M;GRB2;PTGER3;IKBKB;BAK1;ADCY7;GNG10;RAC1;CREB1;NFATC2;PPP3CB;BID;PIK3R2;IL10RA;NFKBIA;MAPK14;CALR;H2-M3;CCR1;NRAS;PRKACA;PDIA3;AKT2;H2-T22;GNB1;NFATC3;TRADD;PRKCG;PLCB4;CDK4;IL6RA;H2-T24;PIK3R1;ATF6B;PLCB3;RAC2;MAP2K2;H2-Q6;ROCK1;STAT3;CASP9;GNAQ;GNAI3;RPS6KB2;ARHGEF11;ARHGEF1;PRKCB…
KEGG_Influenza_A%mmu05164	0.00144927536231884	0.0098771550961164	-0.493060632906505	-2.05570101386453	0	119	H2-AA;H2-AB1;TLR3;ACTB;H2-EB1;ACTG1;H2-DMA;IFNGR1;H2-DMB1;FDPS;TYK2;OAS3;JAK2;IRF9;H2-DMB2;NLRP3;NFKB1;CHUK;AKT1;EIF2AK2;PIK3CD;IKBKB;BAK1;STAT2;STAT1;ADAR;BID;PIK3R2;NFKBIA;HNRNPUL1;PML;CIITA;H2-OB;IFNAR1;AKT2;IFNAR2;TRADD;CDK4;RAE1;PIK3R1;TRIM25;IFNGR2;IRAK4;MAP2K2
KEGG_Human_T-cell_leukemia_virus_1_infection%mmu05166	0.0013869625520111	0.0098771550961164	-0.417911780344503	-1.84998880609558	0	197	H2-AA;H2-AB1;H2-EB1;H2-DMA;H2-DMB1;MYC;SPI1;FDPS;CCND1;H2-K1;H2-D1;TGFB1;IL1R2;H2-T23;H2-DMB2;NFATC1;NRP1;NFKB1;FOS;CHUK;CCNB2;AKT1;PIK3CD;B2M;ITGAL;ITGB2;VAC14;IKBKB;TCF3;ADCY7;CREB1;SRF;NFATC2;PPP3CB;PIK3R2;NFKBIA;CALR;H2-M3;NRAS;PRKACA;H2-OB;CCND2;AKT2;H2-T22;ANAPC1;NFATC3;ANAPC5;CDK4;H2-T24;PIK3R1;ATF6B;VDAC2;BUB1B;PTEN;MAP2K2;H2-Q6;RANBP3
KEGG_Kaposi_sarcoma-associated_herpesvirus_infection%mmu05167	0.00138121546961326	0.0098771550961164	-0.508040110777618	-2.20690013310777	0	157	TLR3;IFNGR1;MYC;PLCG2;CCND1;GNG2;TYK2;H2-K1;H2-D1;JAK2;ATG3;GNB2;PREX1;IRF9;LYN;H2-T23;PIK3CG;NFATC1;NFKB1;FOS;CHUK;MTOR;AKT1;EIF2AK2;MAP2K6;PIK3CD;IKBKB;PIK3R5;BAK1;HCK;STAT2;PIK3R6;STAT1;CD86;GNG10;RAC1;CREB1;NFATC2;PPP3CB;BID;PIK3R2;NFKBIA;MAPK14;H2-M3;CCR1;NRAS;MAPKAPK2;IFNAR1;AKT2;H2-T22;GNB1;IFNAR2;NFATC3;TRADD;CDK4;IL6ST;SYK;H2-T24;MAP1LC3B;PIK3R1
KEGG_Epstein-Barr_virus_infection%mmu05169	0.00139275766016713	0.0098771550961164	-0.46367008826517	-2.02542243826524	0	172	H2-AA;H2-AB1;H2-EB1;H2-DMA;H2-DMB1;MYC;PLCG2;TAPBP;TAP2;CCND1;TAP1;TYK2;H2-K1;H2-D1;OAS3;IRF9;LYN;H2-T23;H2-DMB2;NFKB1;CHUK;AKT1;EIF2AK2;MAP2K6;PIK3CD;B2M;ITGAL;BTK;IKBKB;NFKBIE;BAK1;STAT2;STAT1;RAC1;IRAK1;TAB2;RBPJ;BID;PIK3R2;NFKBIA;MAPK14;CALR;H2-M3;H2-OB;CCND2;IFNAR1;PDIA3;AKT2;H2-T22;IFNAR2;TRADD;HDAC1;CDK4;RUNX3;SYK;USP7;H2-T24;PIK3R1
KEGG_Human_immunodeficiency_virus_1_infection%mmu05170	0.00138312586445367	0.0098771550961164	-0.495089071059446	-2.15627287693786	0	162	GNAI2;PLCG2;TAPBP;TAP2;AP1S3;GNG2;TAP1;H2-K1;H2-D1;CFL1;SAMHD1;GNB2;H2-T23;TRIM30D;NFATC1;APOBEC3;NFKB1;FOS;CHUK;CCNB2;MTOR;AKT1;PXN;MAP2K6;PIK3CD;B2M;IKBKB;BAK1;PAK2;AP1B1;PAK1;GNG10;RAC1;IRAK1;TAB2;NFATC2;PPP3CB;BID;PIK3R2;NFKBIA;MAPK14;CALR;H2-M3;NRAS;PDIA3;AKT2;H2-T22;TRIM5;GNB1;NFATC3;TRADD;PRKCG;H2-T24;PIK3R1;AP1G1;RAC2;IRAK4;MAP2K2;H2-Q6;CASP9;GNAQ;GNAI3;TRIM12C;RPS6KB2;MYD88;AP1M1;PRKCB
KEGG_Coronavirus_disease%mmu05171	0.00138888888888889	0.0098771550961164	-0.572633213989344	-2.49889284821003	0	166	TLR3;PLCG2;TYK2;OAS3;IRF9;RPS2;NLRP3;NRP1;NFKB1;FOS;CHUK;RPS4X;EIF2AK2;RPL12;RPL29;PIK3CD;RPSA;RPL13;IKBKB;RPL3;STAT2;STAT1;ADAR;RPL8;IRAK1;TAB2;RPLP0;PIK3R2;CYBB;RPL10A;NFKBIA;MAPK14;RPL10;RPS6;RPS20;RPL32;RPS8;RPS17;RPL6;RPS9;RPS15;RPL7A;RPL28;IFNAR1;RPS11;IFNAR2;RPL23A;RPS7;RPL5;RPL31;PRKCG;RPL11;RPLP1;IL6RA;RPL18;IL6ST;RPL41;FAU;RPL39;SYK;RPS26;RPS12;RPS18;PIK3R1;RPL35;RPL14;RPS10;RPL23;RPL13…
KEGG_PD-L1_expression_and_PD-1_checkpoint_pathway_in_cancer%mmu05235	0.00157232704402516	0.0098771550961164	-0.500928977624571	-1.95002662166325	0	75	IFNGR1;JAK2;NFATC1;NFKB1;FOS;CHUK;PTPN11;BATF3;MTOR;PTPN6;AKT1;MAP2K6;PIK3CD;EML4;IKBKB;NFKBIE;STAT1;NFATC2;PPP3CB;PIK3R2;NFKBIA;MAPK14;NRAS;AKT2;NFATC3;TLR9;PIK3R1;IFNGR2;PTEN;MAP2K2;STAT3;RPS6KB2;MYD88;BATF2;TICAM1
KEGG_Autoimmune_thyroid_disease%mmu05320	0.00165562913907285	0.0098771550961164	-0.620452926245028	-1.93404336040422	0	26	H2-AA;H2-AB1;H2-EB1;H2-DMA;H2-DMB1;H2-K1;H2-D1;H2-T23;H2-DMB2;CD86;H2-M3;H2-OB;H2-T22;H2-T24
KEGG_Allograft_rejection%mmu05330	0.00165837479270315	0.0098771550961164	-0.597817983191098	-1.89504810456183	0	28	H2-AA;H2-AB1;H2-EB1;H2-DMA;H2-DMB1;H2-K1;H2-D1;H2-T23;H2-DMB2;CD86;H2-M3;H2-OB;H2-T22;H2-T24
KEGG_Graft-versus-host_disease%mmu05332	0.00166112956810631	0.0098771550961164	-0.576983549016399	-1.83532456711007	0	29	H2-AA;H2-AB1;H2-EB1;H2-DMA;H2-DMB1;H2-K1;H2-D1;H2-T23;H2-DMB2;CD86;H2-M3;H2-OB;H2-T22;H2-T24
KEGG_Viral_myocarditis%mmu05416	0.00162866449511401	0.0098771550961164	-0.614047655219356	-2.18807473444572	0	48	H2-AA;H2-AB1;ACTB;H2-EB1;ACTG1;H2-DMA;H2-DMB1;CCND1;H2-K1;H2-D1;H2-T23;H2-DMB2;ITGAL;ITGB2;CD86;RAC1;EIF4G3;BID;H2-M3;H2-OB;H2-T22;H2-T24;RAC2;H2-Q6;ABL1;EIF4G1;CASP9;EIF4G2
KEGG_Steroid_biosynthesis%mmu00100	0.00176991150442478	0.010287610619469	-0.776961526439573	-2.16015810938112	0	17	CYP51;SQLE;LSS;NSDHL;TM7SF2;DHCR24;FDFT1;MSMO1;DHCR7;SOAT1;HSD17B7;SC5D
KEGG_Basal_cell_carcinoma%mmu05217	0.0025706940874036	0.0146372173548082	0.533698709219289	2.04080023635208	0	46	CDKN1A;POLK;GADD45B;TCF7;FZD5;WNT9A;WNT11;GADD45A;WNT3;SHH;TCF7L1;WNT4;TRP53;SMO;WNT7B;DVL2;LEF1;WNT7A;BAX;WNT2B;FZD2;FZD6;FZD4;WNT1;WNT5B;CTNNB1
KEGG_p53_signaling_pathway%mmu04115	0.0027027027027027	0.0148625612614532	0.539800763042716	2.22215733796403	0	65	CDKN1A;SERPINE1;PMAIP1;MDM2;TNFRSF10B;CCNE1;SESN2;CCNG1;ZMAT3;CCNE2;GTSE1;GADD45B;THBS1;RRM2;CDK6;CCNG2;STEAP3;EI24;CASP3;APAF1;PPM1D;BBC3;BCL2L1;PIDD1;GORAB;GADD45A;SESN3;SIAH1A
KEGG_Viral_carcinogenesis%mmu05203	0.00275862068965517	0.0148625612614532	-0.354630623166843	-1.54236134609071	1	160	SP100;CCND1;H2-K1;H2-D1;GSN;IRF9;LYN;H2-T23;NFKB1;ACTN1;PXN;EIF2AK2;PIK3CD;GRB2;VAC14;BAK1;RAC1;CREB1;SRF;HDAC9;RBPJ;PIK3R2;NFKBIA;H2-M3;CDC42;NRAS;MAPKAPK2;PRKACA;CCND2;H2-T22;TRADD;HDAC1;CDK4;IL6ST;SYK;USP7;H2-T24;PIK3R1;YWHAH;RBL1;ATF6B;H2-Q6;YWHAG;STAT3;YWHAE;RBL2;SND1;CDC20;YWHAB;KAT2A;RHOA;CREB3;IRF7;HDAC10;H2-M5
KEGG_Lipid_and_atherosclerosis%mmu05417	0.00277008310249308	0.0148625612614532	-0.361555168802618	-1.57057414859973	1	158	MMP9;PLCB2;CD36;JAK2;CYBA;NCF2;VAV3;LYN;NFATC1;LDLR;NLRP3;NFKB1;FOS;CHUK;AKT1;MAP2K6;PIK3CD;IKBKB;HSP90B1;RAC1;IRAK1;TAB2;NFATC2;PPP3CB;BID;PIK3R2;CYBB;NFKBIA;MAPK14;NCF1;VAV1;CDC42;CASP6;NRAS;HSPA4;AKT2;NFATC3;PLCB4;PPARG;NCF4;PIK3R1;SOD2;PLCB3;HSPA5;IRAK4;XBP1;STAT3;CASP9;HSP90AB1;MYD88;IL18;ARHGEF1;RHOA;TICAM1;IRF7;HSPD1;CAMK2G;RXRB;VAV2;CD40
KEGG_Neuroactive_ligand-receptor_interaction%mmu04080	0.00284900284900285	0.0149975810353169	0.388786075255136	1.7132254312857	0	91	C3AR1;GPR50;PGRMC1;F2R;P2RY1;P2RY2;CALCRL;CCK;VGF;PARD3;F2RL2;ADM;APLN;CHRM4;ADORA1;GRP;ADORA2A;NPY;S1PR1;GAL;NPY1R;OPRD1;NTS;EDN1;PTH1R;GRIN2A;ADRA2B;ADRB1;CRHR1;VIPR1;C3;ADORA2B;LYNX1;GHR;VIPR2;LPAR1;PENK;TAC1;PAQR9;GRIN2D;C5AR1;CALCR;APELA;ADRA2A;CHRM3;CHRNA4;ADRB3;GALR1;HTR1D;NMBR;PDYN;S1PR3;CALCB;SSTR5;GPR35;OXTR;DRD1
KEGG_Phosphatidylinositol_signaling_system%mmu04070	0.00313971742543171	0.0151268705270007	-0.437507858203987	-1.70977741185872	1	78	PLCB2;PLCG2;PIP4K2A;PIP4K2B;INPP5D;MTMR14;PIP5K1C;PIK3CD;PI4K2A;DGKG;PPIP5K2;PIK3R2;MTMR4;IMPA2;MTMR1;PRKCG;PLCB4;SYNJ1;INPP5E;PI4KB;PIK3R1;ITPKB;DGKZ;PLCB3;PTEN;ITPK1;INPP5B;MTMR2;PRKCB;INPP4A;PIK3C2A;MTMR3;IPMK;PLCE1
KEGG_Cell_adhesion_molecules%mmu04514	0.00309597523219814	0.0151268705270007	-0.411831118859166	-1.62271386581131	1	81	H2-AA;H2-AB1;H2-EB1;H2-DMA;H2-DMB1;ITGB7;H2-K1;ITGA4;H2-D1;SELPLG;H2-T23;CADM1;H2-DMB2;ITGB1;NECTIN1;CD226;ITGAL;ITGB2;CD8A;CD86;H2-M3;H2-OB;H2-T22;PTPRS;H2-T24;CD99L2;PTPRC;CDH1
KEGG_Neurotrophin_signaling_pathway%mmu04722	0.00303951367781155	0.0151268705270007	-0.405526192290519	-1.63730621171202	1	98	PLCG2;SH2B3;RPS6KA1;PRKCD;NFKB1;PTPN11;AKT1;PIK3CD;GRB2;IKBKB;NFKBIE;SHC1;RAPGEF1;PSEN1;RAC1;IRAK1;ARHGDIA;PIK3R2;NFKBIA;MAPK14;CDC42;NRAS;IRAK2;MAPKAPK2;AKT2;ARHGDIB;PIK3R1;SH2B2;IRAK4;MAP2K2;ABL1
KEGG_Cholinergic_synapse%mmu04725	0.00314465408805031	0.0151268705270007	-0.429884803983932	-1.67346440206425	1	75	PLCB2;GNAI2;GNG2;JAK2;GNB2;PIK3CG;FOS;AKT1;PIK3CD;PIK3R5;PIK3R6;ADCY7;GNG10;CREB1;PIK3R2;NRAS;PRKACA;AKT2;GNB1;PRKCG;PLCB4;PIK3R1;PLCB3;GNAQ;GNAI3;PRKCB;CREB3;GNGT2;CAMK2G
KEGG_Oxytocin_signaling_pathway%mmu04921	0.00305810397553517	0.0151268705270007	-0.406858453930888	-1.64384895296347	1	99	ACTB;ACTG1;PLCB2;GNAI2;CCND1;MYL6;EEF2;PIK3CG;NFATC1;FOS;RYR1;PIK3R5;PIK3R6;ADCY7;NFATC2;PPP3CB;NRAS;PRKACA;CAMKK2;NFATC3;PRKCG;PLCB4;RGS2;PPP1CA;PLCB3;MAP2K2;ROCK1;PPP1R12B;GNAQ;GNAI3;PRKAB2;PRKCB;RHOA;TRPM2
KEGG_Cytokine-cytokine_receptor_interaction%mmu04060	0.0033003300330033	0.0153465346534653	0.349689759836162	1.57800250816059	0	122	CCL22;TNFRSF10B;CXCR4;TNFRSF12A;CCL3;CXCL10;TGFBR1;IL1A;CSF1;IL1RN;CCL5;CNTFR;IL1RAP;CXCL2;IL18RAP;CCL4;OSMR;LIF;CX3CL1;IL27RA;CXCL12;IL10;INHBB;ACVR2A;EDA2R;IL17RA;TNFRSF9;IFNLR1;EPOR;CCL9;IL12RB2;IL2RG;IL6;TNFSF9;TSLP;BMPR1A;BMP7;IL2RB;CXCL14;CSF2;TNFRSF19
KEGG_Systemic_lupus_erythematosus%mmu05322	0.00328407224958949	0.0153465346534653	-0.567512018990198	-1.7875297166703	1	27	H2-AA;H2-AB1;H2-EB1;H2-DMA;H2-DMB1;H2-DMB2;ACTN1;CD86;H2-OB;TRIM21
KEGG_Terpenoid_backbone_biosynthesis%mmu00900	0.00352733686067019	0.0161332292479833	-0.657535835073624	-1.88991807870006	1	20	FDPS;HMGCS1;MVD;PMVK;HMGCR;ACAT1;MVK;IDI1
KEGG_Tuberculosis%mmu05152	0.00420757363253857	0.0183939873417722	-0.365359068671035	-1.55575000611539	2	133	H2-AA;H2-AB1;CORO1A;CTSS;H2-EB1;ITGAX;H2-DMA;IFNGR1;H2-DMB1;JAK2;TGFB1;H2-DMB2;NFKB1;AKT1;ITGB2;STAT1;CREB1;IRAK1;TCIRG1;PPP3CB;BID;IL10RA;MAPK14;CIITA;CARD9;NOD2;IRAK2;H2-OB;LSP1;AKT2;TRADD;RAB7;TLR9;SYK;SPHK2
KEGG_Hepatitis_B%mmu05161	0.00420757363253857	0.0183939873417722	-0.361440251224348	-1.53906313342102	2	133	TLR3;MMP9;MYC;TYK2;JAK2;TGFB1;NFATC1;NFKB1;FOS;CHUK;AKT1;MAP2K6;PIK3CD;GRB2;IKBKB;STAT2;STAT1;CREB1;IRAK1;TAB2;NFATC2;BID;PIK3R2;NFKBIA;MAPK14;STAT6;NRAS;IFNAR1;AKT2;NFATC3;PRKCG;PIK3R1;ATF6B;IRAK4;MAP2K2;STAT3;CASP9;TGFB3;YWHAB;MYD88;PRKCB;TICAM1;CREB3;IRF7;BIRC5
KEGG_Diabetic_cardiomyopathy%mmu05415	0.00421940928270042	0.0183939873417722	-0.349475912957927	-1.4982218815732	2	145	MMP9;PLCB2;CD36;CYBA;TGFB1;PRKCD;NCF2;NFKB1;PTPA;MTOR;AKT1;PIK3CD;ATP2A3;RAC1;PIK3R2;CYBB;MAPK14;NCF1;GYS1;AKT2;NDUFA13;PRKCG;PLCB4;NCF4;PIK3R1;VDAC2;PPP1CA;PLCB3;RAC2;PTEN
KEGG_PPAR_signaling_pathway%mmu03320	0.00488599348534202	0.0209721874216988	-0.508406513625863	-1.76748030025738	2	42	SCD2;CD36;ACOX3;ACSL5;CYP8B1;HMGCS1;CYP27A1;FADS2;DBI;PLIN2;SCD1;ACADL;PPARG;ILK;ACAA1A
CC_actin_cytoskeleton%0015629	0.00141043723554302	0.030427954456223	-0.350309739086904	-1.52967863324422	0	177	CNN2;ACTB;CORO1A;ACTG1;LCP1;MYO1F;H1F0;PARVG;ZYX;WDR1;MYO1G;CGNL1;DBN1;CFL1;PPP1R9B;GSN;FILIP1L;PALLD;TPM4;MYO6;FLII;BMF;FKBP15;STK17B;WIPF1;RINL;CTNNA1;IQGAP1;TAGLN2;RARA;DAPK1;TPM3;MPRIP;BIN3;DHX9;CORO1C;CTTNBP2NL;TAX1BP3;PARVB;MYO1C;CDH1;DDR2;TRIOBP;VCL;LIMA1;SIPA1L1;SWAP70;KLHL17;ABL1;MYO5A;MSRB1;CIT;GABARAP;ACACA;LRRC7
CC_phagocytic_vesicle_membrane%0030670	0.00170357751277683	0.030427954456223	-0.583967055271529	-2.01360654767119	0	41	CORO1A;RAB43;RAB7B;TAPBP;TAP1;H2-K1;RAB32;H2-D1;RAB8A;H2-T23;B2M;SLC9A9;RAPGEF1;RAB11FIP1;TCIRG1;RAB8B
CC_phagocytic_vesicle%0045335	0.00162866449511401	0.030427954456223	-0.566778888061623	-2.22662686233204	0	80	PLD4;CORO1A;RAB43;RAB7B;CTSS;ACTG1;EVL;ZYX;RAB32;GSN;RAB8A;CD82;RAB39;MTOR;TCIRG1;WAS;UVRAG;CYBB;TRIM14;RAB8B;CALR;FMNL1;CDC42;MYO18A;NOD2;LRRK2;SCIMP;RAB7;TLR9;MYO1C;CLCN3;HAVCR1;AMBRA1;SRGAP2;STX4A;IRGM1;VIM;BECN1
CC_trans-Golgi_network%0005802	0.00144092219020173	0.030427954456223	-0.360299842990812	-1.55824148719897	0	161	TGFBI;RAB7B;RAB32;ATP8B2;GRN;ATP8A1;GSAP;ATP8B4;PI4K2A;INPP5K;AP1B1;RAC1;AP3D1;GCC2;MYO18A;PCSK7;VPS51;AP4M1;ARL5A;LRRK2;M6PR;MS4A6C;GGA3;CORO7;ARFGEF1;PLEKHJ1;SLC35B2;AP3B1;GGA1;SLC9A7;AP1G1;CDH1;ATG9B;ATP2C1;ARAP1;TBC1D23;RAB10;VPS53;FAM91A1;STX16;KLHL20;VAMP2;ARFGEF2;BECN1;TRAPPC6A;AP1M1;DNM2;ARF1;PIK3C2A;PACSIN2;TPST2;AP3S2;CHID1;VPS54;GOLPH3L;TRAPPC9;VAMP4
CC_focal_adhesion%0005925	0.00140646976090014	0.030427954456223	-0.394138777744011	-1.71868516250896	0	174	ACTB;ACTG1;LCP1;EVL;FES;PARVG;ZYX;ITGB7;ARPC2;VASP;JAK2;CFL1;CYBA;GSN;PALLD;FLII;APBB1IP;ITGB1;IL16;NRP1;ACTN1;PIP5K1C;IQGAP1;PXN;ITGB2;TRPV4;NEDD9;HCK;SHC1;TRIP6;PAK1;PIK3R2;LASP1;MAPRE1;TNS3;CPNE3;LIMD1;RSU1;IL1RL1;KEAP1;IRF2;GAK;ITGA2B;LIMS1;ILK;PARVB;PTPRC;PTPRA;VCL;LIMA1;MAP2K2;ATP6V0A2;ZFP384;AMBRA1;ARHGAP31;FBLIM1
CC_midbody%0030496	0.00142857142857143	0.030427954456223	-0.402062317190849	-1.74286646793411	0	164	HEPACAM2;GNAI2;RALB;PKN1;RAB8A;CYLD;USP8;TACC1;HNRNPU;IQGAP1;EML4;STX2;HSP90B1;KIF20A;PITPNM1;UVRAG;KIF23;CDC42;EML3;KEAP1;KIF3B;CHMP2A;PLK1;CHMP1B;MICAL1;RAB11FIP4;AGBL5;CHMP6;ARL2BP;TRIOBP;GNL3;HSPA5;CHMP1A;GDI1;CLIC4;CENPV;SH3GLB1;WIZ;VPS4A;ARF6;CIT;GNAI3;EXOC3;RCC2;ASPM;RACK1;CCDC69;RACGAP1;DNM2;RHOA;SAFB;SSH1;VPS4B;SPAG5;BIRC5;MARK4;PTCH1;ARL8A
CC_cortical_actin_cytoskeleton%0030864	0.00168634064080944	0.030427954456223	-0.649228782725816	-2.29775598038826	0	47	CORO1A;MYO1F;WDR1;COTL1;MYADM;HCLS1;DBN1;CAP1;CFL1;HIP1;PPP1R9B;GSN;EEF1A1;DBNL;ACTN1;IQGAP1;TRPV4;PDLIM2;LASP1;FLOT2
CC_ribonucleoprotein_complex%1990904	0.00144092219020173	0.030427954456223	-0.430096933462043	-1.86010318426561	0	161	ACTB;CELF2;HNRNPA0;EEF2;HNRNPD;RPS2;APOBEC3;HNRNPU;DDX17;RPS4X;IQGAP1;HNRNPA2B1;TEP1;MVP;RPLP0;NFATC2;CPSF3;NCL;RPS6;HNRNPUL1;HNRNPR;RPS8;RPS9;LRRK2;YBX1;RPS7;DHX9;RPL5;HNRNPA3;DDX5;TOP2A;TRIM21;PCBP1;DAZAP1;PCBP2;HNRNPA1;RPL13A;TIA1;RPL27;SRRT;RPS3A1;RBM45;HNRNPM;RPL7;RPL4;MYO5A;HNRNPF;CPSF6;STAU1;PARP4;RUVBL2;RPL22;ZFP36L2;HNRNPLL;RPL7L1;NUP98;RUVBL1;HNRNPH1;RPS3;TOP2B;HSPA8;LSM14A;LARP7;PABPC4…
CC_acrosomal_vesicle%0001669	0.00164473684210526	0.030427954456223	-0.48495205339099	-1.83404810524927	0	66	SV2B;CYP51;NCF2;ITGB1;BMF;CTNNA1;CALR;RCBTB2;PRKACA;DPEP3;PDIA3;TRIM36;TSC22D4;VDAC2;HEXB;ATP6V0A2;SLC9A8;CRCP;RACGAP1
CC_cytosolic_ribosome%0022626	0.00155763239875389	0.030427954456223	-0.665507363131977	-2.68953052036617	0	94	EEF1A1;RPS2;RPS4X;RPL12;RPL29;RPSA;RPL13;RPL3;RPL8;RPLP0;RPL10A;RPL10;RPS6;RPS20;RPL32;RPS8;RPS17;RPL6;RPS9;RPS15;RPL7A;RPL28;RPS11;RPL23A;RPS7;RPL5;RPL31;RPL11;RPLP1;RPL18;FAU;RPL39;RPS12;RPS18;RPL35;RPL14;RPS10;RPL23;RPL13A;RPL37A;RPS15A;RPL27;RPL17;RPL36;RPS19;RPS3A1;RPL38;RNF10;RPS13;RPL7;RPL4;EIF2AK4;RPL21;RPL22;RPS27A;RPS25;RPL24;UBA52;RPL27A;RPL15;NEMF;GSPT1;RPL35A;RPL30;RPS23;USP10;RPS3;L…
CC_cytosolic_large_ribosomal_subunit%0022625	0.00171526586620926	0.030427954456223	-0.725454237990912	-2.60027605591824	0	51	RPL12;RPL29;RPL13;RPL3;RPL8;RPLP0;RPL10A;RPL10;RPL32;RPL6;RPL7A;RPL28;RPL23A;RPL5;RPL31;RPL11;RPLP1;RPL18;RPL41;RPL39;RPS12;RPL35;RPL14;RPL23;RPL13A;RPL37A;RPL27;RPL17;RPL36;RPL38;RPL7;RPL4;RPL21;RPL22;RPL24;RPL7L1;UBA52;RPL27A;RPL15;RPLP2;RPL35A;RPL30
CC_actin_filament%0005884	0.00162866449511401	0.030427954456223	-0.518644145534473	-2.01883587065283	0	78	ACTB;CORO1A;ACTG1;LCP1;CORO1B;ACTR3;COTL1;HCLS1;AIF1;DBN1;PALLD;TPM4;INPP5D;DBNL;TWF2;ACTN1;WIPF1;HCK;MYO9B;PAK1;RAC1;WAS;CD2AP;TPM3;KEAP1;MICAL1;DIAPH1;VCL;GAS2L1;SH2B2;LIMA1;RAC2;MARK2;MYO5A
CC_lamellipodium%0030027	0.0014367816091954	0.030427954456223	-0.43734884361525	-1.88685627301114	0	158	ACTB;CORO1A;DPP4;SH3BP1;EVL;SHTN1;CORO1B;ACTR3;ARPC2;AIF1;ARHGEF6;MYO1G;TUBB3;ARPC5;DBN1;VASP;CFL1;PPP1R9B;GSN;PALLD;DBNL;ACTR2;TWF2;APBB1IP;ITGB1;CTNNA1;PXN;STX2;TRPV4;CAPRIN1;NEDD9;PLD2;WASF2;MYO9B;PAK1;ARPC3;RAC1;CAPZB;SNX2;FLOT2;CORO1C;FAM89B;CTTNBP2NL;TRPV2;ABI3;TESK1;ILK;PARVB;DGKZ;CDH1;PSTPIP1;RAC2;SWAP70;ROCK1
CC_ribosome%0005840	0.0015625	0.030427954456223	-0.641638948113516	-2.5931047969191	0	95	EEF1A1;EEF2;RPS2;RPS4X;RPL12;RPL29;RPSA;RPL13;RPL3;RPL8;RPL10A;ABCF1;RPL10;RPS6;RPS20;CALR;RPL32;RPS17;RPL6;RPS9;RPL7A;RPL28;RPS11;RPL23A;RPS7;RPL5;RPL31;RPLP1;RPS26;RPS12;RPS18;RPL35;RPL14;RPS10;RPL23;RPL13A;RPL37A;RPS28;RPS15A;RPL27;RPL17;RPL36;RPS19;RPS3A1;RPL38;RPL7;RPL4;EIF4G1;RPL21;RPL22;RPS27A;RPS25;RPL24;RPL7L1;UBA52;RPL27A;RPS29;RPL15;RPLP2;RPL35A;RPL30;RPS23;RPS3;RPS16;RPS24;RPL18A;RPL9…
CC_smooth_endoplasmic_reticulum%0005790	0.00176678445229682	0.030427954456223	-0.778606467187213	-2.3449661502751	0	23	RTN1;ERP29;RYR1;HSP90B1;PSEN1;RPL10;CALR;PDIA3;PPIB;PLCB4;SYVN1;APP;HSPA5;PDIA6;MYO5A;HYOU1;GABARAP
CC_cytosolic_small_ribosomal_subunit%0022627	0.00169491525423729	0.030427954456223	-0.678405372971941	-2.31052426542573	0	39	RPS2;RPS4X;RPSA;RPS6;RPS20;RPS8;RPS17;RPS9;RPS15;RPS11;RPS7;FAU;RPS26;RPS12;RPS18;RPS10;RPS28;RPS15A;RPS19;RPS3A1;RPS13;DHX29;RPS27A;RPS25;RPS29;RPS23;RPS3;RPS16;RPS24
CC_U2-type_spliceosomal_complex%0005684	0.00171526586620926	0.030427954456223	-0.573455296648933	-1.80269627011538	0	27	SF3B3;CCDC12;SF3B2;SNRPG;SNRPB2;SNRPB;RNF113A2;DDX46
CC_catalytic_step_2_spliceosome%0071013	0.00164203612479475	0.030427954456223	-0.416585779113733	-1.6406553115554	0	84	HNRNPU;HNRNPA2B1;SF3B3;RBMXL1;HNRNPR;DDX23;SRRM1;HNRNPA3;DDX5;SRSF1;SF3B2;HNRNPA1;RBMX;PRPF4B;DDX41;HNRNPM;HNRNPF;CACTIN;WDR83;SART1;SNRPG;SNRPB2;SNRPB
KEGG_Thyroid_hormone_signaling_pathway%mmu04919	0.00740740740740741	0.0313131313131313	-0.365063457476207	-1.49117018837872	4	103	ACTB;ACTG1;PLCB2;MYC;PLCG2;CCND1;ATP1B3;NCOA3;PFKP;ATP1A1;MTOR;AKT1;PIK3CD;STAT1;ATP2A3;PIK3R2;NRAS;PRKACA;AKT2;HDAC1;PRKCG;PLCB4;MED16;PIK3R1;PLCB3;MAP2K2;MED12L;CASP9
RA_mRNA_Splicing_-_Major_Pathway%R-MMU-72163	0.00140646976090014	0.0321226957086477	-0.382122541241018	-1.66455502835073	0	181	SRSF5;HNRNPD;HNRNPU;HNRNPA2B1;SF3B3;FUS;PRPF18;SRSF2;SRSF7;HNRNPR;DDX23;SRRM1;CCDC12;IK;RBM17;YBX1;DHX9;HNRNPA3;SRSF10;PCBP1;SRSF1;SF3B2;SRSF9;PCBP2;ACIN1;HNRNPA1;FAM32A;SRRT;DHX16;RBMX;PRPF4B;SRSF3;DDX41;CHERP;PTBP1;HNRNPF;CACTIN;SART1;DDX39B;LUC7L3;SNRPG;LSM4;POLR2B;SNRPB;PRPF40A;TCERG1;LSM6;SNRPA;RBM25;DDX42;ZMAT2;DDX46;PPIL4;RBM5;PNN;RBM39;HNRNPH1;TRA2B;HSPA8;UBL5
RA_mRNA_Splicing%R-MMU-72172	0.00139470013947001	0.0321226957086477	-0.363349944304831	-1.59089729941677	0	187	SRSF5;HNRNPD;HNRNPU;HNRNPA2B1;SF3B3;FUS;PRPF18;SRSF2;SRSF7;HNRNPR;DDX23;SRRM1;CCDC12;IK;RBM17;YBX1;DHX9;HNRNPA3;SRSF10;PCBP1;SRSF1;SF3B2;SRSF9;PCBP2;ACIN1;HNRNPA1;FAM32A;SRRT;DHX16;RBMX;PRPF4B;SRSF3;DDX41;CHERP;PTBP1;HNRNPF;CACTIN;SART1;DDX39B;LUC7L3;SNRPG;LSM4;POLR2B;SNRPB;PRPF40A;TCERG1;LSM6;SNRPA;RBM25;DDX42;ZMAT2;DDX46;PPIL4;RBM5;PNN;RBM39;HNRNPH1;TRA2B;HSPA8;UBL5
RA_Interferon_Signaling%R-MMU-913531	0.00168634064080944	0.0321226957086477	-0.535195507640303	-1.90224093328495	0	46	IFNGR1;TYK2;JAK2;PRKCD;IRF9;PTPN11;PTPN6;EIF2AK2;EIF4A2;UBA7;EIF4G3;IFNAR1;IFNAR2;OASL1;TRIM25;IFNGR2;USP18;EIF4G1;EIF4G2;SUMO1
RA_L13a-mediated_translational_silencing_of_Ceruloplasmin_expression%R-MMU-156827	0.00150375939849624	0.0321226957086477	-0.631680733096881	-2.53510036477295	0	96	RPS2;RPS4X;RPL12;RPL29;RPSA;RPL13;RPL3;EIF4A2;RPL8;RPLP0;RPL10;RPS6;RPS20;RPL32;RPS8;RPS17;RPL6;RPS9;RPS15;RPL28;RPS11;RPL23A;RPS7;RPL5;RPL31;RPL11;RPLP1;RPL18;RPL39;RPS26;RPS12;RPS18;RPL35;EIF3B;RPL14;RPS10;RPL23;EIF4B;RPL13A;RPL37A;RPS28;RPS15A;RPL27;RPS19;RPL38;RPS13;RPL7;RPL4;EIF4G1;EIF3F;RPL22;RPS25;RPL24;UBA52;RPL27A;RPS29;RPL15;RPLP2;RPL35A;RPL30;RPS23;RPS3;EIF3A;RPS16;RPS24;RPL18A;RPL9;RP…
RA_Eukaryotic_Translation_Initiation%R-MMU-72613	0.00150375939849624	0.0321226957086477	-0.59568773291323	-2.42557241861108	0	104	RPS2;RPS4X;RPL12;RPL29;RPSA;RPL13;RPL3;EIF4A2;RPL8;RPLP0;RPL10;RPS6;RPS20;RPL32;RPS8;RPS17;RPL6;RPS9;RPS15;RPL28;RPS11;RPL23A;RPS7;RPL5;EIF5B;RPL31;RPL11;RPLP1;RPL18;RPL39;RPS26;RPS12;RPS18;RPL35;EIF3B;RPL14;RPS10;RPL23;EIF4B;RPL13A;RPL37A;RPS28;RPS15A;RPL27;RPS19;RPL38;RPS13;RPL7;RPL4;EIF4G1;EIF3F;RPL22;RPS25;RPL24;UBA52;RPL27A;RPS29;RPL15;RPLP2;RPL35A;RPL30;RPS23;RPS3;EIF3A;RPS16;RPS24;RPL18A;R…
RA_Translation_initiation_complex_formation%R-MMU-72649	0.00163934426229508	0.0321226957086477	-0.586132931290641	-2.14350822835307	0	55	RPS2;RPS4X;RPSA;EIF4A2;RPS6;RPS20;RPS8;RPS17;RPS9;RPS15;RPS11;RPS7;RPS26;RPS12;RPS18;EIF3B;RPS10;EIF4B;RPS28;RPS15A;RPS19;RPS13;EIF4G1;EIF3F;RPS25;UBA52;RPS29;RPS23;RPS3;EIF3A;RPS16;RPS24
RA_Activation_of_the_mRNA_upon_binding_of_the_cap-binding_complex_and_eIFs,_and_subsequent_binding_to_43S%R-MMU-72662	0.00162866449511401	0.0321226957086477	-0.576665175599192	-2.11797864327544	0	56	RPS2;RPS4X;RPSA;EIF4A2;RPS6;RPS20;RPS8;RPS17;RPS9;RPS15;RPS11;RPS7;RPS26;RPS12;RPS18;EIF3B;RPS10;EIF4B;RPS28;RPS15A;RPS19;RPS13;EIF4G1;EIF3F;RPS25;UBA52;RPS29;RPS23;RPS3;EIF3A;RPS16;RPS24
RA_Formation_of_a_pool_of_free_40S_subunits%R-MMU-72689	0.00153609831029186	0.0321226957086477	-0.653552022780482	-2.58614620598308	0	86	RPS2;RPS4X;RPL12;RPL29;RPSA;RPL13;RPL3;RPL8;RPLP0;RPL10;RPS6;RPS20;RPL32;RPS8;RPS17;RPL6;RPS9;RPS15;RPL28;RPS11;RPL23A;RPS7;RPL5;RPL31;RPL11;RPLP1;RPL18;RPL39;RPS26;RPS12;RPS18;RPL35;EIF3B;RPL14;RPS10;RPL23;RPL13A;RPL37A;RPS28;RPS15A;RPL27;RPS19;RPL38;RPS13;RPL7;RPL4;EIF3F;RPL22;RPS25;RPL24;UBA52;RPL27A;RPS29;RPL15;RPLP2;RPL35A;RPL30;RPS23;RPS3;EIF3A;RPS16;RPS24;RPL18A;RPL9;RPL37;EIF3K;RPL26
RA_Formation_of_the_ternary_complex,_and_subsequently,_the_43S_complex%R-MMU-72695	0.00169204737732657	0.0321226957086477	-0.596729558837339	-2.12705910237124	0	48	RPS2;RPS4X;RPSA;RPS6;RPS20;RPS8;RPS17;RPS9;RPS15;RPS11;RPS7;RPS26;RPS12;RPS18;EIF3B;RPS10;RPS28;RPS15A;RPS19;RPS13;EIF3F;RPS25;UBA52;RPS29;RPS23;RPS3;EIF3A;RPS16;RPS24
RA_Ribosomal_scanning_and_start_codon_recognition%R-MMU-72702	0.00163934426229508	0.0321226957086477	-0.575773956807136	-2.10562510345545	0	55	RPS2;RPS4X;RPSA;EIF4A2;RPS6;RPS20;RPS8;RPS17;RPS9;RPS15;RPS11;RPS7;RPS26;RPS12;RPS18;EIF3B;RPS10;EIF4B;RPS28;RPS15A;RPS19;RPS13;EIF4G1;EIF3F;RPS25;UBA52;RPS29;RPS23;RPS3;EIF3A;RPS16;RPS24
RA_GTP_hydrolysis_and_joining_of_the_60S_ribosomal_subunit%R-MMU-72706	0.00148367952522255	0.0321226957086477	-0.627751042913424	-2.53627556622395	0	97	RPS2;RPS4X;RPL12;RPL29;RPSA;RPL13;RPL3;EIF4A2;RPL8;RPLP0;RPL10;RPS6;RPS20;RPL32;RPS8;RPS17;RPL6;RPS9;RPS15;RPL28;RPS11;RPL23A;RPS7;RPL5;EIF5B;RPL31;RPL11;RPLP1;RPL18;RPL39;RPS26;RPS12;RPS18;RPL35;EIF3B;RPL14;RPS10;RPL23;EIF4B;RPL13A;RPL37A;RPS28;RPS15A;RPL27;RPS19;RPL38;RPS13;RPL7;RPL4;EIF4G1;EIF3F;RPL22;RPS25;RPL24;UBA52;RPL27A;RPS29;RPL15;RPLP2;RPL35A;RPL30;RPS23;RPS3;EIF3A;RPS16;RPS24;RPL18A;R…
RA_Cap-dependent_Translation_Initiation%R-MMU-72737	0.00150375939849624	0.0321226957086477	-0.59568773291323	-2.42557241861108	0	104	RPS2;RPS4X;RPL12;RPL29;RPSA;RPL13;RPL3;EIF4A2;RPL8;RPLP0;RPL10;RPS6;RPS20;RPL32;RPS8;RPS17;RPL6;RPS9;RPS15;RPL28;RPS11;RPL23A;RPS7;RPL5;EIF5B;RPL31;RPL11;RPLP1;RPL18;RPL39;RPS26;RPS12;RPS18;RPL35;EIF3B;RPL14;RPS10;RPL23;EIF4B;RPL13A;RPL37A;RPS28;RPS15A;RPL27;RPS19;RPL38;RPS13;RPL7;RPL4;EIF4G1;EIF3F;RPL22;RPS25;RPL24;UBA52;RPL27A;RPS29;RPL15;RPLP2;RPL35A;RPL30;RPS23;RPS3;EIF3A;RPS16;RPS24;RPL18A;R…
RA_Metabolism_of_steroids%R-MMU-8957322	0.00156494522691706	0.0321226957086477	-0.546608537427617	-2.07681148876442	0	66	FDPS;SREBF2;CYP8B1;HMGCS1;MVD;CYP27A1;PTGIS;SQLE;PMVK;LSS;NSDHL;MBTPS1;HMGCR;SREBF1;TM7SF2;DHCR24;FDFT1;MSMO1;STARD4;MVK;DHCR7;IDI1;OSBPL3;STARD5;HSD17B7;STARD3NL;ACAT2;SC5D;KPNB1
RA_SRP-dependent_cotranslational_protein_targeting_to_membrane%R-MMU-1799339	0.0015748031496063	0.0321226957086477	-0.665368317340155	-2.56624589873359	0	75	RPS2;RPS4X;RPL12;RPL29;RPSA;RPL13;RPL3;RPL8;RPLP0;RPL10;RPS6;RPS20;RPL32;RPS8;RPS17;RPL6;RPS9;RPS15;RPL28;RPS11;RPL23A;RPS7;RPL5;RPL31;RPL11;RPLP1;RPL18;RPL39;RPS26;RPS12;RPS18;RPL35;RPL14;RPS10;RPL23;RPL13A;RPL37A;RPS28;RPS15A;RPL27;SRP72;RPS19;RPL38;RPS13;RPL7;RPL4;RPL22;RPS25;RPL24;UBA52;RPL27A;RPS29;RPL15;RPLP2;RPL35A;RPL30;RPS23;RPS3;RPS16;RPS24;RPL18A;RPL9;RPL37;RPL26
RA_RHO_GTPase_Effectors%R-MMU-195258	0.00141043723554302	0.0321226957086477	-0.369287487379065	-1.60548303801814	0	180	EVL;MYL12B;ACTR3;MYL6;ARPC2;ARPC5;ARPC1B;NCKIPSD;CYBA;PKN1;NCF2;RHPN1;ACTR2;NCKAP1L;PFN1;CYFIP2;WIPF1;ARPC4;CTNNA1;IQGAP1;GRB2;BTK;DYNLL2;PAK2;WASF2;ARPC3;RAC1;SRF;PPP2R5C;CYBB;RHOG;KIF5A;NCF1;FMNL1;MAPRE1;CDC42;PLK1;FMNL2;TAX1BP3;NCF4;DIAPH1;BUB1B;CENPO;RAC2;ABL1;ROCK1;SEH1L;SRGAP2;CIT;NDE1;RCC2;PPP1R14A;CDC20;PKN3
RA_Major_pathway_of_rRNA_processing_in_the_nucleolus_and_cytosol%R-MMU-6791226	0.00147058823529412	0.0321226957086477	-0.468438819442228	-1.99212808252027	0	155	RPS2;RPS4X;RPL12;RPL29;DDX21;RPSA;RPL13;RPL3;RPL8;RPLP0;RPL10;NCL;RPS6;RPS20;RPL32;FTSJ3;RPS8;RPS17;RPL6;RPS9;RPS15;RPL28;RPS11;RPL23A;RPS7;RPL5;RPL31;RPL11;RPLP1;RPL18;RPL39;RPS26;RPS12;RPS18;RPL35;RPL14;RPS10;RPL23;RPL13A;RPL37A;RPS28;RPS15A;RPL27;PES1;PDCD11;RPS19;GNL3;RPL38;RPS13;RPL7;RPL4;FBL;NOL6;RPL22;RPS25;RPL24;DHX37;UBA52;RPL27A;RPS29;RPL15;RPLP2;RPL35A;RPL30;WDR3;RPS23;RPS3;CSNK1D;RPS1…
RA_rRNA_processing%R-MMU-72312	0.00147058823529412	0.0321226957086477	-0.468438819442228	-1.99212808252027	0	155	RPS2;RPS4X;RPL12;RPL29;DDX21;RPSA;RPL13;RPL3;RPL8;RPLP0;RPL10;NCL;RPS6;RPS20;RPL32;FTSJ3;RPS8;RPS17;RPL6;RPS9;RPS15;RPL28;RPS11;RPL23A;RPS7;RPL5;RPL31;RPL11;RPLP1;RPL18;RPL39;RPS26;RPS12;RPS18;RPL35;RPL14;RPS10;RPL23;RPL13A;RPL37A;RPS28;RPS15A;RPL27;PES1;PDCD11;RPS19;GNL3;RPL38;RPS13;RPL7;RPL4;FBL;NOL6;RPL22;RPS25;RPL24;DHX37;UBA52;RPL27A;RPS29;RPL15;RPLP2;RPL35A;RPL30;WDR3;RPS23;RPS3;CSNK1D;RPS1…
RA_rRNA_processing_in_the_nucleus_and_cytosol%R-MMU-8868773	0.00147058823529412	0.0321226957086477	-0.468438819442228	-1.99212808252027	0	155	RPS2;RPS4X;RPL12;RPL29;DDX21;RPSA;RPL13;RPL3;RPL8;RPLP0;RPL10;NCL;RPS6;RPS20;RPL32;FTSJ3;RPS8;RPS17;RPL6;RPS9;RPS15;RPL28;RPS11;RPL23A;RPS7;RPL5;RPL31;RPL11;RPLP1;RPL18;RPL39;RPS26;RPS12;RPS18;RPL35;RPL14;RPS10;RPL23;RPL13A;RPL37A;RPS28;RPS15A;RPL27;PES1;PDCD11;RPS19;GNL3;RPL38;RPS13;RPL7;RPL4;FBL;NOL6;RPL22;RPS25;RPL24;DHX37;UBA52;RPL27A;RPS29;RPL15;RPLP2;RPL35A;RPL30;WDR3;RPS23;RPS3;CSNK1D;RPS1…
RA_Nonsense-Mediated_Decay_(NMD)%R-MMU-927802	0.00148367952522255	0.0321226957086477	-0.636829220780817	-2.57295373820125	0	97	RPS2;RPS4X;RPL12;RPL29;RPSA;RPL13;RPL3;RPL8;RPLP0;PNRC2;RPL10;RPS6;RPS20;RPL32;RPS8;RPS17;RPL6;RPS9;RPS15;RPL28;RPS11;RPL23A;RPS7;RPL5;RPL31;RPL11;RPLP1;RPL18;RPL39;RPS26;RPS12;RPS18;RPL35;RPL14;RPS10;RPL23;RPL13A;RPL37A;RPS28;RPS15A;RPL27;RPS19;RPL38;RPS13;RPL7;RPL4;EIF4G1;RPL22;RPS25;RPL24;UBA52;RPL27A;RPS29;RPL15;RPLP2;GSPT1;UPF1;RPL35A;RPL30;SMG5;SMG6;RPS23;RPS3;RPS16;RPS24;RPL18A;UPF2;RPL9;R…
RA_Nonsense_Mediated_Decay_(NMD)_independent_of_the_Exon_Junction_Complex_(EJC)%R-MMU-975956	0.00158227848101266	0.0321226957086477	-0.662206164813461	-2.56171448067217	0	78	RPS2;RPS4X;RPL12;RPL29;RPSA;RPL13;RPL3;RPL8;RPLP0;RPL10;RPS6;RPS20;RPL32;RPS8;RPS17;RPL6;RPS9;RPS15;RPL28;RPS11;RPL23A;RPS7;RPL5;RPL31;RPL11;RPLP1;RPL18;RPL39;RPS26;RPS12;RPS18;RPL35;RPL14;RPS10;RPL23;RPL13A;RPL37A;RPS28;RPS15A;RPL27;RPS19;RPL38;RPS13;RPL7;RPL4;EIF4G1;RPL22;RPS25;RPL24;UBA52;RPL27A;RPS29;RPL15;RPLP2;GSPT1;UPF1;RPL35A;RPL30;RPS23;RPS3;RPS16;RPS24;RPL18A;RPL9;RPL37;RPL26
RA_Nonsense_Mediated_Decay_(NMD)_enhanced_by_the_Exon_Junction_Complex_(EJC)%R-MMU-975957	0.00148367952522255	0.0321226957086477	-0.636829220780817	-2.57295373820125	0	97	RPS2;RPS4X;RPL12;RPL29;RPSA;RPL13;RPL3;RPL8;RPLP0;PNRC2;RPL10;RPS6;RPS20;RPL32;RPS8;RPS17;RPL6;RPS9;RPS15;RPL28;RPS11;RPL23A;RPS7;RPL5;RPL31;RPL11;RPLP1;RPL18;RPL39;RPS26;RPS12;RPS18;RPL35;RPL14;RPS10;RPL23;RPL13A;RPL37A;RPS28;RPS15A;RPL27;RPS19;RPL38;RPS13;RPL7;RPL4;EIF4G1;RPL22;RPS25;RPL24;UBA52;RPL27A;RPS29;RPL15;RPLP2;GSPT1;UPF1;RPL35A;RPL30;SMG5;SMG6;RPS23;RPS3;RPS16;RPS24;RPL18A;UPF2;RPL9;R…
RA_Phospholipid_metabolism%R-MMU-1483257	0.00143266475644699	0.0321226957086477	-0.363548679340063	-1.54253993576439	0	144	PLBD1;PIP4K2A;TNFAIP8L2;PIP4K2B;INPP5D;PIK3CG;MTMR14;PIP5K1C;PCYT2;PLEKHA2;PIK3CD;VAC14;PI4K2A;PLEKHA5;RUFY1;INPP5K;PIK3R5;PLD2;PIK3R6;LPCAT3;ARF3;PITPNM1;DDHD2;PIK3R2;PTDSS1;LPCAT4;LPCAT1;MTMR4;CPNE3;MTMR1;MTMR12;INPP5E;PI4KB;PIK3R1;PLEKHA1;AGPAT3;PTEN;TNFAIP8;SBF1;AGPAT1;MTMR2;GNPAT;ARF1;GPD1L;INPP4A;PIK3C2A;TMEM86B;PNPLA2;FIG4;TNFAIP8L3;CPNE1;MTMR3
RA_Rab_regulation_of_trafficking%R-MMU-9007101	0.00154798761609907	0.0321226957086477	-0.444939263466678	-1.73869723131454	0	81	RAB7B;DENND4B;TBC1D14;RAB8A;RINL;RIN3;RAB35;GDI2;DENND1C;MADD;RAB8B;CCZ1;TBC1D10B;SBF2;TBC1D13;MAP1LC3B;TRAPPC12;TRAPPC8;RIN2;GDI1;DENND2D;SBF1;DENND1B;ANKRD27;ARF6;GABARAP;DENND6B;RAB3IL1;TRAPPC6A;TRAPPC3
RA_Signaling_by_VEGF%R-MMU-194138	0.0015748031496063	0.0321226957086477	-0.447047756105687	-1.72420964561463	0	75	CYBA;PRKCD;NCF2;VAV3;NCKAP1L;PRR5;CYFIP2;NRP1;MTOR;AKT1;CTNNA1;PXN;PAK2;WASF2;RAC1;ELMO1;PIK3R2;CYBB;NCF1;VAV1;CDC42;MAPKAPK2;PRKACA;AKT2;MAPKAP1;NCF4;ELMO2;PIK3R1
RA_Fcgamma_receptor_(FCGR)_dependent_phagocytosis%R-MMU-2029480	0.00160513643659711	0.0321226957086477	-0.610484373723716	-2.28253251272479	0	61	PLD4;ACTR3;PLCG2;ARPC2;ARPC5;ARPC1B;NCKIPSD;PRKCD;VAV3;ACTR2;LYN;NCKAP1L;CYFIP2;WIPF1;ARPC4;GRB2;BTK;HCK;PLD2;WASF2;ARPC3;RAC1;ELMO1;PIK3R2;VAV1;CDC42;SYK;ELMO2;PIK3R1;MYO1C;ABL1;MYO5A;HSP90AB1
RA_Regulation_of_actin_dynamics_for_phagocytic_cup_formation%R-MMU-2029482	0.00169204737732657	0.0321226957086477	-0.621337016112808	-2.16903093735793	0	42	ACTR3;ARPC2;ARPC5;ARPC1B;NCKIPSD;VAV3;ACTR2;NCKAP1L;CYFIP2;WIPF1;ARPC4;GRB2;BTK;WASF2;ARPC3;RAC1;ELMO1;VAV1;CDC42;ELMO2;MYO1C;ABL1;MYO5A;HSP90AB1
RA_VEGFA-VEGFR2_Pathway%R-MMU-4420097	0.00157977883096367	0.0321226957086477	-0.463666584269013	-1.76878065802463	0	70	CYBA;PRKCD;NCF2;VAV3;NCKAP1L;PRR5;CYFIP2;MTOR;AKT1;CTNNA1;PXN;PAK2;WASF2;RAC1;ELMO1;PIK3R2;CYBB;NCF1;VAV1;CDC42;MAPKAPK2;PRKACA;AKT2;MAPKAP1;NCF4;ELMO2;PIK3R1
RA_RHO_GTPases_Activate_WASPs_and_WAVEs%R-MMU-5663213	0.00180505415162455	0.0321226957086477	-0.717143855409542	-2.27985749613265	0	27	ACTR3;ARPC2;ARPC5;ARPC1B;NCKIPSD;ACTR2;NCKAP1L;CYFIP2;WIPF1;ARPC4;GRB2;BTK;WASF2;ARPC3;RAC1;CDC42
RA_RAC1_GTPase_cycle%R-MMU-9013149	0.00144092219020173	0.0321226957086477	-0.441835975701509	-1.86342518763837	0	137	SH3BP1;DOCK8;SRGAP3;ARHGEF6;ARHGAP30;CYBA;PKN1;NCF2;PREX1;VAV3;ARHGAP9;ESYT1;NCKAP1L;ITGB1;CYFIP2;ARHGAP15;IQGAP1;DOCK2;TAOK3;GMIP;ARHGAP1;PLD2;PAK2;WASF2;VRK2;DOCK11;RAC1;ARHGAP22;ARHGDIA;PIK3R2;CYBB;ARHGAP27;NCF1;FMNL1;RASGRF2;VAV1;CDC42;DOCK10;DOCK5;ARHGDIB;FAM13B;GIT2;NCF4;PIK3R1;LAMTOR1;ARHGAP17;RALBP1;ARAP1;SWAP70;DOCK6;ARHGAP31;SRGAP2;CIT;NISCH;ARHGEF11;ARHGAP5;RACGAP1;FARP2;ARHGEF39;ABR
RA_PI_Metabolism%R-MMU-1483255	0.00156739811912226	0.0321226957086477	-0.529699584461521	-2.01695358895795	0	68	PIP4K2A;TNFAIP8L2;PIP4K2B;INPP5D;PIK3CG;MTMR14;PIP5K1C;PLEKHA2;PIK3CD;VAC14;PI4K2A;PLEKHA5;RUFY1;INPP5K;PIK3R5;PIK3R6;ARF3;PIK3R2;MTMR4;MTMR1;MTMR12;INPP5E;PI4KB;PIK3R1;PLEKHA1;PTEN;TNFAIP8;SBF1;MTMR2;ARF1;INPP4A;PIK3C2A;FIG4;TNFAIP8L3;MTMR3
RA_Synthesis_of_PIPs_at_the_plasma_membrane%R-MMU-1660499	0.00170940170940171	0.0321226957086477	-0.518046863889179	-1.82823137406189	0	45	PIP4K2A;PIP4K2B;INPP5D;PIK3CG;MTMR14;PIP5K1C;PLEKHA2;PIK3CD;PI4K2A;PLEKHA5;RUFY1;INPP5K;PIK3R5;PIK3R6;PIK3R2;MTMR1;PIK3R1;PLEKHA1;PTEN
RA_CDC42_GTPase_cycle%R-MMU-9013148	0.00158730158730159	0.0321226957086477	-0.482494561497859	-1.82569925508035	0	67	FGD2;DOCK8;SRGAP3;ARHGEF6;ARHGAP30;PREX1;VAV3;ARHGAP9;GMIP;ARHGAP1;DOCK11;ARHGAP22;ARHGDIA;PIK3R2;ARHGAP27;RASGRF2;CDC42;DOCK10;ARHGDIB;FAM13B;PIK3R1;ARHGAP17;RALBP1;ARAP1;DOCK6;ARHGAP31;SRGAP2;ARHGEF11;ARHGAP5;DNMBP;RACGAP1;ARHGEF9;ABR;TAGAP;VAV2
RA_Cholesterol_biosynthesis%R-MMU-191273	0.00184842883548983	0.0321226957086477	-0.789308579414642	-2.45018965429262	0	25	FDPS;SREBF2;HMGCS1;MVD;SQLE;PMVK;LSS;NSDHL;HMGCR;SREBF1;TM7SF2;DHCR24;FDFT1;MSMO1;MVK;DHCR7;IDI1
RA_GPVI-mediated_activation_cascade%R-MMU-114604	0.00181818181818182	0.0321226957086477	-0.633527408974734	-2.02475555018061	0	28	PLCG2;VAV3;LYN;PIK3CG;PTPN11;PTPN6;PIK3R5;PIK3R6;RAC1;PIK3R2;RHOG;VAV1;CDC42;SYK;PIK3R1;RAC2
RA_Lysosome_Vesicle_Biogenesis%R-MMU-432720	0.00182481751824818	0.0321226957086477	-0.590873349570191	-1.86223298688097	0	26	AP1S3;GNS;ARRB1;AP1B1;AP4M1;M6PR;CHMP2A;AP1G1;CTSZ;VAMP2;AP1M1;DNM2;ARF1;BLOC1S1;HGS;VAMP8;HSPA8
RA_Interleukin-3,_Interleukin-5_and_GM-CSF_signaling%R-MMU-512988	0.00169491525423729	0.0321226957086477	-0.546562058332662	-1.86249864424865	0	37	JAK2;INPP5D;LYN;PTPN11;PTPN6;PIK3CD;GRB2;HCK;SHC1;RAPGEF1;PIK3R2;VAV1;PRKACA;SYK;PIK3R1
RA_Costimulation_by_the_CD28_family%R-MMU-388841	0.00170357751277683	0.0321226957086477	-0.537999430870824	-1.89007040723255	0	44	BTLA;CSK;LYN;PRR5;PTPN11;MTOR;PTPN6;AKT1;GRB2;PAK2;CD86;RAC1;PPP2R5C;PIK3R2;VAV1;CDC42;AKT2;MAPKAP1;TNFRSF14;PIK3R1
KEGG_Viral_protein_interaction_with_cytokine_and_cytokine_receptor%mmu04061	0.0077319587628866	0.0321972611170949	0.448160358133926	1.68088116820583	2	42	CCL22;TNFRSF10B;CXCR4;CCL3;CXCL10;CSF1;CCL5;CXCL2;IL18RAP;CCL4;CX3CL1;CXCL12;IL10;CCL9;IL2RG;IL6
KEGG_Complement_and_coagulation_cascades%mmu04610	0.00941176470588235	0.0380562659846547	0.534109501655609	1.69685910543063	3	22	PLAU;SERPINE1;SERPINE2;C3AR1;PLAUR;F2R;PLAT;F3;PROCR;F2RL2;CLU
KEGG_Insulin_resistance%mmu04931	0.0093603744149766	0.0380562659846547	-0.384849543908577	-1.52135067641716	5	85	CD36;RPS6KA1;PYGB;PRKCD;NFKB1;PTPN11;PTPA;MTOR;AKT1;PIK3CD;IKBKB;SREBF1;CREB1;PIK3R2;NFKBIA;OGT;GYS1;AKT2;MLXIP;PIK3R1;PPP1CA;PTEN;STAT3;CRTC2;CPT1A;RPS6KB2;PRKAB2;PRKCB;CREB3;NR1H2
RA_TP53_Regulates_Transcription_of_Cell_Cycle_Genes%R-MMU-6791312	0.00233100233100233	0.0394430131272237	0.604103775952673	2.11519330964561	0	32	CDKN1A;PLK2;CCNE1;E2F7;CCNE2;CDKN1C;PCNA;CCNA2;GADD45A
CC_postsynaptic_density_membrane%0098839	0.00255102040816327	0.0395408163265306	0.428101085005796	1.74481435702997	0	68	NETO2;LRP8;NEO1;RYK;ARC;LRFN4;PTPRF;DAGLA;MPP2;ELFN1;CLSTN3;SEMA4B;CHRM4;PACSIN1;KCNH1;RGS7BP;EFNB2;ABHD17B;LIN7C;DLG3;LZTS1;IQSEC2;OPRD1;SLC30A1;VANGL2;ASIC1;SCN8A;GRIN2A;CLSTN1;CRHR1
CC_basement_membrane%0005604	0.00253807106598985	0.0395408163265306	0.455758345191639	1.83994023444663	0	66	NID2;NID1;NTN1;COL18A1;TNC;CASK;LAMB1;VEGFA;ANXA2;SMOC1;COL5A1;P3H1;AGRN;COL2A1;FBLN1;COL6A1;MEGF9;ITGA6;COL7A1;FBN1;ACAN;LAMA5;LAMC2;ACTA2;SPN;LAD1;FGF9;EFNA5;ADAMTS1;FRAS1;GSTO1;HMCN2;LAMC1;LAMA4;ITGB4
RA_Peptide_ligand-binding_receptors%R-MMU-375276	0.0025062656641604	0.0402882205513784	0.471137386789166	1.82377132506943	0	50	CCL22;C3AR1;CXCR4;CCL3;CXCL10;CCL5;CXCL2;F2R;PROKR2;CCL4;CX3CL1;CCK;CCL9;F2RL2;APLN;ANXA1;GRP;NPY;GAL;NPY1R;OPRD1;PROKR1;NTS;EDN1;CCRL2;GPR37;CCR7;C3;PENK;TAC1;C5AR1;GALR1;CXCL1;PROK2;NMBR;SSTR5;CXCR2;OXTR;CXCL9
RA_Degradation_of_the_extracellular_matrix%R-MMU-1474228	0.00244498777506113	0.0402882205513784	0.497694146181612	1.90563219817515	0	46	SPP1;CTSL;MMP15;NID1;CTSD;COL5A1;MMP13;MMP10;FURIN;SCUBE3;COL5A3;HTRA1;COL6A1;CTSB;CAST;COL7A1;FBN1;BCAN;MMP12;CD44;CAPN5;COL12A1;COL1A2;COL6A2
CC_extracellular_matrix%0031012	0.00277777777777778	0.041005291005291	0.437736744931244	1.90160722534416	0	94	GPC1;MMP15;NID2;NID1;COCH;LAMB1;THBS1;LTBP3;COL5A1;MMP13;PHOSPHO1;MMP10;LRIG1;WNT11;COL2A1;OLFML2B;LRIG2;FBLN1;COL6A1;ELFN1;DMP1;MMP17;WNT3;SHH;FBN1;SNED1;NAV2;ACAN;WNT4;LAMA5;BCAN;MMP12;ADAMTS8;NDNF;TNN;LINGO1;FBLN7;WNT7A;TSKU;ADAMTS1;LTBP4;LGR6;ADAMTS7;TNXB;COL6A2;CRISPLD2;WNT5B;HPSE;ADAMTS4;FN1;ELFN2;HSPG2;SPON2;MATN2;CCBE1;ADAMTS15
KEGG_ECM-receptor_interaction%mmu04512	0.0104712041884817	0.041147408008259	0.411115427605341	1.61854583519709	3	53	SPP1;SDC1;SDC4;TNC;LAMB1;ITGB3;THBS1;ITGA5;AGRN;ITGAV;COL2A1;ITGB5;COL6A1;DMP1;ITGA6;LAMA5;LAMC2;TNN;CD44;FRAS1;ITGA2;TNXB;COL1A2;LAMC1;COL6A2;LAMA4;ITGB4
KEGG_MicroRNAs_in_cancer%mmu05206	0.0104529616724739	0.041147408008259	0.32987831403495	1.52560139208807	2	148	CDKN1A;PLAU;FGFR3;MDM2;CCNE1;TNC;CCNG1;SOX4;CCNE2;ZEB2;ITGB3;VEGFA;STMN1;THBS1;ITGA5;KRAS;HMOX1;FSCN1;CDK6;TPM1;IRS2;CASP3;SLC45A3;EFNA3;IGF2BP1;PIM1;BCL2L11;DDIT4;HDAC5;HMGA2;CYP1B1;ERBB2;EGFR;PDGFRA;GLS2;WNT3;BRCA1;PRKCE;RECK;TRP53;ERBB3;EZR;TNN;CD44;CDCA5;DNMT3B;EFNA5;CDC25A;ABCB1A;SOS2;EFNA1;SHC4;PLCG1
KEGG_Rap1_signaling_pathway%mmu04015	0.0111888111888112	0.0418523915652323	-0.325012632929622	-1.40302112747426	7	151	ACTB;ACTG1;PLCB2;EVL;RGS14;GNAI2;SIPA1;RALB;VASP;VAV3;RASSF5;APBB1IP;ITGB1;PFN1;FGFR1;LPAR5;AKT1;MAP2K6;PIK3CD;ITGAL;ITGB2;PRKD3;ADCY7;RAPGEF1;RAC1;PIK3R2;RASGRP3;MAPK14;VAV1;CDC42;NRAS;AKT2;PRKCG;PLCB4;ITGA2B;PIK3R1;CDH1;PLCB3;SIPA1L1;RAC2;MAP2K2;GNAQ;GNAI3;RRAS;RAPGEF6;ITGAM;PRKCB;FARP2;RHOA
KEGG_VEGF_signaling_pathway%mmu04370	0.011400651465798	0.0418523915652323	-0.464279475692313	-1.65439633528306	6	48	PLCG2;AKT1;PXN;PIK3CD;RAC1;NFATC2;PPP3CB;PIK3R2;MAPK14;CDC42;NRAS;MAPKAPK2;AKT2;PRKCG;SPHK2;PIK3R1;RAC2;MAP2K2;CASP9
KEGG_Dopaminergic_synapse%mmu04728	0.0109204368174727	0.0418523915652323	-0.376949133907713	-1.49011952572716	6	85	PLCB2;GNAI2;GNG2;GNB2;FOS;AKT1;ARRB1;GNG10;CREB1;PPP2R5C;PPP3CB;KIF5A;MAPK14;PRKACA;AKT2;GNB1;PRKCG;PLCB4;ATF6B;PPP1CA;PLCB3;ARRB2;GNAQ;GNAI3;PRKCB;CREB3;GNGT2;CAMK2G;COMT;KIF5C
KEGG_Prolactin_signaling_pathway%mmu04917	0.0112	0.0418523915652323	-0.454572397031056	-1.65932005091906	6	52	CCND1;JAK2;NFKB1;FOS;AKT1;PIK3CD;GRB2;SHC1;STAT1;PIK3R2;MAPK14;NRAS;CCND2;AKT2;IRF1;PIK3R1;TNFRSF11A;MAP2K2;STAT3
KEGG_Acute_myeloid_leukemia%mmu05221	0.0112540192926045	0.0418523915652323	-0.410433714636721	-1.54969339197346	6	62	MYC;SPI1;CCND1;RUNX1;NFKB1;CHUK;MTOR;AKT1;PIK3CD;GRB2;IKBKB;RARA;PIK3R2;PML;NRAS;AKT2;PER2;PIK3R1;MAP2K2;STAT3;BCL2A1D;RPS6KB2;ITGAM
KEGG_Measles%mmu05162	0.0117994100294985	0.0427537064705206	-0.340993207387938	-1.40519192708066	7	108	CCND1;TYK2;OAS3;IRF9;NFKB1;FOS;CHUK;AKT1;EIF2AK2;PIK3CD;IKBKB;BAK1;STAT2;STAT1;ADAR;IRAK1;TAB2;BID;PIK3R2;NFKBIA;CCND2;IFNAR1;AKT2;IFNAR2;TRADD;CDK4;TLR9;PIK3R1;IRAK4;EIF2AK4;STAT3;CASP9;EIF2AK1;RACK1;MYD88;MSN
CC_collagen-containing_extracellular_matrix%0062023	0.00303951367781155	0.0428295109146173	0.415041679910908	1.89348255833703	0	136	GPC1;CTSL;SERPINE1;NID2;NID1;SERPINE2;CTSD;NTN1;COL18A1;TNC;COCH;ANXA5;LAMB1;PLXDC2;THBS1;LTBP3;PLSCR1;EMILIN2;IGF2;ANXA2;COL5A1;LMAN1;COL27A1;AGRN;F3;CSTB;COL5A3;COL2A1;HTRA1;BMP1;FBLN1;COL6A1;LOXL4;CTSB;TINAGL1;SEMA3C;PLOD1;SOD3;CLU;COL7A1;FBN1;S100A6;ANXA3;LAMA5;ANXA1;LAMC2;FGFR2;BMP7;ADAMTS8;S100A10;TNN;PLOD3;PCOLCE2;FIBCD1;HSP90AA1;ADAMTS1;NGLY1;LTBP4;FRAS1;COL12A1;HMCN2;LGALS9;TNXB;ANGPTL6;…
CC_ruffle%0001726	0.00317965023847377	0.0428561553881247	-0.409484317905071	-1.64419510626415	1	92	FGD2;LCP1;ACTR3;MYADM;AIF1;GSN;PALLD;DBNL;MYO6;S100A11;MTMR14;ACTN1;WIPF1;RINL;IQGAP1;ARHGAP18;INPP5K;ARHGAP1;WASF2;MYO9B;PAK1;CD2AP;KNSTRN;SCIMP;INPP5E;FRMD4B;SH2B2;LIMA1;ABL1;ROCK1;MYO5A;ARF6;CIT
KEGG_Sphingolipid_signaling_pathway%mmu04071	0.0122324159021407	0.0437544107268878	-0.360873455151729	-1.45805364414094	7	99	PLCB2;ASAH1;GNAI2;NSMAF;NFKB1;AKT1;PIK3CD;PLD2;RAC1;PPP2R5C;BID;PIK3R2;MAPK14;NRAS;AKT2;TRADD;PRKCG;PLCB4;SPHK2;PIK3R1;PLCB3;RAC2;PTEN;MAP2K2;ROCK1;SPTLC2;GNAQ;GNAI3;PRKCB;GNA13;RHOA
RA_Chromatin_modifying_enzymes%R-MMU-3247509	0.00290275761973875	0.0438518720589238	-0.375375725940332	-1.56335166369079	1	122	CCND1;RPS2;NFKB1;CARM1;ARID4A;EHMT2;OGT;JADE2;MBD3;SETD3;HDAC1;CDK4;SETD2;KDM3B;BRPF1;KMT2E;SUDS3;KDM4B;KMT2B;ARID1B;SMARCD2;MSL1;KDM2B;PHF20;KDM4A;HMG20B;SMARCB1;GATAD2A;PRMT1;SMARCA4;SMARCC2;EHMT1;MTA3;ARID1A;RELA;BRMS1;SETD6;BRWD1;KDM5A;CHD4;ATF7IP;KDM2A;BRD1;NCOA2;SETD1B;DOT1L;MTA2;RBBP5;KDM1A;PRMT3;AEBP2;SETD1A;RCOR1;SUZ12
RA_Chromatin_organization%R-MMU-4839726	0.00290275761973875	0.0438518720589238	-0.375375725940332	-1.56335166369079	1	122	CCND1;RPS2;NFKB1;CARM1;ARID4A;EHMT2;OGT;JADE2;MBD3;SETD3;HDAC1;CDK4;SETD2;KDM3B;BRPF1;KMT2E;SUDS3;KDM4B;KMT2B;ARID1B;SMARCD2;MSL1;KDM2B;PHF20;KDM4A;HMG20B;SMARCB1;GATAD2A;PRMT1;SMARCA4;SMARCC2;EHMT1;MTA3;ARID1A;RELA;BRMS1;SETD6;BRWD1;KDM5A;CHD4;ATF7IP;KDM2A;BRD1;NCOA2;SETD1B;DOT1L;MTA2;RBBP5;KDM1A;PRMT3;AEBP2;SETD1A;RCOR1;SUZ12
RA_Platelet_activation,_signaling_and_aggregation%R-MMU-76002	0.00293255131964809	0.0438518720589238	-0.35082799186711	-1.48961457866697	1	151	ACTG1;PSAP;GNAI2;FERMT3;CD36;WDR1;PLCG2;CSK;TGFB1;PRKCD;VAV3;PLEK;LYN;APBB1IP;PIK3CG;ACTN1;PTPN11;PTPN6;GRB2;GNA15;TAGLN2;ARRB1;DGKG;PIK3R5;PIK3R6;SHC1;GNG10;RAC1;P2RY12;TMX3;PIK3R2;RHOG;VAV1;CDC42;PRKCG;LGALS3BP;SYK;PIK3R1;DGKZ;NHLRC2;ARRB2;VCL;RAC2;AAMP;TMSB4X;GNAQ;GNAI3
KEGG_Chagas_disease%mmu05142	0.0125391849529781	0.0442839569858339	-0.383544232286508	-1.49541103274171	7	76	IFNGR1;PLCB2;GNAI2;TGFB1;NFKB1;FOS;CHUK;AKT1;PIK3CD;GNA15;IKBKB;IRAK1;PIK3R2;NFKBIA;MAPK14;CALR;AKT2;PLCB4;TLR9;PIK3R1;IFNGR2;PLCB3;IRAK4;GNAQ;GNAI3;TGFB3;MYD88
RA_Extracellular_matrix_organization%R-MMU-1474244	0.00303951367781155	0.044418347609837	0.3857081144317	1.71168768430275	0	110	SPP1;CTSL;MMP15;NID2;NID1;CTSD;SDC1;SDC4;TNC;ITGB3;SH3PXD2A;LTBP3;EMILIN2;COL5A1;P4HA2;MMP13;MMP10;FURIN;COL27A1;SCUBE3;COL5A3;DDR1;ITGB5;HTRA1;F11R;COL6A1;LOXL4;CTSB;CAST;PLOD1;DMP1;COL7A1;FBN1;MEGF11;BCAN;MMP12;BMP7;TNN;CD44;PLOD3;PCOLCE2;CAPN5;CRTAP;LTBP4;COL12A1;ITGA2;SDC2;TNXB;COL1A2;COL6A2;LAMA4;ITGB4;NCAN;MATN4
RA_RAC2_GTPase_cycle%R-MMU-9013404	0.00315457413249211	0.0450753592709429	-0.452323714920713	-1.72041348423505	1	69	CYBA;PREX1;VAV3;ESYT1;NCKAP1L;ITGB1;IQGAP1;DOCK2;TAOK3;ARHGAP1;PLD2;PAK2;WASF2;VRK2;ARHGDIA;PIK3R2;CYBB;VAV1;CDC42;DOCK10;GIT2;PIK3R1;LAMTOR1;ARHGAP17;RAC2;SWAP70
RA_SLC-mediated_transmembrane_transport%R-MMU-425407	0.00325732899022801	0.0455317943634046	0.339933312811185	1.51937385004555	0	120	SLC2A3;SLC3A2;SLC16A10;SLC20A1;SLC39A14;SLC12A2;SLC12A4;SLCO4A1;CALM1;SLC5A6;SLC38A2;SLC35B4;SLC45A3;SLC4A4;SLC22A15;EMB;SLC41A1;SLC4A8;SLC11A2;SLC36A1;SLC29A1;SLC7A11;SLC26A11;SLC39A8;SLC16A2;SLC24A4;SLC7A6;SLC39A6;RHBG;SLC39A7;SLC38A1;SLC33A1;SLC9A2;SLC43A1;SLC36A4;SLC47A1;SLC4A1;SLC30A1;SLC38A3;SLC11A1;PDZD11;SLC1A1;SLC6A13;SLC22A4;SLC28A2;SLC6A9;SLC1A2;SLC26A4;SLC41A2;SLC27A4;SLC20A2;SLC2A1;S…
KEGG_Inflammatory_bowel_disease%mmu05321	0.0130932896890344	0.0456628477905074	-0.479434674784972	-1.64340697480509	7	40	H2-AA;H2-AB1;H2-EB1;H2-DMA;IFNGR1;H2-DMB1;TGFB1;H2-DMB2;NFATC1;NFKB1;STAT1;STAT6;NOD2;H2-OB
CC_lysosomal_lumen%0043202	0.00357142857142857	0.0461309523809524	-0.587363187594328	-1.73114998398008	1	21	MAN2B1;GUSB;HEXA;MANBA;PLBD2;MAN2B2;LGMN;HEXB;IDS
RA_ER-Phagosome_pathway%R-MMU-1236974	0.0037037037037037	0.0466618287373004	-0.660676006961764	-1.92727981836104	1	19	TAPBP;TAP2;TAP1;H2-K1;H2-T23;B2M;CALR;H2-M3;PDIA3;H2-T22
RA_Immunoregulatory_interactions_between_a_Lymphoid_and_a_non-Lymphoid_cell%R-MMU-198933	0.00341880341880342	0.0466618287373004	-0.487138783502275	-1.7191541337305	1	45	PIANP;ITGB7;H2-K1;ITGA4;H2-T23;ITGB1;CD226;B2M;ITGAL;ITGB2;CD8A;H2-M3;H2-T22;SLAMF6;CD81;H2-Q6;KLRK1
RA_Antigen_Presentation:_Folding,_assembly_and_peptide_loading_of_class_I_MHC%R-MMU-983170	0.0036101083032491	0.0466618287373004	-0.585330107170372	-1.86081108061983	1	27	TAPBP;TAP2;TAP1;H2-K1;ERAP1;H2-T23;B2M;CALR;H2-M3;H2-T22;SEC24C;HSPA5;H2-Q6;SEC24B
RA_G-protein_beta:gamma_signalling%R-MMU-397795	0.00377358490566038	0.0466618287373004	-0.702028709984793	-2.00882118207374	1	18	PLCB2;ARHGEF6;PIK3CG;AKT1;BTK;PIK3R5;PIK3R6;GNG10;CDC42;AKT2;PLCB3;RHOA;GNGT2
RA_EPHB-mediated_forward_signaling%R-MMU-3928662	0.00369685767097967	0.0466618287373004	-0.581676504514716	-1.80565344236345	1	25	ACTR3;ARPC2;ARPC5;ARPC1B;ACTR2;LYN;ARPC4;ARPC3;RAC1;CDC42
RA_RHOU_GTPase_cycle%R-MMU-9013420	0.00349040139616056	0.0466618287373004	-0.506397676103812	-1.67213710461519	1	32	ARHGEF6;ARHGAP30;WDR6;IQGAP1;GRB2;PAK2;PIK3R2;CDC42;WWP2;GIT2;PIK3R1;ARHGAP31;SRGAP2
MF_guanyl-nucleotide_exchange_factor_activity%0005085	0.00142247510668563	0.0472290181895543	-0.366075873111783	-1.59674229406644	0	174	FGD2;RASGRP4;DOCK8;ARHGEF6;DENND4B;VPS9D1;PREX1;VAV3;RINL;DOCK2;IQSEC1;RIN3;SH2D3C;RAPGEF1;DOCK11;DENND1C;ELMO1;RASGRP3;MADD;RIC8A;RASGRF2;VAV1;CCZ1;SBF2;RGL2;DOCK10;ARFGEF1;DOCK5;FGD3;WDR41;LAMTOR2;LAMTOR1;PREB;NET1;FGD6;RIN2;DENND2D;SBF1;DOCK6;RAP1GDS1;GRIPAP1;DENND1B;ANKRD27;EEF1B2;DENND6B;ARFGEF2;RAPGEF6;RCC2;RAB3IL1;ARHGEF11;DNMBP;ARHGEF1;FARP2;PSD4;ARHGEF39;ARHGEF9;ABR;EEF1D;TAGAP;VAV2;SLC3…
MF_DNA_clamp_loader_activity%0003689	0.00145985401459854	0.0472290181895543	-0.373393247493201	-1.57964015569264	0	132	G3BP1;AFG3L1;CHD2;DDX17;DDX21;EIF4A2;DDX54;ALPL;HELZ2;TOR1B;TOR1A;PIF1;DHX58;DHX9;MCM2;DDX5;MORC2A;ATRX;INO80;MOV10;VCP;HSPA5;DDX41;ERCC3;RFC5;VPS4A;DHX29;MCM6;RFC2;RUVBL2;DDX39B;DDX6;DDX51;SPG7;VPS4B;CHTF8;WRN;RFC1;RAD50;UPF1;DDX42;ENTPD7;DDX46;DHX57;FIGNL1;RUVBL1;RAD54L;DDX24;CHD8;MCM4;CHD9;CHD4;DHX33;CHD6
MF_cohesin_loader_activity%0061775	0.00145772594752187	0.0472290181895543	-0.398325405607931	-1.67969718181544	0	125	G3BP1;AFG3L1;CHD2;DDX17;DDX21;EIF4A2;DDX54;ALPL;HELZ2;TOR1B;TOR1A;PIF1;DHX58;DHX9;MCM2;DDX5;MORC2A;ATRX;INO80;MOV10;VCP;HSPA5;DDX41;ERCC3;VPS4A;DHX29;MCM6;RUVBL2;DDX39B;DDX6;DDX51;SPG7;VPS4B;WRN;RAD50;UPF1;DDX42;ENTPD7;DDX46;DHX57;FIGNL1;RUVBL1;RAD54L;DDX24;CHD8;MCM4;NIPBL;CHD9;CHD4;DHX33;CHD6;MAU2
MF_chromatin_extrusion_motor_activity%0140584	0.00147058823529412	0.0472290181895543	-0.396061154470014	-1.66308027529564	0	123	G3BP1;AFG3L1;CHD2;DDX17;DDX21;EIF4A2;DDX54;ALPL;HELZ2;TOR1B;TOR1A;PIF1;DHX58;DHX9;MCM2;DDX5;MORC2A;ATRX;INO80;MOV10;VCP;HSPA5;DDX41;ERCC3;VPS4A;DHX29;MCM6;RUVBL2;DDX39B;DDX6;DDX51;SPG7;VPS4B;WRN;RAD50;UPF1;DDX42;ENTPD7;DDX46;DHX57;FIGNL1;RUVBL1;RAD54L;DDX24;CHD8;MCM4;CHD9;CHD4;DHX33;CHD6
MF_ATP-dependent_H3-H4_histone_complex_chaperone_activity%0140665	0.00147058823529412	0.0472290181895543	-0.396061154470014	-1.66308027529564	0	123	G3BP1;AFG3L1;CHD2;DDX17;DDX21;EIF4A2;DDX54;ALPL;HELZ2;TOR1B;TOR1A;PIF1;DHX58;DHX9;MCM2;DDX5;MORC2A;ATRX;INO80;MOV10;VCP;HSPA5;DDX41;ERCC3;VPS4A;DHX29;MCM6;RUVBL2;DDX39B;DDX6;DDX51;SPG7;VPS4B;WRN;RAD50;UPF1;DDX42;ENTPD7;DDX46;DHX57;FIGNL1;RUVBL1;RAD54L;DDX24;CHD8;MCM4;CHD9;CHD4;DHX33;CHD6
MF_ATP-dependent_H2AZ_histone_chaperone_activity%0140849	0.00147058823529412	0.0472290181895543	-0.396061154470014	-1.66308027529564	0	123	G3BP1;AFG3L1;CHD2;DDX17;DDX21;EIF4A2;DDX54;ALPL;HELZ2;TOR1B;TOR1A;PIF1;DHX58;DHX9;MCM2;DDX5;MORC2A;ATRX;INO80;MOV10;VCP;HSPA5;DDX41;ERCC3;VPS4A;DHX29;MCM6;RUVBL2;DDX39B;DDX6;DDX51;SPG7;VPS4B;WRN;RAD50;UPF1;DDX42;ENTPD7;DDX46;DHX57;FIGNL1;RUVBL1;RAD54L;DDX24;CHD8;MCM4;CHD9;CHD4;DHX33;CHD6
MF_cell_adhesion_molecule_binding%0050839	0.00170068027210884	0.0472290181895543	-0.501476066548275	-1.73392303542206	0	41	TGFBI;SHTN1;ITGB7;ITGA4;CADM1;ITGB1;PTPN11;FGFR1;NECTIN1;PTPN6;CD226;ITGAL;ITGB2;PIRB
MF_SH3_domain_binding%0017124	0.00152439024390244	0.0472290181895543	-0.470262353851416	-1.92062273245832	0	96	SH3BP1;EVL;ADAM19;HCLS1;VASP;PTPN22;NCKIPSD;CYBA;INPP5D;LYN;USP8;WIPF1;PTPN6;GRB2;RUFY1;ARHGAP1;EPS15;WASF2;WAS;CD2AP;UVRAG;ELMO1;ARHGAP27;OSTF1;NCF1;SH3BGRL;GPX1;MICAL1;PICALM;SYNJ1;ELMO2;ILK;ARHGAP17;KHDRBS1;ABL1;ZFP384;MVB12A;ARHGAP31;CASP9;CIT;PLSCR3;AKAP5;CNTNAP1;DNM2
MF_actin_filament_binding%0051015	0.00143266475644699	0.0472290181895543	-0.437998857237907	-1.89258812302869	0	162	CNN2;CORO1A;LCP1;MYO1F;SHTN1;CORO1B;ACTR3;WDR1;COTL1;ARPC2;HCLS1;AIF1;MYO1G;ARPC5;DBN1;ARPC1B;CFL1;HIP1;PPP1R9B;GSN;EEF2;TPM4;MARCKS;DBNL;MYO6;ACTR2;TWF2;FLII;ACTN1;ARPC4;CTNNA1;IQGAP1;TRPV4;CAPZA2;TAGLN2;MYO9B;ARPC3;CD2AP;CAPZB;FMNL1;TPM3;LASP1;MPRIP;MYO18A;ADD1;CORO1C;MARCKSL1;FMNL2;MYH7B;ABI3;MYO1C;TRIOBP;SYNE1;VCL;GAS2L1;LIMA1;SIPA1L1;KLHL17;ABL1;MYO5A;PHPT1;CAPZA1
MF_metalloaminopeptidase_activity%0070006	0.00180831826401447	0.0472290181895543	-0.713992885389386	-1.96900902122004	0	15	RNPEP;ERAP1;ANPEP;XPNPEP1;RNPEPL1;NPEPL1
MF_structural_constituent_of_ribosome%0003735	0.00139275766016713	0.0472290181895543	-0.49566728298575	-2.14580360285286	0	152	RPS2;RPS4X;RPL12;RPL29;RPSA;RPL13;RPL3;RPL8;RPLP0;RPL10A;RPL10;RPS6;RPS20;RPL32;RPS8;RPS17;RPL6;RPS9;RPS15;RPL7A;RPL28;RPS11;RPL23A;RPS7;RPL5;RPL31;RPL11;RPLP1;RPL18;RPL41;FAU;RPL39;RPS26;RPS12;RPS18;RPL35;RPL14;RPS10;RPL23;RPL13A;RPL37A;RPS28;RPS15A;RPL27;RPL17;RPL36;MRPS34;RPS19;RPS3A1;RPL38;RPS13;RPL7;RPL4;MRPS25;RPL21;RPL22;RPS27A;RPS25;RPL24;RPL7L1;UBA52;RPL27A;RPS29;MRPS21;RPL15;MRPS15;RPLP…
MF_phosphatidylinositol_phosphate_binding%1901981	0.00177619893428064	0.0472290181895543	-0.631960403166717	-1.89113626113223	0	21	FGD2;SNX22;NLRP3;ANKFY1;PLEKHN1;DENND1C;PHLDA1;DENND1B;SNX20
MF_pattern_recognition_receptor_activity%0038187	0.00175746924428823	0.0472290181895543	-0.677240261863654	-2.08510117821839	0	24	TLR3;TRIM30A;TRIM30D;NLRP1B;CLEC4A2;CLEC12A;CLEC4B1;TRIM12A;NOD2;TRIM5;NLRP1A;TLR9;ASGR2;DHX16
MF_MHC_class_I_protein_binding%0042288	0.00174520069808028	0.0472290181895543	-0.625869986524526	-1.92311747607923	0	23	TAP2;TAP1;H2-K1;H2-D1;H2-T23;PIRB;PDIA3;H2-T22;VCP;H2-Q6;KLRK1;DERL1;H2-M5
MF_peptide_antigen_binding%0042605	0.00173913043478261	0.0472290181895543	-0.780837317863722	-2.48884278557592	0	27	H2-AA;H2-AB1;H2-EB1;H2-DMA;H2-DMB1;FCGRT;TAPBP;TAP2;TAP1;H2-K1;H2-D1;H2-T23;H2-DMB2;B2M;DHCR24;H2-M3;H2-OB;H2-T22;H2-T24
MF_ubiquitin-like_protein_ligase_binding%0044389	0.00177619893428064	0.0472290181895543	-0.679786421883582	-2.03425522518098	0	21	TLR3;ITCH;STAT2;STAT1;DTX3L;PARP9;SUMO3;PRR7;VCP;XBP1;UBE2C;SUMO1
MF_ubiquitin-specific_protease_binding%1990381	0.00180831826401447	0.0472290181895543	-0.663853155175349	-1.83073652140495	0	15	RAD23A;PARK7;SYVN1;VCP;PTEN;SUMO1;DERL1;BAG6;SART3
KEGG_Chemical_carcinogenesis%mmu05204	0.0137299771167048	0.0472921434019832	0.504179881670061	1.5932019421867	5	21	EPHX1;GSTT1;CYP1B1;GSTM1;GSTM5;GSTT3;GSTO1;MGST1;GSTM2;MGST3;GSTT4;GSTP1;CBR1;GSTK1;PTGS2;GSTM4;GSTT2
KEGG_AGE-RAGE_signaling_pathway_in_diabetic_complications%mmu04933	0.0140625	0.0478467987804878	-0.374028400680505	-1.46664378978737	8	79	PLCB2;PLCG2;CCND1;JAK2;TGFB1;PRKCD;NFATC1;NFKB1;AKT1;PIK3CD;STAT1;RAC1;PIK3R2;CYBB;MAPK14;CDC42;NRAS;AKT2;PLCB4;CDK4;COL4A1;PIK3R1;DIAPH1;PLCB3
KEGG_Chronic_myeloid_leukemia%mmu05220	0.0142405063291139	0.0478686899496721	-0.384603712394488	-1.48823397857163	8	73	MYC;CCND1;TGFB1;RUNX1;NFKB1;CHUK;PTPN11;AKT1;PIK3CD;GRB2;IKBKB;BAK1;SHC1;PIK3R2;NFKBIA;NRAS;AKT2;HDAC1;CDK4;CTBP1;PIK3R1
KEGG_Morphine_addiction%mmu05032	0.0146579804560261	0.0486854350860866	-0.469765608335794	-1.64622183840701	8	45	GNAI2;PDE1B;GNG2;GNB2;GRK6;ARRB1;ADCY7;GNG10;PRKACA;GRK3;GNB1;PRKCG;GRK5;ARRB2;PDE4D;GNAI3;PDE8B;PRKCB;GNGT2;PDE4A
RA_Collagen_degradation%R-MMU-1442490	0.00422832980972516	0.0506698187549251	0.665764150716748	2.0627408771292	1	21	CTSL;MMP15;CTSD;COL5A1;MMP13;MMP10;FURIN;COL5A3;COL6A1;CTSB;COL7A1;MMP12;COL12A1;COL1A2;COL6A2
RA_WNT_ligand_biogenesis_and_trafficking%R-MMU-3238698	0.00425531914893617	0.0506698187549251	0.711781714920355	1.9904475808926	1	15	WNT9A;WNT11;WNT3;WLS;WNT4;WNT7B;VPS29;WNT7A;WNT2B;TMED5;WNT1;WNT5B
KEGG_Toll-like_receptor_signaling_pathway%mmu04620	0.0157728706624606	0.0511701269165872	-0.379545572374859	-1.47311398450129	9	74	TLR3;IRF5;NFKB1;FOS;CHUK;AKT1;MAP2K6;PIK3CD;IKBKB;STAT1;CD86;RAC1;IRAK1;TAB2;PIK3R2;NFKBIA;MAPK14;IFNAR1;AKT2;IFNAR2;TLR9;PIK3R1;IRAK4;MAP2K2
KEGG_Glucagon_signaling_pathway%mmu04922	0.0157728706624606	0.0511701269165872	-0.388239266597978	-1.49982422534451	9	71	PLCB2;PYGB;PFKP;AKT1;CREB1;SIK1;PPP3CB;PHKB;GYS1;PRKACA;AKT2;PHKG2;PLCB4;PHKA2;PLCB3;CRTC2;CPT1A;GNAQ;ACACA;PPP4C;PRKAB2;CREB3;PFKL;PRMT1;CAMK2G;PGAM1
MF_chemokine_activity%0008009	0.00228310502283105	0.0519906323185012	0.629403909009021	1.88982266177106	0	18	CCL22;CCL3;CXCL10;CCL5;CXCL2;CCL4;CX3CL1;CXCL12;CCL9
MF_heparin_binding%0008201	0.00276243093922652	0.0519906323185012	0.419117217994933	1.76863127897813	0	78	SERPINE2;LIPG;NRP2;CXCL10;APLP1;VEGFA;CCL5;THBS1;SMOC1;COL5A1;FURIN;COL5A3;TGFBR3;FGFRL1;PTPRF;APLP2;HBEGF;SELP;SLIT1;LPL;FBN1;NAV2;LAMC2;FGFR2;BMP7;ADAMTS8;NDNF;FGF9;FBLN7;PCOLCE2;ADGRG1;ADAMTS1;PLA2G5;CCL2;RTN4R;TNXB;PLA2G2D;CRISPLD2
MF_lipid_binding%0008289	0.00445103857566766	0.0519906323185012	-0.393819161141804	-1.62025203456692	2	101	UNC119;UNC119B;ANXA6;FERMT3;FNBP1;CD36;EPN1;APOL10B;GLTP;MBP;ESYT1;PLEKHA2;PITPNA;TRPV4;IQSEC1;RUFY1;DGKG;HCK;HMGB2;SCARB1;BIN3;TARDBP;GRK5;OSBPL3;STARD9;PLEKHA1;VCP;MARK2;MVB12A;VAMP2;PEBP1;APOL7C;PSD4;AP2M1;ACOT11;PACSIN2
MF_cytokine_activity%0005125	0.00272479564032698	0.0519906323185012	0.419814704589294	1.7289246989255	0	69	SPP1;IL1A;CSF1;VEGFA;IL1RN;LIF;WNT9A;WNT11;CRLF1;BMP1;IL10;INHBB;IL6;WNT3;WNT4;TNFSF9;TSLP;WNT7B;BMP7;CSF2;AIMP1;IFNB1;WNT7A;WNT2B;FAM3C;EDN1;BMP6;CCL2;CLCF1;TNF;WNT1;TNFSF15;GDF7;WNT5B;TNFSF4;GDF6;IL12B;IL33;TNFSF8;CMTM8;IL23A;INHBA
MF_double-stranded_DNA_binding%0003690	0.00441826215022091	0.0519906323185012	-0.366836249439358	-1.53909682041744	2	122	MYC;H1F0;MNDAL;RBCK1;NFKB1;FOS;NLRP1B;HNRNPU;TREX1;IFI203;JDP2;STAT1;ARID4A;HMGB2;CREB1;JUND;TARDBP;DHX9;LMNB1;PURA;NLRP1A;PPARG;CAMTA2;ZMYND11;KLF6;IFI205;FOSB;TOP1;IFI211;POLA1;IFI209;SPRTN;CGGBP1;PAX6;RFC1;RAD50;USF1;NR3C1;REXO4;MEN1;CRY1;POLG2;LSM14A;BANF1;RELA;NUCKS1;PRKDC;HNRNPK;PURB;SP1;MAU2
MF_phosphatidylinositol-3-phosphate_phosphatase_activity%0004438	0.00361663652802893	0.0519906323185012	-0.648660053702683	-1.78883784920225	1	15	MTMR14;MTMR4;MTMR1;MTMR12;SYNJ1;PTEN;MTMR2;FIG4;MTMR3
MF_frizzled_binding%0005109	0.00468384074941452	0.0519906323185012	0.535891078804073	1.79254327906071	1	27	RYK;MAGI3;ZNRF3;WNT9A;WNT11;BAMBI;WNT3;WNT4;WNT7B;DVL2;WNT7A;WNT2B;WNT1;WNT5B
MF_GPI-linked_ephrin_receptor_activity%0005004	0.00466200466200466	0.0519906323185012	0.545127808702631	1.84816439067278	1	28	EPHB4;FGFR3;TYRO3;RET;DDR1;FLT1;NTRK1;ERBB2;EGFR;PDGFRA;EPHB2;FGFR2;NTRK2;IGF1R;EPHB3;EPHA8;TEK;KDR;FLT4
MF_transmembrane-ephrin_receptor_activity%0005005	0.00464037122969838	0.0519906323185012	0.529674748283799	1.82201572095883	1	29	EPHB4;FGFR3;TYRO3;RET;DDR1;FLT1;NTRK1;ERBB2;EGFR;PDGFRA;EPHB2;FGFR2;NTRK2;IGF1R;EPHB3;EPHA8;TEK;KDR;FLT4
MF_fibroblast_growth_factor_receptor_activity%0005007	0.00464037122969838	0.0519906323185012	0.554360453937229	1.90693149980093	1	29	EPHB4;FGFR3;TYRO3;RET;DDR1;FLT1;NTRK1;FGFRL1;ERBB2;EGFR;PDGFRA;EPHB2;FGFR2;NTRK2;IGF1R;EPHB3;EPHA8;TEK;KDR;FLT4
MF_hepatocyte_growth_factor_receptor_activity%0005008	0.00466200466200466	0.0519906323185012	0.545127808702631	1.84816439067278	1	28	EPHB4;FGFR3;TYRO3;RET;DDR1;FLT1;NTRK1;ERBB2;EGFR;PDGFRA;EPHB2;FGFR2;NTRK2;IGF1R;EPHB3;EPHA8;TEK;KDR;FLT4
MF_insulin_receptor_activity%0005009	0.00466200466200466	0.0519906323185012	0.545127808702631	1.84816439067278	1	28	EPHB4;FGFR3;TYRO3;RET;DDR1;FLT1;NTRK1;ERBB2;EGFR;PDGFRA;EPHB2;FGFR2;NTRK2;IGF1R;EPHB3;EPHA8;TEK;KDR;FLT4
MF_insulin-like_growth_factor_receptor_activity%0005010	0.00466200466200466	0.0519906323185012	0.545127808702631	1.84816439067278	1	28	EPHB4;FGFR3;TYRO3;RET;DDR1;FLT1;NTRK1;ERBB2;EGFR;PDGFRA;EPHB2;FGFR2;NTRK2;IGF1R;EPHB3;EPHA8;TEK;KDR;FLT4
MF_macrophage_colony-stimulating_factor_receptor_activity%0005011	0.00466200466200466	0.0519906323185012	0.545127808702631	1.84816439067278	1	28	EPHB4;FGFR3;TYRO3;RET;DDR1;FLT1;NTRK1;ERBB2;EGFR;PDGFRA;EPHB2;FGFR2;NTRK2;IGF1R;EPHB3;EPHA8;TEK;KDR;FLT4
MF_platelet-derived_growth_factor_alpha-receptor_activity%0005018	0.00466200466200466	0.0519906323185012	0.545127808702631	1.84816439067278	1	28	EPHB4;FGFR3;TYRO3;RET;DDR1;FLT1;NTRK1;ERBB2;EGFR;PDGFRA;EPHB2;FGFR2;NTRK2;IGF1R;EPHB3;EPHA8;TEK;KDR;FLT4
MF_platelet-derived_growth_factor_beta-receptor_activity%0005019	0.00466200466200466	0.0519906323185012	0.545127808702631	1.84816439067278	1	28	EPHB4;FGFR3;TYRO3;RET;DDR1;FLT1;NTRK1;ERBB2;EGFR;PDGFRA;EPHB2;FGFR2;NTRK2;IGF1R;EPHB3;EPHA8;TEK;KDR;FLT4
MF_stem_cell_factor_receptor_activity%0005020	0.00466200466200466	0.0519906323185012	0.545127808702631	1.84816439067278	1	28	EPHB4;FGFR3;TYRO3;RET;DDR1;FLT1;NTRK1;ERBB2;EGFR;PDGFRA;EPHB2;FGFR2;NTRK2;IGF1R;EPHB3;EPHA8;TEK;KDR;FLT4
MF_vascular_endothelial_growth_factor_receptor_activity%0005021	0.0046189376443418	0.0519906323185012	0.511849909366252	1.76747060782595	1	30	EPHB4;FGFR3;TYRO3;NRP2;RET;DDR1;FLT1;NTRK1;ERBB2;EGFR;PDGFRA;EPHB2;FGFR2;NTRK2;IGF1R;EPHB3;EPHA8;TEK;KDR;FLT4
MF_boss_receptor_activity%0008288	0.00466200466200466	0.0519906323185012	0.545127808702631	1.84816439067278	1	28	EPHB4;FGFR3;TYRO3;RET;DDR1;FLT1;NTRK1;ERBB2;EGFR;PDGFRA;EPHB2;FGFR2;NTRK2;IGF1R;EPHB3;EPHA8;TEK;KDR;FLT4
MF_placental_growth_factor_receptor_activity%0036332	0.00466200466200466	0.0519906323185012	0.545127808702631	1.84816439067278	1	28	EPHB4;FGFR3;TYRO3;RET;DDR1;FLT1;NTRK1;ERBB2;EGFR;PDGFRA;EPHB2;FGFR2;NTRK2;IGF1R;EPHB3;EPHA8;TEK;KDR;FLT4
MF_protein_tyrosine_kinase_collagen_receptor_activity%0038062	0.00466200466200466	0.0519906323185012	0.545127808702631	1.84816439067278	1	28	EPHB4;FGFR3;TYRO3;RET;DDR1;FLT1;NTRK1;ERBB2;EGFR;PDGFRA;EPHB2;FGFR2;NTRK2;IGF1R;EPHB3;EPHA8;TEK;KDR;FLT4
MF_brain-derived_neurotrophic_factor_receptor_activity%0060175	0.00466200466200466	0.0519906323185012	0.545127808702631	1.84816439067278	1	28	EPHB4;FGFR3;TYRO3;RET;DDR1;FLT1;NTRK1;ERBB2;EGFR;PDGFRA;EPHB2;FGFR2;NTRK2;IGF1R;EPHB3;EPHA8;TEK;KDR;FLT4
MF_transmembrane_receptor_protein_tyrosine_kinase_activity%0004714	0.00218340611353712	0.0519906323185012	0.631176706052297	1.99878039630916	0	20	EPHB4;TYRO3;RET;RYK;FLT1;NTRK1;PTK7;ERBB2;EGFR;PDGFRA;NTRK2
KEGG_Focal_adhesion%mmu04510	0.0166666666666667	0.0528409090909091	-0.314642972276644	-1.36253225308194	11	153	ACTB;ACTG1;PARVG;MYL12B;ZYX;CCND1;ITGB7;ITGA4;VASP;VAV3;MYL12A;ITGB1;ACTN1;PIP5K1C;AKT1;PXN;PIK3CD;GRB2;PAK2;SHC1;RAPGEF1;PAK1;RAC1;PIK3R2;VAV1;CDC42;CCND2;AKT2;PRKCG;BIRC3;ITGA2B;COL4A1;PIK3R1;ILK;PARVB;DIAPH1;PPP1CA;VCL;RAC2;PTEN;ROCK1
KEGG_Carbohydrate_digestion_and_absorption%mmu04973	0.0166112956810631	0.0528409090909091	-0.532421063784626	-1.64776819259623	9	25	PLCB2;ATP1B3;ATP1A1;AKT1;PIK3CD;PIK3R2;HK3;AKT2;PLCB4;PIK3R1;PLCB3
KEGG_Apelin_signaling_pathway%mmu04371	0.0169230769230769	0.0530509939498704	-0.356598684086623	-1.43111627422098	10	95	PLCB2;GNAI2;CCND1;GNG2;GNB2;PIK3CG;RYR1;MTOR;LIPE;AKT1;PIK3R5;PIK3R6;ADCY7;GNG10;RPS6;NRAS;PRKACA;AKT2;GNB1;PLCB4;MAP1LC3B;SPHK2;CDH1;PLCB3;MAP2K2;MEF2A;GNAQ;GNAI3;RRAS;RPS6KB2;PRKAB2;BECN1;SLC8A1;GNA13
KEGG_Ferroptosis%mmu04216	0.017632241813602	0.0546599496221663	0.447437158976616	1.58324775511791	6	34	SLC3A2;SLC39A14;HMOX1;TFRC;GCLC;GSS;ACSL1;SAT1;PRNP;STEAP3;SLC11A2;SLC7A11;SLC39A8;ALOX15;TRP53
KEGG_Estrogen_signaling_pathway%mmu04915	0.0187207488299532	0.0573965815775488	-0.365587279740016	-1.44520492261284	11	85	MMP9;PLCB2;GNAI2;PRKCD;NCOA3;FOS;AKT1;PIK3CD;GRB2;HSP90B1;ADCY7;SHC1;RARA;CREB1;PIK3R2;NRAS;PRKACA;AKT2;PLCB4;PIK3R1;ATF6B;PLCB3;MAP2K2;GNAQ;HSP90AB1;GNAI3
RA_Antigen_processing-Cross_presentation%R-MMU-1236975	0.00500834724540902	0.0585521323417818	-0.474447498710962	-1.71574516323197	2	52	CD36;TAPBP;TAP2;TAP1;H2-K1;CYBA;PSME1;H2-T23;B2M;CYBB;CALR;H2-M3;PDIA3;H2-T22
KEGG_Oxidative_phosphorylation%mmu00190	0.0199430199430199	0.060479375696767	0.329749226527456	1.4530735455556	6	91	ATP6V0A1;ATP6V1E1;ATP6V1H;ATP6V1C1;COX11;ATP6V0D2;ATP6V1D;ATP6V1A;COX17;NDUFV1;UQCRFS1;NDUFB6;NDUFA5;ATP12A;NDUFB4;COX8A;NDUFS2;UQCR10;CYCS;ATP6V1C2;ATP6V0C;COX10;PPA1;CYC1;ATP6V0A4;NDUFA4;COX5B;SDHC;NDUFA8;NDUFB3;NDUFS3;NDUFB9;ATP6V1B2;UQCRC2;COX7A2;ATP6V1F;COX6B1;UQCRH;NDUFV2;NDUFA9;COX6A1
CC_postsynaptic_cytosol%0099524	0.00511073253833049	0.0633730834752981	-0.493734748300442	-1.70247193401739	2	41	DBN1;PRKCD;MTOR;HNRNPA2B1;ALDOC;FUS;KIF5A;OGT;SUMO3;PRKCG;SENP5;PLCB3;PTEN;SENP6;GNAQ;SUMO1
KEGG_Hematopoietic_cell_lineage%mmu04640	0.0212071778140294	0.0636215334420881	-0.42752368327489	-1.53485560108121	12	49	H2-AA;H2-AB1;H2-EB1;H2-DMA;H2-DMB1;CD36;ITGA4;ANPEP;IL1R2;H2-DMB2;CD8A;CSF2RA;H2-OB;CD24A;IL6RA;ITGA2B
RA_Interleukin_receptor_SHC_signaling%R-MMU-912526	0.0056390977443609	0.0647489258861439	-0.691924584004822	-1.89575103957025	2	15	JAK2;INPP5D;PTPN6;PIK3CD;GRB2;PIK3R2;PIK3R1
KEGG_Adipocytokine_signaling_pathway%mmu04920	0.0224719101123596	0.0666985417164714	-0.425552114742181	-1.54758505576972	13	51	CD36;ACSL5;JAK2;NFKB1;CHUK;PTPN11;MTOR;AKT1;IKBKB;NFKBIE;NFKBIA;ADIPOR2;CAMKK2;AKT2;TRADD
BP_male_meiosis_I%0007141	0.00226244343891403	0.0676125335058693	0.717370451960827	2.07014990942489	0	16	MYBL1;HSPA2;UBB;SIAH1A;FOXJ3;ING2;RAD51C;BRDT;ZSCAN21
BP_defense_response_to_Gram-positive_bacterium%0050830	0.0016	0.0676125335058693	-0.528298329416359	-1.95194152794004	0	55	RNASE6;LYZ2;MYO1F;CD36;H2-T23;NLRP3;SCD1;B2M;HCK;GBP9;HMGB2;NCF1;CARD9;NOD2;FAU;RPL39;TNFRSF14;GSDMD;APP;TNFAIP8;KLRK1;LYZ1;SEH1L;MYD88;IL18
BP_homologous_chromosome_pairing_at_meiosis%0007129	0.00228310502283105	0.0676125335058693	0.6319304634833	1.89740879181148	0	18	CCNE1;ZCWPW1;CCNE2;SUN1;NDC1;MND1;TEX15;BRIP1;TEX19.1
BP_mRNA_processing%0006397	0.00138504155124654	0.0676125335058693	-0.363707117137483	-1.60615430796832	0	189	LGALS3;SRSF5;SFPQ;HNRNPU;PRPF38B;HNRNPA2B1;C1QBP;THRAP3;RBMXL1;PRPF18;ADAR;SRSF2;SRSF7;IVNS1ABP;PRKACA;YBX1;PTBP3;TARDBP;HNRNPA3;PCBP1;RBBP6;SRSF9;NSUN2;SRSF4;ACIN1;PTCD2;TIA1;SRRT;RBMX;ARB2A;KHDRBS1;SRSF3;PAN3;KHSRP;TRA2A;PTBP1;PHRF1;SUGP2;SCAF4;HNRNPF;CPSF1;CPSF6;PCIF1;SYMPK;RBM47;PAN2;HNRNPLL;CD2BP2;TCERG1;RPUSD4;PUS7;ARGLU1;SNRPA;RBM25;ARL6IP4;SCAF1;THOC6;PNN;RBM39;HNRNPH1;CPSF4;THOC2;TSEN54;…
BP_RNA_splicing%0008380	0.00143061516452074	0.0676125335058693	-0.43131640624274	-1.8466365568564	0	143	MBNL1;LGALS3;SRSF5;SFPQ;HNRNPU;PRPF38B;C1QBP;THRAP3;RBMXL1;FUS;PRPF18;SRSF2;SRSF7;IVNS1ABP;YBX1;PTBP3;TARDBP;HNRNPA3;SRSF1;SRSF9;SRSF4;ACIN1;HNRNPA1;TIA1;RBMX;ARB2A;SRSF3;KHSRP;TRA2A;PTBP1;SUGP2;HNRNPF;RSRC1;DDX39B;RBM47;LUC7L3;CD2BP2;TCERG1;RPUSD4;PUS7;PRMT1;ARGLU1;SNRPA;RBM25;ARL6IP4;SCAF1;THOC6;PNN;RBM39;HNRNPH1;SCAF11;THOC2;NONO;LARP7;AKAP17B;PUS1;HNRNPK;PRPF39;WTAP;RBM15B;CLASRP;ALYREF;SNRNP…
BP_positive_regulation_of_type_I_interferon_production%0032481	0.00175131348511384	0.0676125335058693	-0.587345083118108	-1.92951202660243	0	31	TLR3;IRF5;PLCG2;PTPN22;TRAF3IP3;G3BP1;CLEC12A;IRAK1;IRF1;DHX58;SYK;MYD88;ZC3HAV1;TICAM1;IRF7
BP_defense_response_to_virus%0051607	0.00140449438202247	0.0676125335058693	-0.41346067850302	-1.79308476513029	0	158	TLR3;UNC93B1;RNASE6;ITGAX;IFNGR1;IRF5;MNDAL;ITCH;OAS3;SAMHD1;G3BP1;APOBEC3;NLRP3;NLRP1B;CHUK;DDX17;TREX1;ZNFX1;DDX21;IFI203;STAT2;CD8A;STAT1;DTX3L;CD86;ADAR;PARP9;SLFN8;IFITM6;CARD9;IFNAR1;IFNAR2;IRF1;DHX58;OASL2;UNC13D;IRF2;OASL1;NLRP1A;SETD2;ZMYND11;TLR9;PCBP2;AGBL5;PTPRC;IFNGR2;MOV10;DDX41;EIF2AK4;IFI209;SERINC3;BECN1;MYD88;ZC3HAV1;CRCP;IL10RB;IFITM3;TICAM1;IRF7;TRIM41;TAGAP;CD40;MX2;OAS2;BST2…
BP_chromatin_looping%0140588	0.00145772594752187	0.0676125335058693	-0.400630333020943	-1.69083948372158	0	127	G3BP1;AFG3L1;CHD2;DDX17;DDX21;EIF4A2;DDX54;ALPL;HELZ2;TOR1B;TOR1A;PIF1;DHX58;DHX9;MCM2;DDX5;MORC2A;ATRX;PCBP2;INO80;MOV10;VCP;HSPA5;DDX41;ERCC3;VPS4A;DHX29;MCM6;RUVBL2;DDX39B;DDX6;DDX51;SPG7;VPS4B;WRN;RAD50;BRD2;UPF1;DDX42;ENTPD7;DDX46;DHX57;FIGNL1;RUVBL1;RAD54L;DDX24;CHD8;MCM4;CHD9;CHD4;DHX33;CHD6
BP_protein_localization_to_lysosome%0061462	0.00180831826401447	0.0676125335058693	-0.683842078475639	-1.88586083861896	0	15	LAPTM5;GLMP;RRAGC;RRAGA;GGA3;CD81;SZT2;SH3BP4;RTN4
BP_phagocytosis%0006909	0.0016025641025641	0.0676125335058693	-0.505681476414027	-1.88342079165814	0	58	IRF8;PLD4;CNN2;CORO1A;MYO1G;P2RY6;NCF2;CDC42SE1;ITGB1;LDLR;PIP5K1C;ITGAL;HCK;ELMO1;VAV1;NOD2;UNC13D;CORO1C;NCF4;ABCA7;ELMO2;CD302;ABL1;EIF2AK1;LRP1;CDC42SE2;MYD88;ITGAM;TM9SF4;DNM2;ABR
BP_endocytic_recycling%0032456	0.0016	0.0676125335058693	-0.482367414211893	-1.7712664044011	0	53	RAB8A;RAB35;SNX17;EPS15;DENND1C;CCDC93;RAB8B;VPS51;CMTM6;MICALL1;GGA3;RAB11FIP4;VPS53;DENND1B;ANKRD27;ARF6;STX16;MICALL2;RAB12;HGS;SNX4;VTI1A;SNF8;VAMP4;VPS39;SNX12;EPG5;RAB11B;STX6
BP_regulation_of_MAPK_cascade%0043408	0.00175438596491228	0.0676125335058693	-0.554367005197882	-1.8400678610514	0	34	PSAP;SLA;PIK3AP1;PTPN11;STK4;GRB2;TAOK3;PAK2;VRK2;PAK1;CD24A;LBH
BP_positive_regulation_of_synapse_assembly%0051965	0.00233644859813084	0.0676125335058693	0.477394183515851	1.70761128345922	0	35	IL1RAP;STAU2;FLRT2;NTRK1;CBLN1;FLRT1;CLSTN3;ADGRB2;TPBG;EPHB2;ADGRL3;ADGRL2;AMIGO2;NTRK2;IQSEC2;EFNA5;WNT7A;AMIGO1;CLSTN1;ST8SIA2
BP_osteoblast_differentiation%0001649	0.00274725274725275	0.0676125335058693	0.403067833606261	1.65240140730178	0	67	SPP1;FOSL2;CCL3;FHL2;IGFBP2;IGF2;WWTR1;GJA1;RUNX2;WNT11;TGFBR3;HDAC5;IFT80;GLIS1;BMPR1A;SMO;TWIST2;WNT7B;SMAD5;SMAD3;SHOX2;FGF9;LEF1;CREB3L1;BMP6;ENPP1;TRP53INP2;ACTN3;SNAI2;CTNNB1;PENK;ASF1A;CHRD;TWIST1;GPNMB;H3F3B;SOX8;MAPK11;FTO
BP_bone_mineralization%0030282	0.00248756218905473	0.0676125335058693	0.492335239892703	1.86601718827892	0	47	SPP1;FGFR3;FOSL2;MTSS1;DUOX2;LTBP3;MMP13;PHOSPHO1;RUNX2;WNT11;TMEM38B;COL6A1;ALOX15;PRICKLE1;FGFR2;EIF2AK3;ENPP1;PTH1R;SMPD3;PTHLH;COL1A2
BP_somitogenesis%0001756	0.00232018561484919	0.0676125335058693	0.490018806039665	1.77262747259001	0	36	NCKAP1;ZEB2;DLL1;FOXF1;MESP2;LFNG;SEMA3C;XRCC2;TRP53;FOXC1;BMPR1A;EPB41L5;TCF15;SMAD3;LEF1;PPP2R3A;T
BP_endocytosis%0006897	0.00282885431400283	0.0676125335058693	-0.343475921637082	-1.4790824513628	1	148	MYO1F;UNC119;PPT1;FNBP1;MYO1G;EPN1;HIP1;NCKIPSD;DBNL;MYO6;PIK3CG;LDLR;FKBP15;LY75;RINL;ANKFY1;CREG1;RUFY1;ARRB1;HEATR5A;EPS15;WASF2;RAC1;DENND1C;NCL;CDC42;LRP5;CSNK1G2;SYNRG;NECAP2;LRRK2;EPS15L1;BIN3;MICALL1;NPC1;PICALM;ASGR2;MYO1C;APP;PSTPIP1;ARRB2;RIN2
BP_response_to_glucocorticoid%0051384	0.00238663484486874	0.0676125335058693	0.55194639475245	2.01989498294519	0	39	CTSL;SDC1;FOSL2;PTPRU;ASS1;IL1RN;IGFBP2;CXCL2;ACSBG1;CASP3;TYMS;IL10;IL6;ADM;ADAM9;PFKFB1;ANXA3;PDCD7;PCSK1;BMP6;FAS;ALAD;TNF;CPN1
BP_fibroblast_growth_factor_receptor_signaling_pathway%0008543	0.002710027100271	0.0676125335058693	0.467180790983141	1.9103502930302	0	64	EPHB4;FGFR3;TYRO3;RET;RHOD;FLRT2;DDR1;FLT1;NTRK1;FGFRL1;TBX2;FLRT1;IFT80;ERBB2;EGFR;CEP57;PDGFRA;EPHB2;WNT4;EXT1;FGFR2;FAT4;NTRK2;SHCBP1;FGF9;ENPP1;IGF1R;FGF15;EPHB3;EPHA8;TEK;KDR;CTNNB1;TRIM71;FLT4;CHRD;FGF3;FGF5;MST1R;FGF8;PRDM14;EPHA2;FGF16
BP_canonical_NF-kappaB_signal_transduction%0007249	0.00174216027874564	0.0676125335058693	-0.530430081743179	-1.77478070111997	0	35	CARD11;NFKB1;CHUK;AKT1;IKBKB;IRAK1;NFKBIA;MYO18A;IRAK2;IRF1;TRADD;TLR9;ABL1;ROCK1;RASSF2
BP_positive_regulation_of_osteoblast_differentiation%0045669	0.00258397932816537	0.0676125335058693	0.478920809854392	1.86510198724691	0	51	LMNA;FERMT2;SUCO;VEGFA;WWTR1;RUNX2;SCUBE3;CEBPA;JAG1;FBXO5;ACVR2A;IFI204;HEY1;IL6;WNT3;WNT4;BMPR1A;WNT7B;BMP7;SMAD5;CD276;CEBPB;YAP1;BMP6;NPPC;LRP3;FAM20C
BP_activation_of_innate_immune_response%0002218	0.00169779286926995	0.0676125335058693	-0.507084110708871	-1.76112235995648	0	42	MNDAL;TRIM30A;SFPQ;TRIM30D;NLRP1B;ZNFX1;IFI203;TRIM12A;NLRC4;CASP6;TRIM5;NLRP1A;TLR9;IFI205;RBM14;TOMM70A;IFI211;IFI209;TRIM12C
BP_extracellular_matrix_organization%0030198	0.00277777777777778	0.0676125335058693	0.361759534596334	1.55586178237439	0	83	MMP15;NID1;COL18A1;APLP1;SMOC1;MMP13;MMP10;COL27A1;COL5A3;COL2A1;OLFML2B;FBLN1;FOXF1;APLP2;B4GALT1;SLC39A8;PDGFRA;FOXF2;DMP1;MMP17;NR2E1;COL7A1;RECK;MMP12;ADAMTS8;NDNF;APBB2;APBB1;ADAMTS1;ADAMTS7;TNXB;TNF;COL1A2;CRISPLD2;MATN4
BP_energy_homeostasis%0097009	0.00240384615384615	0.0676125335058693	0.487335881983157	1.79596765491668	0	40	SQSTM1;IGF2BP2;NR4A3;UBB;DLL1;CEBPA;MAPK8;PRKAA2;MEX3C;FLCN;SLC35D3;COL6A1;NR1D2;TMEM18;PASK;METRNL;PPARGC1B;MFSD2A;PPARD;TSKU;ACACB
BP_insulin_receptor_signaling_pathway%0008286	0.00286532951289398	0.0676125335058693	0.358857022920259	1.54599551805717	0	85	EPHB4;FGFR3;TYRO3;SORBS1;HMGA1;RET;SLC39A14;BCAR1;IGF2;IRS2;DDR1;FLT1;NTRK1;RHOQ;COL6A1;ERBB2;EGFR;PDGFRA;BCAR3;CAV2;FOXO4;PDK4;EPHB2;FGFR2;NTRK2
BP_outflow_tract_morphogenesis%0003151	0.0025706940874036	0.0676125335058693	0.452961662326163	1.71952577393862	0	49	ZFPM1;VEGFA;THBS1;SIX1;WNT11;TGFBR3;TBX2;GATA4;TFAP2A;HEY2;HEY1;NKX2-5;SEMA3C;PRICKLE1;TBX20;BMPR1A;DVL2;NEDD4;NPY1R;FZD2;HES1
BP_regulation_of_heart_rate_by_cardiac_conduction%0086091	0.00228310502283105	0.0676125335058693	0.677472529902503	2.03415155421091	0	18	SRC;DSP;JUP;PKP2;KCNH2;SCN1B;CAV1;ANK2;ACE;SCN3B;SCN4B;DSG2;KCNJ5;TRPM4
BP_response_to_mechanical_stimulus%0009612	0.00234192037470726	0.0676125335058693	0.508144798424163	1.85278486981921	0	38	TNC;THBS1;IGFBP2;SRC;LRP11;MAPK8;P2RY1;GATA4;MAP1B;COL6A1;CAV1;MEIS2;PTK2B;ASNS;LCK;TUBA1A;FOSL1;SUN1
BP_ephrin_receptor_signaling_pathway%0048013	0.0025706940874036	0.0676125335058693	0.447341899209655	1.75368132452533	0	52	EPHB4;FGFR3;TYRO3;RET;EFNA3;DDR1;FLT1;NTRK1;CHN1;ERBB2;EGFR;PDGFRA;EPHB2;NGEF;EFNB1;EFNB2;FGFR2;NTRK2;SS18;EFNA5;EFNA1;IGF1R;DIAPH2;EPHB3;EPHA8;TEK;NCK1;KDR;CDK5R1;FLT4;EPHB6;CRK;MST1R;ANKS1B;EFNA2;EPHA2
BP_cytoplasmic_translation%0002181	0.00153139356814701	0.0676125335058693	-0.687669662275534	-2.76492768493983	0	85	RPS2;RPS4X;RPL12;RPL29;RPSA;RPL13;RPL3;RPL8;RPLP0;RPL10A;RPS6;RPS20;RPL32;RPS8;RPS17;RPL6;RPS9;RPS15;RPL7A;RPL28;RPS11;RPL23A;RPS7;RPL5;RPL31;RPL11;RPLP1;RPL18;RPL41;FAU;RPL39;RPS26;RPS12;RPS18;RPL35;RPL14;RPS10;RPL23;RPL13A;RPL37A;RPS28;RPS15A;RPL27;RPL17;RPL36;RPS19;RPL38;RPS13;RPL7;RPL4;RPL21;RPL22;RPS27A;RPS25;RPL24;UBA52;RPL27A;RPS29;RPL15;CKAP5;RPLP2;RPL35A;RPL30;RPS23;RPS3;RPS16;RPS24;RPL1…
BP_pattern_specification_process%0007389	0.00233100233100233	0.0676125335058693	0.586504357037804	2.04957322021962	0	32	SIX1;HEY2;ACVR2A;GRHL3;CDX2;SHH;LHX1;FST;BMPR1A;SMO;BMP7;SHROOM3;HES1;HOXD13;UNCX;TBX1;ALX4;CHRD;ACVR2B;SMAD2;NKX2-1;OSR2
BP_vascular_endothelial_growth_factor_signaling_pathway%0038084	0.00234192037470726	0.0676125335058693	0.49074190093293	1.78259184530925	0	37	EPHB4;FGFR3;TYRO3;NRP2;RET;VEGFA;DDR1;FLT1;NTRK1;ERBB2;EGFR;PGF;EPHB2;FOXC1;FGFR2;NTRK2;IGF1R;EPHB3;EPHA8;TEK;KDR;FLT4
BP_establishment_of_planar_polarity%0001736	0.00226244343891403	0.0676125335058693	0.636749892829497	1.83749934132953	0	16	CELSR1;PTK7;GRHL3;INTU;FAT4;DLG3;VANGL2;FZD6
BP_regulation_of_actin_filament_polymerization%0030833	0.00174825174825175	0.0676125335058693	-0.664297119239607	-2.10133271682037	0	26	CORO1A;COTL1;HCLS1;ARPC5;DBN1;PREX1;DBNL;PFN1;CYFIP2;ARHGAP18;ARPC3;FCHSD2;PIK3R2
BP_animal_organ_morphogenesis%0009887	0.00277777777777778	0.0676125335058693	0.43851273188023	1.88596328602186	0	83	NTN1;CXCR4;LAMB1;PBX3;IGF2;VDR;WNT11;DLL1;E2F5;JAG1;FOXF1;MEIS3;PDGFRA;MEIS2;MEGF9;FOXF2;WNT3;LHX4;PRICKLE1;EPHB2;PNPLA6;LAMA5;EFNB2;LAMC2;RDH10;FGFR2;BMP7;PRKAR1A;PDGFC;WNT7A;WNT2B;PAX9;IGF1R;TNF;WNT1;PAX7;LAMC1;SLC26A4;PDGFA;WNT5B;PRKAR1B;HSPG2;NTN4;NKX2-1;PBX4;LAMA3
BP_negative_regulation_of_mRNA_splicing,_via_spliceosome%0048025	0.00174520069808028	0.0676125335058693	-0.636787749860312	-1.9566646055515	0	23	HNRNPA2B1;C1QBP;RBMXL1;SRSF7;PTBP3;SRSF10;SRSF9;SRSF4;ACIN1;SFSWAP;PTBP1;SRSF6
BP_positive_regulation_of_interleukin-12_production%0032735	0.00175131348511384	0.0676125335058693	-0.55477113663768	-1.86453172779165	0	36	IRF8;TLR3;UNC93B1;CD36;PLCG2;LAPTM5;IL16;MAPK14;H2-M3;NOD2;IRF1;SCIMP;TLR9;SYK
BP_cellular_response_to_low-density_lipoprotein_particle_stimulus%0071404	0.00180831826401447	0.0676125335058693	-0.686116442623428	-1.8921329508713	0	15	CD36;SREBF2;HMGCS1;TGFB1;ITGB1;LDLR;ITGB2;NPC1;PPARG;SYK;CD81
BP_cell-cell_signaling%0007267	0.00241545893719807	0.0676125335058693	0.611964664673619	2.26854053193338	0	41	FGFR3;CCL3;PANX1;CCL5;GJB2;GJA1;PKP2;WNT11;DLL1;GATA4;WNT3;SHH;LHX1;WNT4;GJA4;FGFR2;LHX5;FJX1;AIMP1;GJC1;FGF9;WNT7A;WNT2B;FZD2;EDN1;GJB6;WNT1;BARX1;WNT5B;GJB3
BP_translation_at_presynapse%0140236	0.00165289256198347	0.0676125335058693	-0.716009948203224	-2.53107029305357	0	45	RPL12;RPL29;RPL13;RPL8;RPL10A;RPL10;RPL32;RPL6;RPL7A;RPL28;RPS11;RPL23A;RPL5;RPS26;RPS12;RPL35;RPL14;RPS10;RPL23;RPL13A;RPL37A;RPS28;RPS15A;RPL27;RPL17;RPL36;RPL38;RPL7;RPL4;RPL22;RPS27A;RPL24;UBA52;RPL27A;RPL15;RPLP2;RPL35A;RPS16;RPS24;RPL9;RPL37;RPL26
BP_translation_at_postsynapse%0140242	0.00165562913907285	0.0676125335058693	-0.716914993979694	-2.53597875124473	0	46	EEF2;RPL12;RPL29;RPL13;RPL8;RPL10A;RPL10;RPL32;RPL6;RPL7A;RPL28;RPS11;RPL23A;RPL5;RPS26;RPS12;RPL35;RPL14;RPS10;RPL23;RPL13A;RPL37A;RPS28;RPS15A;RPL27;RPL17;RPL36;RPL38;RPL7;RPL4;RPL22;RPS27A;RPL24;UBA52;RPL27A;RPL15;RPLP2;RPL35A;RPS16;RPS24;RPL9;RPL37;RPL26
BP_ossification%0001503	0.00266666666666667	0.0676125335058693	0.445902556797966	1.82880637629336	0	65	FOSL2;CSF1;SUCO;TAPT1;SORT1;CHRDL2;RUNX2;TMEM38B;COL2A1;MAPK8;BMP1;IFT80;COL6A1;ALOX15;DMP1;DHX36;EXT1;GRP;FOXC1;SMO;BMP7;SUN1;EIF2AK3;PPARGC1B;GFRA4;RSAD2;PAM16;BMP6;ENPP1;PTH1R;SMPD3;ADAMTS7;NPPC
BP_alternative_mRNA_splicing,_via_spliceosome%0000380	0.00173913043478261	0.0676125335058693	-0.661708428339011	-2.10913107038995	0	27	MBNL1;SFPQ;HNRNPU;DDX17;HNRNPUL1;RBM17;DHX9;DDX5;SRSF1;SRSF9;HNRNPA1;CDK13;HNRNPUL2;SFSWAP;HNRNPM;RSRC1;SRSF6
BP_collagen_fibril_organization%0030199	0.00231481481481482	0.0676125335058693	0.503704714140288	1.78966853308205	0	34	TGFBR1;ANXA2;COL5A1;P3H1;COL2A1;CYP1B1;COL6A1;LOXL4;PLOD1;ACAN;EXT1;FOXC1;MKX;PLOD3;CRTAP;ADAMTS7;TNXB;COL1A2
BP_antigen_processing_and_presentation_of_exogenous_peptide_antigen_via_MHC_class_II%0019886	0.00179533213644524	0.0676125335058693	-0.801463416204285	-2.26890666209152	0	17	H2-AA;H2-AB1;UNC93B1;CTSS;H2-EB1;H2-DMA;H2-DMB1;H2-DMB2;B2M;H2-OB;IFI30;LGMN
BP_canonical_Wnt_signaling_pathway%0060070	0.00279329608938548	0.0676125335058693	0.38829954327676	1.66336877004994	0	82	SDC1;TCF7;JUP;DACT1;FZD5;WNT9A;WNT11;CSNK1E;COL6A1;CAV1;FRAT2;SIAH1A;DIXDC1;WNT3;SHH;LATS2;GATA3;RECK;TCF7L1;WNT4;EXT1;FGFR2;WNT7B;DVL2;FOXD1;FGF9;LEF1;WNT7A;WNT2B;FZD2;EDN1;YAP1;FZD6;FZD4;DKKL1;WNT1;RAB5A;WNT5B;CTNNB1;SFRP5;PYGO1;KLF4;FZD8
BP_protein_targeting%0006605	0.00175131348511384	0.0676125335058693	-0.578512894132482	-1.94432546109739	0	36	AP1S3;MYO6;GIPC1;SYNGR2;OS9;PML;AP3D1;VPS51;AP4M1;AP3B1;RPL11;ZDHHC3;PAN3;YWHAG;YWHAE;YWHAB
BP_cholesterol_biosynthetic_process%0006695	0.00174825174825175	0.0676125335058693	-0.764257917844956	-2.41753293871709	0	26	FDPS;HMGCS1;MVD;CYP51;PMVK;LSS;NSDHL;HMGCR;SREBF1;INSIG1;TM7SF2;DHCR24;FDFT1;MSMO1;MVK;DHCR7;IDI1
BP_T_cell_activation%0042110	0.00165016501650165	0.0676125335058693	-0.507391860396263	-1.81342864630176	0	48	CORO1A;DPP4;CARD11;CD48;CD84;TGFB1;TNFAIP8L2;DCAF12;GRB2;DOCK2;SLAMF9;CD8A;CD86;WAS;HSH2D;VAV1;IFNAR1;SLAMF6;LAG3;DDOST
BP_epithelial_tube_branching_involved_in_lung_morphogenesis%0060441	0.00228310502283105	0.0676125335058693	0.692239304455135	2.07848967285203	0	18	CTSL;CTSD;KRAS;FOXA1;TBX2;FOXF1;HMGA2;TMEM67;SHH;EXT1;FGFR2;ESRP1
BP_B_cell_receptor_signaling_pathway%0050853	0.00175131348511384	0.0676125335058693	-0.594375343693689	-1.95260743119612	0	31	NFAM1;PLCG2;VAV3;LYN;NCKAP1L;NFKB1;PTPN6;GRB2;BTK;NFATC2;NFKBIA;SYK;PLEKHA1;PTPRC;SH2B2;ABL1;KLHL6;PRKCB;RFTN1
BP_glutathione_metabolic_process%0006749	0.00234192037470726	0.0676125335058693	0.469993038865898	1.70722279235122	0	37	GCLC;CTH;GSTT1;AAAS;GSR;SLC7A11;HAGH;GSTM1;HMGN5;GSTM5;ETHE1;GSTT3;ARL6IP5;SLC1A1;GSTZ1;GSTO1;MGST1;MMACHC;GSTM2;GSTT4;GSTP1;GCLM;GSTK1;GSTM4;NOX1;GSTT2
BP_lipopolysaccharide-mediated_signaling_pathway%0031663	0.00174520069808028	0.0676125335058693	-0.56491883024358	-1.86734208966738	0	32	CD180;SPI1;PLCG2;LY86;JAK2;PTPN22;LYN;AKT1;STAT1;IRAK1;NFKBIA;MAPK14;SCARB1;IRAK2
BP_response_to_X-ray%0010165	0.00224719101123596	0.0676125335058693	0.642922314836975	1.89932817599717	0	17	CDKN1A;PMAIP1;CASP3;LIG4;XRCC2;RAD51;TRP53;BLM;XRCC4
BP_regulation_of_stress_fiber_assembly%0051492	0.00180831826401447	0.0676125335058693	-0.707363635806271	-1.95072725329184	0	15	ACTG1;RAC1;WAS;PIK3R2;CDC42;PIK3R1
BP_antigen_processing_and_presentation%0019882	0.00173913043478261	0.0676125335058693	-0.689039633545689	-2.19624662102198	0	27	H2-AA;H2-AB1;UNC93B1;PSAP;H2-DMA;PSMB8;PSMB9;H2-DMB1;RAB32;H2-DMB2;RAB35;RAB8B;AP3D1;AP3B1
BP_triglyceride_biosynthetic_process%0019432	0.00226244343891403	0.0676125335058693	0.633310115921596	1.8275730140953	0	16	ACSL1;LPIN2;GK;LPL;LPIN1;DGAT2;GPAM;TMEM68;LPIN3;MOGAT2
BP_embryonic_skeletal_system_morphogenesis%0048704	0.00238663484486874	0.0676125335058693	0.471128573941055	1.72413526362913	0	39	SIX1;WNT9A;HOXB4;MDFI;SIX4;PRRX1;GSC;HOXB9;SATB2;MYCN;HOXB8;PRRX2;ALX4;SIX2;HSPG2;TWIST1;HOXB6;OSR2;DSCAML1;HOXC9;HOXA9;HOXA7;HOXB7
BP_embryonic_pattern_specification%0009880	0.00218340611353712	0.0676125335058693	0.681631098996933	2.15855697006165	0	20	PGAP1;TFAP2A;DISP1;MEIS3;MEIS2;CDX2;LHX1;EFNB1;FGFR2;BMP7;SMAD5;SIM2;SMAD3;SATB2
BP_anatomical_structure_morphogenesis%0009653	0.00233644859813084	0.0676125335058693	0.531854662196879	1.90241325447072	0	35	RET;EOMES;FOXA1;ATOH8;PDGFRA;FBN1;LHX1;FOXC1;SMAD5;FOXD1;SMAD3;GSC;T;FRAS1;HOXC13;FOXD2;FOXQ1;FOXL1;PITX1;SMAD2;ZFPM2;PITX2;FREM1;HOXA13;FOXC2;ARMC5;SMAD7
BP_cell_fate_commitment%0045165	0.00247524752475248	0.0676125335058693	0.534923627971132	1.99667612953157	0	43	GATA2;NEUROG2;SOX13;CASP3;WNT9A;WNT11;GATA4;HEY2;MITF;GFI1;PRDM1;NR2E1;WNT3;SHH;GATA3;WNT4;EXT1;FGFR2;WNT7B;WNT7A;WNT2B;HES1;TAL1;WNT1;GDF7;WNT5B;KDR;TEAD4;SMAD2;GAP43;SOX8;GATA6;FGF8
BP_multicellular_organism_development%0007275	0.00234192037470726	0.0676125335058693	0.493125882955701	1.79125152345183	0	37	EPHB4;FGFR3;TYRO3;RET;RYK;VDR;APAF1;DDR1;FLT1;NTRK1;ERBB2;EGFR;PDGFRA;HOXA10;ERBB3;FGFR2;NTRK2
BP_neuron_migration%0001764	0.00305810397553517	0.0678351184680299	0.366963230782934	1.61276894394366	0	102	NTN1;NR4A2;CXCR4;TYRO3;NRP2;ABI2;GATA2;EOMES;NEO1;NEUROG2;GJA1;LHX6;CXCL12;MAPK8;MDGA1;DDIT4;CCK;ROBO3;POU4F1;PEX5;GATA3;CEP85;TUBA1A;ADGRL3;MYH10;VAX1;NTRK2;MAPT;NDNF;TNN;FBXO45;APBB2;NR2F1;BAX;HSP90AA1;APBB1;ELP3;POMGNT2;SATB2;ACAP3;TRIM46;GAS6;CDK5R1;CTNNB1;MNX1;TUBB2B;ULK1;CDKL5;MATN2;NKX2-1;TWIST1;CRK;FKTN;MARK1;PITX2;CDK5R2
BP_cellular_response_to_calcium_ion%0071277	0.0032	0.0678351184680299	-0.432305715502847	-1.62832592439613	1	61	ALOX5AP;PLCG2;SLC25A24;RASA4;NFATC1;CPNE2;FOS;RYR1;IQGAP1;FUS;NFATC2;ADD1;CPNE3;JUND;NFATC3;MICU2;SLC25A23;ITPKB;LGMN;FOSB;CLIC4;MEF2A
BP_mRNA_splice_site_recognition%0006376	0.00361663652802893	0.0678351184680299	-0.659983383826994	-1.82006468580142	1	15	MBNL1;CELF2;SRSF10;LUC7L2;RBMX;SRSF6;LUC7L3;YTHDC1
BP_positive_regulation_of_T_cell_differentiation%0045582	0.00350262697022767	0.0678351184680299	-0.567920909344503	-1.86570085667824	1	31	H2-AA;ACTB;H2-DMA;CYLD;PIK3R6;ARID2;PTPRC;SMARCD2;BRD7;XBP1;SMARCB1;ZMIZ1;SMARCA4;SMARCC2;CD74;PBRM1;ARID1A
BP_negative_regulation_of_NF-kappaB_transcription_factor_activity%0032088	0.0032	0.0678351184680299	-0.457172817236736	-1.72199053479988	1	61	SPI1;ITCH;PTGIS;PRDX2;CAT;CYLD;RBCK1;CHUK;ARRB1;IRAK1;NFKBIA;NOD2;IRAK2;TRIM21;PARP10;USP7;ARRB2;OTULIN;COMMD7;CACTIN
BP_phosphatidylinositol_phosphate_biosynthetic_process%0046854	0.00349040139616056	0.0678351184680299	-0.560836029528818	-1.79413190965029	1	28	TTC7;PIP4K2A;PIP4K2B;PIK3CG;PIP5K1C;PI4K2A;IMPA2;PI4KB;PIK3R1;ITPKB
BP_response_to_muscle_stretch%0035994	0.00357142857142857	0.0678351184680299	-0.65639842893567	-1.83592721233003	1	16	GSN;NFKB1;FOS;CHUK;NFKBIA;MAPK14;DDR2;SLC8A1
BP_axon_guidance%0007411	0.00303951367781155	0.0678351184680299	0.379111786192972	1.72112241038765	0	121	NTN1;SEMA7A;UNC5B;NRP2;NR4A3;LAMB1;BOC;LHX2;NEO1;RYK;SEMA6B;ENAH;NEUROG2;KALRN;ARHGAP35;FLRT2;B3GNT2;EFNA3;SCN1B;CXCL12;NTRK1;EMB;DPYSL5;MEGF9;SLIT1;SEMA3C;ROBO3;WNT3;ALCAM;SHH;SEMA4B;GATA3;EPHB2;LAMA5;EXT1;EFNB1;EFNB2;LAMC2;MYH10;ETV1;VAX1;SEMA5B;BMP7;FOXD1;UNC5A;APBB2;EFNA5;SEMA6C;EDN1;EFNA1;APBB1
BP_platelet_formation%0030220	0.00357142857142857	0.0678351184680299	-0.666625953978713	-1.86453330081771	1	16	ZFP385A;WDR1;NBEAL2;TPM4;ACTN1;PTPN11;PTPN6;SRF
BP_actin_filament_organization%0007015	0.00298953662182362	0.0678351184680299	-0.422009610690117	-1.73361067143503	1	105	CNN2;CORO1A;MYO1F;SH3BP1;CORO1B;HCLS1;MYO1G;CGNL1;DBN1;TMSB10;CAP1;CFL1;HIP1;PPP1R9B;GSN;TPM4;MARCKS;MYO6;ACTN1;TRPV4;TAGLN2;RAC1;SRF;CD2AP;ELMO1;RHOG;TPM3;CDC42;CORO1C;CORO7;PCDH15;MARCKSL1;ELMO2;MYO1C;ARHGAP17
BP_phosphatidylinositol-3-phosphate_biosynthetic_process%0036092	0.00357142857142857	0.0678351184680299	-0.666079576061664	-1.86300509776008	1	16	PIK3CG;PIK3CD;UVRAG;INPP5E;PIK3R1;BECN1;INPP4A;PIK3C2A;FIG4
BP_negative_regulation_of_viral_entry_into_host_cell%0046597	0.00347826086956522	0.0678351184680299	-0.58865533738696	-1.8762814687886	1	27	LY6E;TRIM30A;GSN;TRIM30D;TRIM12A;CIITA;IFITM6;TRIM5;TRIM25;TRIM12C;TRIM26;IFITM3;RAD50;CD74;TRIM59;TRIM11;TRIM30B;TRIM56
BP_T_cell_mediated_cytotoxicity%0001913	0.00357142857142857	0.0678351184680299	-0.65665939770958	-1.83665713435981	1	16	TAP2;H2-K1;H2-D1;SERPINB9;H2-T23;B2M;PPP3CB
BP_toll-like_receptor_3_signaling_pathway%0034138	0.00361663652802893	0.0678351184680299	-0.650075461915255	-1.79274118156913	1	15	TLR3;UNC93B1;CD86;IRF1;IRF2;SCIMP
BP_lysosome_organization%0007040	0.0033003300330033	0.0678351184680299	-0.48873461668871	-1.74674728453556	1	48	PPT1;HEXA;CLN8;GRN;MTOR;CREG1;MBTPS1;HOOK3;LRRK2;AP3B1;PI4KB;LAMTOR1;HEXB;BECN1;VPS18;SNAPIN;AP5Z1;NAGLU;IDUA;TFE3;TPCN2;HOOK2;ZFYVE26;SPG11
BP_phosphatidylinositol-mediated_signaling%0048015	0.0035778175313059	0.0678351184680299	-0.614666530334786	-1.79155141900773	1	19	PLCB2;PLCG2;PIK3CG;PIK3CD;PLCB4;SYNJ1;PI4KB;PLCB3
CC_receptor_complex%0043235	0.00602409638554217	0.0688888888888889	0.345665532150862	1.53228104832058	1	113	EPHB4;FGFR3;GPRC5A;TYRO3;TGFBR1;NPR1;ITGB3;RET;TLR4;LRP8;RYK;CAPRIN2;VDR;OSMR;NT5DC3;CRLF1;DDR1;ITGB5;NBR1;TGFBR3;FLT1;NTRK1;ACVR2A;GPRC5B;ERBB2;GPRC5C;EGFR;LOXL4;TRPC1;PDGFRA;IL12RB2;IL2RG;ERBB3;BMPR1A;FGFR2;NTRK2;OLR1;SMAD3;GFRA4;MCOLN1;PTH1R;IGF1R;RAMP3;PTPRB;GPR37;MTTP;RNMT;VIPR1
CC_spliceosomal_complex%0005681	0.00630914826498423	0.0688888888888889	-0.38312541724771	-1.55877347570864	3	102	LGALS3;PRPF38B;HNRNPA2B1;RBMXL1;PRPF18;SF1;SRSF2;RBM3;NCL;SRRM1;RBM17;DDX5;SRSF1;SF3B2;HNRNPA1;DHX16;CLNS1A;RBMX;DDX41;TRA2A;HNRNPM;CACTIN;WDR83;DDX39B;SNRPG;LSM4;SNRPB2;SNRPB;SNRPA;API5;RBM5;PNN;HNRNPH1;BC005624;TRA2B;HSPA8;AKAP17B
CC_Golgi_lumen%0005796	0.00666666666666667	0.0688888888888889	0.574488260574819	1.78361543340782	2	20	GPC1;SDC1;SDC4;FURIN;AGRN;SOD3;GALNT2;ABCC5
CC_stress_fiber%0001725	0.00662251655629139	0.0688888888888889	-0.425722630264171	-1.63156476270355	3	73	CNN2;ACTB;LCP1;EVL;MYL12B;ZYX;CORO1B;CYBA;PALLD;TPM4;MYL12A;ACTN1;PTPN11;PXN;TRIP6;PDLIM2;TPM3;MPRIP;CTTNBP2NL;ILK;PSTPIP1;VCL;GAS2L1;SH2B2;LIMA1;FBLIM1;PPP1R12B
CC_inner_kinetochore%0000939	0.00657894736842105	0.0688888888888889	0.62661481928763	1.77751106838407	2	16	CENPK;CENPU;CENPQ;CENPW;CENPI;CENPH;ORC2;ITGB3BP;CENPP
CC_basolateral_plasma_membrane%0016323	0.0069204152249135	0.069204152249135	0.310719276790602	1.47226445980571	1	180	SLC16A1;ATP1B1;NDRG4;CAR2;SLC3A2;CASK;ATP2B4;SLC16A10;TGFBR1;SLC39A14;SLC12A2;SLCO4A1;TFRC;ANXA2;DSP;STK39;CAR12;NKD2;EPCAM;SLC4A4;SLC4A7;DDR1;CNNM2;SLC4A11;P2RY1;SLC41A1;SLC4A8;P2RY2;ERBB2;MYO1D;SLC23A2;SLC29A1;B4GALT1;EGFR;SLC43A3;TRPC1;CAV1;HSPA1B;SLC26A11;SLC39A8;ITGA6;TGFA;KCNJ4;ADAM9;RHBG;MEGF11;ANXA1;ADORA1;ERBB3;EZR;SLC38A1;ANK2;ABCC5;CD44;ATP12A;DSTYK;SLC47A1;LIN7C;DLG3;SLC4A1;SLC30A1;SL…
RA_Keratinization%R-MMU-6805567	0.00647948164146868	0.070615367719735	0.587971005348007	1.78447960016002	2	20	DSP;JUP;PKP2;KRT17;PPL;PERP;KRT10;KRT16;PKP1;DSG2;KRT79;PKP4;KRT5;KRT18;KRT76;KLK8;KRT24;KRT8;KAZN
RA_Formation_of_the_cornified_envelope%R-MMU-6809371	0.00647948164146868	0.070615367719735	0.587971005348007	1.78447960016002	2	20	DSP;JUP;PKP2;KRT17;PPL;PERP;KRT10;KRT16;PKP1;DSG2;KRT79;PKP4;KRT5;KRT18;KRT76;KLK8;KRT24;KRT8;KAZN
RA_RHOG_GTPase_cycle%R-MMU-9013408	0.00643086816720257	0.070615367719735	-0.439592021701771	-1.62934678081772	3	57	PREX1;VAV3;ESYT1;ITGB1;DOCK2;ARHGAP1;PAK2;VRK2;ARHGDIA;RHOG;MAP3K11;VAV1;CDC42;DOCK5;ARHGDIB;ELMO2;PIK3R1;LAMTOR1
RA_Integration_of_energy_metabolism%R-MMU-163685	0.00674536256323777	0.0711027561993752	-0.474568037635571	-1.68675322182602	3	46	PLCB2;GNAI2;CD36;TALDO1;TKT;MARCKS;GNA15;GNG10;ABCC8;ADIPOR2;PRKACA;PLCB3;AGPAT1;GNAQ;PRKAB2;PRKAR2B;GNGT2
RA_RAB_GEFs_exchange_GTP_for_GDP_on_RABs%R-MMU-8876198	0.00667779632721202	0.0711027561993752	-0.447679151496984	-1.61894275119507	3	52	DENND4B;RINL;RIN3;GDI2;DENND1C;MADD;CCZ1;SBF2;TRAPPC12;TRAPPC8;RIN2;GDI1;DENND2D;SBF1;DENND1B;ANKRD27;DENND6B;RAB3IL1;TRAPPC6A;TRAPPC3
KEGG_Pentose_phosphate_pathway%mmu00030	0.0247933884297521	0.0728142670726403	-0.519040684531147	-1.58879704738525	14	24	TALDO1;TKT;PFKP;ALDOC;GPI1;PGD;H6PD;PGLS;IDNK
RA_Glycosphingolipid_metabolism%R-MMU-1660662	0.00711743772241993	0.0738147170244518	-0.515243900011865	-1.68090083801907	3	30	GM2A;PSAP;ASAH1;HEXA;GLTP;ESYT1;SUMF1;B4GALNT1;HEXB;GLB1;ARSB
RA_Clathrin-mediated_endocytosis%R-MMU-8856828	0.00758725341426404	0.0739182415965421	-0.387763815360717	-1.54805107168449	4	94	ACTB;ACTG1;FNBP1;ACTR3;ARPC2;ARPC5;EPN1;HIP1;ACTR2;LDLR;PIP5K1C;ARPC4;GRB2;ARRB1;EPS15;ARPC3;TOR1B;TOR1A;NECAP2;EPS15L1;M6PR;AP2B1;GAK;PICALM
RA_MAP2K_and_MAPK_activation%R-MMU-5674135	0.0075046904315197	0.0739182415965421	-0.581893107890192	-1.76812168988064	3	22	ACTB;ACTG1;CSK;APBB1IP;IQGAP1;ARRB1;LAMTOR2;ARRB2;VCL;MAP2K2;WDR83;PEBP1
RA_DAP12_interactions%R-MMU-2172127	0.0075046904315197	0.0739182415965421	-0.577243472552248	-1.75399345742767	3	22	PLCG2;VAV3;B2M;GRB2;BTK;CLEC5A;RAC1;PIK3R2;SYK;PIK3R1;KLRK1
RA_DAP12_signaling%R-MMU-2424491	0.00740740740740741	0.0739182415965421	-0.635350214857195	-1.85340111307613	3	19	PLCG2;VAV3;B2M;GRB2;BTK;RAC1;PIK3R2;SYK;PIK3R1;KLRK1
KEGG_Apoptosis%mmu04215	0.0254452926208651	0.0739503816793893	0.464281514902212	1.54282291192358	9	27	PMAIP1;CASP7;CASP3;BOK;APAF1;MAPK8;BBC3;BCL2L11;BCL2L1
MF_epidermal_growth_factor_receptor_activity%0005006	0.00696055684454756	0.0753777375360761	0.498195767329169	1.71373191402837	2	29	EPHB4;FGFR3;TYRO3;RET;DDR1;FLT1;NTRK1;ERBB2;EGFR;PDGFRA;EPHB2;FGFR2;NTRK2;IGF1R;EPHB3;EPHA8;TEK;KDR;FLT4
KEGG_Insulin_signaling_pathway%mmu04910	0.0262390670553936	0.0754711310149981	-0.327525176719101	-1.35577695613992	17	110	PYGB;MKNK2;MTOR;LIPE;AKT1;PRKAR2A;PIK3CD;GRB2;IKBKB;SREBF1;SHC1;RAPGEF1;MKNK1;PIK3R2;RPS6;PHKB;GYS1;HK3;NRAS;PRKACA;FLOT2;AKT2;PHKG2;PIK3R1;PHKA2;PPP1CA;SH2B2;MAP2K2;ACACA;RPS6KB2;PRKAB2;PRKAR2B;TSC2
MF_T_cell_receptor_binding%0042608	0.00718132854578097	0.0759169017696845	-0.621559144351537	-1.75960580980985	3	17	H2-EB1;H2-K1;H2-D1;H2-T23;DOCK2;ADD1;H2-T22
BP_actin_cytoskeleton_organization%0030036	0.00425531914893617	0.0761979166666667	-0.348316024964265	-1.51709797194626	2	169	CORO1A;PARVG;CORO1B;WDR1;BCL6;TMSB10;VASP;CAP1;PPP1R9B;GSN;PALLD;PLEK;ACTR2;FLII;PRR5;PFN1;ACTN1;WIPF1;GRB2;DOCK2;TRPV4;IQSEC1;CAPZA2;WASF2;SHC1;PDLIM2;PAK1;RAC1;SRF;ELMO1;PHACTR2;RHOG;CDC42;CORO1C;AGAP2;ABI3;SPIRE1;TESK1;PARVB;CDH1;SSH3;DIAPH1;ATP2C1;SH2B2;SIPA1L1;RAC2;KLHL17;ABL1;ROCK1
BP_autophagy%0006914	0.00423131170662906	0.0761979166666667	-0.343903150079931	-1.48742204245879	2	153	IRF8;RNF166;TRIM30A;CD84;PTPN22;ATG3;RAB8A;TMBIM6;LYN;TRIM30D;TBC1D5;CREG1;TRIM12A;PSEN1;TCIRG1;UVRAG;VPS51;LRRK2;TRIM5;SBF2;NPC1;CHMP2A;PARK7;CHMP1B;RAB1B;MAP1LC3B;WDR41;CLEC16A;CHMP6;GPR137;VCP;CHMP1A;ABL1;XBP1;AMBRA1;VPS4A;GABARAP;TRIM12C;TGFBRAP1;WDFY4;BECN1;ARSB;DNM2;VPS41;VPS4B;VPS13A;VPS18;LRSAM1;AP5Z1;NAGLU;RAB12;VTI1A;USP10;IGTP;BCL2;RAB24;UBQLN4;SMCR8;STK11;VPS39;TRIM30B;EPG5
BP_positive_regulation_of_tumor_necrosis_factor_production%0032760	0.00460122699386503	0.0761979166666667	-0.414089392100382	-1.685557976668	2	93	TLR3;IFNGR1;CD36;PLCG2;OAS3;CD84;JAK2;CYBA;TGFB1;H2-T23;PTPN11;BTK;PSEN1;CYBB;NCL;ABCC8;CARD9;NOD2;MAPKAPK2;LRRK2;DHX9;TMEM106A;FRMD8;CCR2;TLR9;SYK;SPHK2;PIK3R1;PTPRC;APP;PTEN;STAT3;ARFGEF2;MYD88;IL18;TICAM1;PTPRJ;HSPD1;OAS2;TYROBP;ARHGEF2;FCGR3
BP_positive_regulation_of_interleukin-6_production%0032755	0.0046875	0.0761979166666667	-0.427272650319596	-1.6704447902616	2	76	TLR3;UNC93B1;RAB7B;CD36;PLCG2;AIF1;CYBA;TGFB1;MBP;LAPTM5;IL16;BTK;TRPV4;NCL;CARD9;NOD2;DHX9;TMEM106A;SCIMP;IL6RA;TLR9;SYK;SPHK2;APP;TBC1D23;PTEN;XBP1;STAT3
BP_brain-derived_neurotrophic_factor_receptor_signaling_pathway%0031547	0.0045766590389016	0.0761979166666667	0.504908869655825	1.78134028353179	1	33	EPHB4;FGFR3;TYRO3;RET;DDR1;FLT1;NTRK1;ATP1A3;ERBB2;EGFR;PDGFRA;EPHB2;FGFR2;NTRK2;IGF1R;EPHB3;EPHA8;TEK;KDR;FLT4
BP_platelet-derived_growth_factor_receptor-alpha_signaling_pathway%0035790	0.00464037122969838	0.0761979166666667	0.549911121622608	1.89162634611694	1	29	EPHB4;FGFR3;TYRO3;RET;DDR1;FLT1;NTRK1;ERBB2;EGFR;PDGFRA;EPHB2;FGFR2;NTRK2;IGF1R;PDGFA;EPHB3;EPHA8;TEK;KDR;FLT4
BP_platelet-derived_growth_factor_receptor-beta_signaling_pathway%0035791	0.00464037122969838	0.0761979166666667	0.515355910432618	1.78283789596659	1	31	EPHB4;FGFR3;TYRO3;RET;DDR1;FLT1;NTRK1;ERBB2;EGFR;PDGFRA;EPHB2;FGFR2;NTRK2;IGF1R;EPHB3;EPHA8;TEK;KDR;FLT4
BP_vascular_endothelial_growth_factor_receptor-1_signaling_pathway%0036323	0.00466200466200466	0.0761979166666667	0.545127808702631	1.84816439067278	1	28	EPHB4;FGFR3;TYRO3;RET;DDR1;FLT1;NTRK1;ERBB2;EGFR;PDGFRA;EPHB2;FGFR2;NTRK2;IGF1R;EPHB3;EPHA8;TEK;KDR;FLT4
BP_Kit_signaling_pathway%0038109	0.00464037122969838	0.0761979166666667	0.539305939077732	1.8551458278687	1	29	EPHB4;FGFR3;TYRO3;RET;DDR1;FLT1;NTRK1;ERBB2;EGFR;PDGFRA;EPHB2;FGFR2;NTRK2;IGF1R;EPHB3;EPHA8;TEK;KDR;FLT4;RABGEF1
BP_macrophage_colony-stimulating_factor_signaling_pathway%0038145	0.0046189376443418	0.0761979166666667	0.550866096893349	1.90219753347677	1	30	EPHB4;FGFR3;TYRO3;CSF1;RET;DDR1;FLT1;NTRK1;ERBB2;EGFR;PDGFRA;EPHB2;FGFR2;NTRK2;IGF1R;EPHB3;EPHA8;TEK;KDR;FLT4
BP_decidualization%0046697	0.00465116279069768	0.0761979166666667	0.540006948572644	1.78818671967066	1	26	CTSL;GJB2;VDR;GJA1;LIF;CTSB;PLA2G4A;EPOR
BP_positive_regulation_of_intrinsic_apoptotic_signaling_pathway%2001244	0.00466200466200466	0.0761979166666667	0.550520225238371	1.86644647436385	1	28	PMAIP1;EI24;BOK;PLEKHF1;BBC3;BCL2L11;FLCN;RIPK3;CAV1;SIAH1A;DDIT3;CLU;LCK;TRP53
MF_carbohydrate_binding%0030246	0.00748502994011976	0.0772872858933296	-0.386000023507535	-1.58472057441948	4	104	GUSB;KLRI1;TALDO1;LGALS3;PYGB;TKT;MLEC;LY75;CLEC4A2;NECTIN1;CLEC12A;OS9;CLEC4B1;GALNT10;CLEC9A;CLEC5A;FUCA1;MGAT2;LMAN2L;CALR;PGD;MAN2A2;CD72;H6PD;MAN2B2;ASGR2;HEXB;CD302;PKD1;KLRK1;MAN2C1;FAM3B;GALNT1;CLEC4B2;GANC;CLEC2D;LMAN2;GANAB;GALNT7;GALNT11;RPE
RA_Chromosome_Maintenance%R-MMU-73886	0.00831024930747923	0.0773059536404732	0.413759958990088	1.68410427250928	2	65	ANKRD28;CENPK;RFC3;PCNA;CENPU;CTC1;RPA1;CENPQ;CCNA2;CENPW;CHTF18;PRIM1;CENPI;SHQ1;PRIM2;RFC4;POLD2;BLM;CENPH;OIP5;HJURP;RTEL1;NOP10;SMARCA5;PPP6C;ITGB3BP;CENPP;WRAP53;TERF1
RA_Chemokine_receptors_bind_chemokines%R-MMU-380108	0.00838574423480084	0.0773059536404732	0.639895261051084	1.85824480648618	3	17	CCL22;CXCR4;CCL3;CXCL10;CCL5;CXCL2;CCL4;CX3CL1
RA_Toll-like_Receptor_Cascades%R-MMU-168898	0.00888888888888889	0.0773059536404732	-0.36347772196003	-1.49289350171929	5	109	UNC93B1;CTSS;CD180;CD36;PLCG2;LY86;RPS6KA1;DUSP7;CNPY3;NFKB1;FOS;PTPN11;MAP2K6;ITGB2;IKBKB;HSP90B1;CREB1;TAB2;NFKBIA;MAPK14;MAPKAPK2;BIRC3;TLR9;ATF1;GSDMD;LGMN;USP18;RPS27A;DNM2;UBE2V1;TICAM1;UBA52;IRF7;RPS6KA3;CUL1;MAPK7;S100A1;RELA;BIRC2;LRRC14;USP14;TLR1;RPS6KA2;DUSP6;NKIRAS2;IRF3;PPP2R1B;TRAF6;FADD
RA_Opioid_Signalling%R-MMU-111885	0.00843170320404722	0.0773059536404732	-0.4536252452255	-1.59404297123328	4	43	PLCB2;GNAI2;PRKCD;GNB2;GNA15;ADCY7;GNG10;PRKACA;CAMKK2;PRKCG;PLCB4;PPP1CA;PLCB3;CAMKK1;PDE4D;GNAQ;GNAI3;PRKAR2B;GNGT2;PDE4A
RA_DNA_Damage/Telomere_Stress_Induced_Senescence%R-MMU-2559586	0.00865800865800866	0.0773059536404732	0.611897836795519	1.82136757320958	3	19	CDKN1A;CCNE1;CCNE2;CDKN1C;HMGA1;HMGA2;CCNA2
RA_TNF_signaling%R-MMU-75893	0.00831946755407654	0.0773059536404732	-0.434621825755382	-1.57216509666629	4	51	NSMAF;CYLD;RBCK1;IKBKB;TAB2;MADD;SHARPIN;SPPL2A;TRADD;BIRC3;UBE2L3;USP4;OTULIN;RACK1;USP21;RPS27A;UBA52
RA_CD28_co-stimulation%R-MMU-389356	0.00889679715302491	0.0773059536404732	-0.512841821974372	-1.67306444250596	4	30	LYN;PRR5;MTOR;AKT1;GRB2;PAK2;CD86;RAC1;PIK3R2;VAV1;CDC42;AKT2;MAPKAP1;PIK3R1
RA_EPH-Ephrin_signaling%R-MMU-2682334	0.00854700854700855	0.0773059536404732	-0.45210741430673	-1.59552545705282	4	45	ACTR3;ARPC2;ARPC5;ARPC1B;VAV3;ACTR2;LYN;ARPC4;PAK2;ARPC3;RAC1;APH1A;CDC42
BP_cellular_response_to_interferon-beta%0035458	0.00501672240802676	0.077737827450008	-0.479897946333373	-1.67786148395854	2	43	TLR3;MNDAL;TRAF3IP3;TREX1;IFI203;STAT1;IFNAR1;IFNAR2;IRF1;GM5431;NDUFA13;IFI205;IRGM2;DDX41;IFI211;IFI209;IRGM1;GM12185;CAPN2
BP_membrane_fission%0090148	0.00527240773286468	0.077737827450008	-0.578263907520519	-1.7803707528761	2	24	EPN1;EXOC6;CORO1C;CHMP2A;EXOC8;CHMP6;CHMP1A;SH3GLB1;VPS4A;EXOC3;VPS4B
BP_megakaryocyte_development%0035855	0.00536672629695886	0.077737827450008	-0.597295109425404	-1.74091942223472	2	19	ZFP385A;SH2B3;PIP4K2A;NBEAL2;PTPN11;PTPN6;WASF2;SRF
BP_epidermal_growth_factor_receptor_signaling_pathway%0007173	0.00529100529100529	0.077737827450008	0.415605932403637	1.66883491995558	1	58	EPHB4;FGFR3;TYRO3;ERRFI1;RET;BCAR1;SRC;DDR1;FLT1;NTRK1;TFAP2A;HBEGF;EGFR;ABL2;PDGFRA;PTK2B;BCAR3;TGFA;BRAF;PRICKLE1;EPHB2;SOCS5;ERBB3;FGFR2;NTRK2
BP_negative_regulation_of_autophagy%0010507	0.00501672240802676	0.077737827450008	-0.460266568819048	-1.60922453216493	2	43	TBC1D14;PTPN22;WDR6;BMF;MTOR;AKT1;MCL1;RRAGC;IL10RA;RRAGA;FOXK1;EIF4G1;STAT3;EIF4G2;KDM4A;BECN1;NAMPT;BCL2;MLST8;SLC7A5;TRIM27;RNF5;FOXK2;CPTP
BP_cartilage_development%0051216	0.00529100529100529	0.077737827450008	0.436853975353149	1.75415486678546	1	58	FGFR3;FOSL2;ERRFI1;TAPT1;WNT9A;COL2A1;TYMS;BMP1;IFT80;COL6A1;GATA3;BMPR1A;BMP7;SMAD5;PRRX1;NPR2;WNT7A;EDN1;BMP6;ENPP1;SMPD3;SATB2;PAX7;HYAL2;PRRX2;CREB3L2
BP_type_I_interferon-mediated_signaling_pathway%0060337	0.00521739130434783	0.077737827450008	-0.57782162572096	-1.84175006960457	2	27	TYK2;OAS3;TREX1;STAT2;STAT1;IRAK1;IFITM6;IFNAR1;IFNAR2;OASL2;OASL1;MYD88;IFITM3;IRF7;OAS2;TRIM65
BP_positive_regulation_of_T_cell_activation%0050870	0.00524475524475525	0.077737827450008	-0.578052652046624	-1.82852057401777	2	26	H2-AA;H2-AB1;CORO1A;H2-EB1;H2-DMA;CCDC88B;H2-DMB1;CARD11;H2-DMB2;B2M;H2-OB;CCR2;CD47;YWHAG
BP_wound_healing%0042060	0.00516795865633075	0.077737827450008	0.43294033708792	1.68603632677295	1	51	CDKN1A;SDC4;DSP;SMPD1;TPM1;CX3CL1;DCBLD2;CELSR1;GATA4;ELK3;PTK7;ERBB2;B4GALT1;PDGFRA;GRHL3;FNTB;PPL;ALOX15;EXT1;EPB41L4B;NPR2;VANGL2;PPARD;TSKU;YAP1;SLC11A1
BP_regulation_of_DNA-binding_transcription_factor_activity%0051090	0.00531914893617021	0.077737827450008	-0.62889706587544	-1.81369038749281	2	18	SPI1;HCK;ZBTB7A;FANCA;CREBZF;SYK;USP7
BP_inner_ear_morphogenesis%0042472	0.00495049504950495	0.077737827450008	0.473856609851522	1.76873507214445	1	43	NTN1;NR4A3;GATA2;SIX1;DLL1;COL2A1;HMX3;CELSR1;TFAP2A;CDH23;MYO7A;BCR;GFI1;ALDH1A3;GATA3;EPHB2;SOBP;FGFR2;SIX4;PRRX1;FGF9;PAX2;FZD6;TBX1;WNT1;PRRX2;OTX1
BP_roof_of_mouth_development%0060021	0.00543478260869565	0.0779518329070759	0.404222044080518	1.63133885028142	1	60	CSRNP1;TIPARP;TGFBR1;WNT11;COL2A1;TGFBR3;PAK1IP1;TBX2;TFAP2A;PDGFRA;FOXF2;SHH;EPHB2;INTU;BMPR1A;VAX1;PRRX1;CDK20;FRAS1;SATB2;EPHB3;ALX4;SNAI2;INSIG2;ACVR2B;DHRS3;MSX1;TWIST1;OSR2;PRDM16;NPRL3
RA_GPCR_ligand_binding%R-MMU-500792	0.0091743119266055	0.0786544342507645	0.335931554898277	1.48929261652143	2	109	CCL22;C3AR1;CXCR4;CCL3;CXCL10;CCL5;CXCL2;F2R;PROKR2;CCL4;CX3CL1;P2RY1;P2RY2;CALCRL;CCK;CCL9;F2RL2;ADM;APLN;CHRM4;CRHBP;ANXA1;ADORA1;GRP;ADORA2A;NPY;S1PR1;GAL;NPY1R;OPRD1;PROKR1;NTS;EDN1;PTH1R;ADRA2B;ADRB1;RAMP3;CRHR1;CCRL2;GPR37;CCR7;VIPR1;C3;PLPPR2;ADORA2B;GPR132;VIPR2;LPAR1;PENK;TAC1;GNG12;C5AR1;CALCR;ADRA2A;CHRM3;ADRB3;GALR1;HTR1D;CXCL1;PROK2;NMBR;S1PR3;SSTR5;GPR35;CXCR2;OXTR;CXCL9;DRD1
RA_Signaling_by_ALK%R-MMU-201556	0.0093984962406015	0.0787797108551826	-0.655411337003688	-1.79571119771373	4	15	PTPN6;SHC1;PIK3R2;HDAC1;PIK3R1;STAT3
RA_Antigen_activates_B_Cell_Receptor_(BCR)_leading_to_generation_of_second_messengers%R-MMU-983695	0.00943396226415094	0.0787797108551826	-0.61914691605343	-1.77165893943384	4	18	PLCG2;PTPN6;PIK3CD;GRB2;BTK;VAV1;DAPP1;SYK;PIK3R1
KEGG_JAK-STAT_signaling_pathway%mmu04630	0.0281481481481482	0.0801360544217687	-0.330531121825567	-1.35011638416256	18	103	IFNGR1;MYC;CCND1;TYK2;JAK2;IRF9;PTPN11;MTOR;PTPN6;AKT1;PIK3CD;GRB2;MCL1;STAT2;STAT1;CSF2RA;PIK3R2;IL10RA;STAT6;CCND2;IFNAR1;AKT2;IFNAR2;IL6RA;IL6ST;PIK3R1;IFNGR2
MF_receptor_ligand_activity%0048018	0.00795755968169761	0.0802990113334941	0.427151675378598	1.67504957542405	2	53	VEGFA;CD80;IGF2;WNT9A;AGRN;DLL1;JAG1;ULBP1;HBEGF;CCK;NBL1;F2RL2;WNT3;CLU;TGFA;WNT4;WNT7B;DLL4;WNT7A;NTS;EDN1;CD274;TNF;WNT1;C3;GAS6;PENK;FN1;TAC1;GDF6;GPNMB
RA_HDR_through_Homologous_Recombination_(HRR)%R-MMU-5685942	0.00980392156862745	0.0808195072900955	0.471710936795496	1.76352969076871	3	41	POLK;RFC3;RAD51AP1;PCNA;EXO1;RPA1;GEN1;XRCC2;RAD51;RFC4;POLD2;BLM;RAD51C
KEGG_cGMP-PKG_signaling_pathway%mmu04022	0.0287878787878788	0.081129476584022	-0.32965998152606	-1.33622011716808	18	100	PLCB2;GNAI2;VASP;ATP1B3;PIK3CG;NFATC1;ATP1A1;AKT1;PIK3R5;PIK3R6;ADCY7;ATP2A3;CREB1;SRF;NFATC2;PPP3CB;AKT2;NFATC3;PLCB4;RGS2;ATF6B;VDAC2;PPP1CA;PLCB3;MAP2K2;MEF2A;ROCK1;GNAQ;GNAI3;SLC8A1;GNA13;RHOA;CREB3
RA_Death_Receptor_Signaling%R-MMU-73887	0.0103703703703704	0.0844069385841538	-0.353173577916155	-1.45057181663518	6	109	FGD2;ARHGEF6;NSMAF;PREX1;VAV3;CYLD;RBCK1;NFKB1;IKBKB;TAB2;ARHGDIA;APH1A;NFKBIA;MADD;RASGRF2;VAV1;SHARPIN;SPPL2A;TRADD;BIRC3;UBE2L3;NET1;USP4;OTULIN;RTN4;RACK1;MYD88;USP21;ARHGEF11;ARHGEF1;RPS27A;NCSTN;RHOA;UBA52;ARHGEF39;ARHGEF9;ABR
RA_Insulin_receptor_recycling%R-MMU-77387	0.0106609808102345	0.084750230657704	0.575975249656757	1.80921718658276	4	22	CTSD;ATP6V0A1;ATP6V1E1;ATP6V1H;PTPRF;ATP6V1C1;ATP6V0D2;ATP6V1D;ATP6V1A
RA_Signaling_by_SCF-KIT%R-MMU-1433557	0.0106761565836299	0.084750230657704	-0.510911808304113	-1.66676808150945	5	30	FES;SH2B3;JAK2;LYN;PTPN11;PTPN6;GRB2;RAC1;PIK3R2;VAV1;PIK3R1;SH2B2;STAT3
CC_growth_cone%0030426	0.00890207715133531	0.086025086025086	-0.337719057856017	-1.43525434345876	5	135	SHTN1;ARPC2;TUBB3;ITGA4;ARPC5;DBN1;CFL1;PPP1R9B;PALLD;ARHGAP4;PREX1;MARCKS;TWF2;FKBP15;NRP1;IQGAP1;TRPV4;PAK1;PSEN1;CD2AP;TPM3;HNRNPR;EXOC6;TOR1A;COPG2;GDPD5;LRRK2;PTPRS;EXOC8;COPA;KLC1;ORAI2
CC_SWI/SNF_superfamily-type_complex%0070603	0.00915750915750916	0.086025086025086	-0.658539347647166	-1.80996641933029	4	16	ARID2;ARID1B;SMARCD2;BRD7;SMARCB1;SMARCA4;SMARCC2;PBRM1;ARID1A
MF_hormone_activity%0005179	0.0092378752886836	0.0872684388973515	0.520595673976345	1.66673334308211	3	22	IGF2;INHBB;CCK;VGF;ADM;APLN;FBN1;METRNL;NPY;EDN1;NPPC;PTHLH;APELA;INHBA;CALCB;PRL2C2
MF_growth_factor_binding%0019838	0.0092378752886836	0.0872684388973515	0.479601047051266	1.65611195515345	3	30	TGFBR1;VEGFA;NKD2;OSMR;PDXP;FLT1;HTRA1;ACVR2A;ERBB2;ERBB3;DUSP1;EPHA8;TEK;KDR;GHR;FLT4;ACVR2B;FGFBP3;ACVR1;EPHA2
MF_extracellular_matrix_binding%0050840	0.0091324200913242	0.0872684388973515	0.576335017522991	1.73048015955611	3	18	SPP1;NID1;ITGB3;THBS1;SMOC1;ADGRG6;ITGAV;OLFML2B;DMP1;THSD1
BP_defense_response_to_bacterium%0042742	0.0062111801242236	0.0882228788518362	-0.424317746288212	-1.68870721271248	3	82	IRF8;LYZ2;H2-K1;OAS3;PRKCD;SLAMF8;SERPINB9;RBCK1;ZNFX1;SLC9A9;SLAMF9;NAIP6;NLRC4;SHC1;TAB2;RBPJ;NCF1;H2-M3;NOD2;SHARPIN;NLRP1A;SYK;NAIP5;NAIP2;GSDMD;IRGM2
RA_FCERI_mediated_MAPK_activation%R-MMU-2871796	0.0114285714285714	0.089616724738676	-0.628337410633754	-1.77222986396323	5	17	PLCG2;VAV3;FOS;GRB2;PAK2;SHC1;RAC1;VAV1
MF_molecular_adaptor_activity%0060090	0.00984528832630098	0.0910689170182841	-0.33282006049924	-1.44236663218754	6	157	SPI1;TAPBP;IFI27L2A;TRAF3IP3;EEF1A1;LDLR;NLRP3;PTPN11;IQGAP1;GRB2;TAB2;RRAGC;NFATC2;VHL;TRIM14;PML;MTMR4;IRAK2;CACYBP;ANAPC1;DCTN1;SCIMP;MAPKAP1;TRADD;MBD2;MLLT3;ITGA2B;PAQR4;LAMTOR2;LAMTOR1;TBC1D31;CDH1;DISC1;DHX16;PLCB3;ARRB2;VCL;MAP2K2;TOMM70A;USP18;KLHL17;ISCU;SAV1;VAMP2;VIM;BECN1;MYD88;AKAP5;TICAM1;CHCHD3
BP_positive_regulation_of_interferon-beta_production%0032728	0.0067911714770798	0.0916666666666667	-0.469752209591532	-1.6314672506581	3	42	TLR3;OAS3;PTPN22;TRAF3IP3;PTPN11;HMGB2;IFNAR1;IRF1;DHX9;TRADD;TLR9;TOMM70A;ZC3HAV1;TICAM1;IRF7;OAS2;TRIM65
BP_eye_development%0001654	0.0069284064665127	0.0916666666666667	0.498575881824566	1.72163401960333	2	30	PBX3;SMOC1;FZD5;INHBB;MEIS3;MEIS2;FOXC1;RBP4;BMP7;BBS7;FGF9;SIX3;RAB18;BMP6
BP_phosphatidylinositol_metabolic_process%0046488	0.00695652173913044	0.0916666666666667	-0.53364416362532	-1.70093871837126	3	27	PLCB2;PLCG2;PLEK;PIP4K2B;PIP5K1C;PIK3R5;PLCB4;AGAP2;SYNJ1;INPP5E;PIK3R1;PTPMT1;PLCB3
BP_positive_regulation_of_substrate_adhesion-dependent_cell_spreading%1900026	0.00701754385964912	0.0916666666666667	-0.511112906601293	-1.69649785067908	3	34	ARPC2;MYADM;DBN1;PREX1;NRP1;C1QBP;NEDD9;RAC1;CALR;CDC42;UNC13D;DOCK5;LIMS1;TESK1;ILK;TRIOBP;ABL1
BP_positive_regulation_of_actin_filament_polymerization%0030838	0.00695652173913044	0.0916666666666667	-0.484507117897344	-1.63731804223528	3	37	EVL;ACTR3;ARPC2;VASP;NCKAP1L;PFN1;MTOR;GRB2;RAC1;FCHSD2
BP_sodium_ion_transport%0006814	0.00696055684454756	0.0916666666666667	0.451735432796359	1.63413858539206	2	36	ATP1B1;SLC20A1;SLC12A2;SLC5A6;CPOX;SLC4A4;SLC4A11;COMMD3;ATP1A3;SLC23A2;NEDD4;SLC9A2;ATP12A;SCN3B;SCN4B;SLC38A3;SCN8A;SLC6A8;SLC22A4
BP_tumor_necrosis_factor-mediated_signaling_pathway%0033209	0.00661157024793388	0.0916666666666667	-0.470499898006685	-1.6632007945111	3	45	JAK2;NSMAF;RBCK1;CHUK;IKBKB;STAT1;NFKBIA;SHARPIN;TIFA;RRAGA;TRADD;TXNDC17;LIMS1;ILK;TNFRSF11A;COMMD7;TMSB4X;RACK1
BP_embryonic_forelimb_morphogenesis%0035115	0.00683371298405467	0.0916666666666667	0.539227196856453	1.71748228317775	2	21	WNT9A;RUNX2;TFAP2A;WNT3;SHH;RECK;RDH10;SHOX2;WNT7A;ALX4;CTNNB1;MSX1;TWIST1;OSR2;HOXA9
BP_mesoderm_development%0007498	0.00655021834061135	0.0916666666666667	0.545241811894411	1.726645857511	2	20	VEGFA;LHX2;FOXF1;ACVR2A;POU4F1;EXT1;EPB41L5;T;TBX1
RA_DNA_Double-Strand_Break_Repair%R-MMU-5693532	0.0120481927710843	0.0933372042386413	0.317381175442121	1.40523260679644	3	105	XRCC5;POLK;UBB;RFC3;RAD51AP1;PCNA;EXO1;RPA1;LIG4;CCNA2;TDP2;BARD1;GEN1;BRCA1;XRCC2;RAD51;RFC4;POLD2;RNF168;BLM;UIMC1;RAD51C;RAD17;XRCC4;NHEJ1;APBB1;RAD1
RA_Regulation_of_insulin_secretion%R-MMU-422356	0.0121951219512195	0.0933507549361208	-0.479767955599202	-1.59460293628893	6	33	PLCB2;GNAI2;CD36;MARCKS;GNA15;GNG10;ABCC8;PRKACA
BP_myoblast_differentiation%0045445	0.00723327305605787	0.0936484821328554	-0.635089476854615	-1.75141368324234	3	15	MBNL1;ITGB1;DDX17;PLEKHM3;DDX5;GPX1;BCL9
CC_endosome_membrane%0010008	0.0102790014684288	0.0937203075062624	-0.338089541787274	-1.44790646981808	6	153	TLR3;H2-DMA;FCGRT;TPCN1;RAB8A;H2-DMB2;CD68;USP8;PIP5K1C;ITM2B;ANKFY1;TBC1D5;ABHD17A;VAC14;PI4K2A;RAB35;ARHGAP1;SNX17;SUN2;SHC1;TAB2;SNX25;RAB8B;AP3D1;SNX2;WDR91;MTMR4;CC2D1B;SBF2;MICALL1;CORO1C;RAB7;CHMP1B;MICAL1;LEPROT;NCF4;CHMP6;CLCN3;NDFIP1;RAB10;VPS53;CLCN4;ATP6V0A2
BP_positive_regulation_of_superoxide_anion_generation%0032930	0.00735294117647059	0.0943627450980392	-0.584985325946159	-1.71191595203223	3	20	GNAI2;CYBA;TGFB1;PRKCD;ITGB2;SYK;APP;HVCN1;GNAI3;IL18;ITGAM;SOD1;TYROBP;ELAVL1
KEGG_Gastric_cancer%mmu05226	0.0341614906832298	0.0953105590062112	0.29042284531004	1.31160967713375	10	116	CDKN1A;CCNE1;TGFBR1;CCNE2;POLK;GADD45B;TCF7;KRAS;JUP;FZD5;WNT9A;WNT11;ERBB2;EGFR;GADD45A;FRAT2;CDX2;WNT3;SHH;BRAF;TCF7L1;WNT4;TRP53;AKT3;FGFR2;WNT7B;DVL2;SMAD3;FGF9;LEF1;WNT7A;BAX;WNT2B;ABCB1A;SOS2;FZD2;SHC4;FZD6;FGF15;FZD4
CC_U2-type_prespliceosome%0071004	0.010989010989011	0.0973312401883831	-0.60726201872495	-1.66903293714163	5	16	LUC7L2;LUC7L3;SNRPG;SNRPB;PRPF40A;DDX42;SNRNP70;PRPF39
CC_desmosome%0030057	0.0113895216400911	0.0980764363452291	0.626699248997075	1.72421649697171	4	15	DSP;JUP;PKP2;KLHL24;B4GALT1;PPL;PERP;PKP1;DSG2;PKP4
MF_fibroblast_growth_factor_binding%0017134	0.0109170305676856	0.0989216647357633	0.520332428580916	1.64776400624218	4	20	GPC1;FGFR3;ITGB3;THBS1;ITGAV;HSPA9;TGFBR3;FGFRL1;CEP57
MF_voltage-gated_potassium_channel_activity%0005249	0.0112359550561798	0.0997752808988764	0.59031687437165	1.74392060500336	4	17	KCNH2;KCNB1;KCNC3;KCNS3;KCNAB2;KCNG3;KCNK5;HCN3;KCNQ4;KCNG1;KCNA7;KCNAB3;HCN2;KCNH3;HCN4
RA_Metabolism_of_amino_acids_and_derivatives%R-MMU-71291	0.0132013201320132	0.0998641040574646	0.308085068859237	1.41427440209219	3	139	SLC3A2;SERINC5;TXNRD1;ASS1;DUOX2;SERINC1;ARG2;IDO1;BCAT1;GLUL;SAT1;NAT8L;SLC25A13;DLAT;ALDH6A1;AHCY;PSMC6;ALDH7A1;IDO2;GLS2;ASNS;LIPT2;ECHS1;GRHPR;PSMD11;GCSH;ADO;PHGDH;ETHE1;PSMB6;SLC36A4;PSMD9;SHMT1;PSMD14;SMS;HIBCH;DLD;RIDA;PSMC2;SLC6A8;PSMF1;GSTZ1;PSMC4;QDPR;PSMD13;PSPH;AZIN1;PDHX;AUH;PRODH
BP_cellular_response_to_type_II_interferon%0071346	0.00788643533123028	0.100329172952956	-0.419073298315988	-1.65263382450398	4	79	IRF8;TLR3;RAB43;RAB7B;ACTG1;EVL;ZYX;ACTR3;AIF1;EPSTI1;GSN;ACTR2;STAT1;GBP9;DAPK1;WAS;CIITA;CDC42;MYO18A;RPL13A;MYO1C;SLK;ATL3;CD47;STX4A;IRGM1;VIM
BP_vasculogenesis%0001570	0.00804289544235925	0.101437552001479	0.392496130040906	1.55535442864048	2	57	TIPARP;CITED1;ZFP36L1;MYO1E;ITGAV;TGFBR3;FOXF1;HEY2;HDAC7;HEY1;CAV1;NKX2-5;ADM;SHH;GLMN;SMO;NTRK2;NPR2;GJC1;YAP1;T;ENPP1;FZD4;TEK;KDR;EGFL7;CTNNB1;TEAD2;APELA;RASIP1;ZFPM2;PITX2;EPHA2;CITED2;ANGPT1;HOXA13
KEGG_Circadian_entrainment%mmu04713	0.0368	0.101655445544554	-0.398659982852764	-1.45522365054965	22	52	PLCB2;GNAI2;GNG2;GNB2;FOS;RYR1;ADCY7;GNG10;CREB1;PRKACA;GNB1;PRKCG;PLCB4;PER2;PLCB3;GNAQ;GNAI3;PRKCB;GNGT2;CAMK2G
BP_response_to_cytokine%0034097	0.00813008130081301	0.101660760197346	-0.454560618269007	-1.64991826632927	4	51	XCR1;CORO1A;CFH;SP100;CXCL16;MCL1;STAT1;RARA;SRF;PPP3CB;PML;STAT6;CASP6;MAPKAPK2;IL6RA;IL6ST;SYNJ1;ALDH1A2;DDOST;PGGT1B;STAT3
RA_Visual_phototransduction%R-MMU-2187338	0.0137931034482759	0.101942132382085	0.486223679584255	1.73829585088393	5	34	GPC1;SDC1;SDC4;CALM1;STRA6;MYO7A;NMT2;FNTB;LPL;RDH10
RA_Fc_epsilon_receptor_(FCERI)_signaling%R-MMU-2454202	0.0137825421133231	0.101942132382085	-0.381511553506802	-1.50072764910109	8	84	CARD11;PLCG2;PSME1;VAV3;LYN;NFKB1;FOS;GRB2;BTK;IKBKB;PAK2;SHC1;RAC1;TAB2;PPP3CB;PIK3R2;NFKBIA;VAV1
MF_coreceptor_activity%0015026	0.0117096018735363	0.101942416310787	0.486675046877522	1.62791678919852	4	27	CD80;IL1RAP;IL18RAP;FCRL1;TGFBR3;ACVR2A;ERBB2;IL12RB2;IL2RG;RECK;IL2RB;GFRA4;RAMP3;CSF2RB2;RGMB;KDR;CSPG4
MF_extracellular_matrix_structural_constituent%0005201	0.0120772946859903	0.103121516164994	0.437120253004597	1.62039586354021	4	41	NID2;NID1;NTN1;TNC;LAMB1;THBS1;COL5A1;COL27A1;AGRN;COL2A1;FBLN1;TINAGL1;FBN1;LAMA5;LAMC2;PCOLCE2;LTBP4;FRAS1;HMCN2;LAMC1;LAMA4;MATN4;FBLN2;FN1;MATN2;LAMA3
RA_RMTs_methylate_histone_arginines%R-MMU-3214858	0.0145985401459854	0.104298459042985	-0.523741526974817	-1.65065618349749	7	26	CCND1;RPS2;CARM1;CDK4;ARID1B;SMARCD2;SMARCB1;PRMT1;SMARCA4;SMARCC2;ARID1A
RA_G-protein_mediated_events%R-MMU-112040	0.0145985401459854	0.104298459042985	-0.528415351108862	-1.66538649665789	7	26	PLCB2;GNAI2;PRKCD;GNA15;ADCY7;PRKACA;CAMKK2;PRKCG;PLCB4;PLCB3;CAMKK1;GNAQ;GNAI3;PRKAR2B
RA_Interleukin-2_family_signaling%R-MMU-451927	0.0145985401459854	0.104298459042985	-0.511915507775573	-1.61338457009279	7	26	JAK2;INPP5D;PTPN6;PIK3CD;GRB2;SHC1;PIK3R2;SYK;PIK3R1;STAT3
RA_Sensory_Perception%R-MMU-9709957	0.0148883374689826	0.105200010907207	0.456725457097566	1.66354948963471	5	38	GPC1;SDC1;SDC4;CALM1;STRA6;MYO7A;NMT2;FNTB;LPL;RDH10;GNB5;SDC2;GNAL
KEGG_Glutathione_metabolism%mmu00480	0.0384615384615385	0.105203619909502	0.393775211962397	1.44355692988376	14	39	RRM2;GCLC;GSS;GSTT1;GSR;LANCL1;GSTM1;CHAC1;GSTM5;GSTT3;TXNDC12;SMS;GSTO1;MGST1;GSTM2;GGCT;MGST3;GSTT4;NAT8F1;GSTP1;GCLM;GSTK1;GSTM4;GGT7;GSTT2
RA_Detoxification_of_Reactive_Oxygen_Species%R-MMU-3299685	0.0150943396226415	0.105496308449549	-0.531384909619537	-1.62962042374069	7	23	PRDX2;CYBA;NCF2;CAT;CYBB;NCF1;GPX1;NCF4;SOD2;PRDX5;TXN2;SOD1
KEGG_Amoebiasis%mmu05146	0.0394321766561514	0.106811429971517	-0.372184708410378	-1.42776156914972	24	68	RAB7B;PLCB2;TGFB1;IL1R2;SERPINB9;NFKB1;ACTN1;PIK3CD;ITGB2;GNA15;SERPINB6B;PIK3R2;PRKACA;RAB7;PRKCG;PLCB4;COL4A1;PIK3R1;PLCB3;VCL;GNAQ;TGFB3;ITGAM;PRKCB
BP_defense_response%0006952	0.00884955752212389	0.106999195494771	-0.511912503760839	-1.69156285394219	4	33	TLR3;TAPBP;TAP1;TGFB1;STAT2;STAT1;CYBB;STAT6;NOD2;CST3;LSP1
BP_pyroptotic_inflammatory_response%0070269	0.00878734622144113	0.106999195494771	-0.576441723784258	-1.74482231586231	4	22	NLRP3;NLRP1B;NAIP6;NLRC4;CASP6;DHX9;NLRP1A;TRIM21;DPP9;NAIP5;NAIP2;GSDMD
BP_regulation_of_synaptic_vesicle_endocytosis%1900242	0.00878734622144113	0.106999195494771	-0.581754728569233	-1.76090416582322	4	22	ACTB;ACTG1;PIP5K1C;ARPC3;RAC1;PPP3CB;LRRK2;PARK7;PICALM;BTBD9;ROCK1
BP_suppression_of_viral_release_by_host%0044790	0.00878734622144113	0.106999195494771	-0.56574719377349	-1.71245121250437	4	22	TRIM30A;TRIM30D;TRIM12A;PML;TRIM5;TRIM21;TRIM25;VAPB;TRIM12C;TRIM26;TRIM11;TRIM27;TRIM35;TRIM30B;TRIM56;TRIM28
BP_positive_regulation_of_bone_mineralization%0030501	0.00928074245939675	0.109128205128205	0.459250391742465	1.58874475980813	3	31	FGFR3;VDR;TFAP2A;ACVR2A;WNT4;BMPR1A;BMP7;SMAD3;ISG15;CD276;BMP6;FAM20C;SLC20A2;ADGRV1;ACVR2B;OSR2
BP_negative_regulation_of_endothelial_cell_apoptotic_process%2000352	0.00932400932400932	0.109128205128205	0.522498038600925	1.67090784886378	3	23	SERPINE1;ITGB3;GATA2;NFE2L2;IL10;ABL2;BRAF;GATA3;NDNF;TEK;KDR;GAS6;KRIT1
BP_neuropeptide_signaling_pathway%0007218	0.0092378752886836	0.109128205128205	0.48185061750011	1.66387995427938	3	30	TYRO3;PROKR2;SORT1;ECEL1;GRP;NPY;GAL;NPY1R;OPRD1;PROKR1;NTS;CRHR1;GPR37;PENK;TAC1;GALR1;SORL1;PROK2;NMBR;PDYN;SSTR5
BP_female_gonad_development%0008585	0.00911161731207289	0.109128205128205	0.519923529454125	1.65599853948468	3	21	SERPINE1;TIPARP;UBB;INHBB;PDGFRA;WNT4;FST;LHX9;NUP107
RA_Homologous_DNA_Pairing_and_Strand_Exchange%R-MMU-5693579	0.0163265306122449	0.111832570004058	0.595908473453532	1.71819112621657	7	16	RAD51AP1;EXO1;XRCC2;RAD51;BLM;RAD51C
RA_G1/S_Transition%R-MMU-69206	0.0163487738419619	0.111832570004058	0.347631077730527	1.47553919702219	5	79	CDKN1A;CCNE1;CCNE2;CDKN1C;SKP2;RPA1;PPP2CB;CCNA2;PSMC6;CDC7;MCM8;PRIM1;PSMD11;PRIM2;ORC2;MNAT1;ORC5;PSMB6;PSMD9;CDC25A;PSMD14;PSMC2;PSMF1;CDC45;PSMC4;PSMD13;CABLES1
BP_response_to_activity%0014823	0.00968523002421307	0.112456281947807	0.450866852680957	1.68342712265765	3	42	ITGB3;ANXA2;GCLC;NTRK1;PRKAA2;IL10;ATP1A3;COL6A1;IL6;BLOC1S6;SLC4A1;CAB39;GPAM;PPARD;EDN1;BMP6;CCL2;ALAD;SLC25A25;TNF;CDK1
MF_phosphotyrosine_residue_binding%0001784	0.0134453781512605	0.112636752814333	-0.444926225337276	-1.55314865050671	7	44	SLA;PLCG2;SHE;PFN1;PTPN11;PTPN6;GRB2;STAP1;HCK;SH2D3C;SHC1;PIK3R2;VAV1;SYK;PIK3R1
RA_Class_A/1_(Rhodopsin-like_receptors)%R-MMU-373076	0.0170454545454545	0.112992033739456	0.341376115538001	1.47322556072775	5	90	CCL22;C3AR1;CXCR4;CCL3;CXCL10;CCL5;CXCL2;F2R;PROKR2;CCL4;CX3CL1;P2RY1;P2RY2;CCK;CCL9;F2RL2;APLN;CHRM4;ANXA1;ADORA1;GRP;ADORA2A;NPY;S1PR1;GAL;NPY1R;OPRD1;PROKR1;NTS;EDN1;ADRA2B;ADRB1;CCRL2;GPR37;CCR7;C3;PLPPR2;ADORA2B;GPR132;LPAR1;PENK;TAC1;C5AR1;ADRA2A;CHRM3;ADRB3;GALR1;HTR1D;CXCL1;PROK2;NMBR;S1PR3;SSTR5;GPR35;CXCR2;OXTR;CXCL9;DRD1
RA_Synthesis_of_IP3_and_IP4_in_the_cytosol%R-MMU-1855204	0.0166975881261596	0.112992033739456	-0.566263884402044	-1.67949616365669	8	20	PLD4;PLCB2;PLCG2;INPP5D;PLCB4;ITPKB;PLCB3;PTEN;ITPK1
RA_Regulation_of_signaling_by_CBL%R-MMU-912631	0.0170132325141777	0.112992033739456	-0.540988943318573	-1.62198635106719	8	21	LYN;PIK3CD;GRB2;HCK;RAPGEF1;PIK3R2;VAV1;SYK;PIK3R1;RPS27A;UBA52
BP_lung_alveolus_development%0048286	0.00982800982800983	0.113215577782507	0.45002520638237	1.69161922803221	3	44	FOSL2;ERRFI1;VEGFA;HOPX;ADA;LIF;TMEM38B;STRA6;FOXF1;COL6A1;SLC7A11;TMTC3;MAN1A2;FBN1;BLOC1S6;FGFR2;MMP12;ACE;SMPD3;PTHLH;ATXN1;PDGFA;KDR;NKIRAS1;FLT4
BP_camera-type_eye_development%0043010	0.0099502487562189	0.113728233830846	0.436576103915694	1.65468251688843	3	47	CDKN1C;ABI2;ARHGAP35;JAG1;STRA6;MITF;RCN1;NR2E1;SHH;FBN1;AHR;FOXC1;VAX1;CC2D2A;FAT1;SIX3;TSKU;VAX2;PAX2;SLC25A25
KEGG_Peroxisome%mmu04146	0.0431309904153355	0.114814814814815	-0.36770853835511	-1.39142991804799	26	63	ACOX3;ACSL5;ABCD1;CAT;PMVK;PHYH;HSD17B4;MVK;FAR1;IDH1;ACAA1A;SOD2;ECH1;PRDX5;DECR2;GNPAT;SOD1;CRAT;PXMP4
KEGG_Adrenergic_signaling_in_cardiomyocytes%mmu04261	0.0432098765432099	0.114814814814815	-0.341053021620098	-1.35356226102944	27	86	PLCB2;GNAI2;ATP1B3;TPM4;PIK3CG;ATP1A1;AKT1;PIK3R5;PIK3R6;ADCY7;ATP2A3;CREB1;PPP2R5C;MAPK14;TPM3;PRKACA;AKT2;PLCB4;ATF6B;PPP1CA;PLCB3
RA_Inositol_phosphate_metabolism%R-MMU-1483249	0.017636684303351	0.115718244969946	-0.466848756647855	-1.55257515722985	9	34	PLD4;PLCB2;PLCG2;INPP5D;ISYNA1;PPIP5K2;IMPA2;PLCB4;ITPKB;PLCB3;PTEN;ITPK1
BP_positive_regulation_of_NF-kappaB_transcription_factor_activity%0051092	0.0103703703703704	0.117595048629531	-0.375104031065851	-1.54461118266854	6	102	TLR3;RAB7B;CARD11;PLCG2;SLCO3A1;TRIM30A;CD84;CAT;TRIM30D;RBCK1;NLRP3;EIF2AK2;IKBKB;TRIM12A;NLRC4;CARM1;IRAK1;ZBTB7A;TRIM14;MTPN;CARD9;NOD2;IRAK2;TRIM5;DHX9
BP_insulin-like_growth_factor_receptor_signaling_pathway%0048009	0.0106100795755968	0.117595048629531	0.396195464222272	1.56545496770635	3	55	EPHB4;FGFR3;TYRO3;RET;KRAS;IGF2;DDR1;FLT1;NTRK1;COL6A1;ERBB2;EGFR;PDGFRA;EPHB2;FGFR2;NTRK2;EIF2AK3;IGF1R;ATXN1;EPHB3;EPHA8;TEK;KDR;GHR;FLT4;ERCC1
BP_phagocytosis,_engulfment%0006911	0.0104712041884817	0.117595048629531	-0.561869272048115	-1.72646178857037	5	23	SH3BP1;AIF1;GSN;ITGB2;RAC1;ELMO1;CDC42;CLCN3;HAVCR1;ITGAM;FCGR3;MYH9;TIMD2;BIN2;FCER1G;FCGR2B
BP_regulation_of_protein_localization_to_plasma_membrane%1903076	0.0105448154657293	0.117595048629531	-0.547944440696662	-1.65856434142864	5	22	ACTB;PIK3R2;STX7;PIK3R1;ZDHHC2;VPS4A;RACK1;ZDHHC7;CAMK2G;CDK5;VAMP8;APPL1;CSNK2A1
BP_positive_regulation_of_cell_adhesion%0045785	0.0107238605898123	0.117962466487936	0.385080520095765	1.52596840190936	3	57	NID1;STX3;LAMB1;VEGFA;CCL5;CD63;RHOD;SRC;TPM1;PKP2;CX3CL1;ITGAV;CXCL12;DAB2;ERBB2;SELP
BP_cellular_response_to_xenobiotic_stimulus%0071466	0.0108108108108108	0.118031464300121	0.373907255315369	1.47629419453277	3	56	SERPINE1;ITGB3;TFRC;RNF149;CCL4;PRNP;PCNA;KCNH2;UMPS;PRKAA2;NFE2L2;PPM1E;EGFR;GSTM1;BRAF;CRHBP;RAP2A;BLM;FANCB;CD69
BP_midbody_abscission%0061952	0.0110294117647059	0.11952614379085	-0.572424215932441	-1.67515679987241	5	20	STX2;KIF20A;MTMR4;CHMP2A;CHMP1B;CHMP6;CHMP1A;VPS4A;VPS4B;PDCD6IP
BP_regulation_of_DNA_damage_checkpoint%2000001	0.0111358574610245	0.119792349010874	0.636022563123608	1.80383727707823	4	15	WDR76;RFWD3;BARD1;BRCA1;ETAA1;RAD51;FEM1B;RPA2
KEGG_HIF-1_signaling_pathway%mmu04066	0.0460122699386503	0.121107767102674	-0.339839616191648	-1.35404351069616	29	87	IFNGR1;PLCG2;MKNK2;PFKP;NFKB1;MTOR;AKT1;PIK3CD;ALDOC;MKNK1;PIK3R2;CYBB;VHL;RPS6;HK3;AKT2;PRKCG;IL6RA;PIK3R1;IFNGR2;MAP2K2;STAT3;ENO3;RPS6KB2;PRKCB;PFKL;HK2;CAMK2G;RPS6KB1;PFKFB3;BCL2;CUL2;EGLN1;RELA;ARNT
RA_Arachidonic_acid_metabolism%R-MMU-2142753	0.0189035916824197	0.121550094517958	-0.538861029825496	-1.61560646718111	9	21	ALOX5AP;CYP8B1;DPEP2;PTGIS;PTGS1;DPEP3;GPX1;PON2;TBXAS1
RA_HDACs_deacetylate_histones%R-MMU-3214815	0.0188679245283019	0.121550094517958	-0.520616575381887	-1.59659672079831	9	23	ARID4A;MBD3;HDAC1;SUDS3;HMG20B;GATAD2A;MTA3;BRMS1;CHD4;MTA2;KDM1A;RCOR1;CHD3;ARID4B
CC_intermediate_filament%0005882	0.0145278450363196	0.121719782736732	0.457158712683366	1.5814735008305	5	33	IFFO2;DSP;GJA1;JUP;PKP2;MNS1;KRT17;EIF6;NES;PPL;ADORA2A;DES;KRT16;KRT5;NME1;NEFL;KRT18
BP_cochlea_development%0090102	0.0116822429906542	0.122079439252336	0.498566806668938	1.63262596373311	4	25	FGFR3;GATA2;CECR2;IFT27;HEY2;CCNA2;CDH23;MYO7A;GATA3;SOBP;VANGL2;HES1;PAX2
BP_collagen-activated_tyrosine_kinase_receptor_signaling_pathway%0038063	0.0115740740740741	0.122079439252336	0.433636249970307	1.54071448924223	4	34	EPHB4;FGFR3;TYRO3;RET;DDR1;FLT1;NTRK1;ERBB2;EGFR;PDGFRA;EPHB2;FGFR2;NTRK2;IGF1R;EPHB3;EPHA8;TEK;KDR;FLT4
BP_hepatocyte_growth_factor_receptor_signaling_pathway%0048012	0.011441647597254	0.122079439252336	0.456797578704703	1.61160157261872	4	33	EPHB4;FGFR3;TYRO3;RET;STMN1;BCAR1;DDR1;FLT1;NTRK1;ERBB2;EGFR;PDGFRA;EPHB2;FGFR2;NTRK2;IGF1R;EPHB3;EPHA8;TEK;KDR;FLT4
BP_endochondral_ossification%0001958	0.0116279069767442	0.122079439252336	0.482391048718333	1.59739660625883	4	26	MMP13;PHOSPHO1;RUNX2;COL2A1;IFT80;EXT1;FOXC1;GALNT3;NPR2;BMP6;ENPP1;SMPD3;PTHLH;CBS;HSPG2
BP_adaptive_immune_response%0002250	0.0125786163522013	0.125128292849812	-0.402342006792636	-1.5648612439309	7	75	H2-DMB1;BTLA;TAP1;CD84;JAK2;CSK;ERAP1;DBNL;LYN;H2-T23;TREX1;PIK3CD;BTK;GPR183;CD8A;CD86;NOD2;PDIA3;PRR7;SYK;TNFRSF14;SLAMF6;TNFRSF11A;LAG3;OTUB1;KLRK1;EIF2AK4
BP_epithelial_cell_differentiation%0030855	0.0124378109452736	0.125128292849812	0.417894450396831	1.58387652181226	4	47	VEGFA;CD63;DNPH1;SIX1;PCNA;WNT9A;TPP1;MSI1;KRT17;F11R;CTSB;TOLLIP;NKX2-5;FGFR2;SMO;KRT10;BMP7;SLC9A2;KRT16;DLX3;CRHR1;CNN3;CDK1;GDF7
BP_RNA_export_from_nucleus%0006405	0.0126582278481013	0.125128292849812	-0.628859963366595	-1.73423428481034	6	15	POM121;RAE1;NUP214;RBM33;NUP98;ALYREF;ALYREF2;TPR;XPO5;NUP153;NUP188;NUP62
BP_response_to_calcium_ion%0051592	0.0120772946859903	0.125128292849812	0.440750430245327	1.63385285654011	4	41	SDC1;ANXA5;THBS1;CALM1;SLC25A13;EGFR;TRPC1;CAV1;PLA2G4A;PTK2B;HOMER1;ADAM9;AHCYL1;MNAT1;PCSK1;PLCD1
BP_mitotic_spindle_organization%0007052	0.0125944584382872	0.125128292849812	0.426042662713381	1.60096165844666	4	45	PLK2;SPC25;TUBG1;STMN1;TACC2;EML1;PLK5;GPSM2;KIF2A;PLK3;DLGAP5;CENPH;NDC80
BP_negative_regulation_of_innate_immune_response%0045824	0.012216404886562	0.125128292849812	-0.501072774654211	-1.6562986255827	6	32	MNDAL;GRN;TRAFD1;PTPN6;TREX1;IFI203;CCR1;DHX58;TRIM21;SMPDL3B;IFI209;CACTIN;NMI
BP_response_to_fatty_acid%0070542	0.0125	0.125128292849812	-0.611965928939964	-1.71165080906953	6	16	UCP2;SCD2;CD36;CAT;SCD1;TRPV4
BP_regulation_of_cell_size%0008361	0.0124333925399645	0.125128292849812	-0.566437224213675	-1.69505869196519	6	21	CLN8;VAV3;MTOR;RAC1;CREB1;VAV1;MTPN;E2F4;LARS1;MSN;ARHGAP5;VAV2
RA_mRNA_3'-end_processing%R-MMU-72187	0.0197693574958814	0.125858384850017	-0.424896968075441	-1.55049692954581	11	54	SRSF5;PAPOLA;SRSF2;CPSF3;SRSF7;SRRM1;SRSF1;SRSF9;SRSF3;CPSF1;CPSF6;SYMPK;DDX39B;CPSF2;THOC6;CPSF4;THOC2;CPSF7;CHTOP;PCF11;ALYREF;ZC3H11A
KEGG_Gastric_acid_secretion%mmu04971	0.0490998363338789	0.128026676048151	-0.423237368016684	-1.45077375329334	29	40	ACTB;ACTG1;PLCB2;GNAI2;ATP1B3;ATP1A1;ADCY7;SLC4A2;PRKACA;PRKCG;PLCB4;KCNJ10;PLCB3;GNAQ;GNAI3
KEGG_Choline_metabolism_in_cancer%mmu05231	0.0496124031007752	0.128165374677003	-0.344392431347747	-1.35060063950606	31	77	FOS;PIP5K1C;MTOR;AKT1;PIK3CD;GRB2;DGKG;PLD2;WASF2;RAC1;SLC22A5;WAS;PIK3R2;NRAS;AKT2;PRKCG;PIK3R1;DGKZ;RAC2;MAP2K2;RPS6KB2;PLPP1;PRKCB;TSC2
CC_cell_cortex%0005938	0.0163447251114413	0.129474940334129	-0.329666906139831	-1.40123356504474	10	138	MYL12B;FNBP1;ITCH;DBN1;MARCKS;MYL12A;DBNL;ACTR2;GIPC1;CDC42SE1;PFN1;RYR1;IQGAP1;PXN;GRB2;NEDD9;MYO9B;PSEN1;RAC1;CD2AP;NCL;RIC8A;CSNK1G2;AKT2;CLIP2;DCTN1;CORO1C;CYTIP;SPIRE1;ILK;MYO1C;CD302;NDFIP1;MAP2K2;NUMA1;ARF6;CTSZ
CC_collagen_trimer%0005581	0.0160550458715596	0.129474940334129	0.53849786575439	1.70026664280395	6	22	COL18A1;EMILIN2;COL5A1;COL27A1;COL2A1;COL6A1;COL7A1;COL12A1;COL1A2;COL6A2;CCBE1;C1QL1;COL14A1
CC_male_germ_cell_nucleus%0001673	0.0167064439140811	0.129474940334129	0.37193092714241	1.44498253124425	6	51	HMGA1;HSPA2;PCNA;TRIM24;RPA1;HMGA2;PRMT5;TBPL1;CHTF18;BRCA1;RAD51;RAD18;BLM;TBP
RA_Phase_I_-_Functionalization_of_compounds%R-MMU-211945	0.0208333333333333	0.130056634304207	-0.453495238325081	-1.51942492646969	11	35	CYP8B1;CYP27A1;PTGIS;ACSS1;PTGS1;CYP2S1;CYB5B;ALDH2;AHRR;NQO2;AIP;BPHL;TBXAS1
RA_PLC_beta_mediated_events%R-MMU-112043	0.0207547169811321	0.130056634304207	-0.508280056321728	-1.5587637995874	10	23	PLCB2;PRKCD;GNA15;ADCY7;PRKACA;CAMKK2;PRKCG;PLCB4;PLCB3;CAMKK1;GNAQ;PRKAR2B
RA_Cell_Cycle_Checkpoints%R-MMU-69620	0.0213523131672598	0.130757498729029	0.28934999704407	1.38339166357131	5	192	CDKN1A;CCNE1;CCNE2;SPC25;CDKN1C;CENPK;RFC3;EXO1;CENPU;CDC16;RPA1;CENPQ;PPP2CB;CCNA2;PSMC6;CDC7;DYNLL1;KIF2A;MCM8;ANAPC4;NUP160;SKA1;CENPI;PSMD11;RFC4;RNF168;BLM;CENPH;UIMC1;SPC24;ORC2;NDC80;ORC5;NUP37;PSMB6;PSMD9;ZWINT;NUP107;RAD17;CDC25A;PSMD14;MAD2L1;RAD1;PSMC2;NUP85;PSMF1;ITGB3BP;CDC45;PSMC4;UBE2S;CENPP;PSMD13;CDK1;CDC23;ZW10;CHEK2;NUP43;BUB1
RA_Transferrin_endocytosis_and_recycling%R-MMU-917977	0.0213219616204691	0.130757498729029	0.505856380690301	1.63820130112984	9	24	TFRC;STEAP3;ATP6V0A1;ATP6V1E1;ATP6V1H;ATP6V1C1;ATP6V0D2;ATP6V1D;ATP6V1A;MCOLN1;ATP6V1C2;ATP6V0C;STEAP2
RA_PI5P,_PP2A_and_IER3_Regulate_PI3K/AKT_Signaling%R-MMU-6811558	0.021630615640599	0.13121213072552	-0.421588450160148	-1.51018470975877	12	49	PIP4K2A;PIP4K2B;PIP5K1C;AKT1;PIK3CD;GRB2;CD86;RAC1;IRAK1;PPP2R5C;PIK3R2;RHOG;VAV1;IL1RL1;PIK3R1;RAC2;IRAK4
BP_protein_autophosphorylation%0046777	0.0133729569093611	0.131306281599968	-0.34755766141083	-1.44906705013086	8	118	FES;MAP4K1;JAK2;NEK6;LYN;STK17B;FGFR1;MTOR;EIF2AK2;STK4;TAOK3;HCK;PAK2;VRK2;PAK1;DAPK1;IRAK1;SIK1;MAP3K11;IRAK2;PRKACA;LRRK2;CAMKK2;GRK5;SYK;PRKX;MAP3K9;PTPRC;DDR2;SLK;ABL1;EIF2AK4;MARK2;EIF2AK1
KEGG_Ras_signaling_pathway%mmu04014	0.0529986052998605	0.132023311416617	-0.294919950306407	-1.27895437519077	37	159	RASGRP4;PLCG2;GNG2;RALB;GNB2;RASSF5;RASA4;NFKB1;CHUK;PTPN11;FGFR1;AKT1;STK4;PIK3CD;GRB2;RASA3;IKBKB;PLD2;PAK2;SHC1;PAK1;GNG10;RAC1;PIK3R2;RASGRP3;RASGRF2;CDC42;NRAS;PRKACA;AKT2;GNB1;RGL2;HTR7;PRKCG
KEGG_Synaptic_vesicle_cycle%mmu04721	0.0527704485488127	0.132023311416617	0.348853892391242	1.35645567068709	19	51	STX3;ATP6V0A1;ATP6V1E1;ATP6V1H;ATP6V1C1;ATP6V0D2;ATP6V1D;CLTB;ATP6V1A;CACNA1A;UNC13A;SLC1A1;AP2A1;SLC6A13;SLC6A9;ATP6V1C2;DNM3;SLC1A2;SLC6A4;ATP6V0C;STXBP1;NSF;SLC32A1
KEGG_Pancreatic_cancer%mmu05212	0.0522151898734177	0.132023311416617	-0.353256260273122	-1.36693420458294	32	73	CCND1;ARHGEF6;RALB;TGFB1;NFKB1;CHUK;MTOR;AKT1;PIK3CD;IKBKB;BAK1;PLD2;STAT1;RAC1;PIK3R2;CDC42;AKT2;CDK4;PIK3R1;RALBP1;RAC2;STAT3;CASP9;RPS6KB2;TGFB3
KEGG_Breast_cancer%mmu05224	0.0527950310559006	0.132023311416617	0.277550844026083	1.25347705526616	16	116	CDKN1A;POLK;GADD45B;TCF7;KRAS;CDK6;FZD5;WNT9A;WNT11;DLL1;JAG1;HEY2;ERBB2;EGFR;HEY1;GADD45A;FRAT2;WNT3;BRCA1;BRAF;TCF7L1;WNT4;TRP53;AKT3;WNT7B;DVL2;DLL4;FGF9;LEF1;WNT7A;BAX;WNT2B;SOS2;FZD2;HES1;SHC4;IGF1R;FZD6;FGF15;FZD4
MF_cyclin-dependent_protein_serine/threonine_kinase_regulator_activity%0016538	0.0161662817551963	0.132922761098281	0.494842441687125	1.60294887242912	6	24	CCNE1;CCNG1;CCNF;CCNE2;CCNO;CCNG2;CNPPD1;CCNA2;CCNJ
CC_cell_leading_edge%0031252	0.0181518151815182	0.13328121946453	-0.416006144665055	-1.56599123632622	10	63	CORO1A;SH3BP1;DOCK8;SHTN1;CORO1B;ACTR3;ARPC2;CFL1;IQGAP1;PXN;CAPRIN1;ARHGAP1;ARPC3;CD2AP;CDC42;DCTN1;EXOC8;DPP9;SLK;ABL1
CC_filopodium%0030175	0.0184873949579832	0.13328121946453	-0.433449698491603	-1.59365617085499	10	55	LCP1;SHTN1;ADGRA2;MYO1G;TUBB3;DBN1;VASP;CFL1;PPP1R9B;PALLD;MYO6;TWF2;ITGB1;TRPV4;UBE2Q1
CC_ruffle_membrane%0032587	0.0180623973727422	0.13328121946453	-0.37266734549533	-1.46768970638155	10	84	FGD2;LCP1;PLCG2;PLEKHO1;SH3BGRL3;ARPC2;AIF1;CFL1;PPP1R9B;EEF1A1;PLEK;MYO6;ITGB1;PIP5K1C;TRPV4;INPP5K;SH2D3C;PAK1;RAC1;CDC37;AKT2;CORO1C;ABCA7;PLEKHA1;MYO1C;DIAPH1
BP_motor_neuron_axon_guidance%0008045	0.0138568129330254	0.134255081596134	0.497114761217226	1.61030962349194	5	24	NTN1;CXCR4;CXCL12;CHN1;LMO4;ERBB2;ETV4;SLIT1;ALCAM;LHX4;LHX1
BP_lung_development%0030324	0.0138121546961326	0.134255081596134	0.363701349811291	1.53478205109338	4	78	FOSL2;VEGFA;ANXA2;FOXA1;ADA;EPAS1;LIF;CEBPA;STRA6;FOXF1;COL6A1;EGFR;PDGFRA;EVA1A;TMTC3;SHH;FBN1;BLOC1S6;LAMA5;BMPR1A;FGFR2;RBP4;WNT7B;SIM2;FGF9;HES1;SMPD3;FOXP1;MYCN;MOSMO;WWP1;CRISPLD2;KDR;CTNNB1;CLCN2;ACVR2B;SMAD2;NKX2-1;CCBE1;FENDRR;ZFPM2;STK40;PITX2;FGF8
KEGG_Dilated_cardiomyopathy%mmu05414	0.0544	0.134315044247788	-0.383618249102334	-1.40031699414973	33	52	ACTB;ACTG1;ITGB7;ITGA4;TGFB1;TPM4;ITGB1;ADCY7;ATP2A3;TPM3;PRKACA;ITGA2B;MYBPC3
BP_anterior/posterior_pattern_specification%0009952	0.0139664804469274	0.134427374301676	0.344768304710968	1.47689288048052	4	82	TGFBR1;BHLHE41;ARC;HELT;CELSR1;HEY2;ACVR2A;HOXB4;HEY1;HOXC10;CDX2;WNT3;SHH;HOXA10;LHX1;BMPR1A;SMO;BHLHE40;TCF15;RARG;VANGL2;HOXB9;HES1;T;HOXD13;HOXC13;TBX1;HOXB8;BARX1;OTX1;ALX4;ACVR2B;SMAD2;HEYL;MSX1;HOXB6;IFITM1;HOXC9;HOXA9;HOXA7;HOXB7
RA_Nicotinate_metabolism%R-MMU-196807	0.0226415094339623	0.134800838574423	-0.568944062083806	-1.62800590214293	11	18	CYP8B1;PTGIS;PARP14;PARP9;PARP8;PARP10;NADK;PARP4;NAMPT
RA_RNA_Polymerase_II_Transcription_Termination%R-MMU-73856	0.0225806451612903	0.134800838574423	-0.39704801835097	-1.48727677884892	13	62	SRSF5;PAPOLA;SRSF2;CPSF3;SRSF7;SRRM1;SRSF1;SRSF9;SRSF3;CPSF1;CPSF6;SYMPK;DDX39B;SNRPG;SNRPB;CPSF2;THOC6;CPSF4;THOC2;CPSF7;CHTOP;PCF11;ALYREF;ZC3H11A
RA_Regulation_of_Insulin-like_Growth_Factor_(IGF)_transport_and_uptake_by_Insulin-like_Growth_Factor_Binding_Proteins_(IGFBPs)%R-MMU-381426	0.0229591836734694	0.135438120202209	0.388295153225047	1.5372619262145	8	55	SPP1;TNC;CSF1;QSOX1;IGFBP2;IGF2;AFP;GOLM1;APLP2;ANO8;KTN1;CKAP4;VGF;RCN1;EVA1A;IL6;DMP1;FBN1;MEGF11
RA_Axon_guidance%R-MMU-422475	0.0233576642335766	0.136536164565362	-0.314248029301518	-1.34810601712916	15	163	EVL;FES;ST8SIA4;ACTR3;ARPC2;ARPC5;ARPC1B;VASP;SEMA4D;VAV3;ACTR2;LYN;ITGB1;PFN1;NRP1;PIP5K1C;PTPN11;ARPC4;PIK3CD;GRB2;SEMA4A;PAK2;SHC1;ARPC3;RAC1;CREB1;PIK3R2;APH1A;CDC42;PRKACA;CD72;AP2B1;COL4A1;PIK3R1;PTPRC;PTPRA;ABL1;ROCK1;PLXNA1;LYPLA2;HSP90AB1;RRAS;DOK4;MSN;ARHGEF11;RPS27A;NCSTN;FARP2;DNM2;RHOA;SEMA6D;PLXNA3;AP2M1
RA_Regulation_of_TNFR1_signaling%R-MMU-5357905	0.0236886632825719	0.137223517934178	-0.435400993162608	-1.51994521465079	13	42	CYLD;RBCK1;IKBKB;MADD;SHARPIN;SPPL2A;TRADD;BIRC3;UBE2L3;USP4;OTULIN;RACK1;USP21;RPS27A;UBA52
BP_positive_regulation_of_angiogenesis%0045766	0.0144508670520231	0.138180513053005	0.331647366512009	1.46052681893285	4	99	SERPINE1;C3AR1;RHOB;ETS1;IL1A;ITGB3;VEGFA;CCL5;THBS1;HMOX1;EMILIN2;GATA2;IGF2;JUP;F3;STIM1;FLT1;NTRK1;NFE2L2;BTG1;GATA4;HMGA2;CYP1B1;NINJ1;PTK2B;PDCL3;ADM;VASH2;NR2E1;PGF;BRCA1;SPHK1
CC_cytoplasmic_ribonucleoprotein_granule%0036464	0.0197044334975369	0.138826690550829	-0.414471170088372	-1.56461022430232	11	64	ACTB;HNRNPU;RPS4X;IQGAP1;DCP2;RAC1;RPLP0;NCL;RPS6;CDC42;RPL6;RPL28;DHX9;PCBP1;MOV10;AGO4;EID1;STAU1;KHNYN;DDX6;SNRPB2;BTBD1;TSTD1;LSM14A;YTHDF2
BP_skeletal_system_morphogenesis%0048705	0.0148514851485149	0.141089108910891	0.416693761024458	1.55536686445858	5	43	CSRNP1;TIPARP;TGFBR1;RYK;SIX1;RUNX2;COL2A1;ZFAND5;TFAP2A;HOXB4;PDGFRA;LAMA5;TCF15;WNT7A;HOXB8;HYAL2
RA_RAC3_GTPase_cycle%R-MMU-9013423	0.0251968503937008	0.144656917885264	-0.37225790081004	-1.43575413245377	15	75	CYBA;NCF2;PREX1;ESYT1;NCKAP1L;ITGB1;ARHGAP15;TAOK3;ARHGAP1;PAK2;WASF2;VRK2;RAPGEF1;PIK3R2;CYBB;NCF1;CDC42;DOCK10;ARHGDIB;GIT2;NCF4;PIK3R1;LAMTOR1;ARHGAP17;SWAP70
BP_mRNA_stabilization%0048255	0.0157068062827225	0.148251984462084	-0.50195103020857	-1.60575696453674	8	28	HNRNPU;MTOR;THRAP3;FUS;MAPKAPK2;YBX1;SRSF1;LARP1;DND1
BP_endoplasmic_reticulum_calcium_ion_homeostasis%0032469	0.0161579892280072	0.149198717948718	-0.591341172498524	-1.67406009896892	8	17	PACS2;TMBIM6;ATP2A3;PSEN1;KCTD17;PML
BP_cholesterol_metabolic_process%0008203	0.016025641025641	0.149198717948718	-0.416527130343623	-1.55136364326023	9	58	SREBF2;CYP27A1;CLN8;SQLE;APOBR;CAT;LDLR;LIPE;NSDHL;MBTPS1;SREBF1;INSIG1;DHCR24;LRP5;NPC1;APP;NPC2;SOAT1;LIMA1
BP_ventricular_septum_morphogenesis%0060412	0.0162412993039443	0.149198717948718	0.457818037716882	1.57483751068258	6	29	ZFPM1;SOX4;TGFBR1;WNT11;TGFBR3;FGFRL1;HEY2;HEY1;NKX2-5;BMPR1A;FZD2;HES1
BP_cellular_response_to_interleukin-4%0071353	0.0159857904085258	0.149198717948718	-0.550508455496818	-1.64739198379061	8	21	CORO1A;RPS2;RPL3;RPLP0;IMPDH2;PML;KEAP1;MCM2;CDK4;HSPA5;XBP1;HSP90AB1
BP_negative_regulation_of_keratinocyte_proliferation%0010839	0.0163170163170163	0.149198717948718	0.505883715926316	1.61777654480206	6	23	CTSL;CASK;CD109;VDR;IFT80;KLF9;EFNB2;INTU;FGFR2
RA_Glutathione_conjugation%R-MMU-156590	0.0277185501066098	0.153646790677156	0.505173365962478	1.58681876772976	12	22	ESD;GCLC;GSS;GSTT1;GSTM1;CHAC1;GSTM5;GSTZ1;GSTO1;MGST1;GSTM2;GGCT;MGST3;GSTP1;GCLM;GSTK1;GSTM4;GGT7
RA_Extension_of_Telomeres%R-MMU-180786	0.0275689223057644	0.153646790677156	0.417623568616926	1.54570779124325	10	40	ANKRD28;RFC3;PCNA;CTC1;RPA1;CCNA2;CHTF18;PRIM1;SHQ1;PRIM2;RFC4;POLD2;BLM;RTEL1;NOP10;PPP6C;WRAP53;TERF1
RA_TCF_dependent_signaling_in_response_to_WNT%R-MMU-201681	0.0275229357798165	0.153646790677156	0.304019857706539	1.34657687749543	8	107	SOX4;TCF7;KREMEN1;RYK;SOX13;ZNRF3;DACT1;FZD5;KLHL12;LGR5;CSNK1E;PPP2CB;PSMC6;CAV1;FRAT2;WNT3;PSMD11;TCF7L1;PIP5K1B;DVL2;PSMB6;PSMD9;LEF1;PSMD14;LEO1;FZD2;SMURF2;PSMC2;PSMF1;FZD6;FZD4;PSMC4;PSMD13;TLE2;WNT1
RA_Nervous_system_development%R-MMU-9675108	0.0276564774381368	0.153646790677156	-0.30941320157658	-1.32964001366493	18	164	EVL;FES;ST8SIA4;ACTR3;ARPC2;ARPC5;ARPC1B;VASP;SEMA4D;VAV3;ACTR2;LYN;ITGB1;PFN1;NRP1;PIP5K1C;PTPN11;ARPC4;PIK3CD;GRB2;SEMA4A;PAK2;SHC1;ARPC3;RAC1;CREB1;PIK3R2;APH1A;CDC42;PRKACA;CD72;AP2B1;COL4A1;PIK3R1;PTPRC;PTPRA;ABL1;ROCK1;PLXNA1;LYPLA2;HSP90AB1;RRAS;DOK4;MSN;ARHGEF11;RPS27A;NCSTN;FARP2;DNM2;RHOA;SEMA6D;PLXNA3;AP2M1
BP_vesicle-mediated_transport%0016192	0.0170697012802276	0.155111633372503	-0.321409102474336	-1.39161896568538	11	163	AP1S3;RAB32;GSN;APOBR;VPS9D1;RAB39;AP5B1;STX2;RIN3;AP1B1;ARF3;GDI2;KIF5A;AP3D1;CCZ1;AP4M1;NECAP2;ARL5A;KIF3B;STX7;AP2B1;AP3B1;PICALM;LGALS3BP;SPIRE1;VPS13B;AP1G1;RAB4B;KIF17;CLTA;TBC1D23;CHMP1A;GDI1;RAB10;MYO5A;VPS4A;ARF6;VAMP2;AP1M1;VPS41;ARF1;GOSR2;AP2M1;SAR1A;SPIRE2;AP5Z1;KIF1C;ARF5;AP3S2;VPS33A;KXD1;GOLPH3L;NAPG;CHML;VAMP8
KEGG_Glycolysis_/_Gluconeogenesis%mmu00010	0.0643564356435644	0.155653745732075	-0.399414669634252	-1.39500539098045	38	44	ALDH3B1;ACSS1;PFKP;ALDOC;GPI1;AKR1A1;HK3;ALDH2;ALDH9A1;ENO3;ALDH3A2;PFKL;HK2;ADPGK;PGAM1
KEGG_Homologous_recombination%mmu03440	0.0652741514360313	0.155653745732075	0.38137972183701	1.36121643913186	24	36	RPA1;BARD1;BRCA1;XRCC2;RAD51;POLD2;BLM;UIMC1;RAD51C;BRIP1;RPA2
KEGG_Renal_cell_carcinoma%mmu05211	0.0651828298887122	0.155653745732075	-0.360769634045814	-1.35400383512054	40	59	TGFB1;PTPN11;AKT1;PIK3CD;GRB2;PAK2;RAPGEF1;PAK1;RAC1;PIK3R2;VHL;CDC42;NRAS;AKT2
KEGG_Bladder_cancer%mmu05219	0.0652741514360313	0.155653745732075	0.383093396305346	1.36733286778303	24	36	CDKN1A;FGFR3;MDM2;VEGFA;THBS1;KRAS;SRC;HBEGF;ERBB2;EGFR;BRAF;TRP53
BP_integrin-mediated_signaling_pathway%0007229	0.0172413793103448	0.155704555129843	-0.400540729425746	-1.53043595720558	10	67	ITGAX;FERMT3;ZYX;ITGB7;ITGA4;VAV3;PLEK;ITGB1;NRP1;CHUK;PTPN11;CTNNA1;PXN;ITGAL;ITGB2;IKBKB;VAV1;CDC42;ITGA2B;SYK;LIMS1;ILK;PTPRA;ABL1;CDH17
RA_RHOV_GTPase_cycle%R-MMU-9013424	0.0284697508896797	0.156461964291146	-0.468316122577773	-1.52780646773439	15	30	WDR6;TPM4;IQGAP1;PAK2;MAP3K11;TPM3;CDC42;GIT2;PIK3R1
BP_flagellated_sperm_motility%0030317	0.0175879396984925	0.156540906075456	0.410243762661343	1.55290873590909	6	46	ATP2B4;SORD;TTLL1;MNS1;LZTFL1;TUBA1A;ING2;ADCY3;NEURL1A;NPHP4;DUSP3;CFAP20;DNAJA1;CCNYL1;NME7;RIBC1;EFCAB6;AKAP3;DPCD
BP_regulation_of_innate_immune_response%0045088	0.0177619893428064	0.156540906075456	-0.546293245394694	-1.63477800254673	9	21	MYO1F;DUSP10;PTPN22;SAMHD1;TREX1;IRF1;DHX58
BP_toll-like_receptor_signaling_pathway%0002224	0.0174520069808028	0.156540906075456	-0.534863602664889	-1.6434811762031	9	23	TLR3;UNC93B1;TLR12;PLCG2;TLR11;CD86;MAPKAPK2;AP3B1;TLR9
BP_barbed-end_actin_filament_capping%0051016	0.0177304964539007	0.156540906075456	-0.592416146219733	-1.70848224311333	9	18	EVL;GSN;DBNL;TWF2;FLII;CAPZA2;CAPZB;ADD1
BP_embryonic_digestive_tract_morphogenesis%0048557	0.0180995475113122	0.157616892911011	0.582064670612103	1.67969160404291	7	16	TCF7;RBPMS2;FOXF1;GATA4;PDGFRA;SHH;FGFR2;SHOX2;OVOL2
BP_clathrin_coat_assembly%0048268	0.0180831826401447	0.157616892911011	-0.619937864475872	-1.70962942730609	9	15	EPN1;HIP1;EPS15;AP1B1;AP2B1;GAK;PICALM;CLTA
BP_positive_regulation_of_smoothened_signaling_pathway%0045880	0.0186480186480186	0.15769971839336	0.472781692882182	1.6028870209839	7	28	FOXA1;WNT9A;SCUBE3;GORAB;SHH;POR;INTU;SMO;PDCL;PRRX1;SHOX2;FGF9;UCHL5
BP_thyroid_gland_development%0030878	0.0184757505773672	0.15769971839336	0.488261235784306	1.58163029566117	7	24	HMGA1;DUOX2;SIX1;NKX2-5;SHH;BRAF;SMAD3;SIX3;EDN1;TBX1
BP_positive_regulation_of_vascular_endothelial_growth_factor_production%0010575	0.0186480186480186	0.15769971839336	0.49569959933445	1.58520853671411	7	23	C3AR1;IL1A;GATA4;CYP1B1;IL6;BRCA1;EIF2AK3;C3;ADORA2B;HPSE;FLT4;C5AR1;CCBE1;PTGS2;NOX1
BP_negative_regulation_of_epithelial_to_mesenchymal_transition%0010719	0.0185614849187935	0.15769971839336	0.453883930275472	1.56130466693382	7	29	VEGFA;DAB2IP;FOXA1;TGFBR3;SPRED1;IL17RD;SPRY1;GATA3;OVOL2;EFNA1;PAWR;LDLRAD4
BP_regulation_of_angiogenesis%0045765	0.0186480186480186	0.15769971839336	0.473626111342232	1.60574988012221	7	28	SERPINE1;TNFRSF12A;ETS1;VASH1;PDE3B;ITGA5;PPP1R15A;RNH1;NINJ1;VASH2;RECK
RA_Negative_regulation_of_the_PI3K/AKT_network%R-MMU-199418	0.0293159609120521	0.159747142936013	-0.398165520341669	-1.46238424696976	17	56	PIP4K2A;PIP4K2B;PIP5K1C;AKT1;PIK3CD;GRB2;CD86;RAC1;IRAK1;PPP2R5C;PIK3R2;RHOG;VAV1;IL1RL1;AKT2;PIK3R1;RAC2;PTEN;IRAK4
BP_phosphatidylinositol_dephosphorylation%0046856	0.0191637630662021	0.160255591054313	-0.516407310862866	-1.62112265053801	10	25	INPP5D;INPP5K;MTMR4;MTMR1;MTMR12;SYNJ1;INPP5E;PTEN;INPP5B;MTMR2;FIG4;MTMR3
BP_regulation_of_inflammatory_response%0050727	0.0191693290734824	0.160255591054313	-0.400906439291379	-1.51155901390344	11	62	AKNA;BCL6;JAK2;LACC1;GRN;CYLD;LYN;PIK3AP1;NLRP3;NLRP1B;TREX1;NOD2;SBNO2;FANCA;PARK7;CCR2;NLRP1A;TLR9;TBC1D23;USP18
RA_Fatty_acid_metabolism%R-MMU-8978868	0.0297176820208024	0.16057537428047	-0.34586865220998	-1.39950118833647	19	98	ALOX5AP;PPT1;ACOX3;ACSL5;CYP8B1;ABCD1;DPEP2;PTGIS;ELOVL6;PTGS1;FADS2;DBI;ELOVL1;ACLY;SLC22A5;ACADL;DPEP3;PPT2;GPX1;PON2;TBXAS1;FADS1;CPT1A;PRKAB2;DECR2;SLC25A1;ACSF3
CC_peroxisome%0005777	0.0244648318042813	0.160597986974541	-0.34969708191835	-1.42522340677862	15	97	FDPS;ACOX3;ABCD1;MVD;LACC1;TKT;CAT;PMVK;PHYH;HSD17B4;ISOC1;MVK;FAR1;IDI1;IDH1;ACAA1A;ECH1;SZT2;MYO5A;PRDX5;DECR2;VIM;ALDH3A2;GNPAT;SOD1;MARF1;CRAT
CC_postsynaptic_actin_cytoskeleton%0098871	0.024866785079929	0.160597986974541	-0.583550096363442	-1.59756997235574	13	15	ACTB;ACTG1;DBN1;MYO6;MYO9B
CC_extrinsic_component_of_synaptic_vesicle_membrane%0098850	0.0244988864142539	0.160597986974541	0.537557325412232	1.63105895139501	10	19	ATP6V1E1;ATP6V1H;ATP6V1C1;ATP6V1D;ATP6V1A;SYN2;ATP6V1B2;SYN1;ATP6V1F;SGTA;BTBD8
CC_U1_snRNP%0005685	0.0235934664246824	0.160597986974541	-0.585371137589067	-1.64354068610977	12	17	LUC7L2;LUC7L3;SNRPG;SNRPB2;SNRPB;PRPF40A;SNRPA;SNRNP70;PRPF39
RA_Regulation_of_TP53_Activity_through_Acetylation%R-MMU-6804758	0.030188679245283	0.161761006289308	-0.494032704980879	-1.51507084875468	15	23	PIP4K2A;PIP4K2B;PML;MBD3;HDAC1;BRPF1;BRD7;GATAD2A
CC_cell_junction%0030054	0.0256410256410256	0.162218733647305	0.327900965798407	1.47312974946858	7	126	SLC16A1;FERMT2;SPTB;SLC16A10;CCNF;MFAP3L;AMOTL2;GJB2;ANXA2;SRC;MLKL;ENAH;MAGI3;GJA1;TES;PKP2;AGRN;TSPAN15;ARHGAP28;RAB23;CDH3;SMAGP;CGN;SAMD4;EGFR;PARD3;PDGFRA;TJP2;ESCO2;PLEKHA7;BASP1;FAT1;RAD51C;MRPS18B;SPTBN2;SCN8A;YAP1;DSG2;GJB6;SMC5;PTPN5;PKP4;HMCN2;GTF2F1;ITGB4;ACTN3;TRP73;PTPRK;KDR;CLDN11;CTNNB1;SLC7A2;GJB3
RA_G1/S_DNA_Damage_Checkpoints%R-MMU-69615	0.0307692307692308	0.163509218054673	0.432403691570309	1.58086249351262	11	39	CDKN1A;CCNE1;CCNE2;CDKN1C;CCNA2;PSMC6;PSMD11;PSMB6;PSMD9;CDC25A;PSMD14;PSMC2;PSMF1;PSMC4;PSMD13;CDK2;PSMD8
KEGG_Non-small_cell_lung_cancer%mmu05223	0.0694006309148265	0.164091322247768	-0.351391317622176	-1.34799471256255	43	68	PLCG2;CCND1;RASSF5;AKT1;STK4;PIK3CD;GRB2;EML4;BAK1;PIK3R2;KIF5A;NRAS;AKT2;PRKCG;CDK4;PIK3R1;MAP2K2;RARB;RASSF1;STAT3;CASP9
BP_embryo_development_ending_in_birth_or_egg_hatching%0009792	0.0200445434298441	0.165678909818429	0.580435511675987	1.64618564435683	8	15	AKIRIN2;STOX2;TRP53;ACE;CDK5R1;OSR2;FGF8;TRP53BP2;HUS1
BP_monoatomic_anion_transmembrane_transport%0098656	0.0200445434298441	0.165678909818429	0.581060791384971	1.64795901359412	8	15	LRRC8B;PANX1;SLC39A14;SLC4A4;SLC4A7;LRRC8A;MCOLN1;VDAC3;SLC1A2
KEGG_Viral_life_cycle%mmu03250	0.0711974110032362	0.166071428571429	-0.368291713077058	-1.35144614370831	43	54	SAMHD1;TRIM30D;APOBEC3;TRIM5;MLLT3;PSIP1;CHMP6;NELFB;PPIA;VPS4A;SERINC3;CPSF6;TRIM12C;SMARCB1;KAT2A;VPS4B;CCNT2;PDCD6IP;HGS;ELL3;MX2;BST2;BICD2;MAP1S;CPSF7;CDK9
KEGG_cAMP_signaling_pathway%mmu04024	0.0714285714285714	0.166071428571429	-0.30227804052327	-1.26500060501992	49	120	GNAI2;ACOX3;ATP1B3;VAV3;NFATC1;NFKB1;FOS;ATP1A1;LIPE;AKT1;PIK3CD;PTGER3;PLD2;ADCY7;PAK1;ATP2A3;RAC1;CREB1;PIK3R2;NFKBIA;VAV1;PRKACA;AKT2;PIK3R1;PPP1CA;RAC2;MAP2K2;ROCK1;PDE4D;GNAI3;RRAS;RHOA;CREB3;PDE4A;CAMK2G;PTCH1;VAV2;TNNI3;CACNA1S;PLCE1;PDE4B;RELA
BP_uterus_development%0060065	0.0203619909502262	0.167357262697646	0.571535599864592	1.64930736561393	8	16	CDKN1C;ERRFI1;SRC;COL6A1;GATA3;HOXA10;LHX1;RBP4;WNT7A;ESR1;HOXA9;GREB1L;CITED2;TGFB2
BP_nervous_system_development%0007399	0.0210526315789474	0.169230769230769	0.289827201643453	1.39412594808501	5	187	IGF2BP2;NR4A2;CXCR4;TYRO3;SOX4;TGFBR1;RET;VEGFA;BOC;MTSS1;LHX2;RBFOX2;KALRN;PRPS1;ECT2;TPP1;DLL1;NTRK1;PTPRF;MDGA1;IGF2BP1;RAB23;TFAP2A;HDAC5;IRF2BPL;ATOH8;ERBB2;NRN1;HDAC7;GPSM1;NBL1;KIF2A;NES;POU4F1;SEMA4B;GATA3;NAV2;MAFK;DPF3;N4BP3;NGEF;DPF1;ISLR2;EFNB1;INTU;BMPR1A;PCSK2;VAX1;NEDD4;IGF2BP3;CAMK2B;GAL;SIM2;GFRA4;SCN3B;DLG3;NR2F1;POU3F2;BAX;SEMA6C
BP_B_cell_homeostasis%0001782	0.021015761821366	0.169230769230769	-0.493633784247225	-1.58408453560919	11	29	PKN1;LYN;NCKAP1L;PIK3CD;IKBKB;BAK1;PIRB;DOCK11;DOCK10
BP_cellular_response_to_nutrient_levels%0031669	0.021015761821366	0.169230769230769	-0.488187005940119	-1.60376365831102	11	31	CD68;PRR5;MTOR;RRAGC;ABCC8;RRAGA;MAPKAP1;LAMTOR1;EIF4G1;SEH1L;PRKAB2;TXN2
BP_angiogenesis%0001525	0.020979020979021	0.169230769230769	0.297094702039913	1.42204738595498	5	182	PLAU;SERPINE1;RHOB;EPHB4;COL18A1;TNFRSF12A;UNC5B;NRP2;VASH1;TGFBR1;PDE3B;VEGFA;THBS1;AMOTL2;ITGA5;HMOX1;GATA2;ANXA2;GLUL;DAB2IP;EPAS1;FZD5;FMNL3;ITGAV;FLT1;ELK3;CYP1B1;MEIS3;HBEGF;CALCRL;CAV1;NINJ1;PTK2B;PDCL3;NR2E1;PGF;SHH;APLN;TGFA;EPHB2;PNPLA6;FOXC1;BMPR1A;FGFR2;S1PR1;WNT7B;EIF2AK3;SMAD5;DLL4;NDNF;AIMP1;OVOL2;FGF9;SHB;WNT7A;PLCD1;C1GALT1;ADGRG1;EFNA1;ADRA2B;CCL2;FZD4;PTPRB;TBX1;NPPC;ANGPTL6;TA…
BP_cell_adhesion%0007155	0.0212014134275618	0.169495452702311	0.297239563676234	1.42596621646859	5	186	SPP1;ATP1B1;RHOB;EPHB4;FERMT2;CD9;COL18A1;TNC;TNFRSF12A;PCDH7;PMP22;APLP1;LAMB1;BCAR1;ITGA5;ANXA2;PODXL;COL5A1;NEO1;SRC;ADA;JUP;CX3CL1;ITGAV;EMB;PTK7;FLRT1;CYP1B1;F11R;HAPLN4;COL6A1;SLC23A2;B4GALT1;CDH23;PARD3;NINJ1;PTK2B;ALCAM;COL7A1;ACAN;ADAM9;EXT1;EFNB2;LAMC2;BCAN;AMIGO2;MYH10;SSX2IP;TLN2;PCDH10;OLR1;CTNNAL1;CD44;FBLN7;PKN2;NUAK1;AMIGO1;HES1;ADGRG1;EMP2;PCDH19;DSG2;NRXN2;COL12A1;LAMC1;COL6A2;L…
RA_TBC/RABGAPs%R-MMU-8854214	0.032258064516129	0.170015864621893	-0.467523107870886	-1.50851837635329	17	29	RAB7B;TBC1D14;RAB8A;RAB35;RAB8B;TBC1D10B;TBC1D13;MAP1LC3B;ARF6;GABARAP
MF_growth_factor_activity%0008083	0.0212765957446809	0.171760154738878	0.353391914206766	1.43557718677635	7	62	CSF1;VEGFA;OSGIN2;IGF2;LIF;CXCL12;BMP1;INHBB;HBEGF;VGF;IL6;PGF;TGFA;BMP7;CSF2;PDGFC;FGF9;BMP6;FGF15;PDGFA;GDF7;GDF6;IL12B;FGF3;CXCL1;FGF5;INHBA;FGF8;PRL2C2;FGF16;GDNF;IL7;TGFB2
KEGG_IL-17_signaling_pathway%mmu04657	0.0760517799352751	0.173106546854942	-0.359325301671554	-1.32567871330653	46	56	MMP9;USP25;NFKB1;FOS;CHUK;IKBKB;HSP90B1;TAB2;NFKBIA;MAPK14;JUND;ANAPC5;TRADD;SRSF1
KEGG_Collecting_duct_acid_secretion%mmu04966	0.0758620689655172	0.173106546854942	0.455842733959399	1.40969829211329	32	20	CAR2;ATP6V0A1;ATP6V1E1;ATP6V1C1;ATP6V0D2;ATP6V1D;ATP6V1A;SLC4A1;ATP6V1C2;ATP6V0C;ATP6V0A4;SLC12A7;ATP6V1B2;ATP6V1F
KEGG_Protein_digestion_and_absorption%mmu04974	0.0763157894736842	0.173106546854942	0.361030277577523	1.33546085640013	28	41	ATP1B1;SLC3A2;COL18A1;SLC16A10;SLC38A2;COL5A1;COL27A1;COL5A3;COL2A1;ATP1A3;COL6A1;SLC36A1
BP_positive_regulation_of_bone_resorption%0045780	0.0218340611353712	0.173604518701348	0.50199881678494	1.58970599570415	9	20	SPP1;CAR2;ITGB3;LTBP3;TFRC;SRC;EGFR
KEGG_Drug_metabolism%mmu00983	0.0782828282828283	0.174812030075188	0.353584890125232	1.34037671261911	30	43	IMPDH1;RRM2;GSTT1;UMPS;UPP1;CES2C;GSTM1;TPMT;GMPS;GSTM5;GSTT3;CES2G;ITPA;GSTO1;NME1;MGST1;CES2F;GSTM2;CDA;NME7;MGST3;GSTT4;GSTP1
KEGG_Chemical_carcinogenesis%mmu05208	0.0789473684210526	0.174812030075188	-0.288106008372477	-1.25151536432077	56	158	CYBA;PRKCD;NCF2;CAT;NFKB1;FOS;CHUK;PTPN11;AKT1;PIK3CD;GRB2;IKBKB;PRKD3;PLD2;AKR1A1;RAC1;PIK3R2;NFKBIA;MAPK14;NCF1;NRAS;KEAP1;AKT2;NDUFA13;PIK3R1;SOD2;VDAC2;PTEN;MAP2K2;ABL1
KEGG_Rheumatoid_arthritis%mmu05323	0.0789473684210526	0.174812030075188	0.31577130515164	1.29500323294284	29	62	CTSL;CCL3;IL1A;CSF1;VEGFA;CD80;CCL5;TLR4;CXCL2;ATP6V0A1;CD28;ATP6V1E1;ATP6V1H;FLT1;CXCL12;ATP6V1C1;ATP6V0D2;ATP6V1D;IL6;ATP6V1A
BP_neurogenesis%0022008	0.0222222222222222	0.175735735735736	0.331722228687394	1.42667680771614	7	83	CXCR4;XRCC5;HMGA1;TLR4;LHX2;TACC2;EOMES;SIX1;NEUROG2;TBX2;ATP1A3;DAGLA;LIG4;ERBB2;EGFR;TUBA1A;XRCC2;CHAC1;ERBB3;PHGDH;FAT4;GM527;FGF9;PCSK1;XRCC4;NDUFS2;GRIN2A;SLC1A1;FGF15;WNT1;TRAK1;CEP120
KEGG_FoxO_signaling_pathway%mmu04068	0.08	0.175748031496063	0.275112253449041	1.2286856400516	25	106	CDKN1A;PLK2;MDM2;TGFBR1;GADD45B;KRAS;SKP2;HOMER3;CCNG2;IRS2;MAPK8;PRKAA2;CSNK1E;IL10;BCL2L11;GABARAPL1;HOMER2;EGFR;GADD45A;CDKN2D;IL6;HOMER1;PLK3;BRAF;FOXO4
RA_ECM_proteoglycans%R-MMU-3000178	0.0338266384778013	0.176833565375823	0.502414285675736	1.55663305571695	15	21	TNC;ITGB3;COL5A1;COL5A3;ITGB5;COL6A1;DMP1;BCAN;TNN;ITGA2;TNXB;COL1A2;COL6A2;NCAN;MATN4;FN1
RA_p53-Dependent_G1_DNA_Damage_Response%R-MMU-69563	0.0347394540942928	0.177281499862145	0.421996562831873	1.5370550421861	13	38	CDKN1A;CCNE1;CCNE2;CDKN1C;CCNA2;PSMC6;PSMD11;PSMB6;PSMD9;PSMD14;PSMC2;PSMF1;PSMC4;PSMD13;CDK2;PSMD8
RA_p53-Dependent_G1/S_DNA_damage_checkpoint%R-MMU-69580	0.0347394540942928	0.177281499862145	0.421996562831873	1.5370550421861	13	38	CDKN1A;CCNE1;CCNE2;CDKN1C;CCNA2;PSMC6;PSMD11;PSMB6;PSMD9;PSMD14;PSMC2;PSMF1;PSMC4;PSMD13;CDK2;PSMD8
RA_Assembly_of_collagen_fibrils_and_other_multimeric_structures%R-MMU-2022090	0.0345572354211663	0.177281499862145	0.497974087515231	1.51134085268928	15	20	CTSL;COL5A1;MMP13;COL27A1;COL5A3;COL6A1;LOXL4;CTSB;COL7A1;COL12A1;COL1A2;COL6A2
MF_RNA_helicase_activity%0003724	0.0224	0.1776	-0.41530964313917	-1.52502842572421	13	53	G3BP1;DDX17;DDX21;EIF4A2;DDX54;HELZ2;DHX58;DHX9;DDX5;DDX41;DHX29;DDX39B;DDX6;DDX51;UPF1;DDX42;DDX46;DHX57;DDX24
BP_outflow_tract_septum_morphogenesis%0003148	0.0227790432801822	0.178212515074367	0.49237946328689	1.56826845850084	9	21	NRP2;TBX2;NKX2-5;SEMA3C;TBX20;BMPR1A;FGFR2;VANGL2;TBX1;PARVA;ZFPM2;GATA6;FGF8;ACVR1;TGFB2;LRP2
BP_establishment_or_maintenance_of_cell_polarity%0007163	0.0226876090750436	0.178212515074367	-0.477667896786221	-1.57893368179497	12	32	ACTB;ACTR3;EHBP1L1;ACTR2;CTNNA1;RAC1;RHOG;CDC42;SPINT2;LIMS1;RAC2
RA_Cell-Cell_communication%R-MMU-1500931	0.0352941176470588	0.178693839740621	-0.398227933970688	-1.44091013609798	20	53	ACTB;ACTG1;ARHGEF6;VASP;CADM1;ITGB1;ACTN1;NECTIN1;CTNNA1;IQGAP1;PXN;GRB2;SKAP2;LIMS1;TESK1;ILK;PARVB;CD47;CDH17;FBLIM1
RA_Homology_Directed_Repair%R-MMU-5693538	0.0359116022099448	0.179146795155448	0.329315143210156	1.37663878219109	12	74	POLK;RFC3;RAD51AP1;PCNA;EXO1;RPA1;CCNA2;GEN1;XRCC2;RAD51;RFC4;POLD2;RNF168;BLM;UIMC1;RAD51C;RAD17;RAD1
RA_Nonhomologous_End-Joining_(NHEJ)%R-MMU-5693571	0.0359408033826638	0.179146795155448	0.50201680023297	1.55540152429553	16	21	XRCC5;LIG4;TDP2;RNF168;UIMC1;XRCC4;NHEJ1;POLM
RA_Mitotic_G1_phase_and_G1/S_transition%R-MMU-453279	0.0364741641337386	0.180406827215338	0.31449602432948	1.37364908149712	11	98	CDKN1A;CCNE1;CCNE2;CDKN1C;SKP2;CDK6;E2F5;RPA1;PPP2CB;CCNA2;PSMC6;CDC7;MCM8;PRIM1;PSMD11;PRIM2;ORC2;LIN54;MNAT1;ORC5;PSMB6;PSMD9;CDC25A;PSMD14;LIN37;PSMC2;PSMF1;CDC45;PSMC4;E2F3;PSMD13;CABLES1
BP_positive_regulation_of_transforming_growth_factor_beta_receptor_signaling_pathway%0030511	0.0233644859813084	0.181281984560673	0.474045817459205	1.55232859314058	9	25	CDKN1C;ZEB2;THBS1;FURIN;TGFBR3;FLCN;ING2
BP_cellular_response_to_fibroblast_growth_factor_stimulus%0044344	0.0234192037470726	0.181281984560673	0.461961968992893	1.54525211456751	9	27	CCL5;NR4A1;ZFP36L1;GCLC;KDM5B;LHX1;EXT1;FGFR2;DLL4;NDNF;CD44;ZFP36;DSTYK;TBX1;HYAL2
RA_Mitotic_G2-G2/M_phases%R-MMU-453274	0.0375	0.184064885496183	0.282656384838074	1.29518013541829	11	131	CDKN1A;TUBG1;CCP110;GTSE1;CEP76;CSNK1E;NEDD1;TUBGCP3;PPP2CB;CCNA2;PSMC6;CEP57;HAUS7;HAUS8;DYNLL1;HAUS2;PSMD11;PPP1CB;PPME1;FBXW11;MNAT1;PSMB6;BORA;PSMD9;CDC25A;PSMD14;HAUS4;HSP90AA1;MZT2;HAUS3;PSMC2;PSMF1;HAUS5;PSMC4;E2F3;PSMD13;CDK1;CEP72
CC_dendritic_spine%0043197	0.0297176820208024	0.184249628528975	-0.318350226486592	-1.35313255435897	19	138	RGS14;ARPC2;DBN1;CFL1;PPP1R9B;RAB8A;MARCKS;RGS10;GIPC1;USP8;ITGB1;ACTN1;ABHD17A;ARRB1;FUS;RAC1;DIP2A;CAPZB;CDC42;ADD1;GRK3;KIF3B;ZMYND8;DOCK10;ABI3;ASAP1;APP;PPP1CA;ARRB2;SIPA1L1;PTEN;SRGAP2;ARFGEF2;LRRC7;STX4A;MTMR2;SLC8A1;PALM;PRKAR2B;AKAP5;RHOA;ABR
CC_cyclin-dependent_protein_kinase_holoenzyme_complex%0000307	0.0306122448979592	0.186074429771909	0.431253958638067	1.48702592124506	11	35	CDKN1A;CCNE1;CCNG1;CCNF;CCNO;CDK6;CCNG2;PCNA;CNPPD1;CDK8;CCNA2;CCNJ
BP_positive_regulation_of_MAPK_cascade%0043410	0.0241820768136558	0.186201991465149	-0.327683762322406	-1.40176166762889	16	142	PSAP;CD36;PLCG2;TRIM30A;BANK1;MAP4K1;CD84;JAK2;PRDX2;TGFB1;PRKCD;LYN;LAPTM5;TRIM30D;FGFR1;IQGAP1;EIF2AK2;MAP2K6;TRIM12A;ARRB1;SHC1;MADD;CDC42;NOD2;TRIM5;TMEM106A;IL6RA;TLR9;SYK;LAMTOR2;LAMTOR1;ILK;AVPI1;PTPRC;APP;CD81;TRAF7;ROCK1;PPIA;FZD7;TRIM12C;TGFB3;DOK4
RA_RHOF_GTPase_cycle%R-MMU-9035034	0.0383275261324042	0.186701509872242	-0.440654704145639	-1.4646023706243	21	33	ACTG1;TOR1AIP1;ESYT1;ACTN1;ARHGAP1;PIK3R2;CAPZB;MTMR1;LMNB1;PIK3R1;DIAPH1;SRGAP2;ARHGAP5
MF_fibronectin_binding%0001968	0.0240174672489083	0.187083429096759	0.494459266026573	1.56583010467665	10	20	CTSL;SDC4;TNC;ITGB3;VEGFA;THBS1;MMP13;ITGAV;FBLN1
CC_exon-exon_junction_complex%0035145	0.0326086956521739	0.187343520676854	-0.539307062538621	-1.57194598079449	17	20	THRAP3;SRSF1;ACIN1;UPF1;SMG6;PNN;CCDC9;UPF2;ALYREF;ALYREF2
CC_heterotrimeric_G-protein_complex%0005834	0.0326086956521739	0.187343520676854	-0.541771189915736	-1.57912829935785	17	20	GNAI2;GNG2;GNB2;GNA15;GNG10;GNB1;GNAQ;GNAI3;GNA13;GNGT2
CC_clathrin-coated_vesicle_membrane%0030665	0.0326340326340326	0.187343520676854	0.478014654973405	1.55813228353987	13	25	ATP6V0A1;ATP6V1E1;ATP6V1H;ARC;DAB2;ATP6V1C1;HIP1R;ATP6V1D;VAMP3;ATP6V1A
CC_podosome%0002102	0.0342465753424658	0.187537810042347	-0.431651409569131	-1.49609076288503	19	43	ACTB;LCP1;FERMT3;ACTR3;WDR1;GSN;PALLD;TPM4;DBNL;FLII;CD2AP;TPM3;TNS3;DOCK5;ASAP1;VCL
CC_peroxisomal_matrix%0005782	0.0335689045936396	0.187537810042347	-0.499247618448567	-1.50360781114068	18	23	ACOX3;MVD;CAT;PHYH;HSD17B4;ACAA1A;PRDX5;GNPAT;HSPD1
CC_proteasome_core_complex%0005839	0.0344827586206897	0.187537810042347	-0.559500840908254	-1.5709049129629	18	17	PSMB8;PSMB9;PSMB10
BP_kidney_development%0001822	0.0247678018575851	0.188163745268805	0.307325683433335	1.39244903728745	7	122	TIPARP;CITED1;CXCR4;TGFBR1;CDKN1C;ASS1;VEGFA;SIX1;APAF1;MYO1E;WNT11;STRA6;IFT27;BCL2L11;TFAP2A;PTK7;TMEM67;PRDM1;MMP17;SHH;GATA3;FBN1;GIMAP6;LHX1;BLOC1S6;LAMA5;FOXC1;FAT4;BMP7;CC2D2A;FOXD1;ACE;CYS1;BAX;C1GALT1;ADAMTS1;BMP6;ENPP1;PAX2;TNS2;GLIS2
BP_calcineurin-NFAT_signaling_cascade%0033173	0.024822695035461	0.188163745268805	-0.576019192901537	-1.66119470079354	13	18	NFAM1;NFATC1;MTOR;NFATC2;PPP3CB;NFATC3;AKAP5;TPRG1L;TBC1D10C;MAPK7
BP_synaptic_vesicle_lumen_acidification%0097401	0.0247191011235955	0.188163745268805	0.553555547570099	1.63531988891384	10	17	ATP6V0A1;ATP6V1E1;ATP6V1H;ATP6V1C1;ATP6V1D;ATP6V1A;ATP6V0C;ATP6V0A4;ATP6AP2;SLC17A7;ATP6V1B2;ATP6V1F
MF_protease_binding%0002020	0.0254957507082153	0.188668555240793	0.320738412532505	1.3852391670137	8	86	SERPINE1;TNFRSF10B;PANX1;ITGB3;SH3PXD2A;THBS1;ANXA2;DDT;PRNP;CASP3;FURIN;F3;CSTB;STIM1;ITGAV;NOS1AP;BCL10;RFFL;MALT1;HSPA1B;CAST;ATP9A
MF_cysteine-type_endopeptidase_inhibitor_activity_involved_in_apoptotic_process%0043027	0.0250447227191413	0.188668555240793	-0.574971651495944	-1.67585386106141	13	19	RPS6KA1;SERPINB9;ARRB1;NAIP6;BIRC3;NAIP5;NAIP2;TNFAIP8;PRDX5;BCL2A1D;BIRC5;RPS6KA3;BIRC2
MF_proton-transporting_ATPase_activity,_rotational_mechanism%0046961	0.0251141552511416	0.188668555240793	0.534869028048446	1.60597606055053	10	18	ATP6V0A1;ATP6V1E1;ATP6V1H;ATP6V1C1;ATP6V0D2;ATP6V1D;ATP6V1A;ATP6V1C2;ATP6V0C;ATP6V0A4;ATP6V1B2;ATP6V1F
BP_vasodilation%0042311	0.0251716247139588	0.188828656462585	0.427827609921368	1.50939427243485	10	33	GCH1;VEGFA;GJA1;EGFR;BLOC1S6;EXT1;ADORA1;ADORA2A;PLEKHA7;PLOD3;PPARD;TNF;ADORA2B;KDR;VSTM4;ADRA2A;DRD1;MKKS;PLA2G6;P2RX4
BP_immune_response%0006955	0.025297619047619	0.188828656462585	-0.338723697723471	-1.41159131965237	16	116	IRF8;H2-AB1;XCR1;FCGRT;CFH;CD48;USP25;TYK2;H2-K1;H2-D1;CD84;JAK2;SLAMF8;SERPINB9;H2-T23;NRROS;CXCR3;TREX1;SLAMF9;CD86;WAS;FCRLA;VAV1;H2-M3;CCR1;H2-T22;CCR2;TLR9;H2-T24;SLAMF6;ASGR2;FTH1;CCL6
BP_response_to_glucose%0009749	0.0252525252525253	0.188828656462585	0.378104633639446	1.43861406143994	9	48	CTSL;SESN2;HMGA1;THBS1;GLUL;IRS2;CASP3;GJA1;SGCB;EIF2B4;PTK2B;EIF2B3;RASAL2
BP_positive_regulation_of_cell-substrate_adhesion%0010811	0.0255220417633411	0.189536787308467	0.441986100786573	1.5203776028359	10	29	SPP1;NID1;THBS1;ITGA5;SMOC1;FOXF1;ALOX15;DMP1;HACD1;ITGA6;PRKCE;NPY;NDNF
BP_chromosome_segregation%0007059	0.0257879656160458	0.189586902996357	0.320526243087256	1.38086230332104	8	85	SPC25;CENPK;USP44;CENPU;CENPQ;FBXO30;CENPW;CHTF18;BRCA1;ESCO2;SKA1;CEP85;DLGAP5;CENPI;MTCL1;CENPH;SPC24;NDC80;OIP5;HJURP;NUP37;TTK;PHF13;FIRRM;SRPK1;ITGB3BP;SMC5;CENPP;CIAO1;NUP43;BUB1;NEK2
BP_neuron_apoptotic_process%0051402	0.0257142857142857	0.189586902996357	0.320685421982208	1.3908236307981	8	93	FGFR3;NR4A2;TYRO3;NR4A3;VEGFA;KRAS;CASP7;CASP3;BOK;APAF1;NTRK1;BCL2L1;TFAP2A;LIG4;COL6A1;CTSB;OXR1;SIAH1A;NES;POU4F1;TUBA1A;TRP53;ERBB3;CACNA1A;NAE1;USP53;NPR2;BAX;XRCC4;ENPP1;SLC1A1;FAS;SNCB
RA_Deposition_of_new_CENPA-containing_nucleosomes_at_the_centromere%R-MMU-606279	0.0402542372881356	0.189952385917353	0.475409522689574	1.51538970253166	18	23	CENPK;CENPU;CENPQ;CENPW;CENPI;CENPH;OIP5;HJURP;SMARCA5;ITGB3BP;CENPP
RA_Nucleosome_assembly%R-MMU-774815	0.0402542372881356	0.189952385917353	0.475409522689574	1.51538970253166	18	23	CENPK;CENPU;CENPQ;CENPW;CENPI;CENPH;OIP5;HJURP;SMARCA5;ITGB3BP;CENPP
RA_HDR_through_Homologous_Recombination_(HRR)_or_Single_Strand_Annealing_(SSA)%R-MMU-5693567	0.0407608695652174	0.189952385917353	0.341601556366364	1.4143070255642	14	69	POLK;RFC3;RAD51AP1;PCNA;EXO1;RPA1;CCNA2;GEN1;XRCC2;RAD51;RFC4;POLD2;RNF168;BLM;UIMC1;RAD51C;RAD17;RAD1
RA_Phase_II_-_Conjugation_of_compounds%R-MMU-156580	0.0407673860911271	0.189952385917353	0.382873138482495	1.46872538992398	16	45	ESD;GCLC;GSS;GSTT1;PAPSS2;AHCY;GSTM1;TPMT;CHAC1;GSTM5;GLYAT;ABHD10;SULT4A1;GSTZ1;GSTO1;MGST1;MTR;GSTM2;SLC35D1;GGCT;MGST3;GSTP1;SLC26A2;GCLM;GSTK1;GSTM4;GGT7
RA_Resolution_of_D-Loop_Structures%R-MMU-5693537	0.0405117270788913	0.189952385917353	0.479001158555316	1.5046082778171	18	22	RAD51AP1;EXO1;GEN1;XRCC2;BLM;RAD51C
RA_Resolution_of_D-loop_Structures_through_Holliday_Junction_Intermediates%R-MMU-5693568	0.0405117270788913	0.189952385917353	0.479001158555316	1.5046082778171	18	22	RAD51AP1;EXO1;GEN1;XRCC2;BLM;RAD51C
BP_positive_regulation_of_non-canonical_NF-kappaB_signal_transduction%1901224	0.0260162601626016	0.190308943089431	-0.416571873636758	-1.51203055418573	15	51	TLR3;LAPTM5;RBCK1;NLRP3;EIF2AK2;TRIP6;CD86;IFI35;CALR;NOD2;TLR9;APP;VCP;NMI;IL18;TRIM26
BP_receptor-mediated_endocytosis%0006898	0.0264026402640264	0.192174441324729	-0.425711901696813	-1.5215028420158	15	48	PPT1;CD36;CAP1;LDLR;ITGB2;CXCL16;CLEC9A;PLD2;SNX17;ARHGAP27;MICALL1;GAK;PICALM;LYVE1;RALBP1;LRP1;ITGAM;DNM2;IFITM3
BP_sodium_ion_transmembrane_transport%0035725	0.027027027027027	0.192880685563612	0.359076506316395	1.41773809984215	9	56	ATP1B1;SLC20A1;SLC12A2;SLC38A2;STK39;SLC4A4;SCN1B;SLC4A7;CNGA3;SLC4A11;SLC41A1;SLC4A8;SLC24A4;SLC38A1;SLC9A2;SCN3B;MCOLN1;SCN4B;ASIC1;SCN8A;SLC6A8;GRIN2A;SLC6A13;KCNK1;SLC6A9;SLC6A4;SLC20A2;HCN3;SLC5A1
BP_smoothened_signaling_pathway%0007224	0.027027027027027	0.192880685563612	0.343199481020836	1.42089940019379	9	70	BOC;FOXA1;WNT9A;RUNX2;IFT27;FOXF1;IFT80;DISP1;ARL13B;PTPDC1;SHH;TUBA1A;EXT1;INTU;SMO;CC2D2A;PTCHD1;BBS7;PRRX1;SHOX2;FGF9;HES1;ENPP1;MOSMO;PRRX2
BP_response_to_estradiol%0032355	0.0268096514745308	0.192880685563612	0.357331525981381	1.41600675494579	9	57	MMP15;FOSL2;ASS1;ERRFI1;SOCS2;IGFBP2;CXCL2;GJB2;FOXA1;CASP3;GJA1;PCNA;STRN3;MAP1B;CYP1B1
BP_positive_regulation_of_fibroblast_proliferation%0048146	0.0268096514745308	0.192880685563612	0.359617268382866	1.42506452467847	9	57	CDKN1A;SERPINE1;FOSL2;ITGB3;ANXA2;CDK6;LIF;CTC1;FBLN1;HMGA2;LIG4;CCNA2;EGFR;PDGFRA;FNTB;SPHK1;PDGFC;TGIF1;XRCC4;FNDC3B;WNT1;CD248;PDGFA;ICMT;GAS6
BP_lipid_storage%0019915	0.0279232111692845	0.19440138193737	-0.510656675733956	-1.56910029003605	15	23	GM2A;CD36;HEXA;PLIN2;LDAH;BSCL2;B4GALNT1;HEXB
BP_actin_filament_polymerization%0030041	0.0278745644599303	0.19440138193737	-0.503034993887309	-1.5791438375289	15	25	ARPC2;AIF1;GSN;ARPC4;RAC1;WAS;CD2AP;CORO7;SPIRE1;DIAPH1;ABL1;MSRB1;SPIRE2;MICALL2
BP_synaptic_vesicle_endocytosis%0048488	0.0278260869565217	0.19440138193737	-0.438039774056957	-1.48914367400142	15	38	GRN;ATP8A1;EPS15L1;AP2B1;CD24A;CTBP1;PICALM;SYNJ1;DIAPH1;ARF6;VAMP2;DNM2;CAPN2;AP2M1
BP_translation%0006412	0.0280373831775701	0.19440138193737	-0.350594107328944	-1.4196189872747	17	92	EEF1A1;RPS2;AKT1;RPS4X;EIF2AK2;RPL12;RPL29;RPL3;EIF4G3;RBM3;RPL10A;RPL10;RPL32;RPS17;RPS9;RPL11;RPL23;PDF;RPS3A1;RPL7;EIF4G1;RACK1;RPL24;RPL27A;RPS29;GSPT1;MRPL43;GEMIN5
BP_positive_regulation_of_cell_migration%0030335	0.027972027972028	0.19440138193737	0.284314864815392	1.36347068160914	7	185	CCL22;PLAU;C3AR1;FERMT2;SEMA7A;CXCR4;ETS1;CCL3;CXCL10;TGFBR1;LAMB1;CSF1;ITGB3;RET;VEGFA;BCAR1;CCL5;THBS1;ITGA5;RHOD;F2R;PODXL;CCL4;SEMA6B;FURIN;CX3CL1;ITGAV;FLT1;CXCL12;MAPK8;TRIM32;DAB2;FOXF1;HBEGF;EGFR;CAV1;CCL9;PDGFRA;PTK2B;CPEB1;SEMA3C;ITGA6;SPHK1;SEMA4B;MGAT5;EPHB2;ADAM9;PTP4A1;LAMC2;S1PR1;SMO;TWIST2;SEMA5B
BP_post-translational_protein_modification%0043687	0.0279232111692845	0.19440138193737	-0.509358910218989	-1.5651126319035	15	23	JAK2;PKN1;PRKCD;HLCS;SUMF1;VIPAS39;PRKCB;BAZ1B;STT3B;RPS6KA4;STT3A
BP_immunoglobulin_mediated_immune_response%0016064	0.0305206463195691	0.194985613823273	-0.565831146483188	-1.6018423697425	16	17	H2-DMA;CFH;PRKCD;INPP5D;TCIRG1;CARD9;IL4RA;MYD88;IRF7;CD74
BP_intrinsic_apoptotic_signaling_pathway_in_response_to_DNA_damage_by_p53_class_mediator%0042771	0.0303030303030303	0.194985613823273	0.43227299692239	1.510602858589	12	32	CDKN1A;PMAIP1;PHLDA3;BBC3;DDIT4;AEN;IFI204;RPS27L;TRP53;USP28;TOPORS;TMEM109;TRP73;CHEK2
BP_hair_follicle_development%0001942	0.0297029702970297	0.194985613823273	0.379810853079832	1.41769632976925	11	43	LHX2;CD109;LGR5;CELSR1;COL6A1;EGFR;APCDD1;SHH;LAMA5;SMO;TNFRSF19;VANGL2;TRPS1;FZD6;DLX3;HOXC13;PDGFA;ALX4;LDB1;TFAP2C;LRP4;EDARADD;INHBA;LGR4;FZD3;TGFB2
BP_monoatomic_cation_transmembrane_transport%0098655	0.0283842794759825	0.194985613823273	0.494118005925245	1.56474941840601	12	20	ATP1B1;CNGA3;TMEM63B;ATP13A3;SLC47A1;MCOLN1;GRIN2A;TMEM109;SLC6A4;TRPM4;GRIN2D
BP_negative_regulation_of_interleukin-6_production%0032715	0.0300884955752212	0.194985613823273	-0.457807800618071	-1.51277935991245	16	33	TRIM30A;BANK1;CD84;PTPN22;CSK;INPP5D;NCKAP1L;PTPN6;ARRB1
BP_response_to_ischemia%0002931	0.0298507462686567	0.194985613823273	0.376719037774854	1.42781613559284	11	47	SQSTM1;PANX1;CSF1;GJB2;MAP2K3;GJA1;CX3CL1;NFE2L2;BCL2L1;CAV1;PTK2B;TRP53;PPIF;NDNF
BP_positive_regulation_of_macrophage_chemotaxis%0010759	0.0292134831460674	0.194985613823273	0.537535728012074	1.58799396172362	12	17	C3AR1;CSF1;CCL5;THBS1;CX3CL1;CCL2;CCR7;AKIRIN1
BP_melanosome_assembly%1903232	0.0301418439716312	0.194985613823273	-0.56619348143006	-1.63285811057382	16	18	AP1S3;HPS3;RAB32;HPS5;AP1B1;AP3D1;AP3B1;AP1G1
BP_ribosomal_small_subunit_biogenesis%0042274	0.0285714285714286	0.194985613823273	-0.381894958695366	-1.46409147796819	17	71	RPS4X;RPS6;RPS8;RPS17;RPS9;RPS15;RPS11;RPS7;RPS12;RPS28;RPS15A;RPS19;RPS3A1;RPS13;FBL;NOL6;RPS27A;RPS25;DHX37;NOL7;WDR3;RPS23;RPS16;RPS24;RRP7A
BP_cholesterol_transport%0030301	0.0304114490161002	0.194985613823273	-0.561001360467223	-1.63513504283843	16	19	CD36;LDLR;SCARB1;NPC1;NPC2;VAPB;STARD3NL;VPS4B
BP_negative_regulation_of_cGAS/STING_signaling_pathway%0160049	0.0289330922242315	0.194985613823273	-0.597361318988389	-1.64736911261318	15	15	AKT1;TREX1;PCBP2;IRGM2;IRGM1;IGTP;BANF1;PRKDC
BP_bone_morphogenesis%0060349	0.0300230946882217	0.194985613823273	0.465582194750259	1.50816581446316	12	24	FGFR3;LTBP3;MMP13;TFAP2A;IFT80;EXT1;FGFR2;RARG;SP5;T;ACTN3;DHRS3;MSX1;ATG9A;OSR2
BP_blood_vessel_development%0001568	0.0294906166219839	0.194985613823273	0.355931036808805	1.41045700076961	10	57	MDM2;VEGFA;COL5A1;ESX1;ITGAV;TGFBR3;STRA6;FOXF1;HEY2;HEY1;CDX2;SPHK1;AHR;GJA4;FOXC1;NPR2;SHB;DLX3;FZD4;TBX1;COL1A2;LAMA4;EGFL7;TNFSF4
BP_intracellular_sodium_ion_homeostasis%0006883	0.0289532293986637	0.194985613823273	0.55924576459947	1.58608894671648	12	15	SPP1;ATP1B1;IL1A;TESC;SLC12A2;ATP1A3
BP_glycogen_metabolic_process%0005977	0.0298769771528998	0.194985613823273	-0.47195027834872	-1.53157823391297	16	30	PYGB;AKT1;PHKB;GYS1;PHKG2;IL6ST;PHKA2;PPP1CA
BP_blastocyst_development%0001824	0.0304449648711944	0.194985613823273	0.451011061957755	1.50862158351023	12	27	ATP1B1;TGFBR1;RRM2;EOMES;SPECC1;TGFBR3;CDX2;NASP;MED21;YAP1;PSMC4
BP_keratinocyte_proliferation%0043616	0.0300230946882217	0.194985613823273	0.464684161286428	1.50525680422681	12	24	CDKN1A;CTSL;CD109;IFT80;FST;EFNB2;TWIST2;FAM3C;PPARD
BP_miRNA_processing%0035196	0.0285714285714286	0.194985613823273	-0.569400950189154	-1.59259780812379	15	16	ZC3H7B;ADAR;RBM3;AGO4;PUM1;ZC3H7A
BP_small_GTPase-mediated_signal_transduction%0007264	0.031055900621118	0.196687370600414	-0.362825515589203	-1.43972305879189	19	81	RASGRP4;DOCK8;ARHGAP30;VAV3;ARHGAP9;CDC42SE1;ARHGAP15;ARHGAP18;DOCK2;RUFY1;ARHGAP1;SH2D3C;DOCK11;GDI2;RAC1;ARHGAP27;RASGRF2;VAV1;RGL2;DOCK10
BP_positive_regulation_of_epithelial_to_mesenchymal_transition%0010718	0.0310262529832936	0.196687370600414	0.394316078750262	1.44303337558623	12	39	FERMT2;TGFBR1;WWTR1;RGCC;DAB2;BAMBI;IL6;FOXC1;TBX20;BMP7;SMAD3;LEF1;EZH2;CTNNB1;LOXL2;SMAD2;TWIST1
KEGG_Cellular_senescence%mmu04218	0.0903954802259887	0.196925997590449	-0.285094495859081	-1.2215067122103	63	143	MYC;CCND1;H2-K1;H2-D1;TGFB1;RASSF5;H2-T23;NFATC1;NFKB1;CCNB2;MTOR;AKT1;MAP2K6;PIK3CD;TRPV4;CAPN1;NFATC2;PPP3CB;PIK3R2;MAPK14;H2-M3;NRAS;MAPKAPK2;CCND2;AKT2;H2-T22;NFATC3;CDK4;H2-T24;PIK3R1;RBL1;VDAC2;PPP1CA;FOXM1;PTEN;E2F4;MAP2K2;H2-Q6;RRAS;RBL2;TGFB3;HIPK1;ZFP36L2;TSC2;RAD50;CAPN2;RAD9A;H2-M5
KEGG_Parathyroid_hormone_synthesis,_secretion_and_action%mmu04928	0.0910518053375196	0.196925997590449	-0.330897595513259	-1.29314530890814	57	78	PLCB2;GNAI2;FOS;FGFR1;ARRB1;PLD2;ADCY7;MMP25;CREB1;LRP5;PRKACA;JUND;PRKCG;PLCB4;ATF6B;PLCB3;ARRB2;MEF2A;PDE4D;GNAQ;GNAI3;ARHGEF11;ARHGEF1;PRKCB;GNA13;RHOA;CREB3;PDE4A;RXRB;MAFB;BCL2;PDE4B;MEF2D;ITPR1;SP1;NACA
BP_regulation_of_actin_cytoskeleton_organization%0032956	0.0315457413249211	0.197228288710939	-0.369830887023976	-1.4584442284874	19	79	CORO1A;MYO1F;SH3BP1;ACTR3;ARPC2;TGFB1;PRKCD;TWF2;MTOR;ARHGAP18;NEDD9;HCK;PAK1;RAC1;CD2AP;RHOG;SLC4A2;CDC42;TESK1;ILK;ARHGAP17;ARAP1;RAC2;ABL1;ROCK1;LRP1;CIT
BP_negative_regulation_of_protein_phosphorylation%0001933	0.0314465408805031	0.197228288710939	-0.380118601411508	-1.47842595951623	19	75	MYADM;PTGIS;TGFB1;PKN1;LYN;CTDSP2;CADM1;MTOR;INPP5K;ARRB1;FKBP8;PSEN1;NNT;OGT;HSPA4;TARDBP;CORO1C;PARK7;MICAL1;PPP1R15B;ARRB2;PTEN;CTDSP1;PPIA;CACTIN;PPP4C;PEBP1;TSC2;PAX6;BAG1;IBTK;MEN1
BP_positive_regulation_of_T_cell_mediated_cytotoxicity%0001916	0.031304347826087	0.197228288710939	-0.478137316915454	-1.52401605878082	17	27	TAP2;H2-K1;H2-D1;H2-T23;B2M;H2-M3;H2-T22;STX7;H2-T24;PTPRC;H2-Q6
MF_chemoattractant_activity%0042056	0.0273972602739726	0.197462049335863	0.524490062068083	1.57481259805103	11	18	CCL3;CXCL10;VEGFA;CCL5;CX3CL1;CCL9;S100A4;PGF
MF_nuclear_localization_sequence_binding%0008139	0.0275735294117647	0.197462049335863	-0.543615683368675	-1.59085077669006	14	20	NFKBIA;TNPO2;NOLC1;POM121;NUP214;KPNB1;NUP98
KEGG_Central_carbon_metabolism_in_cancer%mmu05230	0.0922330097087379	0.197946228528753	-0.349534409901539	-1.28955663466799	56	56	MYC;PFKP;FGFR1;MTOR;AKT1;PIK3CD;PIK3R2;SLC1A5;HK3;NRAS;AKT2;PIK3R1;IDH1;PTEN;MAP2K2;GLS
RA_Transport_of_bile_salts_and_organic_acids,_metal_ions_and_amine_compounds%R-MMU-425366	0.0427927927927928	0.197955149393998	0.436415462779076	1.48661264594994	18	29	SLC39A14;SLC22A15;EMB;SLC41A1;SLC11A2;SLC39A8;SLC39A6;RHBG;SLC39A7;SLC47A1;SLC30A1;SLC11A1;SLC6A13;SLC22A4;SLC6A9;SLC41A2
RA_Cyclin_E_associated_events_during_G1/S_transition%R-MMU-69202	0.0431654676258993	0.19825282631038	0.380235463522148	1.45860710322468	17	45	CDKN1A;CCNE1;CCNE2;CDKN1C;SKP2;CCNA2;PSMC6;PSMD11;MNAT1;PSMB6;PSMD9;CDC25A;PSMD14;PSMC2;PSMF1;PSMC4;PSMD13;CABLES1
RA_Signaling_by_TGFB_family_members%R-MMU-9006936	0.0434782608695652	0.19827320382362	0.330061540268056	1.36652877180983	15	69	TGFBR1;ITGB3;LTBP3;WWTR1;FURIN;ZFYVE9;ITGB5;E2F5;INHBB;ACVR2A;F11R;BAMBI;PARD3;FBN1;FST;BMPR1A;TGIF2;SMAD5;SMAD3;TGIF1;SMURF2;LTBP4
RA_Synthesis_of_PIPs_at_the_Golgi_membrane%R-MMU-1660514	0.0451127819548872	0.198681635595839	-0.563548687490413	-1.5440237778153	23	15	VAC14;PI4K2A;ARF3;INPP5E;PI4KB;ARF1;PIK3C2A;FIG4
RA_Signaling_by_the_B_Cell_Receptor_(BCR)%R-MMU-983705	0.0446570972886762	0.198681635595839	-0.369549595262667	-1.39072069670258	27	64	CARD11;PLCG2;PSME1;NFKB1;PTPN6;PIK3CD;GRB2;BTK;NFKBIE;PPP3CB;NFKBIA;VAV1;DAPP1;SYK;PIK3R1
RA_Signaling_by_MET%R-MMU-6806834	0.0439932318104907	0.198681635595839	-0.397046232558743	-1.41528233438239	25	48	USP8;ITGB1;PTPN11;GRB2;EPS15;SHC1;RAPGEF1;RAC1;TNS3;SPINT2;GGA3;PIK3R1;STAT3;ARF6;TNS4;RPS27A;PTPRJ;HGS
RA_Cell-extracellular_matrix_interactions%R-MMU-446353	0.0451127819548872	0.198681635595839	-0.56763752500677	-1.55522646977256	23	15	ARHGEF6;VASP;ITGB1;ACTN1;PXN;LIMS1;TESK1;ILK;PARVB;FBLIM1
RA_Aggrephagy%R-MMU-9646399	0.0451127819548872	0.198681635595839	-0.571801375122917	-1.5666346829923	23	15	DYNLL2;PARK7;VIM;RPS27A;UBE2V1;PCNT;TUBB6;DYNC1LI2
BP_cell_surface_receptor_protein_tyrosine_kinase_signaling_pathway%0007169	0.032171581769437	0.198903290129611	0.349197159350918	1.38377249275941	11	57	FGFR3;YES1;TYRO3;CSF1;RET;BCAR1;RYK;AHI1;DDR1;NTRK1;DOK2;ERBB2;EGFR;PDGFRA;LCK;EPHB2;ERBB3;FGFR2;NTRK2
BP_response_to_bacterium%0009617	0.0323574730354391	0.198903290129611	-0.349844348694425	-1.40717317760439	20	86	IRF8;CD52;MYO1F;PSMB9;CD36;TLR11;TRIM30A;TMEM229B;BANK1;SCD1;GAS5;STAP1;SP110;STAT1;ALPK1;NCF1;SLFN2;DHX58;RAB7;IFI205;FUCA2;IRGM2;USP18;CD47
BP_inner_ear_receptor_cell_stereocilium_organization%0060122	0.0323325635103926	0.198903290129611	0.482059471637387	1.5433562645453	13	22	SDC4;CECR2;IFT27;CDH23;MYO7A;HEY1;FAT4;VANGL2;HES1;TSKU;WHRN;ADGRV1
BP_tissue_development%0009888	0.0323325635103926	0.198903290129611	0.479078712950436	1.53381310055149	13	22	NTN1;LAMB1;IFT80;NR5A2;MEGF9;PRICKLE1;LAMA5;LAMC2;BARX1;LAMC1;NR5A1;HSPG2;NTN4;LAMA3
RA_NOD1/2_Signaling_Pathway%R-MMU-168638	0.0456204379562044	0.199550623168976	-0.465373220097217	-1.46669901816769	24	26	ITCH;CYLD;MAP2K6;TAB2;BIRC3;AAMP;CASP9;RPS27A;UBE2V1;UBA52;BIRC2;CASP2
BP_regulation_of_alternative_mRNA_splicing,_via_spliceosome%0000381	0.032626427406199	0.199717419645478	-0.416673963115519	-1.49855093555534	19	49	MBNL1;CELF2;HNRNPU;DDX17;THRAP3;RBMXL1;SRSF2;ZBTB7A;DDX5;TIA1;RBMX;ARB2A;KHDRBS1;PTBP1;SRSF6;RBM47;YTHDC1;ARGLU1;RBM25;RBM5;TRA2B
BP_positive_regulation_of_reactive_oxygen_species_metabolic_process%2000379	0.0327868852459016	0.199863387978142	0.446696466334955	1.49418936082279	13	27	CDKN1A;PLAU;THBS1;NFE2L2;CYP1B1;RIPK3;GADD45A;PTK2B;DCXR;TRP53
RA_Post-translational_protein_phosphorylation%R-MMU-8957275	0.0466830466830467	0.20011466011466	0.355623509241251	1.4052483979321	18	53	SPP1;TNC;CSF1;QSOX1;AFP;GOLM1;APLP2;ANO8;KTN1;CKAP4;VGF;RCN1;EVA1A;IL6;DMP1;FBN1;MEGF11
RA_RHOBTB_GTPase_Cycle%R-MMU-9706574	0.0462633451957295	0.20011466011466	-0.442565588828175	-1.44379946880022	25	30	ACTN1;CDC37;SRRM1;RBBP6;RBMX;ROCK1;HSP90AB1;VIM;DDX39B;CUL3;RHOBTB1;TRA2B;RHOBTB2;CPSF7;RNF20;TWF1;STK38;ROCK2
RA_RAB_geranylgeranylation%R-MMU-8873719	0.0464344941956882	0.20011466011466	-0.417597801293867	-1.45068477268069	27	40	RAB43;RAB7B;RAB32;RAB8A;RAB35;RAB19;RAB8B;RAB1B;RAB4B;RAB10;RAB3D;RAB5B;RAB12;RAB5C;CHML;RAB24
BP_Wnt_signaling_pathway%0016055	0.033112582781457	0.20101123904262	0.28784377479043	1.33577640361987	9	144	FERMT2;CCNE1;AMOTL2;KREMEN1;RYK;NKD2;ZNRF3;FZD5;KLHL12;HBP1;DAAM1;PRKAA2;DAB2;NKD1;PTK7;MITF;APCDD1;FRAT2;SENP2;WLS;DDIT3;PRICKLE1;BTRC;TCF7L1;RNF138;WNT7B;DVL2;CELSR2;FBXW11;CPE;ARL6;CD44;FGF9;GSC;WNT7A;FAM53B;LEO1;FZD2;VAX2;CSNK1G3;ENPP1;SPIN1;DLX3;FZD4;LGR6;TLE2;WNT1;AMOTL1;BARX1;NXN;WNT5B;LMBR1L;CSNK1G1;SFRP5;LDB1;NOTUM;CSNK2A2;TNKS2;FZD8;NDRG2
MF_double-stranded_RNA_binding%0003725	0.0285714285714286	0.201360544217687	-0.389211220320916	-1.48639063022288	17	68	TLR3;MBNL1;OAS3;ACTN1;NLRP1B;HNRNPU;EIF2AK2;DDX21;ADAR;DHX58;OASL2;OASL1;DHX9;NLRP1A;AGO4;HSP90AB1;STAU1;VIM;MSN;ZFR2;HSPD1;RFTN1;OAS2;LSM14A;TUBA1B;ELAVL1
KEGG_Primary_immunodeficiency%mmu05340	0.0952380952380952	0.202835332606325	-0.471557539369156	-1.35537117714854	53	20	TAP2;TAP1;BTK;CD8A;CIITA;PTPRC;UNG;RFX5;CD40
MF_extracellular_matrix_structural_constituent_conferring_tensile_strength%0030020	0.0293453724604966	0.203583521444695	0.500830884954549	1.53928065847948	12	19	COL18A1;COL5A1;COL27A1;COL5A3;COL2A1;COL6A1;COL7A1;COL12A1;COL1A2;COL6A2
BP_retinol_metabolic_process%0042572	0.0341685649202734	0.205339097237817	0.469457275897245	1.49525943565685	14	21	DHRS7;CYP1B1;RDH13;CES2C;ALDH1A3;RDH10;RBP4;DGAT2;ADH7;RDH14
BP_positive_regulation_of_synaptic_transmission,_glutamatergic%0051968	0.0342465753424658	0.205339097237817	0.512163248308468	1.5378006067734	14	18	GLUL;NTRK1;EGFR;PTK2B;ADORA2A;NTRK2;IQSEC2;GRIN2A;CCL2;GRIN2D;SHANK3;PTGS2;OXTR;DRD1
BP_negative_regulation_of_ubiquitin-dependent_protein_catabolic_process%2000059	0.0339892665474061	0.205339097237817	-0.547881018807297	-1.59689354837166	18	19	PSEN1;ANKS1;PML;RPS7;RPL5;RPL11;RPL23;SUFU;HFE;USP14;PSEN2;TRIM39;CDKN2A
CC_immunological_synapse%0001772	0.039344262295082	0.206724090025007	-0.4356055371901	-1.47709929803328	23	35	CORO1A;H2-EB1;CARD11;LGALS3;VAV3;ITGAL;NEDD9;ARHGDIA;STX7;SCIMP
CC_endoplasmic_reticulum-Golgi_intermediate_compartment%0005793	0.0392798690671031	0.206724090025007	-0.373944074683121	-1.43285729277474	23	71	SLC35C2;CLN8;ANPEP;TMED10;STK17B;MPPE1;MGAT4B;LMAN2L;STX17;DDHD2;UGGT1;MYO18A;COPG2;RAB1B;TRAPPC12;HSPA5;PDIA6
RA_Telomere_Maintenance%R-MMU-157579	0.048661800486618	0.207215481542354	0.383227189026292	1.4402264990477	19	42	ANKRD28;RFC3;PCNA;CTC1;RPA1;CCNA2;CHTF18;PRIM1;SHQ1;PRIM2;RFC4;POLD2;BLM;RTEL1;NOP10;PPP6C;WRAP53;TERF1
BP_ureteric_bud_development%0001657	0.0348027842227378	0.20782234007292	0.432424649431453	1.48748739098295	14	29	SDC1;SDC4;RET;ARG2;SIX1;EPCAM;CRLF1;SPRY1;LHX1;FOXC1;FGFR2;BMP7;SMAD5;SMAD3
RA_Cyclin_A:Cdk2-associated_events_at_S_phase_entry%R-MMU-69656	0.0491400491400491	0.207875339454287	0.368436459021244	1.41393609931033	19	47	CDKN1A;CCNE1;CCNE2;CDKN1C;SKP2;CCNA2;PSMC6;PSMD11;MNAT1;PSMB6;PSMD9;CDC25A;PSMD14;PSMC2;PSMF1;PSMC4;PSMD13;CABLES1
BP_homophilic_cell_adhesion_via_plasma_membrane_adhesion_molecules%0007156	0.0351758793969849	0.209196388446297	0.373673445016075	1.41447795178724	13	46	PVR;RET;CELSR1;PTPRF;EMB;CDH3;CDH23;CLSTN3;CADM4;AMIGO2;FAT4;CELSR2;PCDH10;FAT3;AMIGO1;PCDH19;DSG2;CLSTN1;HMCN2;CADM3;SDK1;IGSF11;L1CAM;ESAM;CEACAM1;DSCAML1;PRTG
BP_response_to_lipopolysaccharide%0032496	0.0357142857142857	0.209839357429719	-0.331586293224426	-1.38184702274189	23	116	HPGD;DUSP10;PLCG2;HNRNPA0;PRDX2;PTPN22;NCF2;CNP;FOS;EIF2AK2;BTK;PTGER3;TRPV4;TCF3;STAT1;RAC1;HMGB2;IRAK1;TAB2;ALPL;IL10RA;NFKBIA;MAPK14;NOD2;ADIPOR2;MAPKAPK2;IFNAR1;GPX1;EXTL3;SOD2;RPL13A;TNFRSF11A;HAVCR1;CASP9;OTUD5;WDR83;LITAF;MYD88
BP_hepatocyte_apoptotic_process%0097284	0.0355239786856128	0.209839357429719	-0.51580516030885	-1.54354266098196	19	21	GSN;PIK3CG;STK4;ADAR;BID;CASP6;LIMS1;ARF6
BP_mesenchymal_cell_proliferation%0010463	0.0356347438752784	0.209839357429719	0.543547169675049	1.54156582385217	15	15	WNT11;SHH;FGFR2;PRRX1;PRKAR1A;SHOX2;FGF9;TBX1;PRRX2;KDR;CTNNB1;MSX1
BP_dopaminergic_neuron_differentiation%0071542	0.0365296803652968	0.21256038647343	0.508103580244159	1.52561121201848	15	18	NR4A2;VEGFA;NEUROG2;FOXA1;CXCL12;SHH;SMO;EN2;PAX2;WNT1;OTP
BP_non-canonical_Wnt_signaling_pathway%0035567	0.0364464692482916	0.21256038647343	0.464261884454514	1.47871169324125	15	21	FZD5;WNT11;IFT80;TMEM67;WNT4;DVL2;WNT7A;VANGL2;FZD2;FZD6;FZD4;SFRP5;FZD8
BP_platelet-derived_growth_factor_receptor_signaling_pathway%0048008	0.0366132723112128	0.21256038647343	0.413490746347209	1.45881319897984	15	33	CSRNP1;TIPARP;NR4A3;ITGB3;BCAR1;PLAT;SRC;MYO1E;ZFAND5;ABL2;PDGFRA;BCR
KEGG_Arrhythmogenic_right_ventricular_cardiomyopathy%mmu05412	0.101010101010101	0.213498622589532	0.337977050724648	1.29067247216399	39	44	LMNA;ITGB3;TCF7;ITGA5;DSP;GJA1;JUP;PKP2;SGCB;ITGAV;ITGB5
BP_positive_regulation_of_epithelial_cell_proliferation%0050679	0.037037037037037	0.214170692431562	0.344838499351393	1.38467352026097	13	58	NR4A3;VEGFA;CCL5;GLUL;DAB2IP;RUNX2;HTRA1;ERBB2;EGFR;NKX2-5;IL6;SHH;TGFA;BMPR1A;FGFR2;SMO;ESRP1;FGF9;YAP1;BMP6;PAX2;ITGB3BP;FOXP1;TBX1;MYCN;NME1;AZIN1;KDR
BP_response_to_cocaine%0042220	0.0372960372960373	0.214476818764889	0.46234397154324	1.47853984867587	15	23	MDM2;SMPD1;ARC;HDAC5;PTK2B;ADGRL3;GAD2;HSP90AA1;ST8SIA2;SLC6A3;XLR4A;NCAM1;OXTR;DRD1;CHRNB2;DNMT3A;MYRF
BP_regulation_of_neurogenesis%0050767	0.0373831775700935	0.214476818764889	0.402843204236236	1.44094675798626	15	35	BHLHE41;ANXA2;DLL1;HELT;HEY2;HEY1;WNT3;POU4F1;DLL4;BHLHE40;S100A10;LEF1;FEZF2;HES1;YAP1;FXR1;EZH2
BP_neuron_differentiation%0030182	0.0378006872852234	0.214505644885392	0.281588973245531	1.31904840348726	10	157	NR4A2;SOX4;RET;LHX2;GATA2;EOMES;RYK;NEUROG2;FOXA1;CASP3;LHX6;WNT9A;RUNX2;WNT11;ZHX2;DLL1;JAG1;DDIT4;ERBB2;ABL2;NBL1;NRBP2;NR2E1;WNT3;SHH;POU4F1;LHX4;GATA3;LHX1;TUBA1A;WNT4;S1PR1;TGIF2;WNT7B;VAX1;NTRK2;LHX5;LHX9;EN2;CASZ1;WNT7A;POU3F2;WNT2B;TGIF1;FEZF2;CEBPB;HES1;EFNA1;APBB1;VAX2;BMP6;EIF4E;NAP1L2
BP_positive_regulation_of_endothelial_cell_proliferation%0001938	0.0378787878787879	0.214505644885392	0.36366557942975	1.38367628873925	14	48	FGFR3;TGFBR1;ITGB3;VEGFA;NR4A1;F3;CXCL12;IL10;CAV1;PDCL3;VASH2;CAV2;PGF;AKT3;NRARP;BMP6;STAT5A;CCL2;ADORA2B;KDR;EGFL7;FLT4;RPTOR;HSPG2
BP_somatic_stem_cell_population_maintenance%0035019	0.0378378378378378	0.214505644885392	0.352381160654955	1.39130293499883	13	56	FGFR3;SOX4;GATA2;LIF;ZHX2;HMGA2;MED7;LIG4;MED6;CDX2;NR2E1;BRAF;ESRRB;TCF7L1;MED21;BMPR1A;WNT7A;VANGL2;HES1;YAP1;MED10;TBX1;MED30
BP_late_endosome_to_lysosome_transport%1902774	0.0379746835443038	0.214505644885392	-0.584241917579143	-1.6111891726496	20	15	PLEKHM1;CHMP2A;CHMP1B;CHMP6;CHMP1A;VPS41;SNAPIN;VPS39;PLEKHM2
CC_retromer_complex%0030904	0.0415913200723327	0.214888487040386	-0.518363789644718	-1.49462490988607	22	19	ANKFY1;TBC1D5;SNX2;DCTN1;RAB7;SNX6;TRIM27;SNX12;SNX5;SNX1;VPS26A
KEGG_Mismatch_repair%mmu03430	0.102974828375286	0.216014865539134	0.426655791620695	1.34822681461163	44	21	RFC3;PCNA;EXO1;RPA1;RFC4;POLD2
RA_TNFR1-induced_NFkappaB_signaling_pathway%R-MMU-5357956	0.0515097690941385	0.216475696258373	-0.439166992355314	-1.43900328085484	28	31	CYLD;RBCK1;IKBKB;TAB2;SHARPIN;TRADD;BIRC3;USP4;RACK1;USP21;RPS27A;UBA52
RA_Interconversion_of_nucleotide_di-_and_triphosphates%R-MMU-499943	0.051948051948052	0.216899983133749	0.497681216213057	1.48139178551939	23	19	TXNRD1;RRM2;TYMS;AK1;CTPS2;NME1;AK4;AK2
BP_erythrocyte_development%0048821	0.0386643233743409	0.217561173448695	-0.499664943715963	-1.51242789735323	21	22	SH2B3;BCL6;NCKAP1L;ARID4A;SRF;ABCB10;RPS6
RA_SCF(Skp2)-mediated_degradation_of_p27/p21%R-MMU-187577	0.0526315789473684	0.218336162988115	0.376685615061337	1.3941882925282	20	40	CDKN1A;CCNE1;CCNE2;CDKN1C;SKP2;CCNA2;PSMC6;PSMD11;PSMB6;PSMD9;PSMD14;PSMC2;PSMF1;PSMC4;PSMD13
BP_regulation_of_postsynapse_assembly%0150052	0.0390492359932088	0.218398475574952	-0.422715108760655	-1.4681056144495	22	42	SRGAP3;NCKIPSD;PPP1R9B;CYFIP2;IQGAP1;RAC1;ELMO1;UBE3B;RHOG;SEMA4C;DOCK10
BP_cell-cell_adhesion%0098609	0.0391566265060241	0.218398475574952	0.292832096652697	1.31850408668507	12	114	PVR;NTN1;VEGFA;BOC;MEX3B;ITGA5;NEO1;SRC;DSP;JUP;PKP2;CX3CL1;ITGAV;ITGB5;CXCL12;CELSR1;CDH3;FOXF1;LIMS2;F11R;EGFR;ABL2;PARD3;CLSTN3;SELP;TJP2;VMP1;ITGA6;CD53;PRICKLE1;PERP;FNDC3A;KIRREL2;TLN2;FAT4;CELSR2;FAT3;FAT1;DLG3;PKP1;IGDCC4
BP_negative_regulation_of_extrinsic_apoptotic_signaling_pathway_via_death_domain_receptors%1902042	0.0392609699769053	0.218398475574952	0.468159995587357	1.49885585599022	16	22	SERPINE1;HMOX1;BCL2L1;RFFL;TNFRSF22;BRCA1;TNFRSF23;TMBIM1
BP_positive_regulation_of_canonical_NF-kappaB_signal_transduction%0043123	0.0395314787701318	0.21907027818448	-0.317933478353106	-1.34225774293532	26	128	TLR3;CD36;CARD11;TRIM30A;TGFB1;TRIM30D;RBCK1;CHUK;DDX21;IKBKB;TRIM12A;IRAK1;TAB2;ALPK1;CARD9;NOD2;SHARPIN;IRAK2;TIFA;FLOT2;TRIM5;TMEM106A;TRADD;TLR9;LIMS1;ILK;TRIM25;ATP2C1;IRAK4;ABL1;TIFAB;TRIM12C;JMJD8;LITAF;MYD88;ZC3HAV1;PRKCB;RHOA;TICAM1
BP_Golgi_organization%0007030	0.0398773006134969	0.219325153374233	-0.343757932728782	-1.39927256434871	25	93	RAB43;ATP8B2;RAB8A;TMED10;ATP8B4;PI4K2A;STX17;CDC42;MYO18A;VPS51;LRRK2;CORO7;ARFGEF1;GAK;RAB1B;VPS13B;TRAPPC12;COG5;VCPIP1;TRAPPC8;SYNE1;ATL3;CIT;SEC16A
BP_regulation_of_mRNA_splicing,_via_spliceosome%0048024	0.0397830018083183	0.219325153374233	-0.579187267602312	-1.59724974607106	21	15	SF1;SRRM1;SRSF10;TIA1;KHDRBS1;SRSF3;YTHDC1;RBM39;LARP7;HNRNPK;METTL16;SON
BP_spindle_organization%0007051	0.0407801418439716	0.219801682692308	-0.543139415726554	-1.56637197217711	22	18	RGS14;UVRAG;KNSTRN;TRIM36;KIF11;ASPM;SPAG5;CKAP5;PCNT;RANBP1
BP_positive_regulation_of_interferon-alpha_production%0032727	0.0401396160558464	0.219801682692308	-0.497343748135279	-1.52819351343064	22	23	TLR3;PTPN22;TRAF3IP3;CHUK;STAT1;DHX9;SETD2;TLR9;ZC3HAV1;IRF7;HSPD1;TRIM65;FLT3
BP_G1/S_transition_of_mitotic_cell_cycle%0000082	0.0405405405405405	0.219801682692308	0.332443277111005	1.36014594893866	14	66	PLK2;CCNE1;CCNG1;CCNF;RHOU;CCNE2;CCNO;SKP2;CDK6;CCNG2;MYB;E2F5;RGCC;CCNA2;CCNJ;PLK3;LATS2;NASP;CAMK2B;MNAT1;TCF19;CDC25A;PPP6C;EIF4E;CACUL1;E2F3;EZH2;CABLES1;CDK1
BP_limb_development%0060173	0.0408653846153846	0.219801682692308	0.378641127068273	1.39539738848804	16	40	FERMT2;KREMEN1;SMOC1;ZNRF3;IFT80;SLC7A11;WNT3;SHH;PRICKLE1;INTU;GALNT3;BBS7;RARG;NPR2;WNT7A
BP_positive_regulation_of_T_cell_proliferation%0042102	0.0403361344537815	0.219801682692308	-0.410470012362253	-1.43286888807382	23	44	CORO1A;CCDC88B;H2-DMB1;AIF1;TYK2;JAK2;H2-DMB2;NCKAP1L;ITGAL;CD86
BP_epithelial_cell_apoptotic_process%1904019	0.0406320541760722	0.219801682692308	0.486794822778085	1.49614146782951	17	19	HMOX1;ANXA2;CASP3;WNT11;NKX2-5;USP53;LEF1;BAX
KEGG_GnRH_secretion%mmu04929	0.105610561056106	0.219890645780996	-0.377547744100603	-1.31863243494571	63	44	PLCB2;AKT1;PIK3CD;ARRB1;PIK3R2;NRAS;AKT2;PRKCG;PLCB4;PIK3R1;PLCB3;ARRB2;MAP2K2;GNAQ;PRKCB;TRPC4
RA_Semaphorin_interactions%R-MMU-373755	0.053448275862069	0.220302829354553	-0.421325222979894	-1.42023860403928	30	36	FES;SEMA4D;NRP1;PIP5K1C;SEMA4A;PAK2;RAC1;CD72;PTPRC;ROCK1;PLXNA1;HSP90AB1;RRAS;ARHGEF11;FARP2;RHOA;SEMA6D;PLXNA3
BP_mitotic_G2_DNA_damage_checkpoint_signaling%0007095	0.0416666666666667	0.222991853946856	0.400034115801663	1.42132572737872	17	34	CDKN1A;CCNG1;IER3;FOXN3;BRCA1;FOXO4;RINT1;BLM;UIMC1;DTL
BP_positive_regulation_of_Wnt_signaling_pathway%0030177	0.0417633410672854	0.222991853946856	0.414439108073065	1.43372324346295	17	31	ZEB2;DACT1;KANK1;CSNK1E;DIXDC1;WNT3;WLS;SHH;FGFR2;LEF1;SPIN1;LGR6;ATP6V1C2;ATP6V0C
BP_negative_regulation_of_cell_growth%0030308	0.0419161676646707	0.222994011976048	0.303489962170465	1.33040200905662	13	100	CDKN1A;SERPINE2;SESN2;ZMAT3;PSRC1;OSGIN2;DAB2IP;P3H1;CAPRIN2;CTH;EI24;GJA1;SERTAD1;WNT11;DCBLD2;BBC3;DAB2;HSPA1B;CDKN2D;DCUN1D3;BRCA1;PHB1;SERTAD2;TRP53;CDKN2AIP;SESN1
MF_protein_tyrosine_kinase_binding%1990782	0.0332749562171629	0.223849705460914	-0.442513274022827	-1.4872439910719	18	36	PLCG2;SH2B3;BANK1;PTPN22;CSK;RAB8A;ITGB1;PTPN11;NEDD9;PRR7;CDH1;PTEN;KHDRBS1
MF_non-membrane_spanning_protein_tyrosine_kinase_activity%0004715	0.0331010452961672	0.223849705460914	-0.445320728655118	-1.49001095946224	18	35	FES;TYK2;JAK2;CSK;PRKCD;LYN;EIF2AK2;BTK;HCK
CC_mitochondrial_membrane%0031966	0.0440528634361234	0.223875207626201	-0.304979461258982	-1.30610882780975	29	153	UCP2;RNF144B;ABCD1;SLC8B1;CFL1;IFI27L2A;TRAF3IP3;TMBIM6;LYN;HAAO;NRP1;ALDH18A1;PLEKHN1;BAK1;FKBP8;VRK2;STX17;ALPL;ABCB10;BID;ACADL;OGT;LRRK2;NDUFA13;MAP1LC3B;GSDMD;VDAC2
BP_mRNA_splicing,_via_spliceosome%0000398	0.0424597364568082	0.225067371146052	-0.315688939333512	-1.33278170444458	28	128	SRSF5;HNRNPA2B1;SF3B3;SF1;DDX23;SRRM1;IK;HNRNPA3;SRSF10;SF3B2;PAXBP1;HNRNPA1;DHX16;RBM14;DDX41;TRA2A;CACTIN;RSRC1;WDR83;SART1;DDX39B;CWF19L1;SNRPG;LSM4;YTHDC1;SNRPB2;SNRPB;PRPF40A;LSM6;RNF113A2;SNRPA;ZMAT2;DDX46;RBM5;BC005624;TRA2B;HSPA8;UBL5
CC_cell-cell_junction%0005911	0.0455212922173275	0.225563909774436	-0.30283993465537	-1.29694606460998	30	153	ACTB;CORO1A;ACTG1;ACTR3;WDR1;MYADM;ARHGEF6;ITGA4;DBN1;CFL1;CSK;PRKCD;CADM1;ITGB1;ACTN1;PTPN6;AKT1;CTNNA1;IQGAP1;PXN;ITGAL;GRB2;STX2;PAK2;WASF2;PAK1;WAS;CD2AP;VAV1;CDC42;SDCCAG8;PRKCG;LIMS1;PIK3R1;ILK;CDH1;APP;VCL;MAP2K2;CLIC4
CC_brush_border%0005903	0.0458404074702886	0.225563909774436	-0.402874155321091	-1.45586443575609	26	52	ACTB;MYL12B;ACTR3;MYL6;USH1C;MYO6;GIPC1;FLII;ACTN1;CAPZA2;RGS19;CAPZB;MYO18A;MYO1C;DIAPH1;VCL;LIMA1;HAVCR1
BP_odontogenesis_of_dentin-containing_tooth%0042475	0.042713567839196	0.225595486457559	0.367213393879902	1.39002451517993	16	46	TNC;RUNX2;DLL1;BCL2L11;ACVR2A;PDGFRA;ADM;ITGA6;SHH;FST;LAMA5;FOXC1;BMPR1A;SMO;WNT7B;BMP7;LEF1;BAX;DLX3;TBX1;CTNNB1;ACVR2B;MSX1;LRP4;EDARADD;GATA6;PITX2
CC_mitochondrial_large_ribosomal_subunit%0005762	0.0466830466830467	0.226121007371007	0.350513213029747	1.37127543327403	18	55	NSUN4;MRPL32;MRPL52;MRPL45;MRPS18A;MRPL1;MRPL33;MRPL11;MRPL47;MRPL50;MRPL35;MTERF4;MRPL37;MRPL53;MRPL51;MRPL38;MRPL34;MRPL24;MRPL44;MRPL41;MRPL21;MRPL39;MRPL48;MRPS30
CC_Flemming_body%0090543	0.0481927710843374	0.22635998539613	-0.461095436865479	-1.45880685118354	27	28	CELF2;IL16;STK17B;KIF23;EXOC6;CNTRL;AGAP2;VPS4A;ARF6;RACGAP1;VPS4B;PDCD6IP;KIF14;RALA
CC_small-subunit_processome%0032040	0.0476973684210526	0.22635998539613	-0.3732502693791	-1.41101897657034	28	67	RPS4X;RPS6;RPS8;RPS17;RPS9;RPS11;RPS7;RPS12;RPS28;RPS15A;PDCD11;RPS19;RPS3A1;RPS13;FBL;NOL6;RPS27A;DHX37;NOL7;WDR3;RPS23;PRKDC;RPS16;RPS24;RRP7A;NAT10;RPS5;UTP14A;DNTTIP2;UTP14B
BP_positive_regulation_of_lamellipodium_assembly%0010592	0.0439367311072056	0.227350427350427	-0.491254900464174	-1.51248564127693	24	24	ACTR3;ARPC2;CFL1;ACTR2;TWF2;MTOR;WASF2;RAC1;CDC42;PIK3R1;RAC2
BP_cellular_response_to_epidermal_growth_factor_stimulus%0071364	0.0441426146010187	0.227350427350427	-0.416770891938762	-1.44746112384846	25	42	ARPC2;CFL1;PPP1R9B;EEF1A1;FOS;PTPN11;AKT1;IQGAP1;INPP5K;KNSTRN;NCL
BP_positive_regulation_of_blood_vessel_endothelial_cell_migration%0043536	0.0434782608695652	0.227350427350427	0.400923950705335	1.41447700158437	18	33	COL18A1;ETS1;VEGFA;THBS1;GATA2;IGF2;MAP2K3;NFE2L2;ALOX12;AKT3;PLCG1;STAT5A;AMOTL1;KDR
BP_dorsal/ventral_pattern_formation%0009953	0.0434782608695652	0.227350427350427	0.402707161521273	1.42076824630468	18	33	LHX2;SP8;BMP1;DISP1;ARL13B;SHH;LHX1;TBX20;BMPR1A;SMO;OVOL2;WNT7A;TGIF1;EDN1
BP_TORC1_signaling%0038202	0.0441176470588235	0.227350427350427	-0.519859766311571	-1.52133085616994	23	20	CARD11;RPS6KA1;MTOR;LAMTOR2;LAMTOR1;LARP1;RPS6KB2;RPS6KB1;RPS6KA3;RPS6KA4;MLST8;RPS6KA2
BP_positive_regulation_of_mitotic_nuclear_division%0045840	0.0442890442890443	0.227350427350427	0.454898272976491	1.45472908718714	18	23	IL1A;IGF2;CD28;RGCC;SPHK1;TGFA;EDN1;IGF1R;SMPD3;TNF
BP_heart_morphogenesis%0003007	0.0437017994858612	0.227350427350427	0.360942909409138	1.37020566478426	16	49	EPHB4;VEGFA;COL5A1;FLRT2;COL2A1;TBX2;GATA4;MESP2;EPOR;NKX2-5;FOXC1;BMPR1A;SMO;DVL2;FAT4
BP_negative_regulation_of_DNA_binding%0043392	0.0439367311072056	0.227350427350427	-0.488348719193914	-1.5035380309059	24	24	SP100;MNDAL;JAK2;CTNNBIP1;IFI203;ZFP90;SUMO3;ID2;IFI209;SUMO1
RA_G2/M_Transition%R-MMU-69275	0.0559006211180124	0.228943308145745	0.279245976701976	1.27693820929641	17	129	CDKN1A;TUBG1;CCP110;GTSE1;CEP76;CSNK1E;NEDD1;TUBGCP3;PPP2CB;CCNA2;PSMC6;CEP57;HAUS7;HAUS8;DYNLL1;HAUS2;PSMD11;PPP1CB;PPME1;FBXW11;MNAT1;PSMB6;BORA;PSMD9;CDC25A;PSMD14;HAUS4;HSP90AA1;MZT2;HAUS3;PSMC2;PSMF1;HAUS5;PSMC4;PSMD13;CDK1;CEP72
BP_activin_receptor_signaling_pathway%0032924	0.0452488687782805	0.231465367211974	0.530520765701272	1.53094891497494	19	16	TGFBR1;INHBB;ACVR2A;BMPR1A;SMAD3;FGF9;GDF7;ACVR2B;SMAD2;GDF6;INHBA;ACVR1
KEGG_Thyroid_cancer%mmu05216	0.112531969309463	0.232566069906223	0.357348194086072	1.27227923211216	43	35	CDKN1A;POLK;RET;GADD45B;TCF7;KRAS;NTRK1;GADD45A;BRAF;TCF7L1;TRP53
BP_basement_membrane_organization%0071711	0.045662100456621	0.232765341352044	0.499141009619773	1.49870056079555	19	18	PMP22;POMT2;FLRT2;TFAP2A;COL6A1;CAV1;CAV2;PRICKLE1;EXT1
CC_lateral_plasma_membrane%0016328	0.0504807692307692	0.233567738231917	0.355751656205669	1.36589533730316	20	49	SLC16A1;ATP1B1;SLC12A2;GJB2;NKD2;CLDN12;GJA1;JUP;EPCAM;GPSM2;ANXA1;ERBB3;MTCL1;DVL2;VANGL2;DSG2;SLC6A9;KCNB1;ATP1B2
RA_Cell_surface_interactions_at_the_vascular_wall%R-MMU-202733	0.057660626029654	0.234656851500428	-0.376285703721344	-1.37310894661018	34	54	ITGAX;CD48;ITGA4;CD84;TGFB1;INPP5D;LYN;ITGB1;PTPN11;PTPN6;ITGAL;GRB2;ITGB2;SHC1;PIK3R2
KEGG_Chemical_carcinogenesis%mmu05207	0.114730878186969	0.235367022162973	-0.287482457080231	-1.21501013038296	80	129	MYC;GNAI2;CCND1;BCL6;RPS6KA1;JAK2;NFKB1;FOS;MTOR;AKT1;PIK3CD;GRB2;ARRB1;HSP90B1;ADCY7;CREB1;PIK3R2;NRAS;PRKACA;AKT2;UGT1A7C;PRKCG;AIP;PIK3R1;ATF6B;ARRB2;MAP2K2;STAT3;HSP90AB1;GNAI3;RPS6KB2;PRKCB;KPNB1;CREB3;BIRC5;RXRB;RPS6KB1;CCND3;RPS6KA3;CACNA1S;BCL2;RELA;ARNT;PAQR7
MF_lysophospholipase_activity%0004622	0.0361990950226244	0.23559844791563	0.540188825419381	1.55884849307305	15	16	ABHD4;ENPP2;PLA2G4A;PNPLA6;GDE1;GDPD1;PNPLA8;LYPLA1
MF_Notch_binding%0005112	0.0364464692482916	0.23559844791563	0.465112212353201	1.48142005644956	15	21	DLL1;JAG1;DTX1;HIF1AN;SNED1;CHAC1;ATRNL1;DLL4
MF_protein_kinase_inhibitor_activity%0004860	0.0366132723112128	0.23559844791563	0.414693878239366	1.46305790022139	15	33	CDKN1A;CDKN1C;TESC;CAMK2N1;PAK1IP1;GPRC5B;TRIB3;AKT1S1;SPRY4;NCK1;PARVA;ITPRIP;PRKRIP1;TRIB2;SH3BP5L;HEXIM1
KEGG_Thyroid_hormone_synthesis%mmu04918	0.115823817292007	0.23587478120051	-0.368640386040298	-1.29518856222297	70	46	PLCB2;ATP1B3;ATP1A1;HSP90B1;ADCY7;CREB1;PRKACA;PRKCG;GPX1;PLCB4;ASGR2;ATF6B;PLCB3;HSPA5;GNAQ;PRKCB;CREB3
BP_ovarian_follicle_development%0001541	0.0468384074941452	0.237932604735883	0.38269353519627	1.3953676077924	19	38	VEGFA;BCL2L1;EIF2B4;VGF;LFNG;PHB1;AHR;ADRM1;FOXC1;NPR2;BAX;CEBPB;BCAS2;NPPC;KDR
RA_trans-Golgi_Network_Vesicle_Budding%R-MMU-199992	0.0590111642743222	0.238077606635071	-0.354893653076345	-1.32464096300991	36	60	AP1S3;GNS;ARRB1;AP1B1;SNX2;AP4M1;M6PR;CHMP2A;AP3B1;GAK;PICALM;AP1G1;FTH1;CTSZ;PUM1;VAMP2;AP1M1;DNM2;ARF1;PIK3C2A;BLOC1S1;SNAPIN;TPD52;HGS;RAB5C;VAMP8;HSPA8
RA_Iron_uptake_and_transport%R-MMU-917937	0.0592417061611374	0.238077606635071	0.39574263998304	1.43716112427438	24	36	HMOX1;TFRC;STEAP3;ATP6V0A1;ATP6V1E1;ATP6V1H;SLC11A2;ATP6V1C1;ATP6V0D2;ATP6V1D;ATP6V1A
BP_erythrocyte_differentiation%0030218	0.0471544715447155	0.238709314428784	-0.383995313178662	-1.40578009589594	28	54	SPI1;EHBP1L1;HCLS1;JAK2;LYN;HNRNPU;TCF3;ADAR;EXOC6;SLC1A5;ADD1;KMT2E;ACIN1;RPS19;ID2;SFXN1;RACGAP1;SLC25A38;IKZF1;VPS13A;UBA5
KEGG_Biosynthesis_of_unsaturated_fatty_acids%mmu01040	0.119205298013245	0.239845261121857	-0.424173356586037	-1.32221096760791	71	26	SCD2;ACOX3;ELOVL6;FADS2;SCD1;ELOVL1;HSD17B4;ACAA1A;FADS1
KEGG_TNF_signaling_pathway%mmu04668	0.121212121212121	0.239845261121857	-0.302929211767152	-1.22787153286648	79	100	MMP9;ITCH;CYLD;NFKB1;FOS;CHUK;AKT1;MAP2K6;PIK3CD;IKBKB;CREB1;TAB2;PIK3R2;NFKBIA;MAPK14;NOD2;AKT2;IRF1;GM5431;TRADD;BIRC3;PIK3R1;ATF6B
KEGG_Serotonergic_synapse%mmu04726	0.120915032679739	0.239845261121857	-0.344726746504766	-1.27268642464263	73	57	PLCB2;GNAI2;GNG2;GNB2;PTGS1;GNG10;NRAS;PRKACA;GNB1;HTR7;PRKCG;PLCB4;APP;PLCB3;GNAQ;GNAI3;PRKCB;GNGT2
KEGG_Long-term_depression%mmu04730	0.120915032679739	0.239845261121857	-0.377235516471103	-1.28354953337856	73	39	PLCB2;GNAI2;LYN;RYR1;NRAS;PRKCG;PLCB4;PLCB3;MAP2K2;GNAQ;GNAI3;PRKCB;GNA13
KEGG_Alcoholic_liver_disease%mmu04936	0.122727272727273	0.241133162612036	-0.302298697077108	-1.22531584985907	80	100	SCD2;ACOX3;CCND1;NFKB1;CHUK;AKT1;SCD1;MAP2K6;IKBKB;SREBF1;IRAK1;TAB2;NFKBIA;MAPK14;ADIPOR2;ALDH2;CAMKK2;ALDH9A1;AKT2;TRADD
CC_filamentous_actin%0031941	0.0530035335689046	0.241633755975889	-0.488914284365347	-1.46212913416438	29	22	ACTG1;MYO1F;ARPC2;MYO6;PDLIM2;ARPC3;CD2AP
MF_aminopeptidase_activity%0004177	0.0386643233743409	0.241788163073343	-0.500567970997187	-1.51516125631581	21	22	DPP4;RNPEP;ERAP1;ANPEP;DPP8;XPNPEP1;DPP9
MF_structural_constituent_of_cytoskeleton%0005200	0.0383333333333333	0.241788163073343	-0.409554286738732	-1.4510823425949	22	47	ACTG1;ACTR3;ARPC2;TUBB3;ARPC5;ARPC1B;ACTR2;ARPC4;NEFH;ARPC3;TUBB2A;ADD1;LMNB1;MYBPC3
BP_negative_regulation_of_cell_migration%0030336	0.0482954545454545	0.24364224137931	0.301779474339277	1.31432510678706	16	94	SERPINE1;TRP53INP1;RHOB;PTPRU;TGFBR1;IL1RN;EMILIN2;TPM1;ADARB1;PKP2;WNT11;CX3CL1;JAG1;TGFBR3;KANK1;CYP1B1;MITF;SHH;RAP2B;ACAN;RECK;RAP2A;WNT4;ING2
BP_chemokine-mediated_signaling_pathway%0070098	0.0484988452655889	0.243827527916002	0.448668015153836	1.43645054735	20	22	CCL22;CCL3;CXCL10;CCL5;CCL4;CX3CL1;CXCL12;CCL9;PTK2B
BP_cellular_response_to_gamma_radiation%0071480	0.0490654205607477	0.245831199590321	0.443729616451148	1.45305399999589	20	25	CDKN1A;MDM2;XRCC5;BCL2L1;DDIAS;RAD51;TRP53;YAP1;TMEM109;CHEK2
RA_Cyclin_D_associated_events_in_G1%R-MMU-69231	0.0629370629370629	0.246759338222753	0.403198222097871	1.41174780855738	26	32	CDKN1A;CCNE1;CCNE2;CDKN1C;SKP2;CDK6;E2F5;PPP2CB
RA_G1_Phase%R-MMU-69236	0.0629370629370629	0.246759338222753	0.403198222097871	1.41174780855738	26	32	CDKN1A;CCNE1;CCNE2;CDKN1C;SKP2;CDK6;E2F5;PPP2CB
RA_Collagen_formation%R-MMU-1474290	0.0620689655172414	0.246759338222753	0.399076720641794	1.42673719278574	26	34	CTSL;COL5A1;P4HA2;MMP13;COL27A1;COL5A3;COL6A1;LOXL4;CTSB;PLOD1;COL7A1;PLOD3;PCOLCE2;CRTAP;COL12A1;COL1A2;COL6A2
RA_Cell_junction_organization%R-MMU-446728	0.0626057529610829	0.246759338222753	-0.395856877107453	-1.38190030683135	36	42	ACTB;ACTG1;ARHGEF6;VASP;CADM1;ITGB1;ACTN1;NECTIN1;CTNNA1;PXN;LIMS1;TESK1;ILK;PARVB;CDH17;FBLIM1
BP_skeletal_system_development%0001501	0.0497237569060774	0.248279373220448	0.319447993816877	1.34803746926515	17	78	COL18A1;TGFBR1;CDKN1C;ERRFI1;LTBP3;VDR;RUNX2;COL27A1;COL2A1;FGFRL1;TFAP2A;IFT80;HAPLN4;HOXC10;HOXA10;FBN1;ACAN;FST;FOXC1;BCAN;EIF2AK3;SMAD3;EDN1;PTH1R;HOXD13;TRPS1;SMPD3;FAM20C;PTHLH;COL1A2;NCAN;CTNNB1;TRAPPC2;CHRD;ACVR2B;PITX1
KEGG_Longevity_regulating_pathway%mmu04213	0.128874388254486	0.25144024002099	-0.353846439887422	-1.27034644261953	78	49	CAT;MTOR;AKT1;PIK3CD;ADCY7;PIK3R2;NRAS;PRKACA;AKT2;HDAC1;PIK3R1;EIF4EBP2;SOD2;RPS6KB2;PRKAB2;SOD1;RPS6KB1
RA_Synthesis_of_PC%R-MMU-1483191	0.0649350649350649	0.251525582850884	0.490529832697351	1.46010506532553	29	19	PHOSPHO1;LPIN2;CHPT1;LPIN1;CEPT1;ABHD3;MFSD2A;LPIN3;CSNK2A2;PEMT;STARD10;PCYT1A
RA_Factors_involved_in_megakaryocyte_development_and_platelet_production%R-MMU-983231	0.0645669291338583	0.251525582850884	-0.351283209545237	-1.35485726070208	40	75	DOCK8;SH2B3;DOCK2;CAPZA2;KIF20A;DOCK11;RAC1;KIF5A;KIF23;CAPZB;CDC42;PRKACA;DOCK10;DOCK5;HDAC1;KIF15;KIF11;KIF21B;SH2B2;DOCK6;ITPK1;JMJD1C;HMG20B;PRKAR2B;RACGAP1
BP_phospholipid_transport%0015914	0.0506108202443281	0.251849081692014	-0.458436969161847	-1.46655412924817	28	28	ATP8B2;PRELID1;ESYT1;LDLR;PITPNA;PITPNM1;SCARB1
BP_chondrocyte_differentiation%0002062	0.0508474576271187	0.25216891697788	0.364629447626897	1.36143763553439	20	42	FOSL2;ARID5A;SLC39A14;LTBP3;CHRDL2;WNT9A;RUNX2;COL2A1;HMGA2;IFT80;EXT1;BMPR1A;SHOX2;NPR2;FGF9;WNT7A;WNT2B;PTH1R;TRPS1;ADAMTS7;PTHLH;CREB3L2;CTNNB1;SIX2;HSPG2;OSR2;SLC26A2
MF_pre-mRNA_binding%0036002	0.0410714285714286	0.25327380952381	-0.557004818715664	-1.55792619086123	22	16	CELF2;HNRNPU;SRSF2;DDX5;PER2;HNRNPA1;PTBP1;SRSF6;ARGLU1;TRA2B
BP_platelet_dense_granule_organization%0060155	0.0514705882352941	0.253540305010893	-0.514682022990356	-1.50617857628535	27	20	AP1S3;HPS3;HPS5;AP1B1;AP3D1;AP3B1;AP1G1
BP_regulation_of_immune_response%0050776	0.0513274336283186	0.253540305010893	-0.430184012136544	-1.42149935769094	28	33	PIANP;CARD11;INPP5D;CLEC12A;CARD9;PHF11A;SPPL2A;SYK;LAG3;SH2B2;DENND1B;OTUD5;CD40;ENTPD7;FCGR3
RA_Signaling_by_Insulin_receptor%R-MMU-74752	0.0660146699266504	0.254176244088839	0.3488753769666	1.33581669906852	26	46	CTSD;IRS2;ATP6V0A1;ATP6V1E1;ATP6V1H;PTPRF;ATP6V1C1;ATP6V0D2;ATP6V1D;THEM4;TRIB3;ATP6V1A
BP_positive_regulation_of_natural_killer_cell_mediated_cytotoxicity%0045954	0.0518783542039356	0.254691383222677	-0.515488008117775	-1.50247854218101	28	19	KLRI1;H2-T23;CADM1;CD226;VAV1;H2-M3;SLAMF6;AP1G1;LAG3;KLRK1
BP_immune_system_process%0002376	0.0527240773286468	0.255026791872248	-0.454241024734113	-1.47410796931248	29	30	IRF8;IRF5;PTMS;IRF9;PIK3CG;DDX17;SLFN8;IRF1;IRF2
BP_regulation_of_G_protein-coupled_receptor_signaling_pathway%0008277	0.0527240773286468	0.255026791872248	-0.456121839383344	-1.48021160969779	29	30	KCTD12;RGS14;RGS10;ITGB1;ARRB1;RIC8A;GRK5;RGS2;GIT2;TULP3;ZDHHC3;ARRB2;PDE4D
BP_protein_modification_process%0036211	0.052901023890785	0.255026791872248	-0.40865370647952	-1.40497150745759	30	40	MAN2B1;ATG3;HLCS;UBA7;AP3B1;ADPRH;PARP4;KAT2A;UBE2M;UBL5;FKRP;KDM5A;TTLL12;ATXN3;KDM1A;STK38;SUZ12;EP300;KMT2A
BP_protein_export_from_nucleus%0006611	0.0523560209424084	0.255026791872248	-0.43414553380702	-1.43507028783128	29	32	TGFB1;ADAR;CALR;PRKACA;ANKLE1;PKD1;RANBP3;NUP214;STRADA;NUTF2
BP_multicellular_organism_growth%0035264	0.0537974683544304	0.255026791872248	0.277497433492725	1.26186196084058	16	125	FOSL2;PMP22;CDKN1C;HMGA1;SLC12A2;DUOX2;ZFP36L1;WWTR1;ADARB1;AAAS;HELT;CTC1;ATP1A3;HMGA2;IFT80;ABL2;ERCC5;PLAG1;PRICKLE1;RASAL2;XRCC2;BLOC1S6;TRP53;EXT1;SMO;ATF5;GALNT3;H2-Q2;RARG;WDTC1;NPR2;SIX3;SPTBN2;UNC79;ENPP1;SMPD3;TNS2
BP_response_to_unfolded_protein%0006986	0.053864168618267	0.255026791872248	0.374783760477614	1.3665271848109	22	38	DNAJB9;THBS1;HSPA4L;EDEM3;DAB2IP;TMEM129;DDIT3;JKAMP;CHAC1;HSPH1
BP_SMAD_protein_signal_transduction%0060395	0.0531177829099307	0.255026791872248	0.439859841174288	1.42484309557864	22	24	CITED1;TGFBR1;RBPMS;WWTR1;RUNX2;MAPK8;ACVR2A;SMAD5;SMAD3;MAGI2
BP_negative_regulation_of_JNK_cascade%0046329	0.0532859680284192	0.255026791872248	-0.501186648533106	-1.49979688582838	29	21	DUSP10;ITCH;CYLD;CDC42SE1;AKT1;TAOK3
BP_positive_regulation_of_macroautophagy%0016239	0.0534883720930233	0.255026791872248	0.43392494323384	1.43690525256309	22	26	SESN2;HMOX1;SCOC;PAFAH1B2;GPSM1;SESN3;SESN1
BP_positive_regulation_of_lipid_biosynthetic_process%0046889	0.0532859680284192	0.255026791872248	-0.50078579600967	-1.49859733797912	29	21	DBI;MTOR;AKT1;SREBF1;CREB1;OGT
BP_embryonic_cranial_skeleton_morphogenesis%0048701	0.0536130536130536	0.255026791872248	0.424918507226841	1.44061491902879	22	28	TGFBR1;SIX1;RUNX2;TFAP2A;PDGFRA;FGFR2;TWIST2;SIX4;PRRX1;SMAD3;TBX1;PRRX2;SIX2;SMAD2;TWIST1
BP_negative_regulation_of_endothelial_cell_proliferation%0001937	0.054585152838428	0.256778387789775	0.46473148830212	1.47168959097945	24	20	VASH1;TGFBR1;THBS1;GJA1;RGCC;ATOH8;CAV1;CAV2
BP_positive_regulation_of_defense_response_to_virus_by_host%0002230	0.054481546572935	0.256778387789775	-0.489963868250649	-1.4830638658105	30	22	PTPN22;STAT1;DTX3L;PARP9;PML;TOMM70A;EIF2AK4;CREB3
KEGG_Endometrial_cancer%mmu05213	0.132686084142395	0.25707928802589	-0.340437948989383	-1.24923677888295	81	54	MYC;CCND1;AKT1;CTNNA1;PIK3CD;GRB2;BAK1;PIK3R2;NRAS;AKT2;PIK3R1;ILK;CDH1;PTEN;MAP2K2;CASP9
BP_regulation_of_G1/S_transition_of_mitotic_cell_cycle%2000045	0.0552845528455285	0.259073703782954	-0.37640024470157	-1.3779750792053	33	54	ACTB;CCND1;PSME1;PTPN6;TCF3;BID;ARID2;INO80;SMARCD2;PKD1;BRD7;CDK7;AMBRA1;ID2;PSME3;SMARCB1;TJP3;SMARCA4;SMARCC2;MEN1;PBRM1;KIF14;ARID1A;BCL7C
BP_ventricular_septum_development%0003281	0.0554272517321016	0.259073703782954	0.406835707621251	1.40484572191279	23	30	MDM2;CXCR4;WNT11;STRA6;GATA4;LMO4;PTK7;PRDM1;GATA3;MATR3;HES1
CC_endoplasmic_reticulum_lumen%0005788	0.0586319218241042	0.259655653792462	-0.35026925513084	-1.36343221596818	35	78	LYZ2;ERP29;ERAP1;COLGALT1;TOR3A;OS9;SDF2L1;HSP90B1;TOR1B;UGGT1;FOXRED2;CALR;TOR1A;PCSK7;SUMF1;PDIA3;PPIB;H6PD;TXNDC16;HSPA5;PDIA6;MANF;LYZ1;HYOU1;JMJD8
CC_cis-Golgi_network_membrane%0033106	0.0580762250453721	0.259655653792462	-0.531565924078482	-1.49247232648123	31	17	H2-K1;H2-D1;H2-M3;H2-T22;VPS13B;ATP2C1;H2-Q6;TRAPPC3;H2-M5;PHTF1
BP_detection_of_mechanical_stimulus_involved_in_sensory_perception_of_pain%0050966	0.0561797752808989	0.26175481285336	0.51263300283175	1.51442605701324	24	17	CXCR4;TLR4;TMEM120A;CXCL12;NTRK1;GRIN2A;PAWR;ITGA2;TNF;GRIN2D;ANO1
RA_Signaling_by_NTRK1_(TRKA)%R-MMU-187037	0.0691399662731872	0.264118476414623	-0.380015145771039	-1.35068466613467	40	46	RPS6KA1;DUSP7;GRB2;RAPGEF1;CREB1;SRF;PIK3R2;MAPKAPK2;AP2B1;PIK3R1;ATF1;MAP2K2;RHOA;AP2M1;RPS6KA3;KIDINS220;MAPK7;CHD4;RPS6KA2;DUSP6
RA_Downstream_signal_transduction%R-MMU-186763	0.0694183864915572	0.264118476414623	-0.474816823733523	-1.44276313532468	36	22	PTPN11;GRB2;RAPGEF1;PIK3R2;STAT6;PIK3R1;STAT3
KEGG_Signaling_pathways_regulating_pluripotency_of_stem_cells%mmu04550	0.137614678899083	0.264789623536855	0.259068640256152	1.1536003536882	44	103	FGFR3;TCF7;KRAS;ESX1;LIF;FZD5;WNT9A;WNT11;INHBB;ACVR2A;SMARCAD1;WNT3;ESRRB;PCGF3;WNT4;AKT3;BMPR1A;FGFR2;WNT7B;DVL2;LHX5;SMAD5;PCGF6;SMAD3;WNT7A;WNT2B;FZD2;IGF1R;FZD6;PCGF1;FZD4;WNT1;PCGF5;OTX1;WNT5B;DUSP9;CTNNB1;PIK3R3;KLF4;ACVR2B;FZD8;SMAD2
CC_myosin_complex%0016459	0.06070826306914	0.265064247203287	-0.43568973112261	-1.41814017115662	35	31	MYO1F;MYL6;MYO1G;CGNL1;CCDC102A;MYO6;BMF;MYO9B;MYO18A;MYH7B;MYO1C;MYO5A;MYO16;MYO9A
KEGG_Vasopressin-regulated_water_reabsorption%mmu04962	0.13911620294599	0.265845346725557	-0.382343413359437	-1.27361343798114	84	35	DYNLL2;CREB1;ARHGDIA;PRKACA;DCTN1;DCTN5;ARHGDIB;VAMP2;STX4A;CREB3;DCTN2;RAB5B;RAB5C
KEGG_mRNA_surveillance_pathway%mmu03015	0.140866873065015	0.267359575409111	-0.307013194900641	-1.20970598271538	90	81	FUS;PAPOLA;PPP2R5C;CPSF3;SRRM1;TARDBP;DAZAP1;ACIN1;PPP1CA;CPSF1;CPSF6;SYMPK;DDX39B;CPSF2;GSPT1;UPF1;SMG5;SMG6;PPP2R3C;PNN;CPSF4;PABPC4;CPSF7;UPF2;PCF11;UPF3A;ALYREF;PPP2R1B
BP_positive_regulation_of_protein_import_into_nucleus%0042307	0.0579470198675497	0.267433722606389	-0.396562094228229	-1.40277864594416	34	46	HCLS1;JAK2;PTPN22;TGFB1;PRKCD;PSEN1;PIK3R2;MAPK14;TARDBP;PIK3R1;CDH1;XBP1;NUTF2;HSP90AB1;AKAP5
BP_response_to_ionizing_radiation%0010212	0.0576923076923077	0.267433722606389	0.359147411715143	1.32355765014186	23	40	SMPD1;AEN;RFWD3;LIG4;BRCA1;NABP1;RNF168;UIMC1;USP28;BAX;XRCC4;NHEJ1;ALAD
BP_cellular_response_to_leukemia_inhibitory_factor%1990830	0.0579268292682927	0.267433722606389	0.29720818179426	1.3051332343666	18	101	SPP1;NRP2;XRCC5;SOCS3;TFRC;MYB;ENAH;LRBA;CTH;RNF125;B3GNT2;EEF1E1;NUP35;EED;PHC1;MYBL2;KDM5B;NR5A2;MTF2;UBXN2A;DTX1;MYNN;WDR35;GFPT2;RNF138;PADI2;PIGA;RARG;SHMT1;PCOLCE2;SMARCA5;MPC1;FZD4;SPRY4;PTP4A3;RNMT
RA_Amino_acids_regulate_mTORC1%R-MMU-9639288	0.0733496332518338	0.267926516906259	0.350372918866613	1.32176767308823	29	43	RRAGD;SESN2;FNIP1;LAMTOR3;ATP6V1E1;ATP6V1H;FLCN;ATP6V1C1;ATP6V0D2;ATP6V1D;RHEB;ATP6V1A
RA_Cellular_response_to_starvation%R-MMU-9711097	0.0733496332518338	0.267926516906259	0.350372918866613	1.32176767308823	29	43	RRAGD;SESN2;FNIP1;LAMTOR3;ATP6V1E1;ATP6V1H;FLCN;ATP6V1C1;ATP6V0D2;ATP6V1D;RHEB;ATP6V1A
RA_Toll_Like_Receptor_4_(TLR4)_Cascade%R-MMU-166016	0.0711043872919819	0.267926516906259	-0.329782237031725	-1.31654000772126	46	92	CD180;PLCG2;LY86;RPS6KA1;DUSP7;NFKB1;FOS;PTPN11;MAP2K6;ITGB2;IKBKB;CREB1;TAB2;NFKBIA;MAPK14;MAPKAPK2;BIRC3;ATF1;USP18;RPS27A;DNM2;UBE2V1;TICAM1;UBA52;IRF7;RPS6KA3;CUL1;MAPK7;RELA;BIRC2;LRRC14;USP14;RPS6KA2;DUSP6;NKIRAS2;IRF3;PPP2R1B;TRAF6;FADD
RA_Recognition_of_DNA_damage_by_PCNA-containing_replication_complex%R-MMU-110314	0.0737527114967462	0.267926516906259	0.442553788791867	1.44613834938732	33	25	RFC3;PCNA;RPA1;RFC4;RAD18;POLD2;DTL
RA_Caspase_activation_via_extrinsic_apoptotic_signalling_pathway%R-MMU-5357769	0.0723404255319149	0.267926516906259	0.52273939672325	1.46180401355417	33	15	TNFRSF10B;CD14;TLR4;CASP3
RA_CD28_dependent_PI3K/Akt_signaling%R-MMU-389357	0.0718336483931947	0.267926516906259	-0.475604568515098	-1.42595172815283	37	21	PRR5;MTOR;AKT1;CD86;PIK3R2;AKT2;MAPKAP1;PIK3R1
RA_RHOD_GTPase_cycle%R-MMU-9013405	0.0715502555366269	0.267926516906259	-0.393533389605196	-1.3825401501759	41	44	TOR1AIP1;ESYT1;MOSPD2;ACTN1;ANKFY1;ARHGAP1;VRK2;PIK3R2;CAPZB;LMNB1;PIK3R1;ARHGAP17;DIAPH1;PLXNA1;ARHGAP5;RACGAP1
RA_Interferon_alpha/beta_signaling%R-MMU-909733	0.0733082706766917	0.267926516906259	-0.528075729815783	-1.44683414480777	38	15	TYK2;IRF9;PTPN11;PTPN6;IFNAR1;IFNAR2;USP18;KPNB1
BP_regulation_of_membrane_potential%0042391	0.058411214953271	0.267958155753584	0.384375524050832	1.374888937944	24	35	KCNH2;SLC4A4;SLC4A8;SLC39A8;KCNH1;CACNA1G;NEDD4;CACNA1A;ASIC1;DLD;GPR39;GRIN2A;CACNA1H;TRPM4;HCN3;ANO1;CHRNA4
BP_positive_regulation_of_DNA_biosynthetic_process%2000573	0.0584269662921348	0.267958155753584	0.508171183890262	1.50124490240684	25	17	C3AR1;VEGFA;RGCC;CYP1B1;CCNA2;PTK2B
RA_MHC_class_II_antigen_presentation%R-MMU-2132295	0.0743034055727554	0.26841061676001	-0.337162400690826	-1.31753562950824	47	81	CTSS;AP1S3;CAPZA2;DYNLL2;KIF20A;AP1B1;KIF5A;KIF23;CAPZB;DCTN1;IFI30;DCTN5;AP2B1;AP1G1;KIF15;KIF11;LGMN;LAG3;KIF21B;SEC24C;SEC24B;AP1M1;RACGAP1;DNM2;ARF1;AP2M1;DCTN2;KIF1C;CD74;TUBB6
BP_MAPK_cascade%0000165	0.059190031152648	0.270609423676012	-0.331616676590624	-1.3427759358867	37	92	TLR3;MYC;CD36;BANK1;MBP;NFKB1;PTPN6;IQGAP1;PXN;MAP2K6;TAOK3;MAPK14;MAP3K11;NOD2;LRRK2;MAP4K2;MAP3K4;ITPKB;MAP3K9;PTPRC;BMYC;MAP2K2;MEF2A
KEGG_Autophagy%mmu04140	0.14651493598862	0.271032235151566	-0.278876224803035	-1.17935429254809	102	130	RAB7B;ATG3;PRKCD;RAB8A;MTMR14;MTOR;AKT1;PIK3CD;DAPK1;RRAGC;STX17;UVRAG;PIK3R2;NRAS;MTMR4;PRKACA;RRAGA;CAMKK2;AKT2;RAB7;MAP1LC3B;WDR41;PIK3R1;ATG9B;PTEN;MAP2K2;SUPT20;SH3GLB1;AMBRA1;EIF2AK4;GABARAP;RRAS;RPS6KB2;BECN1
KEGG_Longevity_regulating_pathway%mmu04211	0.146687697160883	0.271032235151566	-0.312875847001972	-1.21435163305259	92	74	CAT;NFKB1;MTOR;AKT1;PIK3CD;ADCY7;CREB1;EHMT2;PIK3R2;NRAS;ADIPOR2;PRKACA;CAMKK2;AKT2;PPARG;PIK3R1;SOD2;ATF6B
KEGG_Hippo_signaling_pathway%mmu04390	0.145695364238411	0.271032235151566	0.257081782375165	1.159727088317	43	120	SERPINE1;FRMD6;TGFBR1;TCF7;WWTR1;NKD2;AFP;FZD5;WNT9A;WNT11;CSNK1E;BBC3;NKD1;PARD6G;PPP2CB;PARD3;WNT3;LATS2;BTRC;TCF7L1;PPP1CB;WNT4;BMPR1A;WNT7B;DVL2;FBXW11;BMP7;MOB1B;SMAD3;DLG3;LEF1;WNT7A;WNT2B;FZD2;YAP1;BMP6;FZD6;FZD4;WNT1;TRP73;GDF7;WNT5B;SNAI2;PPP2R2D;CTNNB1;TEAD3;TEAD2;TEAD4;FZD8;SMAD2;GDF6
KEGG_RIG-I-like_receptor_signaling_pathway%mmu04622	0.144951140065147	0.271032235151566	-0.36158929558184	-1.26713446952791	88	45	CYLD;NFKB1;CHUK;TBKBP1;IKBKB;ADAR;NFKBIA;MAPK14;DHX58;TRADD;TRIM25
KEGG_Prostate_cancer%mmu05215	0.148148148148148	0.271929824561403	-0.304140211839119	-1.20706367253798	95	86	MMP9;CCND1;IL1R2;NFKB1;CHUK;FGFR1;MTOR;AKT1;PIK3CD;GRB2;IKBKB;HSP90B1;ETV5;CREB1;PIK3R2;NFKBIA;NRAS;AKT2
BP_translational_elongation%0006414	0.0596745027124774	0.271974446941914	-0.558689454448043	-1.54072204132505	32	15	EEF1A1;EEF2;EEF1G;RPLP1;EEF1B2;EEF1D;GTPBP2;TSFM;GTPBP1
BP_cell_projection_organization%0030030	0.0605042016806723	0.273202614379085	-0.397782371031201	-1.38857886449408	35	44	CFL1;PLEK;TWF2;ITGB1;MTOR;AKT1;P2RY12;CAPZB;SDCCAG8;ILK;KIF17;CCDC28B;TSC2;CUL3;PRICKLE3;NUBP1;NUBP2;CEP295
BP_negative_regulation_of_non-canonical_NF-kappaB_signal_transduction%1901223	0.0603907637655417	0.273202614379085	-0.494916698517618	-1.48103411244834	33	21	SPI1;CYLD;NLRP3;IFI35;CAPN1;RASSF2;NMI;LITAF;CPNE1;RELA
BP_actin_filament-based_movement%0030048	0.0602836879432624	0.273202614379085	-0.520103377500797	-1.49993782362879	33	18	EVL;MYO1G;MYO6;WIPF1;WASF2;MYO9B;WAS;MYO1C;MYO5A
MF_G_protein-coupled_receptor_binding%0001664	0.0455341506129597	0.273204903677758	-0.425955335573974	-1.43159437351642	25	36	PSAP;GNAI2;GNA15;ARRB1;GRK3;TULP3;APP;ARRB2;GNAQ;GNAI3;ARHGEF11;ARHGEF1;AKAP5;DNAJC14
MF_zinc_ion_transmembrane_transporter_activity%0005385	0.0451467268623025	0.273204903677758	0.481518518323824	1.47992498909651	19	19	SLC30A4;SLC39A14;SLC30A3;SLC11A2;SLC39A8;SLC39A6;SLC39A7;SLC30A1
BP_chemotaxis%0006935	0.0608695652173913	0.274006688963211	-0.411545372794063	-1.39075493255588	34	37	XCR1;FES;CYSLTR1;PIK3CG;NCKAP1L;MOSPD2;PIP5K1C;CXCR3;PIK3CD;DOCK2;RAC1;LSP1;CMTM3;CMTM7;RAC2
BP_negative_regulation_of_neuron_apoptotic_process%0043524	0.0614334470989761	0.274118332847566	0.266171976329305	1.24734584856292	17	153	NR4A2;CITED1;UNC5B;TYRO3;NR4A3;VEGFA;CNTFR;KRAS;HMOX1;F2R;GCLC;SIX1;BOK;CRLF1;IL27RA;NTRK1;IL10;BCL2L1;TFAP2A;LIG4;NRBP2;EPOR;OXR1;PTK2B;IL6;NES;CLU;POU4F1;MT1;BRAF;XRCC2;ADORA2A;ERBB3;TMBIM4;AMIGO2;HSPH1;SMO;NTRK2;CACNA1A;NDNF;SIX4;EN2;BAX;XRCC4;CEBPB;TMBIM1;SLC1A1;FMR1;CLCF1;CRHR1;SNCB;NPPC;BBS10;WFS1;TRP73;PINK1;FOXQ1;KDR;STXBP1
BP_blood_vessel_diameter_maintenance%0097746	0.0616438356164384	0.274118332847566	0.488026902915106	1.46532979455914	26	18	NPR1;GCLC;TGFBR3;P2RY1;P2RY2;ADCY6;SOD3;FOXC1;NTS;NPPC
BP_protein_targeting_to_lysosome%0006622	0.0615114235500879	0.274118332847566	-0.481147866391798	-1.45637884953683	34	22	LAPTM5;GCC2;AP4M1;M6PR;GGA3;RAB7;AP3B1;VPS53;VPS4A;BECN1;HGS;VPS54
BP_positive_regulation_of_extrinsic_apoptotic_signaling_pathway%2001238	0.0611888111888112	0.274118332847566	-0.453538771636801	-1.43465300629007	34	26	CYLD;ITM2C;RBCK1;PAK2;BID;PML;PDIA3;RUNX3;PTPRC;APP
BP_nucleosome_disassembly%0006337	0.0625	0.276246223564955	-0.54184188558321	-1.51551591026115	34	16	SUPT16;SSRP1;ARID2;SMARCD2;SMARCB1;SMARCA4;SMARCC2;ARID1A
BP_fibroblast_apoptotic_process%0044346	0.0623608017817372	0.276246223564955	0.52251311411727	1.48191068627825	27	15	PMAIP1;CASP7;CASP3;BBC3;BCL10;DDIAS
BP_male_gonad_development%0008584	0.0628415300546448	0.276523496056834	0.311734029044061	1.30309613768222	22	75	CTSL;TGFBR1;TESC;UBB;BOK;GJA1;BIK;BCL2L11;GATA4;BCL2L1;ACVR2A;HMGA2;CYP1B1;GATA3;HOXA10;WNT4;RBP4;LHX9;ACE;SIX4;FGF9;BAX;WNT2B;BRIP1;TEX19.1;KDR;ERCC1;ESR1;NR5A1;NUPR1;H3F3B;SOX8;HOXA9;GATA6;PITX2;INHBA;DMRT1;ATN1;PATZ1;YBX3;CITED2
BP_response_to_UV%0009411	0.0629722921914358	0.276523496056834	0.354969329884316	1.33388586826012	24	45	CDKN1A;PMAIP1;CASP7;CASP3;MAPK8;TRIM32;COL6A1;ERCC5;CDKN2D;RAD18;TRP53;DTL
BP_cellular_respiration%0045333	0.0633187772925764	0.276523496056834	0.455033667158972	1.44097899186834	28	20	NR4A3;COQ10B;SLC25A13;BAX;UQCR10;SLC25A25;CHCHD5;MFSD8;CYC1
BP_cellular_response_to_interleukin-7%0098761	0.0632911392405063	0.276523496056834	-0.551222414411122	-1.52012986247373	34	15	GIPC1;BTK;YBX1;PDIA3;LSP1;ATIC;HDGF;HSPD1;HNRNPH1
RA_Retinoid_metabolism_and_transport%R-MMU-975634	0.0775510204081633	0.277090612625204	0.493522311415223	1.42297969208127	37	16	GPC1;SDC1;SDC4;LPL
RA_Gap-filling_DNA_repair_synthesis_and_ligation_in_GG-NER%R-MMU-5696397	0.0775681341719078	0.277090612625204	0.496643832231568	1.44224512680682	36	17	POLK;RFC3;PCNA;RPA1;RFC4;POLD2
RA_S_Phase%R-MMU-69242	0.0781758957654723	0.277718789929275	0.281047644821539	1.24475033116556	23	115	CDKN1A;CCNE1;CCNE2;CDKN1C;SKP2;RFC3;PCNA;CDC16;RPA1;CCNA2;PSMC6;MCM8;ANAPC4;PRIM1;ESCO2;PSMD11;PRIM2;RFC4;POLD2;ORC2;MNAT1;ORC5;PSMB6;CDCA5;PSMD9;CDC25A;PSMD14;PSMC2;PSMF1;PSMC4;UBE2S;PSMD13;CABLES1;CDC23
CC_spindle_midzone%0051233	0.0646853146853147	0.278506216006216	-0.454890330863201	-1.40635779726388	36	26	UNC119;MAPRE1;CDC42;PLK1;APP;CENPV;MAPRE2;CCDC69;RACGAP1;ARL8A;KIF14
CC_A_band%0031672	0.0657193605683837	0.279082216112314	-0.525091554513387	-1.43752953766239	36	15	RPL6;MYBPC3;RPL17;RPL7;RPL4;PPP1R12B;RPL15;S100A1;HDAC4
KEGG_Hepatocellular_carcinoma%mmu05225	0.153061224489796	0.279111644657863	0.246323152372286	1.14121612721865	44	143	CDKN1A;TGFBR1;TXNRD1;POLK;GADD45B;TCF7;KRAS;HMOX1;IGF2;CDK6;GSTT1;FZD5;WNT9A;WNT11;NFE2L2;BCL2L1;EGFR;GADD45A;FRAT2;GSTM1;WNT3;TGFA;BRAF;DPF3;TCF7L1;WNT4;DPF1;TRP53;AKT3;GSTM5;WNT7B;DVL2;GSTT3;SMAD3;LEF1;WNT7A;BAX;WNT2B;SOS2;FZD2;SHC4;PLCG1;IGF1R;FZD6;GSTO1;FZD4
RA_Signaling_by_NTRKs%R-MMU-166520	0.0795262267343486	0.280963537308715	-0.370222221583435	-1.31966740151682	46	48	RPS6KA1;DUSP7;GRB2;RAPGEF1;RAC1;CREB1;SRF;PIK3R2;MAPKAPK2;AP2B1;PIK3R1;ATF1;MAP2K2;RHOA;AP2M1;RPS6KA3;KIDINS220;MAPK7;CHD4;RPS6KA2;DUSP6
BP_regulation_of_mitotic_metaphase/anaphase_transition%0030071	0.0647985989492119	0.28214389959136	-0.423874244859795	-1.39248710295159	36	31	ACTB;NEK6;PLK1;ARID2;SMARCD2;BRD7;UBE2C;SMARCB1;SMARCA4;SMARCC2;PBRM1;ARID1A;BCL7C
RA_Signaling_by_TGF-beta_Receptor_Complex%R-MMU-170834	0.0810126582278481	0.284110993283846	0.328192659386283	1.29582922603542	31	54	TGFBR1;ITGB3;LTBP3;WWTR1;FURIN;ZFYVE9;ITGB5;E2F5;F11R;BAMBI;PARD3;FBN1;TGIF2;SMAD3;TGIF1;SMURF2;LTBP4
RA_Cellular_Senescence%R-MMU-2559583	0.0813008130081301	0.284110993283846	0.30983674820548	1.28525619654398	29	70	CDKN1A;CCNE1;ETS1;CCNE2;CDKN1C;HMGA1;CDK6;MAP2K3;MAPK8;CDC16;EED;HMGA2;CCNA2;MAPKAPK3;ANAPC4
BP_RNA_polymerase_II_preinitiation_complex_assembly%0051123	0.0656565656565657	0.28503132212331	0.343134025434057	1.30555774785519	25	48	TAF5;TAF9;GTF2B;MED7;TAF4B;MED6;MED21;TBP;MED18;TAF12;MED10;DR1;MED4;MED30;MED29;ESR1
KEGG_Fructose_and_mannose_metabolism%mmu00051	0.157635467980296	0.285586334847419	-0.401870050375468	-1.26579637654925	95	27	KHK;PFKP;ALDOC;HK3;GMPPB;PMM2;PFKL;HK2;PFKFB3;MPI;TPI1;AKR1B10
MF_2_iron,_2_sulfur_cluster_binding%0051537	0.0484988452655889	0.287113163972286	0.447890222498087	1.43396037499909	20	22	FDX1;ISCA2;CISD2;UQCRFS1;CISD1;BOLA2;AOX4;CIAPIN1;AOX3;RFESD
RA_p75_NTR_receptor-mediated_signalling%R-MMU-193704	0.0827922077922078	0.287758862758863	-0.349663273752706	-1.29681233286286	50	58	FGD2;ARHGEF6;PREX1;VAV3;NFKB1;IKBKB;ARHGDIA;APH1A;NFKBIA;RASGRF2;VAV1;NET1;RTN4;MYD88;ARHGEF11;ARHGEF1;RPS27A;NCSTN;RHOA;ARHGEF39;ARHGEF9;ABR
KEGG_TGF-beta_signaling_pathway%mmu04350	0.160326086956522	0.288586956521739	0.283018513588362	1.17757305936613	58	68	TGFBR1;THBS1;NEO1;ZFYVE9;E2F5;INHBB;ACVR2A;PPP2CB;BAMBI;NBL1;FBN1;FST;BMPR1A;TGIF2;BMP7;SMAD5;SMAD3;TGIF1;SMURF2;BMP6;TNF;GDF7;EMP3;RGMB;CHRD;ACVR2B;SMAD2;GDF6
BP_neuronal_stem_cell_population_maintenance%0097150	0.0669745958429561	0.289892999166405	0.434645602208819	1.39155654539372	28	22	DLL1;JAG1;MAPK8;IGF2BP1;WDR47;YME1L1;SS18;PRRX1;HES1
CC_NuRD_complex%0016581	0.0695970695970696	0.291555291555292	-0.526979367262712	-1.44837960227165	37	16	MBD3;MBD2;HDAC1;GATAD2A;MTA1;MTA3;CDK2AP1;CHD4;MTA2;CDK2AP2;CHD3
KEGG_Non-alcoholic_fatty_liver_disease%mmu04932	0.163323782234957	0.292098302843289	-0.276180502809877	-1.16344876899882	113	128	ITCH;TGFB1;NFKB1;FOS;AKT1;PIK3CD;IKBKB;SREBF1;RAC1;BID;PIK3R2;MAPK14;MAP3K11;CDC42;ADIPOR2;AKT2;NDUFA13;IL6RA;PPARG;MLXIP;PIK3R1
KEGG_Alanine,_aspartate_and_glutamate_metabolism%mmu00250	0.165	0.293216560509554	0.379970095098894	1.24636390968864	65	25	ASS1;GLUL;NAT8L;GLS2;ASNS;GFPT2;GAD2;GOT1L1;GPT2;PPAT;GAD1;ALDH5A1;CAD;RIMKLA
BP_membrane_protein_ectodomain_proteolysis%0006509	0.0685413005272408	0.294138127182143	-0.460340592031802	-1.41730603580167	38	24	ADAM19;ERAP1;RBMXL1;PSEN1;APH1A;SPPL2A;RBMX;APH1C;NCSTN;MYH9;P2RX7;PSEN2;SPPL3;SPPL2B
BP_fat_cell_differentiation%0045444	0.0683060109289618	0.294138127182143	0.310589138552833	1.28957289465017	24	73	FOSL2;NR4A2;NR4A3;NR4A1;GATA2;TMEM120A;CEBPA;TRIM32;INHBB;HMGA2;AP1S2;RNASEL;TMEM120B;SENP2;GLIS1;METRNL;ATF5;LPIN1;EIF2AK3;BBS7;ARL6;CEBPB;ENPP1;OSBPL8;WNT1;BBS12;ADGRF5;KLF4;ANKRD26;GDF6;FBXO9;CREB5;SOX8;ZFPM2
BP_intermediate_filament_organization%0045109	0.069284064665127	0.294138127182143	0.432550102462264	1.38484761661733	29	22	DSP;KLHL24;KRT17;SHH;DES;KRT10;KRT16;KRT79;KRT5;NEFL;KRT76;KRT24;KRT87
BP_endoderm_development%0007492	0.0699300699300699	0.294138127182143	0.41056047928717	1.3919364338465	29	28	NCKAP1;EOMES;ARC;NKX2-5;LHX1;EXT1;BMPR1A;EPB41L5;SMAD3;PAX9;PTHLH;TNRC6A;SMAD2;APELA;NKX2-1
BP_response_to_toxic_substance%0009636	0.0689655172413793	0.294138127182143	0.332978763699018	1.30575617259351	25	53	CDKN1A;SDC1;SLC30A4;MDM2;CCL3;EPHX1;CCL5;TYMS;CYP1B1;COL6A1;SLC7A11;ASNS;RAD51;AHR;GLYAT;BAX;SCN8A;FAS;CDK1;BLMH;BRIP1;NEFL;SLC6A4
BP_positive_regulation_of_nitric_oxide_biosynthetic_process%0045429	0.0686106346483705	0.294138127182143	-0.403328870432472	-1.38144141789727	39	39	CD36;AIF1;JAK2;MTOR;AKT1;ITGB2;H2-M3;AKT2;NFATC3;SOD2;APP;KLRK1;HSP90AB1;ASL;DNM2;TICAM1
BP_negative_regulation_of_B_cell_proliferation%0030889	0.0691489361702128	0.294138127182143	-0.512147855876793	-1.47699471595685	38	18	BTLA;PKN1;INPP5D;LYN;BTK;CD24A;PTEN;TSC2
BP_autophagosome_maturation%0097352	0.0699658703071672	0.294138127182143	-0.399555322446368	-1.373690816428	40	40	STX17;UVRAG;CHMP2A;CHMP1B;MAP1LC3B;CHMP6;VCP;CHMP1A;VPS4A;GABARAP;IRGM1;BECN1;VPS4B;SNAPIN;VPS33A;VAMP8
BP_embryonic_morphogenesis%0048598	0.0696629213483146	0.294138127182143	0.494066692838513	1.45957725976252	30	17	ZEB2;DACT1;FLT1;GATA4;SHH;EXT1;BMPR1A;SHOX2
BP_head_development%0060322	0.0696629213483146	0.294138127182143	0.493015675721936	1.45647233343332	30	17	PGAP1;STRA6;TMEM67;LHX1;LDB1;OSR2;IL11RA1
RA_KEAP1-NFE2L2_pathway%R-MMU-9755511	0.0851581508515815	0.294390811814876	0.332544007182066	1.28480241540479	34	48	SQSTM1;SRXN1;SESN2;SKP2;NFE2L2;BACH1;PSMC6;PSMD11;PSMB6;PSMD9;PSMD14;PSMC2;PSMF1;PSMC4;PSMD13
RA_Lagging_Strand_Synthesis%R-MMU-69186	0.0859538784067086	0.295552640724672	0.492176942920271	1.42927335725468	40	17	RFC3;PCNA;RPA1;PRIM1;PRIM2;RFC4;POLD2
MF_DNA-binding_transcription_factor_binding%0140297	0.051063829787234	0.296103896103896	-0.292452045447392	-1.2736644923552	35	170	NAAA;MYC;SPI1;BCL6;RPS6KA1;NEK6;RUNX1;PBX1;NFATC1;NLRP3;SRI;TCF3;HMGB2;SRF;HDAC9;RBPJ;VHL;ZBTB7A;CIITA;PBXIP1;LMO2;PURA;HDAC1;PARK7;CTBP1;PARP10;PER2;PPARG;TLE1;PSIP1;SKI;BMYC;MEF2A;MAX;STAT3;PTMA;NOC2L;KAT2A;CGGBP1;TLE4;RFC1;DAZAP2;EEF1D;TFDP1;CRY1;MED1;BCL2;RPS3;RELA;NUCKS1;CBX3;MEF2D;CNOT7;CHD4;HDAC4;DHX33;PURB
MF_cis-regulatory_region_sequence-specific_DNA_binding%0000987	0.0513513513513514	0.296103896103896	0.329178165153019	1.36284896478156	18	70	TIPARP;E2F7;ELL2;HMGA1;EPAS1;RUNX2;ZFP395;GATA4;TFAP2A;FOXN3;HEY2;HEY1;CXXC1;NR1D2;ESRRB;GATA3;LHX1;AHR;TRP53;SMAD3;LEF1;HOXD13;PAX2;E2F3;ELL
KEGG_Circadian_rhythm%mmu04710	0.167919799498747	0.296516607975635	0.36621943953363	1.22670878645723	66	28	BHLHE41;NFIL3;NR1D1;PRKAA2;CSNK1E;NR1D2;BTRC;FBXW11;BHLHE40;CLOCK;PER1;NPAS2;FBXL21
RA_TNFR1-induced_proapoptotic_signaling%R-MMU-5357786	0.0871985157699443	0.298237476808905	-0.475420324434583	-1.41006098571067	46	20	CYLD;RBCK1;SHARPIN;TRADD;BIRC3;USP4;USP21;RNF31;BIRC2
KEGG_Fatty_acid_degradation%mmu00071	0.170491803278689	0.299164862356944	-0.372921552904652	-1.22658072259131	103	33	ACOX3;ACSL5;ACADL;ALDH2;ACAT1;ALDH9A1;ACAA1A;CPT1A;ALDH3A2;ACAT2
BP_response_to_oxidative_stress%0006979	0.0717488789237668	0.300769655774988	-0.316455273617085	-1.30533111039353	47	111	MMP9;RGS14;ALDH3B1;USP25;JAK2;PRDX2;PRKCD;CAT;PTGS1;NFKB1;AKT1;PSEN1;CD2AP;TOR1A;LRRK2;NCOA7;PARK7;GPX1;PSIP1;IDH1;TRIM25;SOD2;APP;PPP1R15B;ERCC3;ABL1;PRDX5;MSRB3;PNKP;TXN2;DCAF11;SOD1;WRN;CAMK2G;ATOX1;COMT;AIFM1
RA_RHOBTB2_GTPase_cycle%R-MMU-9013418	0.0888888888888889	0.300818713450292	-0.483341167098638	-1.40997049524487	47	19	ACTN1;CDC37;SRRM1;RBMX;HSP90AB1;DDX39B;CUL3;TRA2B;RHOBTB2;TWF1;STK38
RA_Non-integrin_membrane-ECM_interactions%R-MMU-3000171	0.0885529157667387	0.300818713450292	0.459687965086748	1.39514327862282	40	20	SDC1;SDC4;ITGB3;COL5A1;COL5A3;DDR1;ITGB5
CC_late_endosome%0005770	0.0733532934131737	0.300848605218019	-0.300171387247338	-1.27211469155623	48	140	RAB7B;CTSS;PSAP;H2-DMA;ANKRD13A;GRN;H2-DMB2;LDLR;AP5B1;RUFY1;MFSD12;TCIRG1;CD2AP;UVRAG;IFNAR1;SLC31A2;M6PR;MICALL1;UNC13D;FYCO1;STX7;MAPKAP1;SPPL2A;RAB7;EXOC8;LAMTOR2;CLEC16A;LGMN;CLCN3;MAP2K2;MYO5A;ANKRD27;VPS4A;IRGM1;VIPAS39;VPS41;DERL1;ARF1;ANKRD13D;ABCA3;VPS18;SLC38A9;AP5Z1;CHID1;CD74;VPS33A;TRAPPC9;BST2;SLC31A1;KIDINS220;HSPA8
CC_phagocytic_cup%0001891	0.0737564322469983	0.300848605218019	-0.438642123996048	-1.37890176525347	42	27	CORO1A;LCP1;SH3BP1;AIF1;MYO1G;PIP5K1C;RAC1;ABCA7;IRGM1;CDC42SE2;RACK1;DNM2
BP_positive_regulation_of_intracellular_protein_transport%0090316	0.0720562390158172	0.30108107760478	-0.455110944256607	-1.40120488920457	40	24	CDC42;DCTN1;ICE1;OAZ1;VAMP2;RUFY3;PCNT;KIF5B;RAB29;KIF20B;TPR;ERGIC3;KIF3A
BP_positive_regulation_of_cell_migration_involved_in_sprouting_angiogenesis%0090050	0.072234762979684	0.30108107760478	0.469975943612007	1.44444941732828	31	19	PLK2;VEGFA;HMOX1;GATA2;TGFBR3;HDAC7;ANXA1;AKT3
RA_Nucleotide-binding_domain,_leucine_rich_repeat_containing_receptor_(NLR)_signaling_pathways%R-MMU-168643	0.0896551724137931	0.301823433832822	-0.401994798044837	-1.35507797698003	51	36	ITCH;CYLD;NLRP3;MAP2K6;TAB2;BIRC3;PSTPIP1;AAMP;CASP9;HSP90AB1;RPS27A;UBE2V1;UBA52;BCL2;BIRC2;CASP2;P2RX7
BP_skin_development%0043588	0.0726392251815981	0.301906779661017	0.352830385003822	1.3173828066564	29	42	ERRFI1;ABCB6;ARRDC3;COL5A1;DSP;JUP;TFAP2A;COL6A1;SHH;TCF7L1;ENPP1;FRAS1;PDGFA;SLC27A4;CTNNB1;GJB3;TFAP2C
BP_stem_cell_differentiation%0048863	0.0728643216080402	0.301984426381198	0.341296109262879	1.29191899510639	28	46	LIF;RUNX2;EPCAM;IFT80;MTF2;ETV4;CDX2;FOXO4;PSMD11;TCF7L1;BMPR1A;FGFR2;KRT10;SMAD5;SHC4;PAX2;EZH2;BBS12;PHF19;TFAP2C;ESR1;METTL5;MSX1;TWIST1;GATA6;PRKCA;HOXA7
BP_positive_regulation_of_mRNA_splicing,_via_spliceosome%0048026	0.0731707317073171	0.302397684993799	-0.454598101766632	-1.42708916811051	41	25	THRAP3;RBMXL1;RBM3;NCL;DAZAP1;CLNS1A;RBMX;TRA2A;NUP98;TRA2B;HSPA8;ZFP64;SNRNP70
MF_G-protein_beta/gamma-subunit_complex_binding%0031683	0.0535714285714286	0.304945054945055	-0.548595183697837	-1.53440468761811	29	16	PLCB2;GNAI2;GNA15;PIK3R5;GNAQ;GNAI3;GNA13
BP_protein_stabilization%0050821	0.074438202247191	0.305271544283628	-0.283609732424709	-1.24115754160673	52	180	HIP1;ATP1B3;GRN;PFN1;BAG2;TREX1;STK4;ZFP207;TCF3;GLMP;CREB1;CALR;CDC37;PML;FLOT2;AKT2;RPS7;PPIB;RPL5;IFI30;PARK7;RPL11;PAQR4;USP7;PIK3R1;CCT8;RPL23;SYVN1;IRGM2;PTEN;IPO9;RASSF1;CDK7;WIZ;MORC3;SAV1;GNAQ;HSP90AB1;RASSF2;SEC16A;RTN4;SUMO1;IRGM1
BP_positive_regulation_of_protein_phosphorylation%0001934	0.0743338008415147	0.305271544283628	-0.290532573311294	-1.25864133754182	52	156	MMP9;CCND1;ERP29;SLCO3A1;AIF1;RALB;SEMA4D;LYN;PRR5;MTOR;AKT1;WDFY2;STK4;MAP2K6;PTGER3;ARRB1;PAK1;PSEN1;RAC1;EIF4G3;MPRIP;OGT;ADIPOR2;GRK3;LRRK2;CCND2;CAMKK2;AKT2;TESK1;PIK3R1;ILK;APP;ARRB2;RALBP1;IRGM2;ABL1;XBP1;EIF2AK4;PDE4D;PPIA
BP_signal_transduction_involved_in_regulation_of_gene_expression%0023019	0.0744920993227991	0.305271544283628	0.468264338215284	1.4391888769717	32	19	EPCAM;P2RY1;GATA4;MESP2;PDGFRA;SMAD3;GSC;T;SMAD2;MSX1;FGF5;FGF8
CC_U2_snRNP%0005686	0.0759493670886076	0.305770179187901	-0.49051734087352	-1.41433381545251	41	19	SF3B3;SF3B2;SNRPG;SNRPB2;SNRPB
RA_Neddylation%R-MMU-8951664	0.0918032786885246	0.305915061588897	0.252180020261677	1.19355814516719	27	172	CCNF;SOCS2;SOCS3;SKP2;CISH;EPAS1;KLHL42;SPSB1;NFE2L2;COMMD3;PSMC6;KBTBD8;FBXO30;DCAF10;KLHL22;DCUN1D3;KLHL21;KLHL9;PSMD11;SPSB4;SOCS5;UBA3;FBXW11;DTL;PSMB6;NAE1;DCAF6;PSMD9;WDTC1;FEM1B;PSMD14;CCDC22;KLHL2;WSB1;FBXL19;PSMC2;PSMF1;ASB1;PSMC4;FBXW9;LMO7;UCHL3;PSMD13;LRR1
RA_Intracellular_signaling_by_second_messengers%R-MMU-9006925	0.0918220946915352	0.305915061588897	-0.284933698876882	-1.22898514654795	63	170	PIP4K2A;PSME1;PRKCD;PIP4K2B;PRR5;PIP5K1C;MTOR;AKT1;PIK3CD;GRB2;ADCY7;CD86;RAC1;CREB1;IRAK1;RRAGC;PPP2R5C;PIK3R2;RHOG;VAV1;PML;MBD3;PRKACA;IL1RL1;RRAGA;CAMKK2;WWP2;AKT2;CBX6;MAPKAP1;HDAC1;PRKCG;USP7;LAMTOR2;PIK3R1;LAMTOR1;CAMKK1;PHC2;RAC2;PTEN;IRAK4;CASP9;RPS6KB2;PSME3;MYD88;MAF1;PRKAR2B;RPS27A;GATAD2A
RA_G_alpha_(12/13)_signalling_events%R-MMU-416482	0.092436974789916	0.306376158710907	-0.369980388317084	-1.32118308473021	54	47	FGD2;ARHGEF6;PREX1;VAV3;BTK;GNG10;RASGRF2;VAV1;NET1;ROCK1;ARHGEF11;ARHGEF1;RHOA;ARHGEF39;ARHGEF9;ABR;GNGT2;VAV2;ARHGEF2
KEGG_Salivary_secretion%mmu04970	0.175895765472313	0.306718241042345	-0.352796954654811	-1.2265021211	107	42	LYZ2;PLCB2;ATP1B3;ATP1A1;ADCY7;SLC4A2;PRKACA;CST3;PRKCG;PLCB4;PLCB3;LYZ1;GNAQ;VAMP2;PRKCB
RA_Amino_acid_transport_across_the_plasma_membrane%R-MMU-352230	0.0930735930735931	0.306904206904207	0.464899007483633	1.38381266631437	42	19	SLC3A2;SLC16A10;SLC38A2;SLC36A1;SLC7A11;SLC7A6;SLC38A1;SLC43A1;SLC36A4;SLC38A3
MF_calmodulin_binding%0005516	0.0692640692640693	0.307479224376731	-0.300056861807275	-1.27115578794039	47	133	CNN2;CAMK1D;MYO1F;PDE1B;MYO1G;EEF1A1;MBP;MARCKS;MYO6;MKNK2;RYR1;AKT1;IQGAP1;TRPV4;MYO9B;FKBP8;DAPK1;MKNK1;PPP3CB;RASGRF2;PHKB;ADD1;MAPKAPK2;CAMKK2;PHKG2;DDX5;MARCKSL1;PIK3R1;PHKA2;MYO1C;PLCB3;CAMKK1;MYO5A;VAMP2;ASPM;SLC8A1;AKAP5;TPRG1L;RIT1
MF_3-phosphoinositide-dependent_protein_kinase_activity%0004676	0.074792243767313	0.307479224376731	-0.281728268074366	-1.24413037337691	53	189	MAP4K1;RPS6KA1;NEK6;MKNK2;PIK3CG;STK17B;MTOR;AKT1;EIF2AK2;STK4;IKBKB;TAOK3;PAK2;VRK2;PAK1;DAPK1;IRAK1;BMP2K;SIK1;MKNK1;ALPK1;CIITA;CSNK1G2;MAPKAPK2;LRRK2;AKT2;MAP4K2;GAK;PRKX;SLK;BUB1B;IRAK4;ROCK1;EIF2AK4;MARK2;DMPK;EIF2AK1;NEK9;CIT;RPS6KB2;HIPK1;NEK7;LRRK1;RPS6KC1;TLK1;CDC42BPB;MARK4;RPS6KB1;DAPK2;OXSR1;RPS6KA3;LATS1;MINK1;RPS6KA4;CDK5;ERN1;CSNK1D;TNK2;PRKDC;STK16;STK11;TRPM7;SGK3;STK10;RPS6KA2;…
MF_DNA-dependent_protein_kinase_activity%0004677	0.074792243767313	0.307479224376731	-0.281728268074366	-1.24413037337691	53	189	MAP4K1;RPS6KA1;NEK6;MKNK2;PIK3CG;STK17B;MTOR;AKT1;EIF2AK2;STK4;IKBKB;TAOK3;PAK2;VRK2;PAK1;DAPK1;IRAK1;BMP2K;SIK1;MKNK1;ALPK1;CIITA;CSNK1G2;MAPKAPK2;LRRK2;AKT2;MAP4K2;GAK;PRKX;SLK;BUB1B;IRAK4;ROCK1;EIF2AK4;MARK2;DMPK;EIF2AK1;NEK9;CIT;RPS6KB2;HIPK1;NEK7;LRRK1;RPS6KC1;TLK1;CDC42BPB;MARK4;RPS6KB1;DAPK2;OXSR1;RPS6KA3;LATS1;MINK1;RPS6KA4;CDK5;ERN1;CSNK1D;TNK2;PRKDC;STK16;STK11;TRPM7;SGK3;STK10;RPS6KA2;…
MF_AMP-activated_protein_kinase_activity%0004679	0.0684357541899441	0.307479224376731	-0.282529112743247	-1.24781871163601	48	193	MAP4K1;RPS6KA1;NEK6;MKNK2;PIK3CG;STK17B;MTOR;AKT1;EIF2AK2;STK4;IKBKB;TAOK3;PAK2;VRK2;PAK1;DAPK1;IRAK1;BMP2K;SIK1;MKNK1;ALPK1;CIITA;CSNK1G2;MAPKAPK2;LRRK2;AKT2;MAP4K2;GAK;PRKX;SLK;BUB1B;IRAK4;ROCK1;EIF2AK4;MARK2;DMPK;EIF2AK1;NEK9;CIT;RPS6KB2;PRKAB2;HIPK1;NEK7;LRRK1;RPS6KC1;TLK1;CDC42BPB;MARK4;RPS6KB1;DAPK2;OXSR1;RPS6KA3;LATS1;MINK1;RPS6KA4;CDK5;ERN1;CSNK1D;TNK2;PRKDC;STK16;STK11;TRPM7;SGK3;STK10;R…
MF_eukaryotic_translation_initiation_factor_2alpha_kinase_activity%0004694	0.074792243767313	0.307479224376731	-0.281728268074366	-1.24413037337691	53	189	MAP4K1;RPS6KA1;NEK6;MKNK2;PIK3CG;STK17B;MTOR;AKT1;EIF2AK2;STK4;IKBKB;TAOK3;PAK2;VRK2;PAK1;DAPK1;IRAK1;BMP2K;SIK1;MKNK1;ALPK1;CIITA;CSNK1G2;MAPKAPK2;LRRK2;AKT2;MAP4K2;GAK;PRKX;SLK;BUB1B;IRAK4;ROCK1;EIF2AK4;MARK2;DMPK;EIF2AK1;NEK9;CIT;RPS6KB2;HIPK1;NEK7;LRRK1;RPS6KC1;TLK1;CDC42BPB;MARK4;RPS6KB1;DAPK2;OXSR1;RPS6KA3;LATS1;MINK1;RPS6KA4;CDK5;ERN1;CSNK1D;TNK2;PRKDC;STK16;STK11;TRPM7;SGK3;STK10;RPS6KA2;…
MF_ribosomal_protein_S6_kinase_activity%0004711	0.074792243767313	0.307479224376731	-0.281728268074366	-1.24413037337691	53	189	MAP4K1;RPS6KA1;NEK6;MKNK2;PIK3CG;STK17B;MTOR;AKT1;EIF2AK2;STK4;IKBKB;TAOK3;PAK2;VRK2;PAK1;DAPK1;IRAK1;BMP2K;SIK1;MKNK1;ALPK1;CIITA;CSNK1G2;MAPKAPK2;LRRK2;AKT2;MAP4K2;GAK;PRKX;SLK;BUB1B;IRAK4;ROCK1;EIF2AK4;MARK2;DMPK;EIF2AK1;NEK9;CIT;RPS6KB2;HIPK1;NEK7;LRRK1;RPS6KC1;TLK1;CDC42BPB;MARK4;RPS6KB1;DAPK2;OXSR1;RPS6KA3;LATS1;MINK1;RPS6KA4;CDK5;ERN1;CSNK1D;TNK2;PRKDC;STK16;STK11;TRPM7;SGK3;STK10;RPS6KA2;…
MF_histone_H3S10_kinase_activity%0035175	0.074792243767313	0.307479224376731	-0.281728268074366	-1.24413037337691	53	189	MAP4K1;RPS6KA1;NEK6;MKNK2;PIK3CG;STK17B;MTOR;AKT1;EIF2AK2;STK4;IKBKB;TAOK3;PAK2;VRK2;PAK1;DAPK1;IRAK1;BMP2K;SIK1;MKNK1;ALPK1;CIITA;CSNK1G2;MAPKAPK2;LRRK2;AKT2;MAP4K2;GAK;PRKX;SLK;BUB1B;IRAK4;ROCK1;EIF2AK4;MARK2;DMPK;EIF2AK1;NEK9;CIT;RPS6KB2;HIPK1;NEK7;LRRK1;RPS6KC1;TLK1;CDC42BPB;MARK4;RPS6KB1;DAPK2;OXSR1;RPS6KA3;LATS1;MINK1;RPS6KA4;CDK5;ERN1;CSNK1D;TNK2;PRKDC;STK16;STK11;TRPM7;SGK3;STK10;RPS6KA2;…
MF_histone_H3T11_kinase_activity%0035402	0.0554785020804438	0.307479224376731	-0.287026322896201	-1.26795456627488	39	191	MAP4K1;RPS6KA1;NEK6;PKN1;MKNK2;PIK3CG;STK17B;MTOR;AKT1;EIF2AK2;STK4;IKBKB;TAOK3;PAK2;VRK2;PAK1;DAPK1;IRAK1;BMP2K;SIK1;MKNK1;ALPK1;CIITA;CSNK1G2;MAPKAPK2;LRRK2;AKT2;MAP4K2;GAK;PRKX;SLK;BUB1B;IRAK4;ROCK1;EIF2AK4;MARK2;DMPK;EIF2AK1;NEK9;CIT;RPS6KB2;HIPK1;NEK7;LRRK1;RPS6KC1;TLK1;CDC42BPB;MARK4;RPS6KB1;DAPK2;OXSR1;RPS6KA3;LATS1;MINK1;RPS6KA4;CDK5;ERN1;CSNK1D;TNK2;PRKDC;STK16;STK11;TRPM7;SGK3;STK10;RPS…
MF_histone_H3T6_kinase_activity%0035403	0.0707350901525659	0.307479224376731	-0.282651104902004	-1.24862680017241	50	191	MAP4K1;RPS6KA1;NEK6;MKNK2;PIK3CG;STK17B;MTOR;AKT1;EIF2AK2;STK4;IKBKB;TAOK3;PAK2;VRK2;PAK1;DAPK1;IRAK1;BMP2K;SIK1;MKNK1;ALPK1;CIITA;CSNK1G2;MAPKAPK2;LRRK2;AKT2;MAP4K2;GAK;PRKX;SLK;BUB1B;IRAK4;ROCK1;EIF2AK4;MARK2;DMPK;EIF2AK1;NEK9;CIT;RPS6KB2;HIPK1;NEK7;LRRK1;PRKCB;RPS6KC1;TLK1;CDC42BPB;MARK4;RPS6KB1;DAPK2;OXSR1;RPS6KA3;LATS1;MINK1;RPS6KA4;CDK5;ERN1;CSNK1D;TNK2;PRKDC;STK16;STK11;TRPM7;SGK3;STK10;RP…
MF_histone_H2AXS139_kinase_activity%0035979	0.074792243767313	0.307479224376731	-0.281728268074366	-1.24413037337691	53	189	MAP4K1;RPS6KA1;NEK6;MKNK2;PIK3CG;STK17B;MTOR;AKT1;EIF2AK2;STK4;IKBKB;TAOK3;PAK2;VRK2;PAK1;DAPK1;IRAK1;BMP2K;SIK1;MKNK1;ALPK1;CIITA;CSNK1G2;MAPKAPK2;LRRK2;AKT2;MAP4K2;GAK;PRKX;SLK;BUB1B;IRAK4;ROCK1;EIF2AK4;MARK2;DMPK;EIF2AK1;NEK9;CIT;RPS6KB2;HIPK1;NEK7;LRRK1;RPS6KC1;TLK1;CDC42BPB;MARK4;RPS6KB1;DAPK2;OXSR1;RPS6KA3;LATS1;MINK1;RPS6KA4;CDK5;ERN1;CSNK1D;TNK2;PRKDC;STK16;STK11;TRPM7;SGK3;STK10;RPS6KA2;…
MF_histone_H3S28_kinase_activity%0044022	0.074792243767313	0.307479224376731	-0.281728268074366	-1.24413037337691	53	189	MAP4K1;RPS6KA1;NEK6;MKNK2;PIK3CG;STK17B;MTOR;AKT1;EIF2AK2;STK4;IKBKB;TAOK3;PAK2;VRK2;PAK1;DAPK1;IRAK1;BMP2K;SIK1;MKNK1;ALPK1;CIITA;CSNK1G2;MAPKAPK2;LRRK2;AKT2;MAP4K2;GAK;PRKX;SLK;BUB1B;IRAK4;ROCK1;EIF2AK4;MARK2;DMPK;EIF2AK1;NEK9;CIT;RPS6KB2;HIPK1;NEK7;LRRK1;RPS6KC1;TLK1;CDC42BPB;MARK4;RPS6KB1;DAPK2;OXSR1;RPS6KA3;LATS1;MINK1;RPS6KA4;CDK5;ERN1;CSNK1D;TNK2;PRKDC;STK16;STK11;TRPM7;SGK3;STK10;RPS6KA2;…
MF_histone_H4S1_kinase_activity%0044023	0.074792243767313	0.307479224376731	-0.281728268074366	-1.24413037337691	53	189	MAP4K1;RPS6KA1;NEK6;MKNK2;PIK3CG;STK17B;MTOR;AKT1;EIF2AK2;STK4;IKBKB;TAOK3;PAK2;VRK2;PAK1;DAPK1;IRAK1;BMP2K;SIK1;MKNK1;ALPK1;CIITA;CSNK1G2;MAPKAPK2;LRRK2;AKT2;MAP4K2;GAK;PRKX;SLK;BUB1B;IRAK4;ROCK1;EIF2AK4;MARK2;DMPK;EIF2AK1;NEK9;CIT;RPS6KB2;HIPK1;NEK7;LRRK1;RPS6KC1;TLK1;CDC42BPB;MARK4;RPS6KB1;DAPK2;OXSR1;RPS6KA3;LATS1;MINK1;RPS6KA4;CDK5;ERN1;CSNK1D;TNK2;PRKDC;STK16;STK11;TRPM7;SGK3;STK10;RPS6KA2;…
MF_histone_H2AS1_kinase_activity%0044024	0.074792243767313	0.307479224376731	-0.281728268074366	-1.24413037337691	53	189	MAP4K1;RPS6KA1;NEK6;MKNK2;PIK3CG;STK17B;MTOR;AKT1;EIF2AK2;STK4;IKBKB;TAOK3;PAK2;VRK2;PAK1;DAPK1;IRAK1;BMP2K;SIK1;MKNK1;ALPK1;CIITA;CSNK1G2;MAPKAPK2;LRRK2;AKT2;MAP4K2;GAK;PRKX;SLK;BUB1B;IRAK4;ROCK1;EIF2AK4;MARK2;DMPK;EIF2AK1;NEK9;CIT;RPS6KB2;HIPK1;NEK7;LRRK1;RPS6KC1;TLK1;CDC42BPB;MARK4;RPS6KB1;DAPK2;OXSR1;RPS6KA3;LATS1;MINK1;RPS6KA4;CDK5;ERN1;CSNK1D;TNK2;PRKDC;STK16;STK11;TRPM7;SGK3;STK10;RPS6KA2;…
MF_histone_H2BS14_kinase_activity%0044025	0.074792243767313	0.307479224376731	-0.281728268074366	-1.24413037337691	53	189	MAP4K1;RPS6KA1;NEK6;MKNK2;PIK3CG;STK17B;MTOR;AKT1;EIF2AK2;STK4;IKBKB;TAOK3;PAK2;VRK2;PAK1;DAPK1;IRAK1;BMP2K;SIK1;MKNK1;ALPK1;CIITA;CSNK1G2;MAPKAPK2;LRRK2;AKT2;MAP4K2;GAK;PRKX;SLK;BUB1B;IRAK4;ROCK1;EIF2AK4;MARK2;DMPK;EIF2AK1;NEK9;CIT;RPS6KB2;HIPK1;NEK7;LRRK1;RPS6KC1;TLK1;CDC42BPB;MARK4;RPS6KB1;DAPK2;OXSR1;RPS6KA3;LATS1;MINK1;RPS6KA4;CDK5;ERN1;CSNK1D;TNK2;PRKDC;STK16;STK11;TRPM7;SGK3;STK10;RPS6KA2;…
MF_histone_H3T3_kinase_activity%0072354	0.074792243767313	0.307479224376731	-0.281728268074366	-1.24413037337691	53	189	MAP4K1;RPS6KA1;NEK6;MKNK2;PIK3CG;STK17B;MTOR;AKT1;EIF2AK2;STK4;IKBKB;TAOK3;PAK2;VRK2;PAK1;DAPK1;IRAK1;BMP2K;SIK1;MKNK1;ALPK1;CIITA;CSNK1G2;MAPKAPK2;LRRK2;AKT2;MAP4K2;GAK;PRKX;SLK;BUB1B;IRAK4;ROCK1;EIF2AK4;MARK2;DMPK;EIF2AK1;NEK9;CIT;RPS6KB2;HIPK1;NEK7;LRRK1;RPS6KC1;TLK1;CDC42BPB;MARK4;RPS6KB1;DAPK2;OXSR1;RPS6KA3;LATS1;MINK1;RPS6KA4;CDK5;ERN1;CSNK1D;TNK2;PRKDC;STK16;STK11;TRPM7;SGK3;STK10;RPS6KA2;…
MF_histone_H2AS121_kinase_activity%0072371	0.074792243767313	0.307479224376731	-0.281728268074366	-1.24413037337691	53	189	MAP4K1;RPS6KA1;NEK6;MKNK2;PIK3CG;STK17B;MTOR;AKT1;EIF2AK2;STK4;IKBKB;TAOK3;PAK2;VRK2;PAK1;DAPK1;IRAK1;BMP2K;SIK1;MKNK1;ALPK1;CIITA;CSNK1G2;MAPKAPK2;LRRK2;AKT2;MAP4K2;GAK;PRKX;SLK;BUB1B;IRAK4;ROCK1;EIF2AK4;MARK2;DMPK;EIF2AK1;NEK9;CIT;RPS6KB2;HIPK1;NEK7;LRRK1;RPS6KC1;TLK1;CDC42BPB;MARK4;RPS6KB1;DAPK2;OXSR1;RPS6KA3;LATS1;MINK1;RPS6KA4;CDK5;ERN1;CSNK1D;TNK2;PRKDC;STK16;STK11;TRPM7;SGK3;STK10;RPS6KA2;…
MF_Rho-dependent_protein_serine/threonine_kinase_activity%0072518	0.074792243767313	0.307479224376731	-0.281728268074366	-1.24413037337691	53	189	MAP4K1;RPS6KA1;NEK6;MKNK2;PIK3CG;STK17B;MTOR;AKT1;EIF2AK2;STK4;IKBKB;TAOK3;PAK2;VRK2;PAK1;DAPK1;IRAK1;BMP2K;SIK1;MKNK1;ALPK1;CIITA;CSNK1G2;MAPKAPK2;LRRK2;AKT2;MAP4K2;GAK;PRKX;SLK;BUB1B;IRAK4;ROCK1;EIF2AK4;MARK2;DMPK;EIF2AK1;NEK9;CIT;RPS6KB2;HIPK1;NEK7;LRRK1;RPS6KC1;TLK1;CDC42BPB;MARK4;RPS6KB1;DAPK2;OXSR1;RPS6KA3;LATS1;MINK1;RPS6KA4;CDK5;ERN1;CSNK1D;TNK2;PRKDC;STK16;STK11;TRPM7;SGK3;STK10;RPS6KA2;…
MF_histone_H2BS36_kinase_activity%0140823	0.074792243767313	0.307479224376731	-0.281728268074366	-1.24413037337691	53	189	MAP4K1;RPS6KA1;NEK6;MKNK2;PIK3CG;STK17B;MTOR;AKT1;EIF2AK2;STK4;IKBKB;TAOK3;PAK2;VRK2;PAK1;DAPK1;IRAK1;BMP2K;SIK1;MKNK1;ALPK1;CIITA;CSNK1G2;MAPKAPK2;LRRK2;AKT2;MAP4K2;GAK;PRKX;SLK;BUB1B;IRAK4;ROCK1;EIF2AK4;MARK2;DMPK;EIF2AK1;NEK9;CIT;RPS6KB2;HIPK1;NEK7;LRRK1;RPS6KC1;TLK1;CDC42BPB;MARK4;RPS6KB1;DAPK2;OXSR1;RPS6KA3;LATS1;MINK1;RPS6KA4;CDK5;ERN1;CSNK1D;TNK2;PRKDC;STK16;STK11;TRPM7;SGK3;STK10;RPS6KA2;…
MF_histone_H3S57_kinase_activity%0140855	0.074792243767313	0.307479224376731	-0.281728268074366	-1.24413037337691	53	189	MAP4K1;RPS6KA1;NEK6;MKNK2;PIK3CG;STK17B;MTOR;AKT1;EIF2AK2;STK4;IKBKB;TAOK3;PAK2;VRK2;PAK1;DAPK1;IRAK1;BMP2K;SIK1;MKNK1;ALPK1;CIITA;CSNK1G2;MAPKAPK2;LRRK2;AKT2;MAP4K2;GAK;PRKX;SLK;BUB1B;IRAK4;ROCK1;EIF2AK4;MARK2;DMPK;EIF2AK1;NEK9;CIT;RPS6KB2;HIPK1;NEK7;LRRK1;RPS6KC1;TLK1;CDC42BPB;MARK4;RPS6KB1;DAPK2;OXSR1;RPS6KA3;LATS1;MINK1;RPS6KA4;CDK5;ERN1;CSNK1D;TNK2;PRKDC;STK16;STK11;TRPM7;SGK3;STK10;RPS6KA2;…
MF_histone_H3T45_kinase_activity%0140857	0.0734072022160665	0.307479224376731	-0.281538421630277	-1.24358096008764	52	190	MAP4K1;RPS6KA1;NEK6;MKNK2;PIK3CG;STK17B;MTOR;AKT1;EIF2AK2;STK4;IKBKB;TAOK3;PAK2;VRK2;PAK1;DAPK1;IRAK1;BMP2K;SIK1;MKNK1;ALPK1;CIITA;CSNK1G2;MAPKAPK2;LRRK2;AKT2;MAP4K2;GAK;PRKX;SLK;BUB1B;IRAK4;ROCK1;EIF2AK4;MARK2;DMPK;EIF2AK1;NEK9;CIT;RPS6KB2;HIPK1;NEK7;LRRK1;RPS6KC1;TLK1;CDC42BPB;MARK4;RPS6KB1;DAPK2;OXSR1;RPS6KA3;LATS1;MINK1;RPS6KA4;CDK5;ERN1;CSNK1D;TNK2;PRKDC;STK16;STK11;TRPM7;SGK3;STK10;RPS6KA2;…
MF_histone_H2AT120_kinase_activity%1990244	0.074792243767313	0.307479224376731	-0.281728268074366	-1.24413037337691	53	189	MAP4K1;RPS6KA1;NEK6;MKNK2;PIK3CG;STK17B;MTOR;AKT1;EIF2AK2;STK4;IKBKB;TAOK3;PAK2;VRK2;PAK1;DAPK1;IRAK1;BMP2K;SIK1;MKNK1;ALPK1;CIITA;CSNK1G2;MAPKAPK2;LRRK2;AKT2;MAP4K2;GAK;PRKX;SLK;BUB1B;IRAK4;ROCK1;EIF2AK4;MARK2;DMPK;EIF2AK1;NEK9;CIT;RPS6KB2;HIPK1;NEK7;LRRK1;RPS6KC1;TLK1;CDC42BPB;MARK4;RPS6KB1;DAPK2;OXSR1;RPS6KA3;LATS1;MINK1;RPS6KA4;CDK5;ERN1;CSNK1D;TNK2;PRKDC;STK16;STK11;TRPM7;SGK3;STK10;RPS6KA2;…
MF_methyltransferase_activity%0008168	0.0669745958429561	0.307479224376731	0.43063145149622	1.39494946564189	28	24	PRDM10;PRMT5;SMYD4;PRDM1;2700097O09RIK;BMT2;DNMT3B;RRP8;MTR;PRDM4;PRDM12;PRDM14;THUMPD2
MF_signaling_adaptor_activity%0035591	0.0647709320695103	0.307479224376731	-0.35715881837264	-1.35487330033482	40	64	HCLS1;BANK1;NSMAF;NLRP3;NLRP1B;STAP1;CAPRIN1;CARD9;IRAK2;TRADD;NLRP1A;ABI3;SH2B2;KHDRBS1;STAT3;ARF6;YWHAE;CDC42SE2;RACK1;MYD88;TICAM1
MF_collagen_binding%0005518	0.0676328502415459	0.307479224376731	0.349356756671624	1.29505837242588	27	41	CTSL;NID1;COCH;SRGN;MMP13;ADGRG6;DDR1;COL6A1;CTSB;ADAM9;MMP12;SMAD3;PCOLCE2;ADGRG1;CRTAP;ITGA2;MAP1A;TNXB;COL6A2;PDGFA
MF_metallopeptidase_activity%0008237	0.0735551663747811	0.307479224376731	-0.435683431051494	-1.39812024130863	41	29	MMP9;RNPEP;AMZ1;ANPEP
MF_transcription_corepressor_binding%0001222	0.065252854812398	0.307479224376731	-0.381365582786117	-1.37156578395157	39	49	BCL6;NEK6;RUNX1;PBX1;STAT1;EHMT2;ZBTB7A;CDC37;HDAC1;FAM89B;CTBP1;PER2;RUNX3;PHF12;WIZ
MF_chromatin_DNA_binding%0031490	0.0645669291338583	0.307479224376731	-0.354576237534993	-1.35346901301345	40	69	H1F0;BCL6;HNRNPU;DDX17;LEMD2;RARA;SRF;OGT;SBNO2;DHX9;KDM3B;ATRX;TOP1;XBP1;STAT3;APEX1;JMJD1C;RUVBL2;PAX6;NR1H2;RXRB;TOX4;MED1;RELA;ZIC2;HSF1;KDM5A
MF_ADP_binding%0043531	0.0592334494773519	0.307479224376731	-0.416439274229114	-1.3933757012071	33	35	TAP2;TAP1;ABCD1;NLRP3;ATP1A1;MYO9B;ABCC8;MYO18A;NOD2;GLUD1;VCP;CYB5R3;RUVBL2;RUVBL1;ERN1;HSPA8;MYH9;ABCG1
MF_RNA_polymerase_II_general_transcription_initiation_factor_activity%0016251	0.0694444444444445	0.307479224376731	0.38050380038201	1.35193429631503	29	34	TAF5;TAF9;GTF2B;TAF4B;TBPL1;TBP;PRRX1;TAF12;DR1;GTF2E2;GTF2F1;PRRX2
MF_calcium/calmodulin-dependent_protein_kinase_activity%0004683	0.0678571428571429	0.307479224376731	-0.534557598828104	-1.49514197320314	37	16	CAMK1D;MKNK2;DAPK1;MKNK1;MAPKAPK2;CAMKK2;CAMKK1
MF_phosphatidylinositol-3,4-bisphosphate_binding%0043325	0.0755711775043937	0.307831218458264	-0.468580173183526	-1.4183378981901	42	22	MYO1G;HIP1;PLEK;AKT1;PLEKHA2;FCHSD2;NCF1;DAPP1;MAPKAP1;PLEKHA1
BP_myeloid_dendritic_cell_differentiation%0043011	0.0754039497307002	0.308145191217917	-0.516564027606606	-1.46236938572218	41	17	SPI1;BATF3;PIRB;PSEN1;RBPJ
BP_Rho_protein_signal_transduction%0007266	0.0769230769230769	0.308324552160169	-0.39435791710269	-1.37878889679821	45	43	BCL6;MYO9B;ARHGDIA;ARHGAP27;RHOG;CDC42;LRRK2;ARHGDIB;TAX1BP3;ROCK1;ARHGEF11;ARHGAP5;RACGAP1;GNA13;RHOA
BP_response_to_organic_cyclic_compound%0014070	0.0768	0.308324552160169	-0.368823832403658	-1.35433125089185	47	53	PTGIS;AACS;NCF2;LYN;NLRP3;NFKB1;PLIN2;BAK1;PLD2;ALDH2;ACAT1;SETD2;IDH1;TNFRSF11A;CASP9;CPT1A;ACACA;MYD88;KAT2A;TXN2
BP_DNA_replication%0006260	0.0765027322404372	0.308324552160169	0.303535090231516	1.26028433177541	27	73	POLK;SDE2;RFC3;CINP;RBMS1;RPA1;HELB;WRNIP1;FAM111A;MCM8;CHTF18;NASP;POLD2;KAT7;BLM;DTL;ORC5
BP_heart_looping%0001947	0.0769230769230769	0.308324552160169	0.349318483421083	1.28733532802023	31	40	GJA1;DLL1;MICAL2;TBX2;GATA4;ARL13B;NKX2-5;SHH;TBX20;SMO;DVL2;SMAD3;OVOL2;VANGL2
BP_hair_follicle_morphogenesis%0031069	0.0769230769230769	0.308324552160169	0.436745076916599	1.39667658643584	32	23	CTSL;KRT17;GORAB;SHH;FST;EXT1;INTU;FGFR2;SMO;DLX3;LAMC1;FOXQ1;CTNNB1
BP_pancreas_development%0031016	0.0762124711316397	0.308324552160169	0.425386256166538	1.361911925672	32	22	FOXF1;MEIS2;SHH;EIF2AK3;PCSK1;HES1;PAX2;WFS1;CTNNB1;MNX1;ACVR2B;SMAD2;GATA6
BP_sphingolipid_biosynthetic_process%0030148	0.0769230769230769	0.308324552160169	0.435443950998301	1.39251568754507	32	23	ELOVL4;ELOVL7;KDSR;CERS6;ORMDL1;HACD1;ELOVL2;ORMDL3;ELOVL3
KEGG_Basal_transcription_factors%mmu03022	0.17948717948718	0.309116809116809	0.324145555215683	1.18829867474569	69	39	TAF5;TAF9;GTF2B;TAF4B;TBPL1;MNAT1;TBP;TAF12;GTF2E2;GTF2F1;TAF15;TAF9B;GTF2E1;GTF2H2;GTF2IRD1;GTF2H5;GTF2F2
KEGG_Hypertrophic_cardiomyopathy%mmu05410	0.1792	0.309116809116809	-0.328665553728429	-1.19972384357236	111	52	ACTB;ACTG1;ITGB7;ITGA4;TGFB1;TPM4;ITGB1;ATP2A3;TPM3;ITGA2B;MYBPC3
CC_spindle%0005819	0.0795795795795796	0.309437386569873	-0.314212492965326	-1.30541536937065	52	112	HEPACAM2;MYC;RGS14;RPS6KA1;CYLD;AKT1;LEMD2;KIF20A;KIF23;MAPRE1;EML3;DCTN1;ANAPC5;PLK1;NSUN2;KIF11;INO80;CEP170;DIDO1;DIAPH1;BMYC;BUB1B;CLTA;PARP4;NDE1;RACGAP1;SPAG5;NR3C1;ARHGEF2;RPS3;CSNK1D;MYH9;MMS19;CBX3;CSPP1;MAP1S;KATNA1;TBCK;RPS6KA2;CBX1;TTLL12
CC_synaptic_vesicle%0008021	0.0789473684210526	0.309437386569873	-0.308645775176434	-1.30701533255504	53	124	PPT1;SV2B;RAB8A;GIPC1;CADM1;SYNGR2;DBI;IQSEC1;AP1B1;PSEN1;APH1A;MADD;RAB8B;TOR1A;LRRK2;STX7;HTR7;MARCKSL1;PARK7;PICALM;DNAJC5;DISC1;APP;VDAC2;CLCN3;ROGDI;CLCN4;SH3GLB1;MYO5A;VAMP2;PEBP1;MTMR2;RAB3D;NCSTN;TPRG1L;AP2M1;SNAPIN;AP3S2;RAB12
CC_COPI-coated_vesicle%0030137	0.0798548094373866	0.309437386569873	-0.510432694288031	-1.43313676864597	43	17	TMED10;COPG2;COPA;COPE;ARF1;PACS1;CCDC115;COPB1;TMED2;ARCN1;USE1
KEGG_Axon_guidance%mmu04360	0.180887372013652	0.30961703553257	0.245803676247954	1.12117537933546	52	134	NTN1;EPHB4;SEMA7A;CXCR4;UNC5B;BOC;KRAS;RHOD;CFL2;NEO1;SRC;RYK;SEMA6B;ENAH;EFNA3;CXCL12;LRIG2;PARD6G;DPYSL5;TRPC1;PARD3;SLIT1;SEMA3C;ROBO3;SHH;PPP3CC;SEMA4B;EPHB2;WNT4;NGEF;EFNB1;EFNB2;PLXNC1;RND1;SMO;SEMA5B;BMP7;CAMK2B
BP_endosomal_transport%0016197	0.0783034257748776	0.310545899510538	-0.377001742044103	-1.35587140847952	47	49	ANKFY1;AP5B1;RAB35;ARHGAP1;EPS15;WAS;CDC42;EPS15L1;CORO1C;AGAP2;PICALM;LAMTOR1;CLEC16A;RAB10;VPS4A;VPS4B;BLOC1S1;AP5Z1
BP_protein_processing%0016485	0.07981220657277	0.310545899510538	-0.342127401675554	-1.32174446560399	50	72	CTSS;MYC;ADAM19;RNPEP;ECE1;ANPEP;IL1R2;AFG3L1;MBTPS1;PSEN1;APH1A;OGT;PCSK7
BP_regulation_of_G0_to_G1_transition%0070316	0.0785340314136126	0.310545899510538	-0.459294408146416	-1.4112788949614	44	23	ACTB;ARID2;SMARCD2;BRD7;SMARCB1;SMARCA4;SMARCC2;PBRM1;ARID1A;BCL7C
BP_negative_regulation_of_type_I_interferon-mediated_signaling_pathway%0060339	0.0785340314136126	0.310545899510538	-0.457989252777508	-1.40726852994472	44	23	OAS3;SAMHD1;TREX1;STAT2;ADAR;USP18;CACTIN
BP_germ_cell_development%0007281	0.0788863109048724	0.310545899510538	0.394735767723752	1.35784229236481	33	29	CXCR4;RNF2;STAU2;CXCL12;BCL2L1;PRDM1;CHTF18;TIAL1;FBXW11;SMAD5;NPR2;BAX;MAP7
BP_postsynaptic_actin_cytoskeleton_organization%0098974	0.0797872340425532	0.310545899510538	-0.497424799942958	-1.43453456393731	44	18	ACTB;ACTR3;DBN1;DBNL;WASF2;RAC1
BP_response_to_nicotine%0035094	0.0797266514806378	0.310545899510538	0.434055155316105	1.38250081509859	34	21	HMOX1;IGF2;CASP3;DHFR;NTRK1;SLC7A11;HOMER1;OPRD1;EDN1;KCNK1;PENK;CHRNA4;SLC6A3
BP_cellular_response_to_cadmium_ion%0071276	0.0781527531083482	0.310545899510538	-0.471083687804245	-1.40971402570531	43	21	MMP9;GSN;FOS;CHUK;AKT1;CYBB
BP_protein_metabolic_process%0019538	0.0797872340425532	0.310545899510538	-0.496327003701451	-1.43136860467516	44	18	CLN8;BAG2;PSEN1;CDH1;HEXB;ACACA;DCAF11;VPS13A;NAGLU;D2HGDH;PSEN2
BP_positive_regulation_of_fibroblast_migration%0010763	0.0797872340425532	0.310545899510538	-0.499991419225435	-1.44193649499021	44	18	ACTR3;TGFB1;ITGB1;FGFR1;AKT1;PAK1;DDR2;SLC8A1;TSC2
BP_negative_regulation_of_myeloid_cell_differentiation%0045638	0.0790067720090294	0.310545899510538	0.466031751444031	1.43232712435498	34	19	GATA2;CDK6;DLL1;MEIS2;PTK2B;TWIST2;ZFP36;LEO1;HOXB8;HMGB3;HOXA9;CDC73;CTR9
KEGG_Regulation_of_lipolysis_in_adipocytes%mmu04923	0.182565789473684	0.310584483311938	-0.353588273546323	-1.1981976141558	110	38	GNAI2;PTGS1;LIPE;AKT1;PIK3CD;PTGER3;ADCY7;PIK3R2;PRKACA;AKT2;PIK3R1
BP_positive_regulation_of_dendritic_spine_development%0060999	0.0802792321116928	0.311534526735827	-0.430873995661164	-1.3783793193595	45	28	CFL1;GRN;MTOR;PSEN1;RAC1;ZMYND8;EIF4G2;PALM;TSC2;ARF1;NR3C1;NLGN2;PBRM1
BP_central_nervous_system_development%0007417	0.0806451612903226	0.312126642771804	0.309389039328998	1.2731044865498	29	68	CAPG;APLP1;ZEB2;SEMA6B;TPP1;MSI1;COL2A1;HELT;APLP2;HAPLN4;LIG4;DMBX1;GRHL3;SHH;ACAN;TRP53;BCAN;SMO;VAX1;XRCC4;ELP3;VAX2;SCIN;PAX2;FMR1;GLIS2
BP_negative_regulation_of_actin_filament_polymerization%0030837	0.0808823529411765	0.312218686947074	-0.485571652206583	-1.42098924605094	43	20	MYADM;PRKCD;TWF2;PFN1;CAPN1;ADD1;ARFGEF1;SSH3
BP_regulation_of_microtubule_cytoskeleton_organization%0070507	0.0812064965197216	0.312645011600928	0.389674754332238	1.34805268565135	34	31	PHLDB1;MAP6;AGRN;PRKAA2;TPPP;DIXDC1;MAP6D1;HSPH1;MAPT;PHLDB2;EFNA5
BP_fibroblast_migration%0010761	0.0815850815850816	0.313278147923817	0.432451594562801	1.38294636577677	34	23	PDLIM1;PMP22;ZFAND5;TFAP2A;FAM114A1;TMEM201;PIP5K1A;FUT8;TNS1;FNDC3B;CD248
KEGG_Insulin_secretion%mmu04911	0.185667752442997	0.313947290494522	-0.331200246954414	-1.19531800588615	113	50	PLCB2;ATP1B3;ATP1A1;ADCY7;CREB1;ABCC8;PRKACA;PRKCG;PLCB4;ATF6B;PLCB3;GNAQ;VAMP2;PRKCB;CREB3;CAMK2G
BP_stress_fiber_assembly%0043149	0.082004555808656	0.314064568450429	0.428573668908888	1.36504183705602	35	21	PDLIM1;ZEB2;SORBS1;SRC;ITGB5;FHDC1;PTK2B;FAM171A1;BRAF
BP_positive_regulation_of_epidermal_growth_factor_receptor_signaling_pathway%0045742	0.0825852782764812	0.315462825374653	-0.505668752773554	-1.43152535572128	45	17	MMP9;RALB;HIP1;TGFB1;SHKBP1
RA_DNA_Replication%R-MMU-69306	0.0964912280701754	0.316330866074823	0.278936246362384	1.23281439995442	32	101	CCNE1;CCNE2;SKP2;RFC3;PCNA;CDC16;RPA1;CCNA2;PSMC6;CDC7;MCM8;ANAPC4;PRIM1;PSMD11;PRIM2;RFC4;POLD2;ORC2;ORC5;PSMB6;PSMD9;PSMD14;PSMC2;PSMF1;CDC45;PSMC4;UBE2S;PSMD13;CDC23;CDK2;PSMD8;GINS3;ORC1;UBE2E1;DBF4
RA_Intrinsic_Pathway_for_Apoptosis%R-MMU-109606	0.0969162995594714	0.316330866074823	0.409296912746068	1.34838926189904	43	26	PMAIP1;CASP7;CASP3;APAF1;MAPK8;BCL2L11;BCL2L1;DYNLL1;PPP3CC
BP_negative_regulation_of_phagocytosis%0050765	0.0831826401446655	0.316917194092827	-0.525752747646336	-1.44989106226499	45	15	CNN2;CSK;TGFB1;ATG3;PTEN;CD47;RACK1
MF_non-membrane_spanning_protein_tyrosine_phosphatase_activity%0004726	0.0868878357030016	0.317016050722568	-0.344650321980934	-1.3074226231664	54	64	PTPN18;DUSP10;PTPN22;CDC14A;DUSP7;PTPN11;PTPN6;MTMR4;PTPN9;PTPRS;PTP4A2;PTPN7;PTPRC;PTPRA;SSH3;UBASH3B;PTPMT1;PTEN;PTPRE;MDP1;PTPRV;PTPRH
MF_protein_tyrosine_phosphatase_activity,_metal-dependent%0030946	0.0868878357030016	0.317016050722568	-0.344650321980934	-1.3074226231664	54	64	PTPN18;DUSP10;PTPN22;CDC14A;DUSP7;PTPN11;PTPN6;MTMR4;PTPN9;PTPRS;PTP4A2;PTPN7;PTPRC;PTPRA;SSH3;UBASH3B;PTPMT1;PTEN;PTPRE;MDP1;PTPRV;PTPRH
MF_histone_H2AXY142_phosphatase_activity%0140793	0.0868878357030016	0.317016050722568	-0.344650321980934	-1.3074226231664	54	64	PTPN18;DUSP10;PTPN22;CDC14A;DUSP7;PTPN11;PTPN6;MTMR4;PTPN9;PTPRS;PTP4A2;PTPN7;PTPRC;PTPRA;SSH3;UBASH3B;PTPMT1;PTEN;PTPRE;MDP1;PTPRV;PTPRH
MF_heme_binding%0020037	0.08	0.317016050722568	-0.364928943791474	-1.34002911284441	49	53	CYP8B1;JAK2;CYP27A1;PTGIS;CYBA;CYP51;CAT;PTGS1;CYP2S1;ADGB;CYB5B;CYBB
MF_SH2_domain_binding%0042169	0.0871080139372822	0.317016050722568	-0.39771524160692	-1.33072644188191	49	35	JAK2;FGFR1;PTPN6;TRPV4;RUFY1;PIRB;SYK;SH2B2;KHDRBS1;ABL1;RACK1;ARHGAP5;CCDC88A;SH3PXD2B
MF_G_protein-coupled_receptor_activity%0004930	0.0828729281767956	0.317016050722568	0.303532853313387	1.28087722364588	29	78	C3AR1;GPRC5A;GPR50;F2R;PROKR2;GPR161;ADGRG6;FZD5;LGR5;CELSR1;ADGRG3;GPRC5B;GPRC5C;ADGRB2;F2RL2;ADGRL3;ADGRL2;S1PR1;TM2D1;SMO;CELSR2;PROKR1;FZD2;GPR39;ADGRG1;FZD6;FZD4;CRHR1;LGR6;CCR7
MF_integrin_binding%0005178	0.0811594202898551	0.317016050722568	0.291097410495933	1.2787911931887	27	98	SPP1;FERMT2;SEMA7A;CD9;TNC;LAMB1;ITGB3;THBS1;LGALS8;ITGA5;IGF2;SRC;CX3CL1;ITGAV;ITGB5;CXCL12;DAB2;FBLN1;F11R;EGFR;SELP;ITGA6;FBN1;ADAM9;LAMA5;LILRB4A
MF_NAD+-protein_poly-ADP-ribosyltransferase_activity%0003950	0.0815602836879433	0.317016050722568	-0.496156755256328	-1.43087762135665	45	18	PARP14;PARP9;PARP8;PARP10;PARP4;ZC3HAV1;PARP3;PARP12
MF_translation_elongation_factor_activity%0003746	0.0839285714285714	0.317016050722568	-0.516751364004728	-1.44533845506495	46	16	EEF1A1;EEF2;EEF1G;EEF1B2;EEF1D;GTPBP2;TSFM;GFM1;GTPBP1
MF_signaling_receptor_complex_adaptor_activity%0030159	0.0843585237258348	0.317016050722568	-0.460650167777534	-1.3943346905346	47	22	RGS14;SH2B3;GNB2;PTPN11;PXN;LRRK2;GNB1
MF_phosphatidylcholine_binding%0031210	0.0851063829787234	0.317016050722568	-0.493885976298152	-1.42432887086625	47	18	ESYT1;PITPNA;PITPNM1;CHMP2A;VDAC2
MF_lipopolysaccharide_binding%0001530	0.0807860262008734	0.317016050722568	0.438340859703065	1.38811700253589	36	20	CD14;TLR4;NR4A1;NINJ1;SELP
MF_palmitoyltransferase_activity%0016409	0.0805008944543828	0.317016050722568	-0.484570419611011	-1.41236390793954	44	19	ZDHHC3;ZDHHC13;ZDHHC2;ZDHHC9;ZDHHC7;ZDHHC4;ZDHHC5;ZDHHC6;ZDHHC16;ZDHHC8
BP_regulation_of_cell_shape%0008360	0.0837070254110613	0.318086696562033	-0.313727342164833	-1.28878834633289	55	105	CORO1A;FES;MYL12B;WDR1;PLEKHO1;SEMA4D;MYL12A;CDC42SE1;ARHGAP15;PXN;ARHGAP18;SEMA4A;HCK;RAC1;ARHGDIA;RHOG;FMNL1;LIMD1;FMNL2;DIAPH1;HEXB;ARAP1;RAC2;FBLIM1;CDC42SE2;MSN;PALM;DNMBP;GNA13;BRWD3;PRPF40A
MF_copper_ion_binding%0005507	0.0885780885780886	0.319745295355051	0.38014867287459	1.32845140922894	37	32	GPC1;IL1A;PRNP;SLC11A2;AHCY;COX11;LOXL4;SOD3;MT1;TRP53;COX17
KEGG_Inflammatory_mediator_regulation_of_TRP_channels%mmu04750	0.190779014308426	0.32064665657862	-0.319990645697793	-1.20095629063528	119	59	PLCB2;PLCG2;PRKCD;MAP2K6;PIK3CD;TRPV4;ADCY7;PIK3R2;MAPK14;PRKACA;PRKCG;PLCB4;TRPV2;PIK3R1;PPP1CA;PLCB3
BP_positive_regulation_of_sprouting_angiogenesis%1903672	0.0853932584269663	0.321614916306635	0.482182703647977	1.42446944814681	37	17	VEGFA;ITGA5;DLL1;IL10;SHH;TNN
BP_intra-Golgi_vesicle-mediated_transport%0006891	0.0855148342059337	0.321614916306635	-0.450889437599258	-1.3854528510654	48	23	COPZ1;COPG2;COPA;COG5;COPE;TRAPPC3;GOSR2;COG8;VTI1A;COPB1;TRAPPC10;COPB2
BP_DNA_biosynthetic_process%0071897	0.0854503464203233	0.321614916306635	0.420381867225152	1.34588992947166	36	22	SRC;LIG4;LIN9;SPHK1;PHB1;POLD2;PAM16;SMPD3;POLM
BP_morphogenesis_of_an_epithelium%0002009	0.0854503464203233	0.321614916306635	0.419781324935518	1.34396723992947	36	22	CAR2;FGFR3;TNC;CITED1;KRT17;KRT16;ENPP1;FRAS1;HOXB13;GREB1;SOX8;GREB1L;TBX4;CITED2
RA_Signaling_by_WNT%R-MMU-195721	0.0993589743589744	0.32266576016576	0.254558191558376	1.19484230856024	30	158	SOX4;TCF7;CALM1;KREMEN1;RYK;SOX13;ZNRF3;DACT1;FZD5;KLHL12;WNT9A;WNT11;DAAM1;LGR5;CSNK1E;PPP2CB;PSMC6;CAV1;FRAT2;CLTB;WNT3;WLS;PRICKLE1;PSMD11;TCF7L1;WNT4;PIP5K1B;WNT7B;DVL2;PSMB6;VPS29;PSMD9;LEF1;GNAO1;WNT7A;WNT2B;PSMD14;LEO1;FZD2;SMURF2;PSMC2;PSMF1;FZD6;FZD4;PSMC4;AP2A1;TMED5;PSMD13;TLE2;WNT1
BP_positive_regulation_of_cold-induced_thermogenesis%0120162	0.0866141732283465	0.32491419341813	-0.341203528152433	-1.30242343845618	54	69	UCP2;CD36;JAK2;ELOVL6;SCD1;ALPL;ACADL;OGT;STAT6;ADIPOR2;BSCL2;CCR2;PER2;TRPV2;SYK;ZBTB7B
BP_regulation_of_pH%0006885	0.0868596881959911	0.325001851229501	0.498787694037301	1.41462251187072	38	15	CAR2;CAR12;SLC4A4;PDK4;SLC9A2;ATP12A;EDN1;SLC26A4;CAR4;ATP6V0A4
BP_protein_complex_oligomerization%0051259	0.0873362445414847	0.325951341235184	0.432346876563919	1.36913554159246	39	20	BOK;MCU;IFIH1;BLM;WDCP;OAS1A;HGSNAT;ZNHIT6;SNUPN
BP_post-anal_tail_morphogenesis%0036342	0.0880361173814898	0.32689553230741	0.457911089052175	1.40736864250145	38	19	FGFR3;PRICKLE1;TCF15;NPR2;SP5;VANGL2;T;SFRP5;FGF3;EPHA2;FZD3
BP_tumor_necrosis_factor_production%0032640	0.0878734622144112	0.32689553230741	-0.444867999962653	-1.3696687026864	49	24	CD36;SLAMF9;MAPK14;CARD9;NOD2;MAPKAPK2;FRMD8;PIK3R1;WDR83;MYD88;TICAM1
MF_NADP_binding%0050661	0.0913884007029877	0.327229434775214	-0.45437108441832	-1.37532863265178	51	22	CAT;TM7SF2;NNT;PGD;H6PD;DHCR7;IDH1;MTHFR
BP_endothelial_cell_proliferation%0001935	0.088785046728972	0.328011422637591	0.412553582064668	1.35096376353256	37	25	FGFR3;TGFBR1;ZEB2;VEGFA;CAV1;CAV2;NRARP;TEK;LOXL2;VSTM4
BP_mitochondrial_electron_transport,_NADH_to_ubiquinone%0006120	0.088785046728972	0.328011422637591	0.412900511556407	1.35209983213604	37	25	NDUFV1;NDUFB6;NDUFS2;DLD;NDUFA8;MT-ND3;NDUFS3;NDUFB9;NDUFV2;MT-ND1;MT-ND4;MT-ND2;MT-ND5;NDUFB8;NDUFS7;NDUFS1;NDUFS6;NDUFC2
RA_Synthesis_of_DNA%R-MMU-69239	0.102040816326531	0.328061224489796	0.282678211621311	1.22942558664671	34	93	CCNE1;CCNE2;SKP2;RFC3;PCNA;CDC16;RPA1;CCNA2;PSMC6;MCM8;ANAPC4;PRIM1;PSMD11;PRIM2;RFC4;POLD2;ORC2;ORC5;PSMB6;PSMD9;PSMD14;PSMC2;PSMF1;PSMC4;UBE2S;PSMD13
RA_FLT3_Signaling%R-MMU-9607240	0.101851851851852	0.328061224489796	-0.475800769187589	-1.38797415125289	54	19	SLA;SH2B3;CSK;GRB2;SYK;PIK3R1;RPS27A;PTPRJ
BP_response_to_insulin%0032868	0.0894568690095847	0.328804347826087	-0.350661146354839	-1.32211649564734	55	62	KHK;SRSF5;CAT;LYN;FOS;MTOR;TRPV4;INPP5K;CD2AP;ALPL;MAPK14;RPS6;OGT;SCLY;AKT2;PIK3R1;ZBTB7B;TNFRSF11A
BP_lamellipodium_assembly%0030032	0.0896309314586995	0.328804347826087	-0.414849623379939	-1.34627456040239	50	30	ARHGEF6;VAV3;ITGB1;PXN;WASF2;RAC1;P2RY12;CAPZB;PARVB;VCL
BP_regulation_of_cell_migration%0030334	0.0896739130434783	0.328804347826087	0.296068230591099	1.25619270465609	32	79	LMNA;NTN1;RHOB;TNC;CXCR4;STMN1;AMOTL2;MMP10;CXCL12;ADGRG3;ENPP2;LMO4;KIF2A;SPATA13;LAMA5;SRCIN1;PLXNC1;HACE1;MGAT3;TNN;FGF9;TBCCD1;FGF15;AMOTL1;LAMA4;KRT5;TEK;NCK1;EGFL7;LDB1;PLXNB1;FRMD5
RA_Positive_epigenetic_regulation_of_rRNA_expression%R-MMU-5250913	0.103512014787431	0.329496165882762	-0.440467383930847	-1.3673088767907	55	25	ACTG1;DDX21;POLR1A;TAF1D;DEK;KAT2A;BAZ1B
RA_B-WICH_complex_positively_regulates_rRNA_expression%R-MMU-5250924	0.103512014787431	0.329496165882762	-0.440467383930847	-1.3673088767907	55	25	ACTG1;DDX21;POLR1A;TAF1D;DEK;KAT2A;BAZ1B
MF_rRNA_binding%0019843	0.0928196147110333	0.32969527145359	-0.390839369821187	-1.31357303467219	52	36	RPS4X;DDX21;RPL8;RPS9;RPS11;RPL23A;RPS18;PPAN;KDM2B;ERAL1;TLR13;MRPL20;RPL9;RPL37
KEGG_Glycine,_serine_and_threonine_metabolism%mmu00260	0.1975	0.329955089820359	0.368562660669696	1.20894566346852	78	25	CTH;ALDH7A1;GRHPR;GCSH;PHGDH;ALAS1;SHMT1;DLD;BPGM;PSPH;CBS;TDH;GLDC;MAOA;SDSL
KEGG_Glutamatergic_synapse%mmu04724	0.200317965023847	0.332670906200318	-0.315552426717652	-1.18429921932686	125	59	PLCB2;GNAI2;GNG2;GNB2;PLD2;ADCY7;GNG10;PPP3CB;PRKACA;GRK3;GNB1;PRKCG;PLCB4;PLCB3;GLS;GNAQ;GNAI3
KEGG_Alcoholism%mmu05034	0.201550387596899	0.332737030411449	-0.297313622455884	-1.16597210644654	129	77	GNAI2;GNG2;GNB2;GRB2;SHC1;GNG10;CREB1;HDAC9;NRAS;PRKACA;CAMKK2;GNB1;HDAC1;ATF6B;PPP1CA;FOSB;CAMKK1
KEGG_Apoptosis%mmu04210	0.20625	0.333311890605328	0.245311248230249	1.11227118011194	65	117	CTSL;LMNA;PMAIP1;CTSD;TNFRSF10B;TRAF1;GADD45B;KRAS;DAB2IP;CASP7;CASP3;APAF1;NTRK1;MAPK8;PTPN13;BBC3;BCL2L11;BCL2L1;PIDD1;TUBA4A;CTSB;GADD45A
KEGG_Adherens_junction%mmu04520	0.206677265500795	0.333311890605328	-0.313314576106731	-1.17590034640722	129	59	ACTB;ACTG1;ACTN1;FGFR1;NECTIN1;PTPN6;CTNNA1;IQGAP1;WASF2;RAC1;WAS;CDC42
KEGG_Cortisol_synthesis_and_secretion%mmu04927	0.204582651391162	0.333311890605328	-0.345119727097625	-1.18300197395911	124	40	PLCB2;PBX1;LDLR;ADCY7;CREB1;SCARB1;PRKACA;PLCB4;ATF6B;PLCB3;GNAQ;PDE8B;CREB3
KEGG_Proteoglycans_in_cancer%mmu05205	0.206293706293706	0.333311890605328	0.232739560499488	1.09762672199308	58	173	CDKN1A;PLAU;GPC1;CTSL;SDC1;PLAUR;SDC4;MDM2;ITGB3;VEGFA;TLR4;CD63;THBS1;ITGA5;KRAS;IGF2;RRAS2;SRC;CASP3;FLNC;FZD5;WNT9A;WNT11;ITGAV;ITGB5;HBEGF;ERBB2;EGFR;CAV1;CAV2;WNT3;SHH;BRAF;PPP1CB;WNT4;TRP53;ERBB3;AKT3;SMO;EZR;TWIST2;WNT7B;ANK2;CAMK2B;ANK1;CD44;WNT7A;WNT2B;SOS2;FZD2;PLCG1;IGF1R;FZD6;FAS;FZD4;ITGA2;SDC2;TNF;WNT1;COL1A2
KEGG_Selenocompound_metabolism%mmu00450	0.207877461706783	0.333320757564325	0.425272559980828	1.22554683192192	94	15	TXNRD1;CTH;PAPSS2;KYAT3
BP_positive_regulation_of_neuron_apoptotic_process%0043525	0.0911602209944751	0.333418508287293	0.29763150945189	1.25597416337224	32	78	PMAIP1;FGFR3;CCL3;GCH1;MYB;PRNP;CASP7;CASP3;MAPK8;PTPRF;BBC3;BCL2L11;TFAP2A;MYBL2;CDC34;DDIT3;POU4F1;PHB1;TRP53;AIMP2;BAX;HRK;MAP2K7;FAS;ST8SIA2;PAWR;TNF;CASP4;CDK5R1;CTNNB1;MAP2K4
BP_negative_regulation_of_stress_fiber_assembly%0051497	0.0913884007029877	0.333419526754292	-0.443060104463069	-1.36410251702297	51	24	CGNL1;RHPN1;PFN1;INPP5K;PAK2;WASF2;WAS;PIK3R1;ARAP1
RA_ISG15_antiviral_mechanism%R-MMU-1169408	0.106941838649156	0.335123808713411	-0.448560538606043	-1.38102149995997	56	24	EIF2AK2;EIF4A2;UBA7;EIF4G3;TRIM25;USP18;EIF4G1;EIF4G2
RA_PKMTs_methylate_histone_lysines%R-MMU-3214841	0.106761565836299	0.335123808713411	-0.409708614905906	-1.33660884509863	59	30	NFKB1;EHMT2;SETD3;SETD2;KMT2E;KMT2B;EHMT1;RELA;SETD6;ATF7IP;SETD1B;DOT1L;RBBP5;AEBP2;SETD1A;SUZ12
RA_Telomere_C-strand_(Lagging_Strand)_Synthesis%R-MMU-174417	0.108407079646018	0.335123808713411	0.395645494662575	1.32680958015862	48	28	RFC3;PCNA;CTC1;RPA1;CHTF18;PRIM1;PRIM2;RFC4;POLD2;BLM
RA_Retrograde_transport_at_the_Trans-Golgi-Network%R-MMU-6811440	0.107843137254902	0.335123808713411	-0.378510341583468	-1.3168352216689	65	39	RAB43;GCC2;VPS51;M6PR;COG5;VPS53;STX16;COG8;VTI1A;VPS54;NAPG;VAMP4;GCC1;NAPA
RA_Metabolism_of_fat-soluble_vitamins%R-MMU-6806667	0.108225108225108	0.335123808713411	0.448850042532453	1.33604151468106	49	19	GPC1;SDC1;SDC4;LPL;SDC2;UBIAD1;VKORC1;GPC2;PLB1;VKORC1L1;LRP2
RA_Glyoxylate_metabolism_and_glycine_degradation%R-MMU-389661	0.106060606060606	0.335123808713411	0.453652535095872	1.35033655496327	48	19	DLAT;LIPT2;GRHPR;GCSH;DLD;PDHX;DLST;GLDC;LIAS;BCKDHB;ALDH4A1;AMT;LIPT1
BP_phosphorylation%0016310	0.0923623445825933	0.335984629948076	-0.46461484101001	-1.39035605536573	51	21	MTOR;AKT1;PAK2;PAK1;LIMD1;LRRK2;PRKCG;STAT3;PANK3
BP_negative_regulation_of_interleukin-2_production%0032703	0.0925507900677201	0.335984629948076	0.452535570909142	1.39084723506544	40	19	HOMER3;PRNP;TBX21;HOMER2;HDAC7;GATA3;LILRB4A;EZR;ZFP36;CD276;HAVCR2
BP_cellular_response_to_reactive_oxygen_species%0034614	0.0935374149659864	0.336480315932371	-0.383822545632731	-1.32711967286451	54	41	MMP9;PSAP;FOS;CHUK;AKT1;TREX1;BTK;LRRK2;PARK7
BP_osteoclast_differentiation%0030316	0.0935374149659864	0.336480315932371	-0.383737888087872	-1.32682695766443	54	41	TGFB1;NFATC1;FOS;CHUK;GPR183;CREB1;TCIRG1;MAPK14;SLC4A2;SBNO2;TOB2;PIK3R1;TNFRSF11A
BP_positive_regulation_of_Ras_protein_signal_transduction%0046579	0.0935412026726058	0.336480315932371	0.495993840237605	1.40669880299183	41	15	CSF1;SRC;NTRK1;ERBB2;RASGEF1A
BP_positive_regulation_of_exocytosis%0045921	0.0936073059360731	0.336480315932371	0.462739658119707	1.38940333845667	40	18	ANXA2;S100A10;STXBP5;RAB27A;RAB5A;STXBP1;NCS1;SYTL4;RAB2B;RAB9;PRKCA;PLA2G6
RA_Signaling_by_PTK6%R-MMU-8848021	0.109947643979058	0.336649214659686	-0.402776329190493	-1.32997696609109	62	32	CCND1;SFPQ;AKT1;PXN;RAC1;ELMO1;LRRK2;CDK4;ELMO2;ARAP1;KHDRBS1;STAT3;RPS27A;RHOA
RA_Signaling_by_Non-Receptor_Tyrosine_Kinases%R-MMU-9006927	0.109947643979058	0.336649214659686	-0.402776329190493	-1.32997696609109	62	32	CCND1;SFPQ;AKT1;PXN;RAC1;ELMO1;LRRK2;CDK4;ELMO2;ARAP1;KHDRBS1;STAT3;RPS27A;RHOA
BP_positive_regulation_of_phosphatidylinositol_3-kinase/protein_kinase_B_signal_transduction%0051897	0.0940438871473354	0.337221095334686	0.269162860392177	1.22339910803373	29	128	FERMT2;FGFR3;UNC5B;SESN2;TYRO3;TGFBR1;RET;VEGFA;CCL5;THBS1;IGF2;F2R;SRC;RYK;IRS2;CD28;CX3CL1;DDR1;FLT1;CXCL12;NTRK1;BTBD10;MEIS3;HBEGF;ERBB2;EGFR;PDGFRA;TPBG;PTK2B;SELP;IL6;PHB1;GATA3
RA_Plasma_lipoprotein_clearance%R-MMU-8964043	0.110694183864916	0.337328721446165	-0.443715623700185	-1.36610504816673	58	24	APOBR;LDLR;SCARB1;NPC1;AP2B1;NPC2;SOAT1;RPS27A;UBA52;NR1H2;AP2M1;HDLBP;MYLIP
BP_regulation_of_protein_ubiquitination%0031396	0.0943820224719101	0.33760610972226	0.471289986475683	1.39229006323349	41	17	TGFBR1;UBXN2A;HSPA1B;HSP90AA1;DNAJB2;PINK1;CTNNB1;MTBP
RA_Drug_ADME%R-MMU-9748784	0.111888111888112	0.337765520864112	0.375931669282441	1.31627740696728	47	32	IMPDH1;GSTT1;ADA;SLC29A1;GSTM1;TPMT;GMPS;GLYAT;ABCC5;ADK;ADAL;ITPA;SLC28A2;NME1
RA_Signaling_by_EGFR%R-MMU-177929	0.111498257839721	0.337765520864112	-0.395418024004064	-1.31424938822967	63	33	EPN1;CSK;PTPN11;PXN;GRB2;EPS15;SHC1;CDC42;EPS15L1;PIK3R1
CC_presynaptic_cytosol%0099523	0.0885860306643952	0.339032956863735	-0.38726881014398	-1.33536130981252	51	41	PPT1;MARCKS;FUS;OGT;LRRK2;SUMO3;PRKCG;MARCKSL1;SENP5;GDI1;SENP6;SUMO1;PRKCB
BP_negative_regulation_of_cold-induced_thermogenesis%0120163	0.0951276102088167	0.339443155452436	0.366364231104323	1.32531097383489	40	36	TLR4;ARRDC3;NR1D1;FLCN;ACOT13;PLCL1;HOXC10;RHEB;DDIT3;ABHD6;LAMA4;ACTN3;CIDEA
BP_cellular_response_to_mechanical_stimulus%0071260	0.095389507154213	0.339549510867673	-0.34680980397905	-1.28943818034301	59	57	TLR3;CNN2;TGFB1;NFKB1;PTPN11;ATP1A1;AKT1;BAK1;RAC1;ARHGDIA;MTPN;IRF1
CC_late_endosome_membrane%0031902	0.0922844175491679	0.340573445717167	-0.305692129089966	-1.27183625179556	60	114	H2-AA;H2-AB1;H2-EB1;H2-DMA;H2-DMB1;ANXA6;H2-DMB2;CD68;PLEKHM1;B2M;CLCN6;CYB561A3;SLC9A9;WDR91;MTMR4;H2-OB;SLC31A2;MICALL1;STX7;SPPL2A;NPC1;LAMTOR2;LAMTOR1;CLCN3;CLCN4;MVB12A;VPS4A;IRGM1;STARD3NL;TMEM30A;IFITM3;VPS41;VPS4B;GOSR2;VPS18;ARL8A;SLC38A9;VPS33A;VTI1A;SNF8;SLC31A1;VAMP8;OSBPL9
CC_extracellular_exosome%0070062	0.0909090909090909	0.340573445717167	0.316194750983083	1.26663097343358	35	63	SERPINE1;CD9;GPRC5A;QSOX1;CD63;SORD;ABCB6;TFRC;PROM1;ANXA2;PODXL;GPRC5B;SNX18;GPRC5C
CC_cortical_cytoskeleton%0030863	0.0915492957746479	0.340573445717167	-0.445459702312087	-1.35781543263395	51	24	ACTB;TPM4;INPP5D;ACTN1;CAPZA2;CAPZB;TPM3
MF_lysine-acetylated_histone_binding%0070577	0.0966608084358524	0.340614277345385	-0.441077522113627	-1.35799850191117	54	24	CARM1;ZMYND8;MLLT3;BRD7;ZZZ3;SMARCA4;BRD2;ZZEF1;YEATS4;BRD9;BRD4;PHIP;BAZ2A;ATAD2B;KMT2A
RA_Telomere_Extension_By_Telomerase%R-MMU-171319	0.114285714285714	0.343391188251001	0.472921632659534	1.36358147069514	55	16	ANKRD28;CCNA2;SHQ1;RTEL1;NOP10;PPP6C;WRAP53;TERF1;TERF2IP
BP_nuclear_migration%0007097	0.0969976905311778	0.3436019884918	0.415718313905567	1.3309591488226	41	22	LMNA;NTN1;TACC2;CDC42BPA;SLIT1;TMEM201;MYH10;FBXW11
BP_positive_regulation_of_axon_extension%0045773	0.0969387755102041	0.3436019884918	-0.381812879278956	-1.32017097278335	56	41	SHTN1;DBN1;DBNL;TWF2;PAK1;SRF;TRPV2;ILK;DISC1;GDI1;RPL4;LRP1;EIF4G2;RUFY3;ANAPC2
BP_T_cell_homeostasis%0043029	0.0980735551663748	0.3436418621624	-0.407355450319582	-1.33822051649937	55	31	CORO1A;PRDX2;TGFB1;NCKAP1L;CCNB2;TCIRG1;PPP3CB
BP_positive_regulation_of_double-strand_break_repair%2000781	0.0975609756097561	0.3436418621624	-0.390061232124875	-1.30511667957303	55	35	ACTB;TIMELESS;ARID2;SPIRE1;FOXM1;SMARCD2;BRD7;SMARCB1;SMARCA4;SPIRE2;SMARCC2;PBRM1;ARID1A;BCL7C
BP_negative_regulation_of_MAP_kinase_activity%0043407	0.0984182776801406	0.3436418621624	-0.410345979445054	-1.33165928557281	55	30	RGS14;PRKCD;LYN;DUSP7;PTPN6;INPP5K;HMGCR;RGS2;PPARG
BP_response_to_cAMP%0051591	0.0983981693363844	0.3436418621624	0.369527919454878	1.30371044830995	42	33	SDC1;CITED1;HMGA1;DUOX2;CREM;CNGA3;VGF;PTK2B;BRAF;PFKFB1;FOSL1
BP_positive_regulation_of_interleukin-1_beta_production%0032731	0.0974789915966387	0.3436418621624	-0.378407742302736	-1.32094590255556	57	44	CD36;MNDAL;JAK2;NLRP3;NLRP1B;IFI203;NLRC4;NOD2;IFNAR1;TMEM106A;NLRP1A;NAIP5;GSDMD;APP;STAT3;IFI209;MYD88
BP_canonical_glycolysis%0061621	0.0982142857142857	0.3436418621624	-0.499299075118476	-1.39652491336335	54	16	PFKP;GPI1;FOXK1;ENO3;PFKL;FOXK2;TPI1;PKM;ALDOA
BP_negative_regulation_of_receptor_signaling_pathway_via_JAK-STAT%0046426	0.098876404494382	0.344266558779332	0.466686037171529	1.37868902554597	43	17	SOCS2;SOCS3;CISH;GBP7;HMGA2;CAV1;SAC3D1
BP_mitochondrial_fusion%0008053	0.0992647058823529	0.344266558779332	-0.469091746449589	-1.3727620302524	53	20	AFG3L1;MCL1;BAK1;TRABD;BCL2A1D;CHCHD3;FUNDC1;BCL2A1A;NME3;FIS1
BP_triglyceride_metabolic_process%0006641	0.0993031358885017	0.344266558779332	-0.437137291379784	-1.37227562341538	56	25	APOBR;CAT;PTPN11;DBI;SCD1;INSIG1;GPX1
KEGG_Amino_sugar_and_nucleotide_sugar_metabolism%mmu00520	0.216612377850163	0.344722446417362	-0.340685522662651	-1.18439660734215	132	42	HEXA;GPI1;HK3;GMPPB;PMM2;HEXB;CYB5R4;UGDH;CYB5R3;GALE;NAGK;HK2
KEGG_Fat_digestion_and_absorption%mmu04975	0.218694885361552	0.344722446417362	-0.417304760496906	-1.19943548187361	123	20	CD36;GOT2;SCARB1;ACAT1;AGPAT1;ACAT2;PLPP1
KEGG_Transcriptional_misregulation_in_cancer%mmu05202	0.218130311614731	0.344722446417362	-0.264298845961488	-1.12313970680461	153	135	MMP9;HPGD;MYC;SPI1;ITGB7;BCL6;RUNX1;IL1R2;PBX1;NFKB1;BAK1;FUS;CDK14;TCF3;ETV5;RARA;CD86;BMP2K;PML;ETV6;CCND2;KLF3;LMO2;MLLT3;DDX5;HDAC1;BIRC3;PER2;PPARG
BP_cell_motility%0048870	0.0998248686514886	0.345257169827725	-0.404110441909964	-1.32756020294138	56	31	ACTB;ACTG1;BCL6;CFL1;CTNNA1;WASF2;RAC1;ELMO1
BP_positive_regulation_of_canonical_Wnt_signaling_pathway%0090263	0.100286532951289	0.345276927874849	0.291205881213603	1.25454696002468	34	85	FGFR3;SOX4;ZEB2;SRC;CAPRIN2;DACT1;LGR5;KANK1;CSNK1E;CDH3;PTK7;TMEM9;GPRC5B;BAMBI;EGFR;SPIN4;WLS;RECK;FGFR2;SMAD3;FGF9;NRARP;FAM53B;PPP2R3A;YAP1;CSNK1G3
BP_androgen_receptor_signaling_pathway%0030521	0.100538599640934	0.345276927874849	-0.491792141721032	-1.39224129779954	55	17	DDX17;DDX5;PARK7;RHOA;ZMIZ1;ZDHHC7;DAXX;ARID1A
BP_positive_regulation_of_transcription_by_RNA_polymerase_III%0045945	0.100538599640934	0.345276927874849	-0.492092869370248	-1.39309264416543	55	17	MTOR;DDX21;BRF1;ICE1;MYO1C;DEK;BAZ1B;CHD8
BP_muscle_contraction%0006936	0.101045296167247	0.345395486665147	-0.436598124914726	-1.37058305448669	57	25	MYL6;TPM4;RYR1;TPM3;MYBPC3
BP_regulation_of_translational_initiation%0006446	0.101045296167247	0.345395486665147	-0.43667277076886	-1.37081738518333	57	25	EIF2AK2;MKNK1;EIF5B;EIF3B;EIF4EBP2;PPP1R15B;EIF2AK4;EIF4G1;EIF2AK1;EIF4G2;MIF4GD
CC_voltage-gated_potassium_channel_complex%0008076	0.0953488372093023	0.345721127037754	0.420422127433244	1.38210954114194	40	26	CALM1;KCNH2;KCNH1;AMIGO1;KCNB1;KCNC3;KCNS3;KCNAB2;KCNG3;KCNJ5;KCNQ4;KCNG1;SLC5A3;KCNA7;KCNAB3;CTTN;KCNJ2
CC_nuclear_envelope%0005635	0.0959097320169253	0.345721127037754	-0.278973630065717	-1.21817909562668	67	177	ALOX5AP;NUP210;IFI27L2A;TOR1AIP1;PTGS1;TOR3A;MTOR;LEMD2;SUN2;VRK2;RTCB;CYBB;TOR1B;ABCF1;NUP205;CALR;TOR1A;TMPO;PARP8;DCTN1;NPC1;LMNB1;CHMP2A;SHISA5;SRSF1;POM121;RAE1;AGPAT3;ROGDI;SYNE1;RAC2;IPO9;POLA1;NUP214;SEH1L;RTN4;IPO8;MTA1;FANCL;AKR7A5;CTDNEP1;KPNB1;NUP98
MF_nuclear_receptor_coactivator_activity%0030374	0.0993485342019544	0.347328733745415	-0.362603131093004	-1.30936751554933	60	50	PKN1;NCOA3;TRERF1;ACTN1;TACC1;CARM1;ZMIZ2;NCOA7;PPARG;RBM14;CNOT6;PRKCB;PPRC1;ZMIZ1;ARGLU1;RXRB;MED1;BRD8;PUS1;USP22;NCOA2
BP_microglial_cell_activation%0001774	0.101933216168717	0.34761840385742	-0.447974422652797	-1.35596667855478	57	22	TLR3;IFNGR1;AIF1;JAK2;TLR9;IFNGR2;APP;ITGAM;NAMPT;NAGLU
CC_ER_to_Golgi_transport_vesicle_membrane%0012507	0.0976909413854352	0.348094158959597	-0.508939035115288	-1.39330920400277	54	15	SREBF2;SREBF1;STX17;SEC16A;GOSR2;VTI1A
BP_cellular_response_to_organic_cyclic_compound%0071407	0.102479338842975	0.348146826105063	-0.373076827139858	-1.31881362342798	61	45	P2RY6;NFKB1;AKT1;PAK2;STAT1;PAK1;P2RY12;ALPL;NFKBIA;NOD2;AKT2;MBD2;PPARG;RAE1
BP_embryonic_hindlimb_morphogenesis%0035116	0.102564102564103	0.348146826105063	0.421390226557929	1.34757297630339	43	23	WNT3;SHH;RARG;WNT7A;ALX4;CTNNB1;PITX1;MSX1;TWIST1;OSR2;PITX2;FGF8;TBX4;ZBTB16
RA_Protein-protein_interactions_at_synapses%R-MMU-6794362	0.116550116550117	0.348566162519651	0.372711051389654	1.30500081891913	49	32	CASK;IL1RAP;HOMER3;LRFN4;PTPRF;HOMER2;HOMER1;DLGAP3;EPB41L5;DLG3;GRIN2A;EPB41L1
CC_kinesin_complex%0005871	0.0991596638655462	0.349312452253629	-0.394618446453917	-1.34638174605256	58	38	KIF20A;KIF5A;KIF23;KIF3B;KLC1;KLC2;KIF15;DISC1;KIF21B;KIF17;YWHAE;NDE1;KIF1C;KIF5C;KIF13A;KIF14
BP_peptidyl-serine_phosphorylation%0018105	0.103395061728395	0.350155035436671	-0.31295199109251	-1.26490502026457	66	89	MAP4K1;NEK6;PRKCD;MTOR;AKT1;STK4;IKBKB;BAK1;PAK2;MKNK1;MAPK14;MAPKAPK2;PRKACA;LRRK2;PLK1;SYK;ILK;PRKX;TOP1;PKD1;ROCK1;MARK2;MORC3
BP_calcium-mediated_signaling%0019722	0.10459587955626	0.350168814166609	-0.346137987926421	-1.29941295510703	65	59	XCR1;PLCG2;PPP1R9B;TPCN1;RYR1;CXCR3;ITGAL;GNA15;CD8A;P2RY12;CCR1;LRRK2;CCR2;CD24A;SYK;APP
BP_negative_regulation_of_angiogenesis%0016525	0.10455764075067	0.350168814166609	0.319866092768937	1.26754152686358	38	57	PLK2;ATP2B4;VASH1;CXCL10;PDE3B;THBS1;DAB2IP;LIF;EFNA3;SPRED1;RGCC;GADD45A;ADGRB2;SARS1;FOXO4
BP_regulation_of_myelination%0031641	0.104129263913824	0.350168814166609	-0.489598689942713	-1.38603173507692	57	17	MTOR;AKT1;RARA;RARB;RXRB;KIF14;TCF7L2;ZPR1
BP_glial_cell_proliferation%0014009	0.104072398190045	0.350168814166609	0.474255079664988	1.36858035834793	45	16	NTN1;SOX4;KRAS;PTK2B;TRP53;PENK;NFIA;SHANK3
BP_chaperone_cofactor-dependent_protein_refolding%0051085	0.103690685413005	0.350168814166609	-0.404807910063388	-1.31368708190649	58	30	H2-DMA;H2-DMB1;H2-DMB2;DNAJB14;SDF2L1;TOR1B;TOR1A
RA_Intra-Golgi_and_retrograde_Golgi-to-ER_traffic%R-MMU-6811442	0.117730496453901	0.350466246388232	-0.288439989215288	-1.22389445161293	82	140	RAB43;TMED10;CAPZA2;DYNLL2;KIF20A;ARF3;PAFAH1B3;KIF5A;KIF23;CAPZB;COPZ1;GCC2;COPG2;VPS51;M6PR;DCTN1;DCTN5;RAB1B;COPA;COG5;KIF15;KIF11;AGPAT3;KIF21B;VPS53;STX16;COPE;RACGAP1;ARF1;GOSR2;DCTN2;KIF1C;ARF5;COG8;TUBB6;VTI1A;VPS54;NAPG;VAMP4;BICD2;COPB1;DYNC1LI2;GCC1
KEGG_ErbB_signaling_pathway%mmu04012	0.225552050473186	0.350748752079867	-0.297800604196184	-1.15044664185958	142	71	MYC;PLCG2;MTOR;AKT1;NRG2;PIK3CD;GRB2;PAK2;SHC1;PAK1;PIK3R2;NRAS;AKT2;PRKCG;PIK3R1;MAP2K2;ABL1
KEGG_Bile_secretion%mmu04976	0.224625623960067	0.350748752079867	-0.359829063150569	-1.16965179922622	134	32	ATP1B3;LDLR;ATP1A1;HMGCR;ADCY7;SCARB1;SLC4A2;PRKACA;AQP9;UGT1A7C
KEGG_Cholesterol_metabolism%mmu04979	0.226289517470882	0.350748752079867	-0.359355676333572	-1.16811301929171	135	32	CD36;CYP27A1;LDLR;SCARB1;NPC1;VDAC2;NPC2;VAPB;SOAT1;LRP1
BP_regulation_of_JNK_cascade%0046328	0.105022831050228	0.350795437960009	0.453618105622961	1.36201533470877	45	18	TGFBR3;EGFR;RAP2A;MDFI;IGF1R;TNXB;MAP4K4;COPS5;CBS
RA_Degradation_of_DVL%R-MMU-4641258	0.118483412322275	0.351082184899644	0.351733595080163	1.27733986151238	49	36	DACT1;KLHL12;PSMC6;PSMD11;DVL2;PSMB6;PSMD9;PSMD14;PSMC2;PSMF1;PSMC4;PSMD13
MF_carboxylic_ester_hydrolase_activity%0052689	0.103837471783296	0.3519376906243	0.447198003002019	1.37444246593164	45	19	ESD;ABHD5;ACOT7;CES2C;PNPLA6;CES2G;LYPLA1;CES2F;ACOT4
MF_histone_binding%0042393	0.102816901408451	0.3519376906243	-0.28801023412835	-1.23876371360905	72	146	PTMS;JAK2;PKN1;CHD2;STAT1;DTX3L;PARP9;NCL;NAP1L1;SBNO2;ANP32B;MLLT3;MCM2;SSRP1;ZMYND11;SPHK2;MORC2A;TSPYL3;HIRA;ATRX;INO80;NCAPD2;SET;PHC2;IPO9;BRD7;PTMA;ANP32E;TSPYL4;DEK;PYGO2;NOC2L;MCM3AP;PRKCB;MLLT6;GLYR1;SMARCA4;SCMH1;BAZ1B;SMARCC2;ANP32A;DAXX;CKS1B;CHD8;PHC3;YEATS2;KDM5A;CHD4;HDAC4;CHD6;BRD1;YEATS4;SART3;BCAS3;RSF1
MF_histone_methyltransferase_activity%0042054	0.103690685413005	0.3519376906243	-0.436707521076437	-1.34454405328405	58	24	CARM1;KMT5A;VCPKMT;NSD1;PRMT1;DOT1L;METTL23;PRMT3;SUZ12;PRMT2;EEF1AKMT1;KMT2C
MF_molecular_condensate_scaffold_activity%0140693	0.103508771929825	0.3519376906243	-0.392371399035084	-1.30236827623339	58	34	LGALS3;G3BP1;NLRP3;NLRP1B;HNRNPA2B1;CAPRIN1;FUS;TARDBP;NLRP1A
MF_protein_kinase_activity%0004672	0.10562414266118	0.352609919861382	-0.273127316843371	-1.2060447396497	76	188	FES;CCND1;PPP1R9B;PKN1;PRKCD;LYN;STK17B;CHUK;MTOR;AKT1;EIF2AK2;STK4;IKBKB;CDK14;PAK2;PAK1;DAPK1;IRAK1;BMP2K;MAPK14;IRAK2;PRKACA;LRRK2;AKT2;MAP3K4;PRKCG;PLK1;GRK5;CDK4;SYK;DYRK1B;TESK1;ILK;SLK;BUB1B;PRPF4B;PAN3;BCKDK;ABL1;CDK7;STRADA;EIF2AK1;RASSF2;RPS6KB2;HIPK1
MF_lncRNA_binding%0106222	0.10507880910683	0.352609919861382	-0.418100506825261	-1.34169614869909	59	29	CELF2;EEF2;HNRNPU;DDX17;CTBP1;PCBP2;STAT3;DNMT1;RBM33;SMARCA4;NONO;ELAVL1
BP_superoxide_metabolic_process%0006801	0.105924596050269	0.353001558135635	-0.487498126258887	-1.38008513434629	58	17	CYBA;NCF2;NRROS;CYBB;SOD2;CYB5R4;SOD1;NAGLU;SH3PXD2B
BP_sensory_perception_of_smell%0007608	0.106334841628959	0.353505230025753	0.473415860583294	1.36615858407328	46	16	DMXL2;B3GNT2;SLC24A4;NAV2;ADCY3;RIC8B;FZD2;GNAL
BP_defense_response_to_Gram-negative_bacterium%0050829	0.106830122591944	0.353505230025753	-0.383049334264966	-1.2873914843067	60	36	RNASE6;LYZ2;B2M;HMGB2;TLR9;TNFRSF14;NAIP5;GSDMD;APP;IRGM2;RPS19;LYZ1;IRGM1;MPEG1;RPL30;IGTP
BP_neural_tube_closure%0001843	0.107042253521127	0.353505230025753	0.283985512319938	1.23847346169931	37	91	NCKAP1;SDC4;ZEB2;LHX2;ENAH;ARHGAP35;APAF1;CECR2;CELSR1;RAB23;TFAP2A;BCL10;LMO4;PTK7;MTHFD1;ABL2;GRHL3;ADM;GLMN;PRICKLE1;DVL2;CC2D2A;SHROOM3;RARG;CDK20;TGIF1;VANGL2;T;PAX2;FZD6
BP_negative_regulation_of_cell_adhesion%0007162	0.106728538283063	0.353505230025753	0.373257873142206	1.29125962802521	45	31	TNC;LAMB1;PDE3B;PODXL;FBLN1;EPHB2;SRCIN1;ERBB3;PLXNC1;RND1;SPN;DUSP1
BP_positive_regulation_of_insulin_secretion_involved_in_cellular_response_to_glucose_stimulus%0035774	0.10896309314587	0.353901667103433	-0.400508756280606	-1.29973542076755	61	30	SRI;ARRB1;RAC1;PPP3CB;ABCC8;OXCT1;NADK;LRP1;STX4A
BP_protein_homotetramerization%0051289	0.109090909090909	0.353901667103433	-0.370839102656307	-1.31090334511611	65	45	EVL;VASP;SAMHD1;RYR1;B2M;ALDH9A1;ALDH1A2;TK1;SOD2;GLS;CRTC2;ACACA;CRTC1
BP_cellular_oxidant_detoxification%0098869	0.109302325581395	0.353901667103433	0.396721324250947	1.31370865747345	46	26	TRP53INP1;SRXN1;SESN2;TXNRD1;GSTT1;GSR
BP_cellular_response_to_tumor_necrosis_factor%0071356	0.107936507936508	0.353901667103433	-0.334350958013054	-1.28181945619213	67	71	ASAH1;ACTR3;DBN1;CFL1;NFKB1;FOS;CHUK;AKT1;IKBKB;OCSTAMP;INPP5K;NFKBIA;MAPK14;IRF1;DHX9;TRADD;BIRC3
BP_negative_regulation_of_blood_vessel_endothelial_cell_migration%0043537	0.107865168539326	0.353901667103433	0.452732947894524	1.33746865569034	47	17	ATP2B4;VASH1;THBS1;JUP;RGCC;GADD45A;DLL4
BP_intracellular_receptor_signaling_pathway%0030522	0.108597285067873	0.353901667103433	0.47110763467377	1.35949762717929	47	16	NR4A2;NR4A3;NR4A1;FLT1;NR5A2;NR1D2;AHR
BP_focal_adhesion_assembly%0048041	0.109302325581395	0.353901667103433	0.397951642122778	1.31778274964059	46	26	FERMT2;SORBS1;RHOD;SRC;ITGAV;BCR;PTK2B;THSD1;PIP5K1A;CORO2B;ARHGAP6;ITGA2;ACTN3;PTPRK
BP_intracellular_zinc_ion_homeostasis%0006882	0.109339407744875	0.353901667103433	0.416585641660425	1.3268589995999	47	21	SLC39A14;SLC39A8;SLC39A6;MT1;LCK;SLC39A7;SLC30A1;SLC1A1
BP_negative_regulation_of_epidermal_growth_factor_receptor_signaling_pathway%0042059	0.107865168539326	0.353901667103433	0.452358304727627	1.33636188072482	47	17	ERRFI1;DAB2IP;PTPRF;TFAP2A;EGFR;DUSP3;CBLB
BP_response_to_estrogen%0043627	0.109785202863962	0.354017497052801	0.343631917464693	1.25755035754528	45	39	CITED1;TGFBR1;IGFBP2;HMOX1;GATA4;CAV1;GATA3;HOXA10;CITED4;GSTM5;WNT7A;HSP90AA1
BP_mitotic_cell_cycle%0000278	0.109859154929577	0.354017497052801	0.282841521339675	1.23348446610617	38	91	PLK2;MYBL1;CCNO;TUBG1;RNF2;MYB;NEDD1;MYBL2;KIF18B;TUBA4A;TUBGCP3;PPP2CB;SNX18;CENPW;SKA1;TUBE1;TUBA1A;XRCC2;UBA3;CENPH;GEM;PHF13;FIRRM;CDCA5
BP_negative_regulation_of_signal_transduction%0009968	0.111627906976744	0.354255158149624	0.392745501421539	1.30054306098973	47	26	SOCS3;RGS1;PAK1IP1;CAV1;KIF26A;SOCS5;RGS7BP;RGS5;ERBB3;RGS16;RGS12;DDIT4L;PRR5L;RGS20
BP_protein_targeting_to_mitochondrion%0006626	0.111310592459605	0.354255158149624	-0.485868178032916	-1.37547082467974	61	17	BID;AIP;TOMM34;TOMM70A;TOMM22;FIS1;TOMM40;MFN2;YWHAZ
BP_negative_regulation_of_myoblast_differentiation%0045662	0.110609480812641	0.354255158149624	0.439418738708981	1.35053325541128	48	19	SOX4;CXCL10;DLL1;CCL9;DDIT3;CXCL14;MKX;PPARD;TNF
BP_regulation_of_cilium_assembly%1902017	0.110720562390158	0.354255158149624	-0.442330523590038	-1.33888324994984	62	22	ATG3;CYLD;IFT140;SDCCAG8;SYNE1
BP_embryonic_placenta_development%0001892	0.111627906976744	0.354255158149624	0.392776985782243	1.3006473187513	47	26	GATA2;IGF2;EPAS1;CEBPA;EGFR;PRDM1;ESRRB;CSF2;CEBPB
BP_positive_regulation_of_insulin_secretion%0032024	0.110552763819095	0.354255158149624	0.326458651311263	1.23575429458231	43	46	CASK;SOX4;GLUL;IRS2;TM7SF3;GJA1;STIM1;LRRC8A;TRPC1;F2RL2;MCU;PRKCE;RBP4;PRKAR1A;PSMD9;GPR39
BP_membrane_organization%0061024	0.110912343470483	0.354255158149624	-0.468072862024117	-1.36427893625764	61	19	MBP;CD2AP;FCHSD2;DHCR24;AP3B1;SH3GLB1;GNPAT;SAR1A;SH3GLB2;CCDC88A
MF_single-stranded_3'-5'_DNA_helicase_activity%1990518	0.106960950764007	0.354407926412082	-0.380599420048338	-1.32183622929258	62	42	G3BP1;CHD2;PIF1;DHX9;MCM2;ATRX;ERCC3;MCM6;RUVBL2;WRN;RUVBL1;RAD54L;CHD8;MCM4;CHD9;CHD4;CHD6
KEGG_Pertussis%mmu05133	0.231270358306189	0.354529834985861	-0.329070429428199	-1.16581711722879	141	47	IRF8;GNAI2;CFL1;ITGB1;NLRP3;NFKB1;FOS;ITGB2;IRAK1;MAPK14;IRF1;IRAK4;GNAI3;MYD88;ITGAM;RHOA;TICAM1
KEGG_Melanoma%mmu05218	0.230769230769231	0.354529834985861	0.279750613235135	1.13426871294942	89	57	CDKN1A;MDM2;POLK;GADD45B;KRAS;CDK6;EGFR;MITF;GADD45A;PDGFRA;BRAF;TRP53;AKT3;PDGFC;FGF9;BAX;IGF1R;FGF15;E2F3
CC_nuclear_matrix%0016363	0.102678571428571	0.354629597531806	-0.300364628975266	-1.2608156905615	68	118	ACTB;CFL1;PRKCD;SFPQ;HLCS;FOS;HNRNPU;HNRNPA2B1;TEP1;PML;SRRM1;HLTF;SMC1A;LMNB1;ARFGEF1;ARID2;MORC2A;ATF6B;SMARCD2;CHMP1A;CLIC4;BRD7;HNRNPM;POLA1;NUMA1;DCAF7;MORC3;RUVBL2;VIM;DDX39B;SMARCB1;PRPF40A;TCERG1;SMARCA4;SMARCC2;ANP32A;MEN1;RUVBL1;PBRM1;PAXIP1
CC_P-body%0000932	0.10410094637224	0.354629597531806	-0.316029756365874	-1.26383152239964	65	88	TRIM30A;TRIM30D;APOBEC3;TRIM12A;CAPRIN1;DCP2;KIF5A;PNRC2;LIMD1;YBX1;TRIM5;TRIM21;BTBD2;MOV10;SYNE1;TOP1;AGO4;PAN3;PUM1;TRIM12C;DDX6;LSM4;DIS3L2;PAN2;XRN1;LSM6;PSMA4;UPF1;BTBD1;LSM14A;YTHDF2;ELAVL1;CNOT7;TRIM30B;PSMC3
CC_intracellular_anatomical_structure%0005622	0.103960396039604	0.354629597531806	-0.342386283812918	-1.29899145554842	62	69	H2-AB1;H2-DMA;TUBB3;CBFA2T3;USP8;IL16;SRI;EFR3A;ARL6IP1;ARRB1;BAK1;WASF2;PSEN1;OGT;H2-OB;TRPV2;ABI3;ABCA7;ATF6B;ARRB2
RA_Neurotransmitter_receptors_and_postsynaptic_signal_transmission%R-MMU-112314	0.120263591433278	0.35472242794311	-0.344304544449089	-1.25640609161089	72	54	PLCB2;GNAI2;ADCY7;GNG10;CREB1;PRKACA;CAMKK2;PRKCG;AP2B1;KCNJ10;PLCB3;CAMKK1;GNAI3;LRRC7;PRKAR2B;AKAP5;PRKCB;ARHGEF9;GNGT2;CAMK2G
BP_regulation_of_Rho_protein_signal_transduction%0035023	0.112478031634446	0.355411145315756	-0.430914379682779	-1.32670801100231	63	24	DOCK8;CDC42SE1;MYO9B;DOCK11;ARHGDIA;DOCK10;ARHGDIB;DOCK6;CDC42SE2;TAGAP;ARHGEF2
BP_T_cell_differentiation_in_thymus%0033077	0.112412177985948	0.355411145315756	0.347803726775493	1.26815325992664	47	38	ZFP36L1;CDK6;ADA;FZD5;NFKBID;RIPK3;IL2RG;SHH;BRAF;GATA3;WNT4;TRP53;ZBTB1;STAT5A;WNT1;CTNNB1;DNAJA3;FZD8
RA_TGF-beta_receptor_signaling_activates_SMADs%R-MMU-2173789	0.121145374449339	0.355691670186873	0.395408275506762	1.3026344840527	54	26	TGFBR1;ITGB3;LTBP3;FURIN;ZFYVE9;ITGB5;BAMBI;FBN1;SMAD3;SMURF2;LTBP4
BP_cell_chemotaxis%0060326	0.113065326633166	0.355730264224348	0.325066735211543	1.23048543039072	44	46	CCL22;CXCR4;CCL3;VEGFA;BCAR1;CCL4;CX3CL1;CXCL12;ENPP2;HBEGF;CCL9;PDGFRA;TPBG
BP_telencephalon_development%0021537	0.112866817155756	0.355730264224348	0.437610287588265	1.34497506418237	49	19	LHX2;LHX1;SIX3;FEZF2;HES1;SLC1A2;PFDN1;NKX2-1;EMX1;FGF8;OXTR;GMPPA
BP_non-canonical_NF-kappaB_signal_transduction%0038061	0.113475177304965	0.356253614586187	-0.468610518836285	-1.35143641083503	63	18	NFKB1;CHUK;AKT1;TAB2;NFKBIA
BP_regulation_of_phosphatidylinositol_3-kinase/protein_kinase_B_signal_transduction%0051896	0.113895216400911	0.356806641530049	0.414234322756495	1.31936985850475	49	21	PDE3B;HMGA1;PTPN13;CEP55;EGFR;SESN3;SESN1;NTRK2
BP_mRNA_cis_splicing,_via_spliceosome%0045292	0.114285714285714	0.357264957264957	-0.483320053118285	-1.35183205606304	63	16	SRSF7;RBM17;CLNS1A;SRSF3;CACTIN;SART1;PRPF40A;BC005624
RA_G2/M_Checkpoints%R-MMU-69481	0.122507122507123	0.358054908054908	0.285458976420879	1.22478106607594	42	86	RFC3;EXO1;RPA1;PSMC6;CDC7;MCM8;PSMD11;RFC4;RNF168;BLM;UIMC1;ORC2;ORC5;PSMB6;PSMD9;RAD17;CDC25A;PSMD14;RAD1;PSMC2;PSMF1;CDC45;PSMC4;PSMD13;CDK1;CHEK2;CDK2;PSMD8;ORC1;DBF4;CDC25C
KEGG_Fatty_acid_elongation%mmu00062	0.235	0.35827868852459	0.349218071106025	1.14549225334259	93	25	ELOVL4;ELOVL7;ACOT7;THEM4;HACD1;ELOVL2;ECHS1;ELOVL3
BP_transcription_initiation-coupled_chromatin_remodeling%0045815	0.114982578397213	0.358676998283842	-0.382326814359421	-1.27923787696173	65	35	SPI1;SPHK2;RBM14;BRD7;USP21;SMARCB1;GLYR1;SMARCA4;NR3C1;MEN1;KDM2A;TRMT112;RBBP5;SETD1A;SIRT7;ATAD2B;EP300;KMT2A;VPS72
BP_positive_regulation_of_stem_cell_population_maintenance%1902459	0.115449915110357	0.358780805719046	-0.372863859952486	-1.29497033552094	67	42	ACTB;NCOA3;ARID4A;OGT;HDAC1;SUDS3;KDM2B;BRMS1L;SMARCB1;SMARCA4;SAP130;ARID1A;BRMS1;BCL7C
BP_retrograde_transport,_endosome_to_Golgi%0042147	0.115506329113924	0.358780805719046	-0.336262643106011	-1.27839039955248	72	66	ANKFY1;TBC1D5;HEATR5A;GCC2;SNX2;TBC1D10B;VPS51;DCTN1;RAB7;PLEKHJ1;GGA1;SNX6;TBC1D23;VPS53;STX16;TBC1D10C;VTI1A;VPS54;TRIM27;SPAG9;RNF126;SNX5;STX6;SNX1;RAB29
KEGG_Endocrine_and_other_factor-regulated_calcium_reabsorption%mmu04961	0.237061769616027	0.359457791972127	-0.340882356943329	-1.14341253035386	141	37	PLCB2;ATP1B3;ATP1A1;PRKACA;PRKCG;AP2B1;PLCB4;PLCB3;CLTA;GNAQ;SLC8A1;PRKCB;DNM2;AP2M1
BP_animal_organ_regeneration%0031100	0.116009280742459	0.359579613826733	0.377877513683006	1.2998519804051	49	29	CDKN1A;PTPRU;LIF;CXCL12;IGF2R;CCNA2;ADM;PHB1;PFKFB1;ANXA3;ACE;CCL2;WNT1;CDK1;GAS6
BP_DNA_replication_initiation%0006270	0.116550116550117	0.360492220957337	0.411626623118343	1.31634973637682	49	23	CCNE1;CCNE2;ORC6;PRIM1;PRIM2;ORC2;ORC5;CDC45
MF_serine-type_endopeptidase_inhibitor_activity%0004867	0.111627906976744	0.361673963954791	0.393211954078965	1.3020876789795	47	26	SERPINE1;SERPINE2;CD109;ANXA2;SERPINB11;FURIN;APLP2;COL7A1;RECK;SERPINI1;SERPINB1B
MF_mitogen-activated_protein_kinase_binding%0051019	0.112412177985948	0.361673963954791	0.384597966806583	1.28647131442845	47	27	GCH1;STAU2;DUSP2;PRKG2;NBR1;MICAL2;PPM1D;MAPKAPK3;DUSP1;ACE
MF_histone_H3Y41_kinase_activity%0035401	0.111747851002865	0.361673963954791	0.286181585623115	1.23290174210173	38	85	EPHB4;FGFR3;YES1;TYRO3;PBK;RET;TEC;SRC;MAP2K3;DDR1;FLT1;NTRK1;ERBB2;CLK1;EGFR;ABL2;PDGFRA;PTK2B;RIPK2;LCK;EPHB2;FGFR2;NTRK2;EIF2AK3;CLK4;TTK
MF_histone_H2AXY142_kinase_activity%0140801	0.111747851002865	0.361673963954791	0.286181585623115	1.23290174210173	38	85	EPHB4;FGFR3;YES1;TYRO3;PBK;RET;TEC;SRC;MAP2K3;DDR1;FLT1;NTRK1;ERBB2;CLK1;EGFR;ABL2;PDGFRA;PTK2B;RIPK2;LCK;EPHB2;FGFR2;NTRK2;EIF2AK3;CLK4;TTK
KEGG_Taste_transduction%mmu04742	0.241197183098592	0.363751427483822	-0.428215009670404	-1.20942898766507	136	18	PLCB2;PDE1B;PRKACA;PLCB4;PLCB3
KEGG_Type_II_diabetes_mellitus%mmu04930	0.242524916943522	0.363787375415282	-0.366235195031767	-1.16495600598666	145	29	PRKCD;MTOR;PIK3CD;IKBKB;PIK3R2;ABCC8;HK3;PIK3R1
CC_trans-Golgi_network_transport_vesicle%0030140	0.108058608058608	0.364110527154005	-0.497802461503855	-1.36818816066353	58	16	LYZ2;RAB8A;TMED10;SPG21;RAB8B
BP_proton_transmembrane_transport%1902600	0.118131868131868	0.36445475638051	0.299121667773793	1.22626769881792	42	67	SLC16A1;ATP1B1;ATP6V1E1;SLC45A3;SLC4A11;SLC25A13;SLC11A2;ATP1A3;SLC36A1;ATP6V0D2;ATP6V1A;GHITM;SLC9A2;NDUFV1;UQCRFS1;ATP12A;SLC47A1;SLC45A4;NDUFS2;SLC11A1;SLC25A14;TMEM175
BP_cardiac_muscle_contraction%0060048	0.118329466357309	0.36445475638051	0.377302824788538	1.29787512158038	50	29	ATP1B1;CXCR4;TPM1;MAP2K3;KCNH2;SCN1B;ATP1A3;NKX2-5;ANK2;SMAD5;SCN3B;SCN4B
MF_glutathione_transferase_activity%0004364	0.114155251141553	0.364639795013304	0.447729028290041	1.34433302984638	49	18	GSTT1;LANCL1;GSTM1;GSTM5;GSTT3;GSTZ1;GSTO1;MGST1;GSTM2;MGST3;GSTT4;GSTP1;GSTK1;GSTM4;GSTT2
KEGG_Tryptophan_metabolism%mmu00380	0.246305418719212	0.365527722460958	-0.367597336060145	-1.1578453671264	149	27	KMO;CAT;HAAO;KYNU;ALDH2;ACAT1;ALDH9A1
KEGG_Drug_metabolism%mmu00982	0.245098039215686	0.365527722460958	0.360650996280023	1.15439973219973	99	23	GSTT1;GSTM1;GSTM5;GSTT3;ADH7;GSTO1;MGST1;AOX4;GSTM2;AOX3;MGST3;GSTT4;GSTP1;GSTK1;GSTM4;GSTT2;MAOA
KEGG_Metabolism_of_xenobiotics_by_cytochrome_P450%mmu00980	0.248743718592965	0.367193108399139	0.348802387419641	1.15246188764871	98	26	EPHX1;GSTT1;CYP1B1;GSTM1;GSTM5;GSTT3;ADH7;GSTO1;MGST1;GSTM2;MGST3;GSTT4;CBR3;DHDH;GSTP1;CBR1;GSTK1;GSTM4;GSTT2
BP_odontogenesis%0042476	0.119638826185102	0.367713451068915	0.434727519999006	1.33611501076646	52	19	LAMB1;SRC;IFT80;SP6;SHH;FGFR2;PAX9;ENPP1;MSX1;OSR2;PITX2;INHBA;FGF8
BP_positive_regulation_of_cytokinesis%0032467	0.12	0.368050314465409	-0.414555204466752	-1.32135427733245	68	27	CDC14A;GIPC1;KIF23;CDC42;KIF3B;CENPV;CIT;RACGAP1;RHOA;CUL3;KIF14;CSPP1
CC_microtubule_plus-end%0035371	0.110507246376812	0.368357487922705	-0.457078926398847	-1.33227141116305	60	20	KNSTRN;MAPRE1;CLIP2;DCTN1;GAS2L1;NUMA1;MAPRE2;SPAG5;CKAP5
BP_protein_homooligomerization%0051260	0.12111801242236	0.369444444444444	-0.311965375438643	-1.24156527561767	77	82	KCTD12;CARD11;MOSPD2;NLRP3;VWA1;NLRP1B;RBMXL1;FUS;NLRC4;SAMD1;SHKBP1;CARD9;TIFA;KCTD10;CHMP2A;NLRP1A;GSDMD;APP;ATL3
BP_response_to_tumor_necrosis_factor%0034612	0.121212121212121	0.369444444444444	0.407533602830823	1.3032605777222	51	23	GCH1;CD14;CCL5;SMPD1;TRIM32;SPHK1;TUBA1A;ADAM9
BP_negative_regulation_of_MAPK_cascade%0043409	0.120772946859903	0.369444444444444	0.330339829537592	1.22456301135894	49	41	DUSP4;RNF149;SMPD1;DUSP2;DUSP5;DAB2IP;SPRED1;DUSP8;DOK2;CAV1;LILRB4A;DUSP1;DUSP3;EFNA1;IGF1R
BP_regulation_of_cell_adhesion%0030155	0.121718377088306	0.369786381495069	0.341061524753797	1.24814378583777	50	39	PLAU;PLAUR;TNC;CXCR4;RET;DLL1;PTK2B;PPP1CB;LAMA5;S1PR1;TNN;FAF1;CBLB;NUAK1;STAT5A;TNXB;LAMA4;EPHA8
BP_embryonic_hemopoiesis%0035162	0.122082585278276	0.369786381495069	-0.476592034473328	-1.34921048204234	67	17	SH2B3;RUNX1;PBX1;CCDC134;LMO2
BP_myelination_in_peripheral_nervous_system%0022011	0.121896162528217	0.369786381495069	0.432974616060769	1.33072754124459	53	19	PMP22;ADGRG6;COL6A1;PARD3;NTRK2;POU3F2;ITGB4;POU3F1
MF_transferase_activity%0016740	0.11663807890223	0.369909335947072	-0.378395677248694	-1.29604275623546	67	39	RNF166;CSK;TAOK3;SCLY;HLTF;DTX2;BIRC3;RNF139;TRIM34A;BIRC2;RNF114;TRIM35;CD38;RING1;LTC4S;TRIM39
CC_Sin3-type_complex%0070822	0.11231884057971	0.370413197656491	-0.453440922454829	-1.32166753430857	61	20	ARID4A;OGT;HDAC1;SUDS3;PHF12;BRMS1L;SAP130;BRMS1;CSNK2A1;SIN3A
KEGG_Starch_and_sucrose_metabolism%mmu00500	0.253521126760563	0.37227575982209	-0.424266481654367	-1.1982769632536	143	18	PYGB;GPI1;GYS1;HK3
BP_motor_behavior%0061744	0.123543123543124	0.372667195347608	0.376854142887398	1.27766075449278	52	28	PMP22;ADARB1;ATP1A3;WDR47;ORMDL1;BCL7A;TUBA1A;ORMDL3;EXT1;MFSD2A;SLC1A1;ATP1B2
BP_mesoderm_formation%0001707	0.123543123543124	0.372667195347608	0.378216403708624	1.28227927128903	52	28	NR4A3;TXNRD1;EOMES;MESP2;WNT3;WLS;BMPR1A;BMP7;PRKAR1A;SMAD3;T;AHDC1;CHRD;SMAD2;INHBA;ACVR1
BP_hematopoietic_stem_cell_proliferation%0071425	0.124153498871332	0.3737377959851	0.43110059247553	1.32496781606599	54	19	XRCC5;CEBPA;CTC1;DAB2;HOXB4;SHB;WNT2B;WNT1;SNAI2
RA_VxPx_cargo-targeting_to_cilium%R-MMU-5620916	0.129699248120301	0.374468580746608	-0.487452166325112	-1.33553276240459	68	15	RAB8A;EXOC8;ASAP1;PKD1;EXOC3
RA_VEGFR2_mediated_vascular_permeability%R-MMU-5218920	0.12987012987013	0.374468580746608	-0.453586128375025	-1.34530239960151	69	20	PRR5;MTOR;AKT1;CTNNA1;PAK2;RAC1;AKT2;MAPKAP1
RA_Nuclear_Receptor_transcription_pathway%R-MMU-383280	0.129545454545455	0.374468580746608	0.379122384981156	1.29616618556163	56	30	NR4A2;NR4A3;NR4A1;VDR;NR1D1;NR1D2;NR2E1;NR6A1;ESRRB;RARG;NR2F1;PPARD;PPARA
BP_cellular_response_to_UV%0034644	0.124668435013263	0.374517290399185	0.314807231611537	1.23449760365319	46	53	TRP53INP1;PBK;POLK;SDE2;SMPD1;PCNA;DDIAS;DHX36;TRP53;RNF168;NEDD4;USP28;ZBTB1;CDC25A;BAX;EIF2S1
BP_transmission_of_nerve_impulse%0019226	0.125570776255708	0.375685164953171	0.440225243220619	1.32180246899305	54	18	PMP22;EFR3B;ATP1A3;COL6A1;PRX;S1PR1;CACNA1A;FMR1
BP_positive_regulation_of_macrophage_cytokine_production%0060907	0.125435540069686	0.375685164953171	-0.420842485559964	-1.32112243823586	71	25	TLR3;CD36;PLCG2;LAPTM5;H2-M3;CARD9;NOD2;MAPKAPK2
BP_response_to_muscle_activity%0014850	0.125842696629213	0.375730337078652	0.446514032989962	1.31909666885806	55	17	ITGA5;SLC38A2;PRKAA2;COL6A1;METRNL;TNS2;ITGA2;FN1
MF_histone_H3K4_methyltransferase_activity%0042800	0.119349005424955	0.37582240006156	-0.499659669783035	-1.3779330543414	65	15	SETD3;KMT2E;KMT2B;SETD1B;SETD1A;KMT2A;KMT2C;KMT2D;ASH1L
KEGG_Melanogenesis%mmu04916	0.259052924791086	0.378407151919964	0.264355137907426	1.09585599909856	92	69	TCF7;KRAS;CALM1;FZD5;WNT9A;WNT11;MITF;ADCY6;WNT3;TCF7L1;WNT4;WNT7B;DVL2;ADCY3;CAMK2B;LEF1;GNAO1;WNT7A;WNT2B;FZD2;EDN1;CREB3L1;FZD6;FZD4;WNT1;CREB3L2;WNT5B;CTNNB1
RA_Signaling_by_Interleukins%R-MMU-449147	0.133239831697055	0.379085007881443	-0.265042620068377	-1.16860325290775	94	196	TYK2;RPS6KA1;JAK2;PSME1;INPP5D;IL1R2;LYN;DUSP7;IL16;NFKB1;FOS;PTPN11;PTPN6;MAP2K6;PIK3CD;GRB2;IKBKB;HSP90B1;HCK;SHC1;RAPGEF1;CREB1;IRAK1;TAB2;PIK3R2;IL10RA;NFKBIA;MAPK14;VAV1;STAT6;IRAK2;MAPKAPK2;PRKACA;IL1RL1;IL6RA;IL6ST;SYK;PIK3R1;ATF1;GSDMD
RA_Collagen_biosynthesis_and_modifying_enzymes%R-MMU-1650814	0.132743362831858	0.379085007881443	0.385353492347692	1.2922950274729	59	28	COL5A1;P4HA2;COL27A1;COL5A3;COL6A1;PLOD1;COL7A1;PLOD3;PCOLCE2;CRTAP;COL12A1;COL1A2;COL6A2
RA_DNA_Damage_Recognition_in_GG-NER%R-MMU-5696394	0.133214920071048	0.379085007881443	-0.392476183240547	-1.28601312296165	74	31	ACTG1;RAD23A;INO80;RPS27A;NFRKB;RUVBL1
KEGG_Progesterone-mediated_oocyte_maturation%mmu04914	0.261075949367089	0.379375988924051	-0.29201709016777	-1.12996765737282	164	73	GNAI2;RPS6KA1;CCNB2;AKT1;PIK3CD;ADCY7;PIK3R2;MAPK14;PRKACA;AKT2;ANAPC1;ANAPC5;PLK1;PIK3R1
MF_protein_phosphatase_binding%0019903	0.121951219512195	0.379637829419489	-0.297783081510875	-1.21663075983171	79	99	LGALS3;CFL1;CSK;CLEC12A;IQGAP1;PXN;GRB2;IKBKB;HSP90B1;MVP;STX17;PIK3R2;MAPK14;STAT6;MTMR4;ANAPC5;AP3B1;PPARG;PIK3R1;CDH1;PSTPIP1;VCP;AMBRA1;STAT3;YWHAE;RACK1;MYO16;KAT2A
MF_transforming_growth_factor_beta_binding%0050431	0.122270742358079	0.379637829419489	0.420100575949655	1.33035453880769	55	20	TGFBR1;THBS1;LTBP3;CD109;AGRN;ITGAV;TGFBR3
BP_platelet_aggregation%0070527	0.127622377622378	0.380267899107003	-0.415491642112589	-1.31430071853389	72	26	CFH;FERMT3;PLEK;PIP5K1C;PTPN6;P2RY12;PDIA3;UBASH3B;PDIA6;PPIA
BP_blood_coagulation%0007596	0.128146453089245	0.381004955452281	0.352215679603661	1.24263211893507	55	33	SERPINE2;ANXA5;PRRG4;F3;PAPSS2;PROCR;F2RL2;SHH;BLOC1S6;LILRB4A;SLC4A1;RAB27A;ANGPTL6;GAS6;PROS1
BP_nuclear_membrane_reassembly%0031468	0.128390596745027	0.381004955452281	-0.490335901231299	-1.35222049506271	70	15	CHMP2A;CHMP1B;CHMP6;CHMP1A;VPS4A;VPS4B
RA_G_alpha_(q)_signalling_events%R-MMU-416476	0.135176651305684	0.381299230218403	-0.31100726147846	-1.230675173927	87	86	PLCB2;P2RY6;RPS6KA1;PRKCD;CYSLTR1;LPAR5;GRB2;BTK;GNA15;DGKG;P2RY10;RGS19;GNG10;CREB1;LPAR6;PIK3R2;PLCB4;RGS2;PIK3R1;DGKZ;CCL6;PLCB3
RA_Regulation_of_TP53_Activity_through_Phosphorylation%R-MMU-6804756	0.135204081632653	0.381299230218403	0.304693127698721	1.20628120258557	52	55	TRP53INP1;RFC3;EXO1;TAF5;TAF9;RPA1;CCNA2;TAF4B;RFC4;BLM;TBP;RAD17;NUAK1;RAD1;TAF12
RA_Deadenylation_of_mRNA%R-MMU-429947	0.135849056603774	0.381445167669111	-0.426651049610985	-1.30842869579092	71	23	EIF4A2;EIF4B;PAN3;EIF4G1;CNOT6;PAN2
BP_cell_projection_assembly%0030031	0.128801431127013	0.381450392183845	-0.460948559865808	-1.3435139311512	71	19	PARVG;GSN;VAV3;NCKAP1L;CYFIP2;FGFR1;RAC1;PARVB;RAC2
BP_protein_N-linked_glycosylation_via_asparagine%0018279	0.129263913824057	0.382046678635548	-0.466458039275507	-1.32052160023806	71	17	RPN1;MGAT2;MAGT1;UGGT1;DDOST;ST6GAL1;STT3B;STT3A;ALG8
KEGG_Aldosterone-regulated_sodium_reabsorption%mmu04960	0.264462809917355	0.382306341797628	-0.372485414909154	-1.14018755184156	159	24	ATP1B3;ATP1A1;PIK3CD;PIK3R2;PRKCG;PIK3R1
KEGG_Purine_metabolism%mmu00230	0.26685393258427	0.382482863670983	0.251684456145606	1.09176247048884	94	83	IMPDH1;NPR1;PDE3B;RRM2;PGM1;ADA;PRPS1;PDE5A;PAPSS2;AK1;ADCY6;NUDT5;GMPS;NT5E;ADCY3;NPR2;PNP2;GMPR;ADK;ENPP1;ITPA
KEGG_Long-term_potentiation%mmu04720	0.267326732673267	0.382482863670983	-0.325529382689447	-1.13695184052743	161	44	PLCB2;RPS6KA1;PPP3CB;NRAS;PRKACA;PRKCG;PLCB4;PPP1CA;PLCB3;MAP2K2;GNAQ;PRKCB;CAMK2G;RPS6KA3
BP_response_to_wounding%0009611	0.12972972972973	0.382650392327812	0.298780013669027	1.22241733611617	47	66	SERPINE2;TNC;VASH1;HMGA1;ZFP36L1;F2R;CASP3;INHBB;COL6A1;IL6;DDIT3;LILRB4A;FOSL1;3300005D01RIK;ZFP36;NPR2;BAX;ENPP1;GRIN2A;MAP2K7;CCL2;SYT11;NPPC;WNT1;SLC1A2;ITGB4;PDGFA;KLK8;MAP2K4
RA_Base_Excision_Repair%R-MMU-73884	0.137387387387387	0.384087348217783	0.37823213622784	1.28841602733405	60	29	NEIL3;RFC3;PCNA;SMUG1;RPA1;RFC4;POLD2
BP_G_protein-coupled_receptor_signaling_pathway%0007186	0.130867709815078	0.384456745902529	-0.269683184891476	-1.17807485118925	91	178	PLCB2;RGS14;GNAI2;ADGRA2;GNG2;GPR34;P2RY6;GPR82;JAK2;ADGRG5;GNB2;PREX1;GIPC1;PIK3CG;LPAR5;CXCR3;PTGER3;GNA15;INPP5K;ARRB1;PIK3R5;P2RY10;GPR183;PIK3R6;GNG10;RAC1;P2RY12;LPAR6;RIC8A;VAV1;GRK3;ADGRE5;GNB1;CCR2;RGS2;SYK
BP_protein_localization_to_plasma_membrane%0072659	0.130841121495327	0.384456745902529	0.259989160133775	1.16796729760651	41	117	ATP1B1;CASK;SESN2;TSPAN5;ERRFI1;TESC;ANXA2;EHD2;NKD2;EFR3B;JUP;PKP2;SEC23A;PRKG2;TSPAN15;P2RY1;PLEKHF1;F11R;TPBG;PACSIN1;RAP2A;LAMA5;EZR;ANK2;PIP5K1A;EHD4;S100A10;ANK1;ARL6IP5;SCN3B;TSPAN14;SLC4A1
BP_neuroblast_proliferation%0007405	0.131147540983607	0.384506718354742	0.340220575186808	1.24050376204212	55	38	FGFR3;VEGFA;GATA2;EML1;DAGLA;NR2E1;SHH;TRP53;SMO;VAX1;LHX5;KIFAP3
BP_lysosome_localization%0032418	0.133099824868651	0.389450087565674	-0.383566893390611	-1.26007172797749	75	31	DEF8;PLEKHM1;BORCS8;KLC2;LAMTOR1;BLOC1S1;SNAPIN;VPS33A;KXD1;MYH9;SPAG9;KIF5B;PLEKHM2;HPS6;RNF167
BP_cellular_response_to_amino_acid_starvation%0034198	0.138539042821159	0.389808012078808	0.319763862770736	1.20159253721768	54	45	CDKN1A;SESN2;SLC38A2;RNF152;MAPK8;ATF3;TRIM32;IMPACT;FLCN;PRKCH;SESN3;SESN1;EIF2AK3;BMT2
BP_glycolytic_process%0006096	0.134380453752182	0.389808012078808	-0.385712322482206	-1.2749740594836	76	32	UCP2;PFKP;ALDOC;GPI1;HK3;ENO3;PFKL;HK2;ADPGK;PGAM1;PFKFB3
BP_negative_regulation_of_stem_cell_population_maintenance%1902455	0.138240574506284	0.389808012078808	-0.463650678328971	-1.31257408844188	76	17	ARID4A;OGT;HDAC1;SUDS3;BRMS1L;SAP130;BRMS1
BP_replication_fork_processing%0031297	0.137299771167048	0.389808012078808	0.34823588637073	1.2285912366452	59	33	PCNA;RFWD3;FAM111A;GEN1;ETAA1;RAD51;BLM;FANCM;RTEL1
BP_liver_development%0001889	0.137071651090343	0.389808012078808	-0.306974103589385	-1.22377487418736	87	83	AACS;RUNX1;HNRNPD;CADM1;RARA;CD2AP;RCBTB2;ACAT1;NPC1;UGT1A7C;ALDH1A2;SOD2;PTCD2;JARID2;FOXM1;PKD1;XBP1;ARF6;TAF10;ASL;HMBS;SMARCA4;NAGLU;MED1;RELA;UPF2;SP1;FPGS;CDK5RAP3;LSR;NOTCH2;ACO2;ONECUT2;ATF7;LDHA;PRKCSH;MET;MPST;NF1;PKM
BP_negative_regulation_of_T_cell_activation%0050868	0.134649910233393	0.389808012078808	-0.464756264728273	-1.31570395350644	74	17	PTPN22;TGFB1;TNFAIP8L2;LAPTM5
BP_base-excision_repair%0006284	0.136890951276102	0.389808012078808	0.35834406662512	1.23966635259454	58	31	HMGA1;NEIL3;SMUG1;RPA1;HMGA2;RPA2;OGG1;MPG;TDG;XRCC1;ERCC6;APEX2
BP_hippocampus_development%0021766	0.134770889487871	0.389808012078808	0.301416047508711	1.21309724239624	49	59	ATP2B4;NR4A3;ZEB2;LRP8;SEMA6B;ZBTB18;DCLK2;CASP3;TUBA1A;ANXA3;BCAN;LHX5;LEF1;MFSD2A;TSKU;EZH2;FEZ1;TRP73;NEFL;CDK5R1;SLC32A1;NKX2-1;CRK;XRCC1
BP_regulation_of_neuron_apoptotic_process%0043523	0.138568129330254	0.389808012078808	0.389365899688516	1.26127748408185	59	24	UBB;GATA3;TRP53;AKT1S1;NAE1;BAX;PTPN5;TRP73;PINK1;FAIM2;PCSK9
BP_post-embryonic_development%0009791	0.136871508379888	0.389808012078808	0.275829621522752	1.17698206949891	48	81	CSRNP1;TIPARP;NR4A2;TGFBR1;HELT;BCL2L11;KDM5B;IGF2R;ABL2;SIAH1A;SEMA3C;EVA1A;TMTC3;PRDM1;GATA3;LHX1;FGFR2;ATF5
BP_entrainment_of_circadian_clock_by_photoperiod%0043153	0.137867647058824	0.389808012078808	-0.448350152657358	-1.31206330208163	74	20	SIK1;NR2F6;PML;PER2;PPP1CA;ID2;CRTC1;MTA1;CRY1
BP_negative_regulation_of_epithelial_cell_proliferation%0050680	0.137931034482759	0.389808012078808	0.30785374534466	1.2163975070306	51	55	FGFR3;CDKN1C;MTSS1;CDK6;MAGED1;DAB2IP;TRIM24;TGFBR3;DAB2;FLCN;B4GALT1;TINF2
BP_positive_regulation_of_interleukin-8_production%0032757	0.138173302107728	0.389808012078808	0.336737288385768	1.22780308872573	58	38	SERPINE1;CD14;TLR4;F2R;F3;BCL10;HSPA1B;RAB1A;IL6;DDIT3
BP_heterotypic_cell-cell_adhesion%0034113	0.135623869801085	0.389808012078808	-0.482636645139201	-1.33098792396537	74	15	ITGAX;ITGB7;ITGA4;ITGB1;ITGB2
BP_epithelial_cell_proliferation%0050673	0.135869565217391	0.389808012078808	0.300088192555131	1.21108072702834	49	60	FGFR3;ERRFI1;VEGFA;CCL5;TRIM24;RUNX2;BCL2L1;FLCN;B4GALT1;EGFR;NKX2-5;SHH;BMPR1A;FGFR2;SMO;POLR3G;ESRP1;FGF9;BAX;PPARD;YAP1;TBX1;MYCN
BP_response_to_heat%0009408	0.138568129330254	0.389808012078808	0.388342724383086	1.2579631004236	59	24	TRP53INP1;GCLC;HSPA2;LRP11;EIF2B4;HSPA1B;EIF2B3;DNAJA2;HSP90AA1;MAP2K7;DNAJA1
BP_myoblast_fusion%0007520	0.135714285714286	0.389808012078808	-0.468996472942948	-1.31176942114094	75	16	PLEKHO1;ITGB1;DOCK2;DOCK5;DYRK1B;CAPN2;CACNA1S;MYH9
BP_dendritic_spine_development%0060996	0.137745974955277	0.389808012078808	-0.454938566620968	-1.32599677120407	76	19	IQSEC1;PAK2;PAK1;SPIRE1;ARID1B;SRGAP2;UBA6
BP_stem_cell_proliferation%0072089	0.138817480719794	0.389808012078808	0.317873226707232	1.20670522834344	53	49	CD109;ZNRF3;RUNX2;WNT11;HMGA2;IFT80;LIG4;NES;WNT3;SHH;TIAL1;TRP53;FGFR2;PRRX1;RARG;SHOX2;FGF9;ABCB1A
BP_positive_regulation_of_ERAD_pathway%1904294	0.135440180586907	0.389808012078808	0.42829565023417	1.31634695527249	59	19	TMX1;RNFT1;CAV1;TMEM67;UBQLN2;EIF2AK3
BP_seminiferous_tubule_development%0072520	0.135746606334842	0.389808012078808	0.457087273981024	1.31903840790303	59	16	UBB;GATA4;INHBB;ING2;ADRM1;ADGRG1;BRIP1
BP_regulation_of_mitotic_spindle_assembly%1901673	0.139705882352941	0.390802496906985	-0.44616774405319	-1.30567664597657	75	20	HNRNPU;EML3;CHMP2A;PLK1;CHMP1B;CHMP6;CHMP1A;VPS4B
BP_protein_dephosphorylation%0006470	0.13968253968254	0.390802496906985	-0.326410638429318	-1.2325657941255	87	63	PPM1M;DUSP10;PTPN22;CTDSP2;PTPN11;PTPN6;PPP3CB;PPM1G;PTPRS;CTTNBP2NL;PTPN7;PTPRC;PPP1CA;DUSP11;PTEN;CTDSP1;PHPT1
BP_positive_regulation_of_cholesterol_efflux%0010875	0.140035906642729	0.390978113393726	-0.460236921402845	-1.30290989706914	77	17	NFKBIA;PPARG;ABCA7;LRP1;NR1H2;ABCA3;PTCH1;GPS2;ABCG1;ZDHHC8;APOE
CC_bicellular_tight_junction%0005923	0.119897959183673	0.39124597207304	0.288453709494601	1.20657691568358	46	77	PMP22;TGFBR1;AMOTL2;WWTR1;CLDN12;MAGI3;FZD5;ECT2;EPCAM;FRMD4A;CGN;F11R;PARD6G;PARD3;TJP2;RAP2B;EPB41L4B;NPHP4;MAGI2;USP53;LIN7C;DLG3
BP_extrinsic_apoptotic_signaling_pathway%0097191	0.140495867768595	0.391515151515152	-0.356802961269932	-1.26128607292415	84	45	TLR3;JAK2;PRDX2;TGFB1;BID;PML;PDIA3;TRADD;NDUFA13;PTPRC
BP_negative_regulation_of_hippo_signaling%0035331	0.14123006833713	0.392275280898876	0.402049700590827	1.28056085031906	61	21	WWC2;SRC;MAP2K3;STRN3;MOB4
BP_zinc_ion_transmembrane_transport%0071577	0.141573033707865	0.392275280898876	0.438509146685857	1.29544854566779	62	17	SLC30A4;SLC39A14;SLC30A3;SLC39A8;SLC39A6;SLC39A7;SLC30A1;SLC1A1
BP_collagen_metabolic_process%0032963	0.141552511415525	0.392275280898876	0.433766899967356	1.30241090935573	61	18	FOSL2;P3H1;TGFBR3;COL6A1;PLOD3;SMPD3;TNS2;TNXB;COL1A2
RA_Antiviral_mechanism_by_IFN-stimulated_genes%R-MMU-1169410	0.141818181818182	0.394757969303424	-0.403158777977483	-1.28849669603876	77	28	EIF2AK2;EIF4A2;UBA7;EIF4G3;OASL1;TRIM25;USP18;EIF4G1;EIF4G2
CC_apical_part_of_cell%0045177	0.122395833333333	0.395236545138889	0.286341941954951	1.21047393026249	46	82	SPP1;CTSL;CAR2;VASH1;TUBG1;DUOX2;PLAT;SPECC1;JAG1;MYO1B;SLC11A2;NEDD1;ATP6V1C1;HOMER2;CDH23;SLC7A11;HOMER1;EZR;EPB41L4B;DVL2;FAT4
BP_positive_regulation_of_smooth_muscle_cell_proliferation%0048661	0.143243243243243	0.396152863638686	0.295740014857777	1.20997959905669	52	66	C3AR1;NR4A3;ITGB3;VEGFA;CCL5;TLR4;THBS1;SKP2;HMOX1;RBPMS2;MYB;CX3CL1;FLT1;HBEGF;EGFR;ALOX12;IL6;PHB1
BP_reciprocal_meiotic_recombination%0007131	0.144766146993319	0.398342059336824	0.460608740326324	1.3063423597241	64	15	CHTF18;RAD51;MND1;RAD51C;TEX19.1
BP_cell_surface_receptor_signaling_pathway_via_JAK-STAT%0007259	0.144347826086957	0.398342059336824	-0.365216152746051	-1.23419238669176	82	37	TYK2;JAK2;STAT2;STAT1;CSF2RA;STAT6;IFNAR1;IFNAR2;AGAP2;PKD1;STAT3
BP_toll-like_receptor_4_signaling_pathway%0034142	0.144851657940663	0.398342059336824	-0.401588111428581	-1.28469286442873	82	28	LYN;PIK3AP1;CHUK;IRAK1;NFKBIA;IRAK2;SCIMP;NMI;MYD88;TICAM1;NAGLU
CC_nuclear_chromosome%0000228	0.127208480565371	0.398669623059867	-0.442497499641273	-1.32331679950862	71	22	HNRNPU;IK;TOP2A;BAZ1A;ATRX;NCAPD2;TOP1;SMARCB1;BIRC5;FIGNL1
CC_cell_body%0044297	0.127551020408163	0.398669623059867	0.286914578694963	1.2103113640429	49	81	SLC12A2;PGRMC1;GJB2;PODXL;GLUL;STK39;MAP2;PITPNM2;CX3CL1;PTPN13;P2RY1;GABARAPL1;GNB4;HSPA1B;PTK2B;BRAF;ADORA1;ACTA2;EZR;CACNA1G;MAPT;LZTS1;GNAO1;GNB5;ENPP1;GSTO1;FMR1;SYT11
CC_endocytic_vesicle%0030139	0.125211505922166	0.398669623059867	-0.346517254386454	-1.26736776286818	73	54	DPP4;VPS9D1;MYO6;GIPC1;RINL;RIN3;HEATR5A;CD2AP;FLOT2;STX7;RAB11FIP4;ARRB2;RIN2;ARF6;RAPGEF6
CC_dendrite_membrane%0032590	0.12860310421286	0.398669623059867	0.463238708838928	1.34997631471488	57	17	DAGLA;GABARAPL1;MPP2;WLS;OPRD1;GRIN2A;KCNB1;KCNC3
BP_antimicrobial_humoral_immune_response_mediated_by_antimicrobial_peptide%0061844	0.146853146853147	0.40228013029316	0.352304187966515	1.23114725468416	62	32	CCL22;CCL3;CXCL10;CCL5;CCL4;CX3CL1;CXCL12;CCL9;ADM;TSLP;NPY;CXCL14
BP_intermembrane_lipid_transfer%0120009	0.147627416520211	0.40228013029316	-0.421154451329316	-1.27478573251086	83	22	GLTP;PRELID1;ESYT1;PITPNA;PITPNM1
BP_positive_regulation_of_neuron_projection_development%0010976	0.147239263803681	0.40228013029316	0.251668456484822	1.15077733629361	47	129	NDRG4;SERPINE2;ENC1;RET;RYK;DAB2IP;P3H1;ARHGAP35;LIF;AHI1;PLK5;CX3CL1;SCN1B;DDR1;NTRK1;NFE2L2;P2RY2;PTK7;GPRC5B;ABL2;EPOR;PTK2B;CPEB1;IL6;ITGA6;SPHK1;NTRK2;MAPT;CAMK2B;NDNF;TNN;SERPINI1;FBXO38;MAGI2;RRN3;BCL11A;KIF3C;AMIGO1;APBB1;ADAMTS1
BP_cellular_response_to_hydrogen_peroxide%0070301	0.147849462365591	0.40228013029316	0.292998361853275	1.19230805977451	54	63	RHOB;MDM2;IL18RAP;SRC;PCNA;ECT2;MAPK8;NFE2L2;SIRPA;OSER1;CYP1B1;RIPK3;IL6;SPHK1;ANXA1;PPIF;EDN1;SMPD3;EZH2;MAP1LC3A;CDK1
BP_regulation_of_autophagy%0010506	0.148208469055375	0.40228013029316	-0.345239343514587	-1.24666651422718	90	50	PIP4K2A;RAB8A;PIP4K2B;DCAF12;MTOR;UVRAG;PIK3R2;LRRK2;KEAP1;WDR41;GPR137;XBP1;BECN1;ERCC4;USP10;BCL2;XPA;SMCR8;TPCN2;ULK2
BP_positive_regulation_of_type_II_interferon_production%0032729	0.147967479674797	0.40228013029316	-0.337007478075469	-1.23376090433207	90	54	IRF8;TLR3;TYK2;JAK2;PTPN22;RUNX1;CD226;H2-M3;NRAS;IFNAR1;CCR2;TLR9;SLAMF6;APP;ABL1;KLRK1;PDE4D
BP_positive_regulation_of_protein_kinase_activity%0045860	0.146766169154229	0.40228013029316	0.314208856430413	1.1908940886222	58	47	CDKN1A;XRCC5;CSF1;LRP8;MAP2K3;MMD;ALS2;GPRC5B;PTK2B
CC_clathrin-coated_pit%0005905	0.132427843803056	0.404299334412664	-0.346767824375925	-1.25311325212971	77	52	FNBP1;AP1S3;EPN1;MYO6;LDLR;ARRB1;RAB35;EPS15;FCHSD2;PICALM;AP1G1;APP;ARRB2;CLTA;LRP1;SH3BP4;DNM2;AP2M1;HSPD1
CC_apical_dendrite%0097440	0.13302752293578	0.404299334412664	0.411691675609252	1.31587426315196	57	23	CASK;MAP2;MAP1B;MYO1D;PTK2B;CPEB3;CLU;YKT6;RGS12;OSBP2;ENPP1;SLC1A1;FAS
MF_mitogen-activated_protein_kinase_kinase_kinase_binding%0031435	0.131810193321617	0.406414762741652	-0.428924981563222	-1.29830622729599	74	22	PPEF2;TCF3;MAP3K11;CDC37;CDC42;MAP4K2
BP_brain_development%0007420	0.151408450704225	0.406441400697765	0.24572807344525	1.14474677698174	42	152	CITED1;CXCR4;SOX4;LHX2;DMXL2;ABCB6;PBX3;EOMES;IRS2;EML1;APAF1;CXCL12;HMX3;DDIT4;WDR47;MEIS3;SLC7A11;DMBX1;EPOR;BCR;MEIS2;TMX2;NES;NR2E1;SPHK1;MACROD2;EXT1;FOXC1;AMIGO2;MYH10;S1PR1;VAX1;BBS7;ARL6;SIX3;MFSD2A;AMIGO1;ADGRG1;VAX2;RAB18;SLC1A1;IGF1R
BP_positive_regulation_of_interleukin-17_production%0032740	0.150976909413854	0.406441400697765	-0.431780111958025	-1.2920984012097	84	21	TYK2;JAK2;TGFB1;CARD9;NOD2;SLAMF6;ZBTB7B;MYD88;IL18;RFTN1
BP_positive_regulation_of_stress-activated_MAPK_cascade%0032874	0.150976909413854	0.406441400697765	-0.432927118327431	-1.29553080824986	84	21	EIF2AK2;TAOK3;HMGCR;SEMA4C;CARD9;NOD2;SCIMP
BP_positive_regulation_of_macrophage_activation%0043032	0.150561797752809	0.406441400697765	0.435112124236207	1.2854130245726	66	17	TLR4;THBS1;CEBPA;IL10;ULBP1;PLA2G4A
BP_lens_development_in_camera-type_eye%0002088	0.151241534988713	0.406441400697765	0.418974790494664	1.28769972214763	66	19	TGFBR1;GJA1;GATA3;FAT1;SIX3;MAF
BP_mitotic_G2/M_transition_checkpoint%0044818	0.150561797752809	0.406441400697765	0.43447300689112	1.2835249370801	66	17	BARD1;BRCA1;ETAA1;NABP1;UIMC1
RA_CTLA4_inhibitory_signaling%R-MMU-389513	0.146666666666667	0.406494252873563	-0.459964579471673	-1.29733316894628	76	17	LYN;PTPN11;AKT1;CD86;PPP2R5C;AKT2
MF_Wnt-protein_binding%0017147	0.133182844243792	0.407815054098233	0.428540307201092	1.31709889719233	58	19	RYK;FZD5;APCDD1;WLS;RECK;FZD2;FZD6;FZD4;SFRP5;FZD8;FZD9;FZD3
BP_DNA_damage_checkpoint_signaling%0000077	0.15304347826087	0.408472149626162	-0.361212601756645	-1.2279648852288	87	38	LYN;PTPN11;TREX1;DTX3L;PARP9;MAPK14
BP_response_to_hydrogen_peroxide%0042542	0.153132250580046	0.408472149626162	0.339661846188285	1.22871594421064	65	36	SDC1;NR4A3;HMOX1;CASP3;MAPK8;PPP2CB;PTK2B;LCK;ADAM9;CYP11A1;FOSL1
BP_BMP_signaling_pathway%0030509	0.154241645244216	0.408472149626162	0.302856425829438	1.18726562150321	59	52	TGFBR1;RUNX2;TGFBR3;ACVR2A;FST;EXT1;BMPR1A;BMP7;SMAD5;FAM83G;LEF1;HES1;BMP6;SMPD3;DLX3;WNT1;GDF7;RGMB;CHRD;ACVR2B;NFIA;GDF6;MSX1
BP_cochlea_morphogenesis%0090103	0.153846153846154	0.408472149626162	0.44965178126012	1.29758145419015	67	16	SIX1;TBX2;PTK7;GRHL3;DVL2;VANGL2;FZD2;PAX2;TBX1
BP_lysosomal_transport%0007041	0.154255319148936	0.408472149626162	-0.440634672623607	-1.27075623897371	86	18	PSAP;GRN;VPS51;M6PR;NPC1;VPS53;LRP1
BP_negative_regulation_of_ERK1_and_ERK2_cascade%0070373	0.154054054054054	0.408472149626162	0.304015068298322	1.20033958688699	56	56	DUSP4;ERRFI1;TLR4;DAB2IP;LIF;SPRED1;ATF3;SIRPA;DAB2;FBLN1;SPRY1;FLCN;CAV1;CNKSR3;PHB1;EPHB2;EZR;DUSP1
BP_retinoic_acid_receptor_signaling_pathway%0048384	0.154398563734291	0.408472149626162	-0.452895163526957	-1.28212571276419	85	17	RARA;PML;PPARG;ALDH1A2;KMT2E;RARB;NR1H2;RXRB
BP_blood_vessel_morphogenesis%0048514	0.154205607476636	0.408472149626162	0.380152501852557	1.24486194508073	65	25	VEGFA;THBS1;GJA1;FLT1;CYP1B1;AHR;EFNB2;NEDD4;SHB;EDN1;SLC1A1;TBX1
BP_hematopoietic_progenitor_cell_differentiation%0002244	0.154818325434439	0.408843339549792	-0.321097649314885	-1.21807613161915	97	64	PLD4;TGFB1;SAMD9L;EEF2;PLEK;LYN;APOBEC3;PTPN6;ADAR;PSEN1;TOP2A;AP3B1;SRSF4;PTPRC
BP_positive_regulation_of_NLRP3_inflammasome_complex_assembly%1900227	0.155322862129145	0.409436661792683	-0.414716040023245	-1.27430246113555	88	23	CD36;PLCG2;PTPN22;BTK;MYD88;NEK7;MARK4;LATS1;ZDHHC5;DHX33;P2RX7
BP_positive_regulation_of_T_cell_receptor_signaling_pathway%0050862	0.155635062611807	0.409521756476751	-0.439509919677439	-1.28102732360784	86	19	CARD11;CYLD;USP12;CD226
BP_regulation_of_nucleotide-excision_repair%2000819	0.157342657342657	0.412011124018728	-0.398227319573038	-1.25968948398928	89	26	ACTB;ARID2;SMARCD2;BRD7;SMARCB1;SMARCA4;SMARCC2;PBRM1;ARID1A;BCL7C
BP_regulation_of_focal_adhesion_assembly%0051893	0.157989228007181	0.412011124018728	-0.449840587675702	-1.27347834676014	87	17	ACTG1;CORO1C;PTPRA;SLK;VCL
BP_reactive_oxygen_species_metabolic_process%0072593	0.157772621809745	0.412011124018728	0.33697031434058	1.21897941320859	67	36	PMAIP1;SESN2;SH3PXD2A;NFE2L2;DDIT4;COL6A1;RIPK3;GLS2;RFK;PDK4;TRP53;SESN1
BP_positive_regulation_of_B_cell_proliferation%0030890	0.157618213660245	0.412011124018728	-0.363691408141981	-1.22233138103726	89	36	CARD11;BCL6;VAV3;NCKAP1L;BTK;TCF3;GPR183;NFATC2;TLR9;PTPRC;CD81;TICAM1;SLC39A10;CD40;CD74;BCL2
BP_regulation_of_epithelial_cell_proliferation%0050678	0.157175398633257	0.412011124018728	0.392479960859452	1.25008045441345	68	21	SIX1;JAG1;HEY1;LAMA5;FGFR2;SIX4;SMAD3;WNT7A;PPARD;HES1
BP_inner_ear_development%0048839	0.158653846153846	0.412274559366034	0.322398660956901	1.18812832888643	65	40	FGFR3;DUOX2;GJB2;SIX1;DLL1;CEBPA;COL2A1;JAG1;LGR5;IFI204;CDH23;MYO7A;SHH;ESRRB
BP_dendrite_morphogenesis%0048813	0.158508158508159	0.412274559366034	0.347224297195293	1.2133952841124	67	32	LRP8;RBFOX2;MAP6;DACT1;MAPK8;SLC11A2;ABL2;CELSR2;CACNA1A
BP_stress-activated_MAPK_cascade%0051403	0.159212880143113	0.412360365588278	-0.437502452395944	-1.27517621462552	88	19	DUSP10;MAP2K6;CD2AP;MAPK14;CARD9;NOD2
BP_blood_vessel_remodeling%0001974	0.159250585480094	0.412360365588278	0.329233534005713	1.19592195368934	67	37	MDM2;VEGFA;EPAS1;LIF;JAG1;TGFBR3;SEMA3C;AHR;EXT1;FOXC1;DLL4;NPR2;BAX;TBX1;NPPC
BP_Ras_protein_signal_transduction%0007265	0.160206718346253	0.414103231343761	0.301341859948654	1.19105407348311	61	54	CDKN1A;PLK2;NTN1;CSF1;RALGPS2;RGL1;KRAS;RRAS2;KSR1;RASGRP2;DOK2;CCNA2
KEGG_Lysine_degradation%mmu00310	0.293159609120521	0.416432364885973	-0.312401536011136	-1.1067632505394	179	47	COLGALT1;EHMT2;ALDH2;ACAT1;ALDH9A1;SETD2;KMT5A;KMT2E;KMT2B;ALDH3A2;ACAT2;NSD1;EHMT1;PRDM2;HADHA;PHYKPL;SETD1B;DOT1L;SETD1A;EZH1;SETDB1;KMT2A;KMT2C;KMT2D
KEGG_Mitophagy%mmu04137	0.294594594594595	0.416432364885973	0.263739492474485	1.08571659886058	108	65	SQSTM1;KRAS;RRAS2;SRC;UBB;TBC1D15;NBR1;MAPK8;BCL2L1;GABARAPL1;MITF
KEGG_mTOR_signaling_pathway%mmu04150	0.29553264604811	0.416432364885973	0.23314785767963	1.06692227662051	85	136	SLC3A2;RRAGD;SESN2;KRAS;SKP2;FNIP1;LAMTOR3;ATP6V1E1;FZD5;WNT9A;ATP6V1H;WNT11;RNF152;LPIN2;PRKAA2;DDIT4;FLCN;ATP6V1C1;ATP6V1D;TBC1D7;RHEB;WNT3;ATP6V1A;BRAF;WNT4;AKT3;AKT1S1;WNT7B;DVL2;LPIN1;WNT7A;WNT2B;CAB39;SOS2;FZD2;IGF1R;FZD6;EIF4E;FZD4;PRR5L;TNF;WNT1;ATP6V1C2;STRADB
KEGG_Fluid_shear_stress_and_atherosclerosis%mmu05418	0.297218155197657	0.416702840704253	-0.262709737158501	-1.0869973730092	202	112	MMP9;ACTB;ACTG1;CYBA;NCF2;IL1R2;NFKB1;FOS;CHUK;AKT1;MAP2K6;PIK3CD;TRPV4;IKBKB;HSP90B1;RAC1;PIK3R2;MAPK14;NCF1;KEAP1;AKT2;SUMO3
BP_regulation_of_cytosolic_calcium_ion_concentration%0051480	0.162790697674419	0.417715711939226	0.368579333830017	1.22051886858495	69	26	SLC35G1;ATP2B4;BOK;CDH23;TRPC1;CAV1;CAV2
BP_positive_regulation_of_filopodium_assembly%0051491	0.163444639718805	0.417715711939226	-0.405951342032604	-1.24985129980641	92	24	ACTR3;ARPC2;NRP1;DOCK11;RAC1;SRF;CDC42;ZMYND8;PIK3R1;ARAP1;TGFB3;PALM
BP_actin_filament_bundle_assembly%0051017	0.162303664921466	0.417715711939226	-0.376231427672364	-1.24363491308181	92	32	LCP1;CORO1B;AIF1;USH1C;MARCKS;DBNL;ACTN1
BP_microtubule_depolymerization%0007019	0.16289592760181	0.417715711939226	0.443822944615801	1.28076090405694	71	16	STMN1;NEDD1;KIF18B
BP_positive_regulation_of_dendritic_spine_morphogenesis%0061003	0.163444639718805	0.417715711939226	-0.406349860214309	-1.25107826574007	92	24	ACTR3;DBN1;MARCKS;DBNL;ACTR2;CAPRIN1
BP_chemical_synaptic_transmission%0007268	0.162087912087912	0.417715711939226	0.284866228764929	1.16782664866217	58	67	SLC12A4;DMXL2;LRP8;AGRN;STON2;ELFN1;CAV2;CHRM4;NPY;SYP;CACNA1G;PTCHD1;CACNA1A;DLG3;NPR2;GJC1;EXOC4;VDAC3;GRIN2A;CLSTN1;NRXN2;SNCB;CTNNB1;PENK;ELFN2;TAC1;CHRM3;HTR1D;PDYN;SYT9;SLC12A7;SYT6;SV2C;SLC17A7;HRH1;CHRNB2
BP_filopodium_assembly%0046847	0.163602941176471	0.417715711939226	-0.435629807071803	-1.27483815889012	88	20	FGD2;SH3BP1;PPP1R9B;SRF;CD2AP;CDC42;FGD3;SRGAP2;TGFB3
RA_G2/M_DNA_damage_checkpoint%R-MMU-69473	0.154022988505747	0.417859943977591	0.347177414468153	1.24119224223432	66	34	RFC3;EXO1;RPA1;RFC4;RNF168;BLM;UIMC1;RAD17;RAD1
RA_Transport_of_inorganic_cations/anions_and_amino_acids/oligopeptides%R-MMU-425393	0.154666666666667	0.417859943977591	0.297021751968359	1.1982881363725	57	60	SLC3A2;SLC16A10;SLC20A1;SLC12A2;SLC12A4;CALM1;SLC38A2;SLC4A4;SLC4A8;SLC36A1;SLC7A11;SLC26A11;SLC24A4;SLC7A6;SLC38A1;SLC9A2;SLC43A1;SLC36A4;SLC4A1;SLC38A3
RA_Elastic_fibre_formation%R-MMU-1566948	0.153061224489796	0.417859943977591	0.454747479613247	1.31117968437775	74	16	ITGB3;LTBP3;EMILIN2;FURIN;ITGB5;FBN1;BMP7;LTBP4;FBLN2;FN1;EMILIN3
RA_Cargo_trafficking_to_the_periciliary_membrane%R-MMU-5620920	0.151832460732984	0.417859943977591	-0.387186811761356	-1.27850001079211	86	32	UNC119B;RP2;RAB8A;INPP5E;EXOC8;ASAP1;PKD1;EXOC3
RA_Protein_methylation%R-MMU-8876725	0.154135338345865	0.417859943977591	-0.476565327024184	-1.30570474732971	81	15	EEF1A1;EEF2;RPS2;VCP;VCPKMT;HSPA8;ETFB;PRMT3
RA_Signaling_by_ERBB2%R-MMU-1227986	0.152830188679245	0.417859943977591	-0.415565039941192	-1.27443076425647	80	23	PTPN18;USP8;GRB2;SHC1;CDC37;PIK3R1;DIAPH1;RPS27A;RHOA
BP_regulation_of_multicellular_organism_growth%0040014	0.163972286374134	0.417929364051146	0.358753514297951	1.23881294178793	70	30	FOSL2;SOCS2;SIAH1A;SPR;NPY1R;MFSD2A;H19;STAT5A;NPPC;GHR;TNKS2;ATRN;FTO
BP_multivesicular_body_sorting_pathway%0071985	0.164285714285714	0.418	-0.455764941418895	-1.27476121436445	91	16	CHMP2A;CHMP1B;CHMP6;CHMP1A;VPS4A;VPS4B;SNF8;VPS25
BP_response_to_ethanol%0045471	0.165625	0.41801613961929	-0.306178123026345	-1.1970193976115	105	76	HPGD;AACS;CAT;NLRP3;FOS;BAK1;SREBF1;RARA;CREB1;EHMT2;GOT2;VHL;ADIPOR2;RGS2;TNFRSF11A;TBXAS1;FOSB;EIF4G1;EEF1B2;CPT1A;MYD88;PRKCB;PAX6;SOD1;RPS6KB1;ST6GAL1
BP_circadian_rhythm%0007623	0.164864864864865	0.41801613961929	0.28888752167993	1.1819435656107	60	66	ASS1;BHLHE41;PROKR2;NFIL3;NR1D1;AGRN;CREM;PRKG2;NTRK1;TYMS;CSNK1E;ATP1A3;COL6A1;EGFR;HOMER1;ATF5;NTRK2;BHLHE40;NOCT;PROKR1;ABCB1A;FAS;MTTP;CLOCK;TNF;SLC6A4;PER1;NPAS2
BP_negative_regulation_of_Wnt_signaling_pathway%0030178	0.166276346604215	0.41801613961929	0.328066657783067	1.19168334264956	70	37	NKD2;ZNRF3;DACT1;CSNK1E;NKD1;HMGA2;APCDD1;SHH;MDFI;SHISA2;FGF9;SIX3;GSC;TSKU;BARX1;NXN;SFRP5;NOTUM
BP_positive_regulation_of_protein_localization_to_plasma_membrane%1903078	0.165841584158416	0.41801613961929	0.317988886282441	1.18693732244474	66	43	SQSTM1;ATP2B4;STX3;SORBS1;PGRMC1;NKD2;PRNP;STAC2;EGFR;PLS1;MYO5B;EPHB2;RAB11FIP2;EZR
BP_purine_nucleotide_biosynthetic_process%0006164	0.165158371040724	0.41801613961929	0.442926284612907	1.27817336979385	72	16	IMPDH1;ADSS2;PRPS1;SLC4A7;MTHFD1
BP_regulation_of_bone_mineralization%0030500	0.166292134831461	0.41801613961929	0.423738523159049	1.25181300713678	73	17	PHOSPHO1;GJA1;NBR1;S1PR1;SGMS2;ENPP1;NOTUM;TWIST1
BP_positive_regulation_of_collagen_biosynthetic_process%0032967	0.16588785046729	0.41801613961929	0.373235742066751	1.22221205852559	70	25	SERPINE1;SUCO;F2R;MYB;RGCC;WNT4;MKX;CREB3L1;CCL2;SERPINB7;ITGA2
BP_skeletal_muscle_tissue_regeneration%0043403	0.167420814479638	0.420131477845129	0.439551774232866	1.26843538527205	73	16	PLAU;IFRD1;GJA1;COL6A1
BP_positive_regulation_of_mRNA_catabolic_process%0061014	0.167857142857143	0.420253023151898	-0.454864648964506	-1.27224312269451	93	16	HNRNPR;MOV10;KHSRP;ZC3HAV1;UPF1;TTC5;CNOT7;GTPBP1;METTL3
BP_negative_chemotaxis%0050919	0.168591224018476	0.420253023151898	0.394437130580274	1.26282554802337	72	22	SEMA7A;NRP2;ITGB3;RYK;FLRT2;ITGAV;SLIT1;SEMA3C;SEMA4B
BP_placenta_development%0001890	0.168618266978923	0.420253023151898	0.327748761928413	1.19502934810336	71	38	SERPINE1;CITED1;CCNF;E2F7;CDKN1C;ADA;HTRA1;CDX2;PGF;LHX4
BP_3'-UTR-mediated_mRNA_stabilization%0070935	0.168173598553345	0.420253023151898	-0.466152700427013	-1.2855294376026	92	15	HNRNPA0;MAPKAPK2;TARDBP;PTBP1;MYD88;RBM47
BP_branching_involved_in_blood_vessel_morphogenesis%0001569	0.169373549883991	0.421417522925644	0.348718129787753	1.20636609420916	72	31	CXCR4;VEGFA;FLT1;CXCL12;SHH;AHR;TBX20;DLL4;LEF1;NRARP;VANGL2;EDN1;TBX1;TEK;KDR;CTNNB1
BP_negative_regulation_of_phosphorylation%0042326	0.169683257918552	0.421471318055758	0.438593013758615	1.26566864473582	74	16	CDKN1A;CDKN1C;CDKN2D;DYNLL1
BP_response_to_interleukin-1%0070555	0.17016317016317	0.421946979574098	0.388507984883944	1.24241814003181	72	23	CITED1;GCLC;SRC;SMPD1;SELE;TAF9;RIPK2;IRAK3;PCSK1
MF_nuclear_receptor_activity%0004879	0.138888888888889	0.422374429223744	0.34788846867731	1.23605165474087	59	34	NR4A2;NR4A3;NR4A1;VDR;NR1D1;NR5A2;NR1D2;NR2E1;NR6A1;ESRRB;AHR;RARG;NR2F1;PPARD
CC_centriolar_satellite%0034451	0.140378548895899	0.422498545220667	-0.297003340909561	-1.20837957797863	88	102	TAP1;NEK6;FLII;STAP1;PIK3R5;CD86;CD2AP;DDHD2;KNSTRN;WDR13;TAF1D;HOOK3;KEAP1;CNTRL;SDCCAG8;FRMD8;PLK1;TBC1D31;FNIP2
BP_lactation%0007595	0.17162471395881	0.422776319626713	0.340747610035734	1.20217227454846	74	33	SOCS2;VEGFA;VDR;KALRN;DDR1;UMPS;SLC29A1;CAV1;NEURL1A;EIF2AK3;CSN3;ABCB1A;STAT5A
BP_response_to_virus%0009615	0.171653543307087	0.422776319626713	-0.314341380648322	-1.19988671878606	108	69	TLR3;OAS3;IFI27L2A;BATF3;EIF2AK2;DDX21;ADAR;EEF1G;CD2AP;IVNS1ABP;DHX58;OASL2;OASL1;2410002F23RIK;CREBZF;TLR9;NPC2;RPS15A
BP_endothelial_cell_migration%0043542	0.171628721541156	0.422776319626713	-0.387319907100317	-1.24292034854713	97	29	DPP4;ADGRA2;GIPC1;NRP1;PXN;ITGB2;TNS3;PRKX;PTEN;ABL1
BP_positive_regulation_of_cardiac_muscle_cell_proliferation%0060045	0.170900692840647	0.422776319626713	0.378711838394754	1.22676565951118	73	24	TGFBR3;TBX2;PIM1;GATA4;HEY2;TBX20;BMPR1A;FGFR2;FGF9;YAP1;TBX1;CDK1
BP_cellular_response_to_virus%0098586	0.172240802675585	0.423421097917742	-0.346999469940658	-1.2132101210598	102	43	TLR3;IRF5;TGFB1;NLRP3;NFKB1;CHUK;ADAR;MAPK14;CALR;IRGM2;TOMM70A;IRGM1;WDFY4;ZC3HAV1;ARF1
BP_positive_regulation_of_release_of_cytochrome_c_from_mitochondria%0090200	0.172494172494172	0.423421097917742	0.384804391581973	1.23057433840945	73	23	PMAIP1;PLAUR;MLLT11;BIK;BBC3;BCL2L11;WDR35;TRP53;BAX;HRK;FAS;PINK1;PDCD5
RA_Respiratory_electron_transport%R-MMU-611105	0.158045977011494	0.424971264367816	0.276195149991369	1.18138228247515	54	85	COQ10B;ETFDH;COX11;NDUFAF2;NDUFV1;NDUFB6;NDUFA5;NDUFB4;COX8A;NDUFS2;UQCR10;CYCS;CYC1;NDUFA4;NDUFA8;MT-ND3;NDUFB3;NDUFS3;NDUFB9;UQCRC2;MT-CO3;COX6B1;UQCRH;NDUFV2;MT-CO2;NDUFA9;COX6A1;MT-CO1;MT-ND2;NDUFC1;UQCRC1;NDUFAF4;NDUFB8;COQ10A;TACO1;NDUFS7;SCO1;COX5A;NDUFS1;NDUFAF5;COX16;NDUFS6;NDUFAF6;NDUFC2;NDUFB2
RA_Activation_of_ATR_in_response_to_replication_stress%R-MMU-176187	0.158620689655172	0.424971264367816	0.342253901358865	1.22359021508301	68	34	RFC3;RPA1;CDC7;MCM8;RFC4;ORC2;ORC5;RAD17;CDC25A;RAD1;CDC45;CDK2;ORC1;DBF4;CDC25C;RAD9B
BP_positive_regulation_of_multicellular_organism_growth%0040018	0.174013921113689	0.425143148586899	0.35046687193817	1.20556275792946	74	29	CSF1;IGF2;HMGA2;PLS1;PEX5;SMO;EZR;POU3F2;GPAM;STAT5A
BP_response_to_type_II_interferon%0034341	0.174067495559503	0.425143148586899	-0.414820031818084	-1.24134550216155	97	21	SP100;CXCL16;KYNU;STAT1;SLC22A5;CIITA;IFITM6;TRIM21
BP_negative_regulation_of_extrinsic_apoptotic_signaling_pathway%2001237	0.174013921113689	0.425143148586899	0.333328464446242	1.20580513684576	74	36	LMNA;TGFBR1;VEGFA;GCLC;SRC;ITGAV;DAB2;ITGA6;FCMR
BP_Golgi_to_plasma_membrane_transport%0006893	0.174825174825175	0.425572763343146	-0.388450305166012	-1.22876241889855	99	26	CCDC93;EXOC6;GGA3;GGA1;EXOC8;RAB10;SEC16A;ARFGEF2;DNM2
BP_retrograde_vesicle-mediated_transport,_Golgi_to_endoplasmic_reticulum%0006890	0.174789915966387	0.425572763343146	-0.347207879536679	-1.21203340877221	103	44	TMED10;ARF3;UVRAG;COPZ1;COPA;COPE;KIF1C;ARF5;LMAN2;GOLPH3L;BICD2;KDELR1;COPB2;HTT;PLPP3;COG3;NBAS;ARCN1;USE1;GBF1;ERGIC3
RA_O-linked_glycosylation%R-MMU-5173105	0.159600997506234	0.425823408284269	0.304056945525106	1.1695267208003	63	49	POMT2;GCNT4;B4GALT5;B3GNT2;B3GNT7;THSD1;GALNT12;SEMA5B;GALNT3;GALNT6;GALNT16;B3GNT3;C1GALT1;ADAMTS1;POMGNT2;ADAMTS7;GALNT18;ADAMTS4;B4GALT6;SPON2;ADAMTS15;ST6GALNAC2
BP_melanosome_organization%0032438	0.175531914893617	0.425875939451678	-0.43259106874424	-1.24755910890522	98	18	RAB32;AP3B1;AP1M1;BLOC1S1;SNAPIN;KIF13A;APOE;RAB29;LYST;BLOC1S3;BLOC1S2;BLOC1S5
BP_positive_regulation_of_inflammatory_response%0050729	0.175438596491228	0.425875939451678	-0.316340958204891	-1.19806787790309	109	65	CTSS;TGFB1;IL16;LDLR;NLRP3;NLRP1B;TRPV4;IFI35;NFKBIA;GPSM3;IL1RL1;DHX9;TRADD;CCR2;NLRP1A;GSDMD;APP
BP_positive_regulation_of_chemotaxis%0050921	0.176470588235294	0.426737967914439	0.431058943195403	1.24392722027179	77	16	CXCR4;STX3;THBS1;CXCL12;WASL;PDGFRA;TPBG
BP_centrosome_duplication%0051298	0.176470588235294	0.426737967914439	0.431561178800499	1.24537654535837	77	16	CCP110;BRCA1;CHORDC1;NDC80;SAC3D1;SASS6
BP_prostaglandin_metabolic_process%0006693	0.177215189873418	0.42783139073401	-0.457595269000923	-1.26193023931751	97	15	HPGD;PTGS1;CYP2S1
BP_positive_regulation_of_DNA-binding_transcription_factor_activity%0051091	0.177672955974843	0.428229875768031	-0.304698024725617	-1.18508662268805	112	75	SP100;PLCG2;TRIM30A;TRIM30D;AKT1;TRIM12A;TCF3;SRF;TRIM14;LRP5;TRIM5;PARK7;TRIM21;PPARG;TRIM25;DDR2;TNFRSF11A;PTEN;TRIM12C;RNF220;SMARCB1;TRIM26
BP_neural_crest_cell_development%0014032	0.178329571106095	0.429105530474041	0.404150107579301	1.24213674197763	78	19	TAPT1;KLHL12;TFAP2A;KBTBD8;FOXC1;BMPR1A;RDH10;EDN1
KEGG_Proteasome%mmu03050	0.309446254071661	0.429529875054694	-0.314957750568084	-1.09495375181627	189	42	PSMB8;PSMB9;PSME1;PSMB10;PSME2B
KEGG_GnRH_signaling_pathway%mmu04912	0.308064516129032	0.429529875054694	-0.289544849889007	-1.0870577203354	190	60	PLCB2;PRKCD;MAP2K6;GRB2;PLD2;ADCY7;MAPK14;CDC42;NRAS;PRKACA;MAP3K4;PLCB4;PLCB3;MAP2K2;GNAQ
BP_leukocyte_cell-cell_adhesion%0007159	0.179396092362345	0.429552345541915	-0.410364138240222	-1.22801127761423	100	21	FERMT3;ITGA4;ITGB1;ITGAL;ITGB2;CD24A;SYK;PTPRC;ROCK1;ITGAM;TNIP1
BP_positive_regulation_of_MAP_kinase_activity%0043406	0.179130434782609	0.429552345541915	-0.355204443861902	-1.20035934072792	102	37	ERP29;PIK3CG;FGFR1;MAP2K6;PIK3R5;PIK3R6;PSEN1;IRAK1;LRRK2;CD24A;PTPRC
BP_tissue_homeostasis%0001894	0.179039301310044	0.429552345541915	0.398214046966642	1.2610453189727	81	20	ERRFI1;WWTR1;COL2A1;TRIM32;PRICKLE1;PERP;YAP1;TRP53INP2;NANOS1;CTNNB1
CC_chromosome%0005694	0.151212553495007	0.430054051224332	-0.268979384931393	-1.16731284286093	105	170	CENPB;ZFP276;DDX21;MYCL;PAK1;SAMD1;ZC3H4;POLR1A;NCL;FTSJ3;ZBTB4;MLLT3;RBBP6;SETD2;ZMYND11;KMT5A;DYRK1B;RRP1;PES1;PRPF4B;GNL3;UBAP2L;NUMA1;KDM2B;CCDC86;RBL2;NOC2L;FBL;PRR14;MCM3AP;PPP1R7;FAAP20;NSD1;WRN;ARGLU1;NIFK;NR3C1;HP1BP3;MBD6;NOL7;ELL3;EHMT1;PAXIP1;CDK2AP1;TOP2B;NONO;DDI2;UBAP2
CC_Schaffer_collateral_-_CA1_synapse%0098685	0.150306748466258	0.430054051224332	-0.290060963021955	-1.19296334590888	97	106	ACTB;ACTG1;ARPC2;EPN1;HIP1;MYO6;GIPC1;CADM1;ITGB1;PFN1;IQSEC1;NEFH;ARHGDIA;CAPZB;CDC42;PTPRS;PICALM;SYNJ1;DGKZ;PTPRA;RALBP1;ROCK1;GRIPAP1;STAT3;MYO5A
CC_SWI/SNF_complex%0016514	0.147887323943662	0.430054051224332	-0.41735579603684	-1.27215130306226	83	24	ACTB;ARID2;ARID1B;SMARCD2;SMARCB1;SMARCA4;SMARCC2;PBRM1;ARID1A;BCL7C;BRD9
CC_respiratory_chain_complex_IV%0045277	0.148063781321185	0.430054051224332	0.436840067586394	1.29251200266933	64	18	UQCRFS1;COX8A;NDUFA4;COX5B;UQCRC2;COX7A2;MT-CO3;COX6B1;MT-CO2;COX6A1;MT-CO1;COX6A2;COX5A
CC_proteasome_accessory_complex%0022624	0.148558758314856	0.430054051224332	0.446392892600604	1.30088401631698	66	17	PSMC6;PSMD11;PSMD14;PSMC2;PSMC4;PSMD13;PSMD8
CC_pericentric_heterochromatin%0005721	0.150943396226415	0.430054051224332	-0.402201030337974	-1.2643466743855	87	27	CENPB;BAZ1A;ATRX;KDM4B;KDM4A;DNMT1;LRWD1;IKZF1;BAZ1B;CHRAC1;HELLS;CBX3;CENPA;CBX1
BP_nucleosome_assembly%0006334	0.180272108843537	0.430548945090958	-0.352522376494708	-1.21889499794714	105	41	NAP1L1;ANP32B;MCM2;SSRP1;BAZ1A;HIRA;ATRX;SET;TSPYL4;SMARCA4;BRD2;HP1BP3;CHRAC1;DAXX
BP_respiratory_gaseous_exchange_by_respiratory_system%0007585	0.180400890868597	0.430548945090958	0.441038523407263	1.25083884641203	80	15	PBX3;MAN1A2;FUT8;EDN1;FLT4;CCBE1;CHRNA4
BP_gamete_generation%0007276	0.180995475113122	0.431264462688107	0.430273105613889	1.24165949152196	79	16	SPIN4;WNT3;NR6A1;WNT4;FST
BP_potassium_ion_transmembrane_transport%0071805	0.182065217391304	0.432660777088051	0.287016427139934	1.15832635829498	66	60	SLC12A4;KCNH2;TMEM38B;ATP1A3;SLC24A4;KCNJ4;KCNH1;KCNJ12;SLC9A2;ATP12A;MCOLN1;TMEM38A;TMEM175;KCNK1;KCNB1;KCNC3;KCNS3;TMCO3;KCNAB2;KCNG3;KCNK5;KCNJ5;KCNN4;HCN3;KCNN3;KCNQ4;KCNJ14;KCNG1;SLC12A7;KCNN1;KCNA7;SLC17A7;KCNAB3;HCN2;KCNJ2;CCDC51;KCNH3
BP_regulation_of_cell_differentiation%0045595	0.182468694096601	0.432660777088051	-0.428026230454392	-1.24755613442207	101	19	FES;BCL6;RUNX1;SIK1;PTBP3;RUNX3;PLEKHB2;PTBP1
BP_lung_morphogenesis%0060425	0.182448036951501	0.432660777088051	0.383562136370127	1.22800828702419	78	22	HMGA1;FOXA1;FOXF1;GATA4;COL6A1;SHH;WNT7B;PLOD3
KEGG_Mucin_type_O-glycan_biosynthesis%mmu00512	0.31350114416476	0.433004055554297	0.346488546492678	1.09489935097972	136	21	GCNT4;B4GALT5;GALNT2;GALNT12;GALNT3;GALNT6;GALNT16;B3GNT3;C1GALT1
CC_cytoplasmic_side_of_plasma_membrane%0009898	0.154093097913323	0.434262366846636	-0.297416465014865	-1.19067387731312	95	91	GM2A;FES;RASGRP4;PTPN22;CYLD;LYN;CHUK;RYR1;IQGAP1;RASA3;IKBKB;HCK;NCF1;AP2B1;RGS2;PTPN7;PTPRC;CDH1;PTEN;MAP2K2;IQCE;LITAF;MSN;RACGAP1;AKAP5;RHOA
KEGG_Gap_junction%mmu04540	0.316129032258065	0.43448275862069	-0.287007560460293	-1.07753180383829	195	60	PLCB2;GNAI2;TUBB3;GRB2;ADCY7;TUBB2A;NRAS;PRKACA;PRKCG;PLCB4;PLCB3;MAP2K2;GNAQ;GNAI3;PRKCB;TUBB6;MAP3K2;CSNK1D;MAPK7;TUBA1B
CC_terminal_bouton%0043195	0.157004830917874	0.434566942719117	0.351581114562106	1.24846343671458	64	37	BLVRB;PRNP;SLC4A8;CCK;ADORA1;NPY;SYP;NTRK2;UNC13A;GRIN2A;FMR1;SYT11;SNCB;RAB5A;DPYSL2;L1CAM;ESR1
CC_melanosome%0042470	0.155737704918033	0.434566942719117	-0.30786558653052	-1.21040765973924	94	81	ANXA6;ERP29;RAB32;ATP1B3;CNP;ITGB1;TMED10;ATP1A1;HSP90B1;MFSD12;RAB35;RAC1;NAP1L1;SLC1A5;PDIA3;PPIB;TRPV2;DNAJC5;HSPA5;PDIA6;MYO5A;ANKRD27;HSP90AB1;YWHAE;SND1;YWHAB;NCSTN;GNA13;RAB5B;PDCD6IP;RAB5C;GANAB
MF_manganese_ion_binding%0030145	0.144	0.434938775510204	-0.335009693019697	-1.23778421330617	89	55	PPM1M;PPEF2;MPPE1;DCP2;PAPOLA;MGAT2;PRKACA;XPNPEP1;XXYLT1;IDI1;PRIMPOL;NPEPL1;SOD2;ATP2C1;ABL1
BP_positive_regulation_of_protein_catabolic_process%0045732	0.184065934065934	0.435647027872459	0.279233108846473	1.14473332663378	66	67	PLK2;TIPARP;IER3;DAB2IP;GJA1;DACT1;TRIM32;NKD1;UBXN2A;TRIB3;SGSM3;EZR;NEDD4;DTL;FAF1;CBLB;HSP90AA1;PPP2R3A
BP_labyrinthine_layer_blood_vessel_development%0060716	0.184757505773672	0.435647027872459	0.381697418052911	1.22203822551557	79	22	VASH1;ESX1;FZD5;HEY2;HEY1;VASH2;OVOL2;PLCD1;HES1
BP_response_to_exogenous_dsRNA%0043330	0.18491921005386	0.435647027872459	-0.438773468868178	-1.24214783424408	102	17	TLR3;DDX21;STAT1;NFKBIA;CARD9;NOD2
BP_respiratory_system_process%0003016	0.184510250569476	0.435647027872459	0.385416225934323	1.22758188672677	80	21	HMGA1;ECEL1;ZFAND5;COL6A1;BLOC1S6;TCF15;FLT4;CCBE1;KDM6A;STK40
CC_caveola%0005901	0.158808933002481	0.435670524166099	0.300990969906972	1.20680622434275	63	62	SLC2A3;ATP1B1;TGFBR1;HMOX1;LRP8;F2R;SRC;EHD2;VDR;SELE;SPRED1;NOS1AP;PLVAP;CAV1;CTSB
RA_Sphingolipid_metabolism%R-MMU-428157	0.163987138263666	0.435717892163376	-0.326939612670197	-1.21180089521136	101	57	GM2A;PSAP;ASAH1;ALDH3B1;HEXA;GLTP;ESYT1;SUMF1;SPHK2;B4GALNT1;HEXB;SPTLC2;GLB1;ORMDL2;ARSB;PLPP1
BP_neuromuscular_junction_development%0007528	0.185614849187935	0.435882061576162	0.346904283719626	1.19330789442592	79	29	TNC;KALRN;ALS2;AGRN;ERBB2;DOK7;FGFR2;NEDD4;UNC13A
BP_regulation_of_canonical_NF-kappaB_signal_transduction%0043122	0.185614849187935	0.435882061576162	0.347902211543715	1.19674064289989	79	29	SQSTM1;TRAF1;GBP7;DAB2IP;NFKBIB;PIDD1;BTRC
RA_DNA_strand_elongation%R-MMU-69190	0.164904862579281	0.436353196043119	0.395182236160238	1.2243953832081	77	21	RFC3;PCNA;RPA1;PRIM1;PRIM2;RFC4;POLD2
BP_proteolysis_involved_in_protein_catabolic_process%0051603	0.18673647469459	0.436535256573537	-0.368385007401989	-1.21769853065007	106	32	CTSS;PSMB8;PSMB9;PSMB10;4930486L24RIK;RNF123;LGMN;HSPA5;CTSZ
BP_positive_regulation_of_phagocytosis%0050766	0.186757215619694	0.436535256573537	-0.347203488863531	-1.20585089293701	109	42	CAMK1D;CYBA;BTK;DOCK2;RAPGEF1;CALR;NOD2;ABCA7;PTPRC;CD47;LRP1;DNM2;ABR;SOD1;PTPRJ;LMAN2;FCGR3;HSPA8;MYH9
BP_adrenal_gland_development%0030325	0.186788154897494	0.436535256573537	0.383261865599482	1.22072007462189	81	21	CDKN1C;WNT11;STRA6;HMGA2;CYP1B1;PDGFRA;WNT4;SMAD3;IGF1R;CRHR1
KEGG_Fanconi_anemia_pathway%mmu03460	0.319587628865979	0.437083080654942	0.275344762515788	1.06112074179177	123	48	POLK;RPA1;BRCA1;RAD51;UBE2T;BLM;FANCM;FANCB;RAD51C;HES1;BRIP1;RPA2;ERCC1
CC_motile_cilium%0031514	0.162094763092269	0.438162544169611	0.304139781614106	1.18837858473614	64	56	SORD;MLF1;TTLL1;DAAM1;MNS1;ARL13B;ANXA1;INTU;ACTA2;DLD;CFAP20;DNAAF5;IQCG;WDR54;STARD10;SPA17;AKAP3;DYNC2LI1;MKKS;CFAP36;TSGA10
CC_integrin_complex%0008305	0.162544169611307	0.438162544169611	-0.426114921576185	-1.27432366216803	91	22	ITGAX;ITGB7;ITGA4;ITGB1;ITGAL;ITGB2
BP_positive_regulation_of_cardiac_muscle_hypertrophy%0010613	0.18804920913884	0.438781487990627	-0.404616569362965	-1.22472747974846	106	22	ECE1;GSN;MTPN;NFATC3;MEF2A;ROCK1;PDE9A;BECN1
KEGG_Porphyrin_metabolism%mmu00860	0.324137931034483	0.441143818334735	0.35204911474869	1.088715468799	140	20	HMOX1;CPOX;BLVRB;HCCS;ALAS1;ALAD;UROD;COX10
KEGG_Various_types_of_N-glycan_biosynthesis%mmu00513	0.328925619834711	0.441455696202532	-0.328357049157146	-1.08485964557204	198	34	HEXA;RPN1;MGAT4B;MGAT2;ST3GAL3;MAN2A2;RPN2;HEXB;DDOST;B4GALT3
KEGG_Protein_processing_in_endoplasmic_reticulum%mmu04141	0.329113924050633	0.441455696202532	-0.248857680084275	-1.06773885252094	233	146	ERP29;RPN1;BAG2;EIF2AK2;OS9;MBTPS1;HSP90B1;BAK1;CAPN1;UGGT1;RAD23A;CALR;PDIA3;RPN2;DNAJC5;PREB;SYVN1;ATF6B;VCP;UBE2D2A;SEC24C;DDOST;HSPA5;PDIA6;XBP1;SEC24B;EIF2AK4;EIF2AK1;HYOU1;HSP90AB1;MOGS;RRBP1;SSR4;EDEM2;MAN1B1;DERL1;CAPN2;BAG1;SAR1A;HSPBP1;LMAN2;MAN1C1;GANAB;STT3B;ERN1;CUL1;BCL2;HSPA8;STT3A;UBQLN4;EDEM1
KEGG_Proximal_tubule_bicarbonate_reclamation%mmu04964	0.328227571115974	0.441455696202532	0.379490041990879	1.09361116251847	149	15	ATP1B1;CAR2;SLC4A4;ATP1A3;GLS2
BP_response_to_cadmium_ion%0046686	0.189956331877729	0.441822120090808	0.394452040878269	1.24913197687986	86	20	SORD;GCLC;GSS;PRNP;PCNA;MAPK8;CAMK2B;ABCB1A;ALAD;CDK1;ERCC1
BP_monoatomic_ion_transport%0006811	0.189806678383128	0.441822120090808	-0.402885333757206	-1.21948723013725	107	22	SLCO3A1;P2RY12;LASP1;CNNM1;CLCN3;SLC12A6;MFSD5;SLC22A23;RACGAP1
RA_TAK1-dependent_IKK_and_NF-kappa-B_activation_%R-MMU-445989	0.168458781362007	0.443930313179388	-0.380296563189281	-1.22707165566127	93	29	NFKB1;IKBKB;TAB2;NFKBIA;USP18;RPS27A;UBE2V1;UBA52;RELA;LRRC14;USP14;NKIRAS2;TRAF6
BP_interleukin-6_production%0032635	0.191972076788831	0.445801822765174	-0.396180629799196	-1.21734850568849	109	23	TLR3;CD36;BANK1;CARD9;NOD2;WDR83;MYD88;IL18;TICAM1
BP_antiviral_innate_immune_response%0140374	0.192495921696574	0.446309878672089	-0.327828482544236	-1.19484556821982	117	52	OAS3;TRAF3IP3;NLRP1B;EIF2AK2;RPSA;DHX58;OASL2;OASL1;NLRP1A;TRIM25;DHX16;USP18;MORC3
CC_anchoring_junction%0070161	0.168674698795181	0.446915868602616	0.328419532044131	1.20352165037727	69	41	SLC3A2;YES1;SH3PXD2A;ADA;NOS1AP;MAST2;SPATA13;PRX;SNTB2;DSTYK;AFAP1L1;SCN8A;MYZAP;SCIN;HAVCR2;WWP1;PRIMA1;SNTA1;KDR
CC_Ino80_complex%0031011	0.168498168498169	0.446915868602616	-0.469831308215268	-1.29131067666328	91	16	GON4L;INO80;RUVBL2;NFRKB;RUVBL1
RA_Signaling_by_PDGF%R-MMU-186797	0.170616113744076	0.447780249540575	0.334440451647981	1.21453886170528	71	36	SPP1;BCAR1;PLAT;COL5A1;FURIN;COL5A3;COL6A1;PDGFRA;PTPN12;PDGFC;PLCG1;STAT5A;COL6A2;PDGFA;NCK1
BP_cellular_response_to_amino_acid_stimulus%0071230	0.193467336683417	0.447852394885822	0.307316487774774	1.16329485537676	76	46	SESN2;ASS1;LAMTOR3;BCL2L1;COL6A1;EGFR;PDGFRA;SESN3;CPEB1;CPEB3;KLHL22;SESN1;NTRK2;PDGFC;DNMT3B;CEBPB;GRIN2A;TNF;COL1A2
RA_CDK-mediated_phosphorylation_and_removal_of_Cdc6%R-MMU-69017	0.172069825436409	0.447938857310166	0.300844855482469	1.1723956932819	68	51	CCNE1;CCNE2;CDC16;CCNA2;PSMC6;ANAPC4;PSMD11;PSMB6;PSMD9;PSMD14;PSMC2;PSMF1;PSMC4;UBE2S;PSMD13;CDC23
RA_Sialic_acid_metabolism%R-MMU-4085001	0.171903881700555	0.447938857310166	-0.402214521650117	-1.24856347118921	92	25	ST8SIA4;ST6GALNAC4;ST3GAL3;ST3GAL5;GLB1;ST8SIA1;ST3GAL1;ST6GAL1
MF_NADPH_binding%0070402	0.149321266968326	0.447963800904977	0.450418315151303	1.299793477366	65	16	KDSR;DHFR;SRD5A1;GRHPR;AKR1B8;QDPR;DECR1;CBR3;FDXR
BP_positive_regulation_of_cilium_assembly%0045724	0.194130925507901	0.448678584546696	0.39621691583188	1.21775444251557	85	19	CCP110;TAPT1;ARHGAP35;MNS1
MF_NAD+-protein_ADP-ribosyltransferase_activity%1990404	0.1508078994614	0.449387297723905	-0.454560653916718	-1.28684064068801	83	17	PARP14;PARP9;PARP8;PARP10;PARP4;ZC3HAV1;PARP3;PARP12
MF_forked_DNA-dependent_helicase_activity%0061749	0.153061224489796	0.45236882322975	-0.361358938511859	-1.24944863641076	89	41	G3BP1;CHD2;PIF1;MCM2;ATRX;ERCC3;MCM6;RUVBL2;WRN;RUVBL1;RAD54L;CHD8;MCM4;CHD9;CHD4;CHD6
MF_acetyltransferase_activity%0016407	0.153846153846154	0.45236882322975	0.449571250490187	1.297349062731	67	16	DLAT;GTF2B;ESCO2;SPHK1;ELP3;MOGAT2
KEGG_Valine,_leucine_and_isoleucine_degradation%mmu00280	0.339228295819936	0.452845428391206	-0.311652033375524	-1.0782034058785	210	41	HMGCS1;AACS;OXCT1;ALDH2;ACAT1;ALDH9A1;ACAA1A;ALDH3A2;ACAT2;ACSF3;PCCA;MCCC2;IVD;BCAT2;HADHA;ACAA2
RA_PIP3_activates_AKT_signaling%R-MMU-1257604	0.174927113702624	0.453540863349948	-0.271257218707763	-1.15510490754282	119	153	PIP4K2A;PSME1;PIP4K2B;PRR5;PIP5K1C;MTOR;AKT1;PIK3CD;GRB2;CD86;RAC1;CREB1;IRAK1;RRAGC;PPP2R5C;PIK3R2;RHOG;VAV1;PML;MBD3;IL1RL1;RRAGA;WWP2;AKT2;CBX6;MAPKAP1;HDAC1;USP7;LAMTOR2;PIK3R1;LAMTOR1;PHC2;RAC2;PTEN;IRAK4;CASP9;RPS6KB2;PSME3;MYD88;MAF1;RPS27A;GATAD2A
KEGG_Thermogenesis%mmu04714	0.343532684283727	0.456407709119809	-0.241081001676967	-1.05142961475418	246	165	ACTB;ACTG1;ACSL5;COA5;RPS6KA1;FGFR1;MTOR;LIPE;GRB2;ADCY7;CREB1;MAPK14;RPS6;NRAS;ZFP516;PRKACA;NDUFA13;PPARG;KDM3B;ARID1B;SMARCD2;CPT1A;NDUFAF3;RPS6KB2;PRKAB2;SMARCB1;TSC2;CREB3;SMARCA4;COA6;RPS6KB1;PNPLA2;SMARCC2;RPS6KA3;NDUFS8
BP_cellular_response_to_retinoic_acid%0071300	0.201405152224824	0.458385328039327	0.317321662361505	1.15701031814659	85	38	TNC;YES1;RET;TESC;PHC1;PTK7;ABL2;PTK2B;RARG;YAP1;PAX2;CCL2;TBX1;TNF;SLC6A4;GJB3;TEAD2;KLF4
BP_cellular_response_to_oxidative_stress%0034599	0.201863354037267	0.458385328039327	-0.291446819662982	-1.15648621348736	129	81	CD36;ALDH3B1;AIF1;SLC25A24;PRDX2;PRKCD;TREX1;STX2;ETV5;VRK2;CST3;LRRK2;KEAP1;PARK7;SOD2;XBP1;PRDX5;PPIA;STX4A;ERMP1
BP_modulation_of_chemical_synaptic_transmission%0050804	0.201574803149606	0.458385328039327	-0.299672098658353	-1.16309360922577	127	74	RGS14;GNAI2;JAK2;CFL1;ITGB1;PFN1;PRKAR2A;SLC6A6;PRKACA;PTPRS;PLCB4;EIF4EBP2;PTPRA;ARRB2;BTBD9;STAT3;STAU1;RTN4;PRKAR2B;ABR;IGSF8;PDE4A;PACSIN2;RPS6KB1
BP_negative_regulation_of_canonical_Wnt_signaling_pathway%0090090	0.2	0.458385328039327	0.258911834943115	1.1229094734221	69	93	PTPRU;KREMEN1;WWTR1;NKD2;DAB2IP;SOX13;ZNRF3;DACT1;WNT11;DAB2;NKD1;CAV1;TPBG;NKX2-5;DDIT3;SHH;LATS2;PRICKLE1;SHISA3;NPHP4;TNN;ANKRD6;PPP2R3A;FZD6;SCYL2;DKKL1;TLE2;MCC;WNT5B;LMBR1L;SNAI2;CTNNB1;SFRP5;NOTUM
BP_regulation_of_neuronal_synaptic_plasticity%0048168	0.200902934537246	0.458385328039327	0.390842891277066	1.20123762555415	88	19	ARC;VGF;CPEB1;EPHB2;SYP;CAMK2B;GRIN2A;CHRD;CAMK2D;GRIN2D;JPH3;EGR2
BP_protein_localization_to_centrosome%0071539	0.202090592334495	0.458385328039327	-0.381217140380131	-1.19672926398145	115	25	HOOK3;MAPRE1;DISC1;CEP250;SPAG5;DCTN2;C2CD3;CSNK1D;CEP192;HTT;CEP350
BP_positive_regulation_of_cell-matrix_adhesion%0001954	0.198645598194131	0.458385328039327	0.393835575190955	1.21043550173147	87	19	CSF1;ITGB3;CDK6;JUP;NINJ1;PTK2B;EPB41L5;EMP2
BP_fertilization%0009566	0.199063231850117	0.458385328039327	0.356959643657353	1.194021761963	84	27	DUOX2;AAAS;ITGAV;BCL2L1;FNDC3A;TEX15;BAX;MAP7
BP_negative_regulation_of_viral_genome_replication%0045071	0.2	0.458385328039327	-0.351510269295127	-1.18787544019082	114	37	MNDAL;OAS3;APOBEC3;EIF2AK2;ZNFX1;IFI203;IFITM6;OASL2;OASL1;IFI209;ZC3HAV1;IFITM3;MX2;OAS2;BST2;BANF1
BP_negative_regulation_of_cysteine-type_endopeptidase_activity%2000117	0.2016	0.458385328039327	-0.316721574743167	-1.17021379798558	125	55	MMP9;MNDAL;RPS6KA1;ARL6IP1;AKT1;IFI203;ARRB1;NAIP6;PAK2;PARK7;GPX1;MICAL1;NAIP5;NAIP2;IFI209;BCL2A1D
BP_adenylate_cyclase-inhibiting_G_protein-coupled_receptor_signaling_pathway%0007193	0.202090592334495	0.458385328039327	-0.381062821735664	-1.19624482186632	115	25	PSAP;GNAI2;P2RY12;RIC8A;PRKACA;APP;GNAI3;PALM;AKAP5
BP_muscle_cell_development%0055001	0.200913242009132	0.458385328039327	0.405618706324697	1.21789428422454	87	18	PMP22;FLNC;SGCB;COL6A1;TMTC3
BP_negative_regulation_of_proteolysis%0045861	0.203619909502262	0.459715937657114	0.423847384634005	1.22311648397525	89	16	SERPINE2;PLAT;CSTB;RAB23;UBXN2A;TRP53
BP_antigen_processing_and_presentation_of_endogenous_peptide_antigen_via_MHC_class_Ib%0002476	0.203571428571429	0.459715937657114	-0.439614495993899	-1.22958889075746	113	16	H2-K1;H2-D1;H2-T23;H2-M3;H2-T22;H2-T24;H2-Q6
BP_antigen_processing_and_presentation_of_endogenous_peptide_antigen_via_MHC_class_I_via_ER_pathway,_TAP-independent%0002486	0.203571428571429	0.459715937657114	-0.439614495993899	-1.22958889075746	113	16	H2-K1;H2-D1;H2-T23;H2-M3;H2-T22;H2-T24;H2-Q6
KEGG_Folate_biosynthesis%mmu00790	0.347826086956522	0.459751888816342	0.370649290288232	1.09598918987053	151	17	GCH1;DHFR;MOCS2;SPR;GGH;AKR1B8;QDPR
KEGG_Wnt_signaling_pathway%mmu04310	0.350993377483444	0.459751888816342	0.23184417721431	1.04587719168535	105	120	TCF7;RYK;NKD2;ZNRF3;FZD5;WNT9A;WNT11;DAAM1;LGR5;MAPK8;CSNK1E;NKD1;BAMBI;APCDD1;FRAT2;SIAH1A;SENP2;WNT3;PPP3CC;PRICKLE1;BTRC;TCF7L1;WNT4;TRP53;FOSL1;WNT7B;DVL2;FBXW11;CAMK2B;SMAD3;LEF1;WNT7A;WNT2B;VANGL2;FZD2;PPARD;FZD6;FZD4;LGR6;TLE2;WNT1
KEGG_Cocaine_addiction%mmu05030	0.350993377483444	0.459751888816342	-0.332441665331908	-1.06456959165152	211	30	GNAI2;NFKB1;CREB1;PRKACA;ATF6B;FOSB;GNAI3;CREB3;CDK5;RELA
BP_cytoskeleton_organization%0007010	0.205792682926829	0.462087388515937	-0.279208306203409	-1.1407411462198	134	99	FGD2;SH3BGRL3;CFL1;PRR5;MTOR;AKT1;PXN;DOCK2;RAC1;CAPZB;TUBB2A;ADD1;LIMD1;LSP1;MAPKAP1;FMNL2;FGD3;YWHAH;DIAPH1;ROCK1;PALM;CNTNAP1;RHOA;BRWD3;PRPF40A;PACSIN2;PSTPIP2
BP_cell_adhesion_mediated_by_integrin%0033627	0.205933682373473	0.462087388515937	-0.377055484485244	-1.20621222747043	117	28	ITGAX;ITGB7;ITGA4;ITGB1;ITGAL;ITGB2
BP_signal_transduction_in_response_to_DNA_damage%0042770	0.205357142857143	0.462087388515937	-0.438250412801083	-1.2257735899536	114	16	GRB2;BID;MAPK14;ABL1;CASP9
BP_negative_regulation_of_vascular_associated_smooth_muscle_cell_proliferation%1904706	0.20554272517321	0.462087388515937	0.369809748399965	1.19792901593074	88	24	CDKN1A;HMOX1;TPM1;IL10;CAV1;APLN;RGS5
CC_cell-cell_contact_zone%0044291	0.177383592017738	0.46209171029831	0.431527341514157	1.25756263257039	79	17	GJA1;FGFRL1;FLCN;TJP2;RAP2B;BLOC1S6;CADM4;AHNAK;PKP4
CC_phagophore_assembly_site%0000407	0.176610978520286	0.46209171029831	0.378139568300901	1.24328781387679	73	27	SQSTM1;NBR1;SNX30;WIPI2;VMP1;WIPI1;ATG14;ATG101;ZFYVE1;ULK1;STX12;ATG9A
CC_COP9_signalosome%0008180	0.179001721170396	0.462421113023523	-0.388302948636019	-1.22850706494901	103	28	SLA;NCKIPSD;WDR6;GRB2
KEGG_Butanoate_metabolism%mmu00650	0.35778175313059	0.464838597709129	-0.397401010795579	-1.0867603395965	199	16	HMGCS1;AACS;OXCT1;ACAT1
KEGG_ABC_transporters%mmu02010	0.358208955223881	0.464838597709129	-0.333857714091673	-1.05830946219717	215	28	TAP2;TAP1;ABCD1;ABCB10;ABCC8;ABCA7
BP_positive_regulation_of_neutrophil_chemotaxis%0090023	0.207720588235294	0.465383186199442	-0.41305826582886	-1.2087842259077	112	20	CAMK1D;NCKAP1L;MOSPD2;C1QBP;RAC1
RA_Mitotic_Prometaphase%R-MMU-68877	0.18125	0.466032345331502	0.236465741841922	1.11456704917232	57	157	SPC25;TUBG1;CCP110;CENPK;CEP76;CENPU;CSNK1E;NEDD1;CENPQ;TUBGCP3;PPP2CB;CEP57;HAUS7;HAUS8;DYNLL1;HAUS2;KIF2A;NUP160;SKA1;CENPI;NCAPG;CENPH;SPC24;NDC80;NUP37;CDCA5;ZWINT;NUP107;MAD2L1;HAUS4;HSP90AA1;MZT2;HAUS3;NUP85;ITGB3BP;HAUS5;CENPP;CDK1;CEP72;ZW10;NUP43;BUB1;NEK2;NCAPH
RA_Polymerase_switching_on_the_C-strand_of_the_telomere%R-MMU-174411	0.183368869936034	0.466032345331502	0.385536151797425	1.21102188383365	85	22	RFC3;PCNA;CTC1;CHTF18;PRIM1;PRIM2;RFC4;POLD2
RA_Transport_of_vitamins,_nucleosides,_and_related_molecules%R-MMU-425397	0.181236673773987	0.466032345331502	0.372266315727285	1.20557372817763	84	24	SLCO4A1;SLC5A6;SLC35B4;SLC29A1;SLC16A2;SLC33A1;PDZD11;SLC28A2;SLC27A4;SLC35D1;SLC35A1
RA_Asymmetric_localization_of_PCP_proteins%R-MMU-4608870	0.182957393483709	0.466032345331502	0.31935601186202	1.18200004216786	72	40	FZD5;PSMC6;PRICKLE1;PSMD11;PSMB6;PSMD9;PSMD14;FZD2;SMURF2;PSMC2;PSMF1;FZD4;PSMC4;PSMD13;PSMD8;FZD8
RA_HS-GAG_biosynthesis%R-MMU-2022928	0.182389937106918	0.466032345331502	0.433516068553579	1.25892318939003	86	17	GPC1;SDC1;SDC4;HS3ST3B1;HS2ST1;EXT1
RA_Cytochrome_P450_-_arranged_by_substrate_type%R-MMU-211897	0.184761904761905	0.467396416812759	-0.4419130627573	-1.24641874546992	96	17	CYP8B1;CYP27A1;PTGIS;CYP2S1;AHRR;TBXAS1
RA_Resolution_of_AP_sites_via_the_multiple-nucleotide_patch_replacement_pathway%R-MMU-110373	0.186147186147186	0.467396416812759	0.416804602932475	1.24065545340274	85	19	RFC3;PCNA;RPA1;RFC4;POLD2
RA_Switching_of_origins_to_a_post-replicative_state%R-MMU-69052	0.186813186813187	0.467396416812759	0.281491662292394	1.15658772904561	67	68	CCNE1;CCNE2;SKP2;CDC16;CCNA2;PSMC6;MCM8;ANAPC4;PSMD11;ORC2;ORC5;PSMB6;PSMD9;PSMD14;PSMC2;PSMF1;PSMC4;UBE2S;PSMD13;CDC23
RA_Keratan_sulfate_biosynthesis%R-MMU-2022854	0.186582809224319	0.467396416812759	0.432639325606944	1.25637714298779	88	17	B4GALT5;B3GNT2;B3GNT7;B4GALT1;CHST1;CHST2
RA_Stimuli-sensing_channels%R-MMU-2672351	0.189054726368159	0.469842673113701	-0.34646745729674	-1.20358647237245	113	40	TPCN1;SRI;RYR1;CLCN6;TRPV4;TRPC4AP;TRPV2;CLCN4;TTYH3;ANO6;RPS27A;TRPM2;TRPC4
RA_Regulation_of_RUNX2_expression_and_activity%R-MMU-8939902	0.189252336448598	0.469842673113701	0.337938996706269	1.18850446244584	80	33	SKP2;RUNX2;PSMC6;PSMD11;PSMB6;PSMD9;PSMD14;PSMC2;PSMF1;PSMC4;PSMD13
BP_regulation_of_presynapse_assembly%1905606	0.210407239819005	0.469963041000311	0.422612206642648	1.21955207231048	92	16	IL1RAP;LRFN4;MDGA1;CBLN1;CLSTN3
BP_cellular_response_to_BMP_stimulus%0071773	0.210407239819005	0.469963041000311	0.42231506646345	1.21869460081388	92	16	COL2A1;ACVR2A;GATA3;EXT1;BMPR1A;BMP7;BMP6;ADAMTS7;HEYL;GATA6;ACVR1
CC_mitotic_spindle_pole%0097431	0.183501683501684	0.470128280045635	-0.353968257897546	-1.2191859652801	108	40	MAPRE1;IK;SMC1A;CNTRL;PLK1;SMC6;RAE1;NUMA1;ASPM;SPAG5
RA_Chondroitin_sulfate/dermatan_sulfate_metabolism%R-MMU-1793185	0.191441441441441	0.47163542853198	0.356720446205337	1.21513826073164	84	29	GPC1;SDC1;SDC4;CHSY3;BCAN;CSGALNACT2;B4GALT7;SDC2;CHST7;NCAN;CSPG4;DSEL;CHPF
RA_Platelet_degranulation%R-MMU-114608	0.190981432360743	0.47163542853198	0.284102694280617	1.15848881999652	71	63	CD9;PCDH7;ANXA5;QSOX1;ITGB3;VEGFA;CD63;CD109;CALM1;IGF2;SRGN;APLP2;SCCPDH;TUBA4A
RA_RNA_Polymerase_I_Transcription_Initiation%R-MMU-73762	0.194444444444444	0.473590067340067	-0.342922170589462	-1.19302418695943	118	39	POLR1A;EHMT2;TAF1D;MBD3;HDAC1;ERCC3;CDK7;GATAD2A;MTA3;CHD4;POLR2H;MTA2
RA_RNA_Polymerase_I_Promoter_Clearance%R-MMU-73854	0.194444444444444	0.473590067340067	-0.342922170589462	-1.19302418695943	118	39	POLR1A;EHMT2;TAF1D;MBD3;HDAC1;ERCC3;CDK7;GATAD2A;MTA3;CHD4;POLR2H;MTA2
RA_RNA_Polymerase_I_Transcription%R-MMU-73864	0.194444444444444	0.473590067340067	-0.342922170589462	-1.19302418695943	118	39	POLR1A;EHMT2;TAF1D;MBD3;HDAC1;ERCC3;CDK7;GATAD2A;MTA3;CHD4;POLR2H;MTA2
RA_Macroautophagy%R-MMU-1632852	0.197869101978691	0.474738181239919	-0.293598076510772	-1.17147608196181	129	91	ATG3;MTMR14;MTOR;DYNLL2;RRAGC;UVRAG;RRAGA;CHMP2A;PARK7;MAP1LC3B;LAMTOR2;LAMTOR1;CHMP6;ATG9B;AMBRA1;GABARAP;TOMM6;PRKAB2;VIM;BECN1;RPS27A;UBE2V1;SLC38A9;PCNT;MTMR3;TUBB6;FUNDC1;DYNC1LI2;MLST8
RA_Autophagy%R-MMU-9612973	0.197869101978691	0.474738181239919	-0.293598076510772	-1.17147608196181	129	91	ATG3;MTMR14;MTOR;DYNLL2;RRAGC;UVRAG;RRAGA;CHMP2A;PARK7;MAP1LC3B;LAMTOR2;LAMTOR1;CHMP6;ATG9B;AMBRA1;GABARAP;TOMM6;PRKAB2;VIM;BECN1;RPS27A;UBE2V1;SLC38A9;PCNT;MTMR3;TUBB6;FUNDC1;DYNC1LI2;MLST8
RA_PCNA-Dependent_Long_Patch_Base_Excision_Repair%R-MMU-5651801	0.197033898305085	0.474738181239919	0.419558236967515	1.24146667917227	92	18	RFC3;PCNA;RPA1;RFC4;POLD2
RA_Transcriptional_Regulation_by_E2F6%R-MMU-8953750	0.196162046908316	0.474738181239919	0.381014116388436	1.19681755094755	91	22	RNF2;RYBP;EED;PHC1;E2F6;YAF2;PCGF6
MF_cysteine-type_peptidase_activity%0008234	0.163170163170163	0.476628634523371	0.390787409162853	1.24970756054087	69	23	CTSL;CASP7;CASP3;OTUD7B;CTSB;TINAGL1
BP_dolichol-linked_oligosaccharide_biosynthetic_process%0006488	0.21380846325167	0.476831984355478	0.431957233789573	1.22508320551797	95	15	ALG11;ALG13;ALG14;ALG2;ALG6;ALG3
KEGG_Pancreatic_secretion%mmu04972	0.369706840390879	0.477538002171553	-0.294114810862023	-1.04803785374538	226	48	PLCB2;RAB8A;ATP1B3;ATP1A1;ADCY7;ATP2A3;RAC1;SLC4A2;PRKCG;PLCB4;PLCB3;GNAQ;RAB3D;PRKCB;RHOA
RA_RHOA_GTPase_cycle%R-MMU-8980692	0.201438848920863	0.477952693195997	-0.279665643118755	-1.1574861182365	139	114	ARHGAP30;PKN1;RHPN1;PREX1;VAV3;ARHGAP19;ARHGAP9;IQGAP1;ARHGAP18;DOCK2;GMIP;ARHGAP1;ARHGAP22;ARHGDIA;PIK3R2;RASGRF2;VAV1;FLOT2;ARHGDIB;ARHGAP11A;PIK3R1;DIAPH1;SLK;NET1;ARAP1;ROCK1;ARHGAP31;CIT;ARHGEF11;PKN3;MYO9A;ARHGAP5;ARHGEF1;RACGAP1;RHOA;ABR
RA_TCR_signaling%R-MMU-202403	0.200626959247649	0.477952693195997	-0.306678945877655	-1.16775096430288	127	68	CARD11;PTPN22;CSK;PSME1;INPP5D;NFKB1;IKBKB;PAK2;TAB2;PIK3R2;NFKBIA;PIK3R1;PTPRC;PTEN;PSME3;RPS27A;UBE2V1;UBA52;PTPRJ
RA_Synthesis_of_substrates_in_N-glycan_biosythesis%R-MMU-446219	0.201331114808652	0.477952693195997	-0.329448335740615	-1.18012682534817	120	49	ST8SIA4;MVD;ST6GALNAC4;ST3GAL3;NUDT14;PMM2;ST3GAL5;GLB1;ST8SIA1;NAGK;ST3GAL1;ST6GAL1;MPI
BP_positive_regulation_of_smooth_muscle_cell_migration%0014911	0.214780600461894	0.478270956584095	0.342523918274583	1.18277047030697	92	30	PLAU;ITGB3;CCL5;TLR4;SRC;F3;P2RY2;CYP1B1
KEGG_Glioma%mmu05214	0.372204472843451	0.478548607941579	-0.277303549176739	-1.04933232290836	232	63	PLCG2;CCND1;MTOR;AKT1;PIK3CD;GRB2;BAK1;SHC1;PIK3R2;NRAS;AKT2;PRKCG;CDK4;PIK3R1;PTEN;MAP2K2
BP_calcium_ion_homeostasis%0055074	0.215456674473068	0.479047286860332	0.35122145673996	1.17482765928131	91	27	SPP1;FGFR3;TRIM24;CAV1;SLC24A4;NT5E;TMTC2;ENPP1;PTHLH;WFS1;KDR
RA_Glycosaminoglycan_metabolism%R-MMU-1630316	0.202702702702703	0.479183227344992	0.272506088968774	1.13431772851568	74	72	GPC1;SDC1;SDC4;B4GALT5;B3GNT2;PAPSS2;HS3ST3B1;B3GNT7;B4GALT1;CHST1;CHST2;CHSY3;HS2ST1;EXT1;BCAN;CSGALNACT2;ABCC5;CD44;B4GALT7;B3GNT3;SDC2;CHST7;HYAL2;NCAN
BP_positive_regulation_of_fat_cell_differentiation%0045600	0.217391304347826	0.481155035190423	-0.345117051583858	-1.17324705333562	124	38	ZFP385A;AKT1;WDFY2;STK4;CARM1;CREB1;LRP5;PPARG;XBP1;ID2;SAV1
BP_positive_regulation_of_receptor_internalization%0002092	0.217090069284065	0.481155035190423	0.374463472888072	1.19887810680738	93	22	PLK2;VEGFA;CD63;SELE;AHI1;DAB2;PARD3
BP_positive_regulation_of_execution_phase_of_apoptosis%1900119	0.217235188509874	0.481155035190423	-0.426774225652992	-1.20817851971201	120	17	PTGIS;CXCR3;TRADD;NDUFA13
BP_defense_response_to_protozoan%0042832	0.218150087260035	0.4821051022076	-0.371636514716969	-1.18887677456299	124	28	IRF8;TLR12;CCDC88B;GBP9;NRAS;IRGM2;IL4RA;MYD88;BATF2
MF_double-stranded_DNA_helicase_activity%0036121	0.167224080267559	0.482498284145505	-0.34885426811153	-1.21969502985176	99	43	G3BP1;CHD2;PIF1;MCM2;ATRX;ERCC3;MCM6;RUVBL2;WRN;UPF1;RUVBL1;RAD54L;CHD8;MCM4;CHD9;CHD4;CHD6
MF_JUN_kinase_kinase_kinase_activity%0004706	0.168439716312057	0.482498284145505	-0.435942565869011	-1.25722456681357	94	18	MAP3K11;LRRK2;MAP3K4;MAP3K9
MF_mRNA_5'-UTR_binding%0048027	0.167539267015707	0.482498284145505	-0.404940900681383	-1.24426628476634	95	23	RARA;NCL;ACO1;RPS7;RPL5;LARP1;GNL3;RPS3A1;RPS13
MF_telomerase_RNA_binding%0070034	0.170955882352941	0.483467590857999	-0.430446967248471	-1.25967096447198	92	20	HNRNPU;TEP1;DCP2;SNRPB;XRN1;SMG5;SMG6;DKC1
MF_heterocyclic_compound_binding%1901363	0.16998191681736	0.483467590857999	-0.461507499359944	-1.27271916596879	93	15	EEF1A1;RARA;RARB;PGGT1B;PDE4D;HSP90AB1;NAMPT
BP_macrophage_cytokine_production%0010934	0.219512195121951	0.484383622116764	-0.375399259969424	-1.17846558429776	125	25	TLR3;CD36;NLRP3;CARD9;NOD2;MAPKAPK2
BP_negative_regulation_of_peptidyl-serine_phosphorylation%0033137	0.219858156028369	0.484416388960096	-0.418070950048444	-1.205684212149	123	18	INPP5K;BAK1;OGT;PTEN;PDE4D;RASSF2;RACK1;GPD1L
RA_Mitochondrial_translation_elongation%R-MMU-5389840	0.206128133704735	0.485495933963901	0.264298030256398	1.12764672752558	73	82	MRPS31;MRPS22;MRPS5;MRPL32;MRPL52;MRPL45;MRPS18A;MRPL1;MRPS36;MRPL33;MRPS18B;MRPL11;MRPL47;MRPL50;MRPL35;MRPL37;MRPL53;MRPL51;MRPS16;MRPL38;MRPS18C;MRPS24;MRPL34
KEGG_Retrograde_endocannabinoid_signaling%mmu04723	0.37962962962963	0.48585626911315	-0.26412271571045	-1.04824328653655	245	86	PLCB2;GNAI2;GNG2;GNB2;ADCY7;GNG10;MAPK14;PRKACA;GNB1;NDUFA13;PRKCG;PLCB4
BP_regulation_of_apoptotic_process%0042981	0.222379603399433	0.487411178873161	-0.25885974490132	-1.12081296701227	156	160	ACTB;MYC;CARD11;JAK2;HIP1;PRDX2;TNFAIP8L2;AKT1;SDF2L1;ARRB1;MCL1;NAIP6;NLRC4;RARA;CREB1;BID;ZBTB7A;MADD;MBTD1;CASP6;LRP5;CARD9;IRAK2;ANP32B;TARDBP;TRADD;NLRP1A;BIRC3;NAIP5;NAIP2;SLK;KHDRBS1;TOMM70A;ANP32E;APEX1;PLSCR3;CDK11B;RUVBL2;CREB3;WRN;RBM25;SERBP1;DDX42;TNFAIP8L3;BCL2L12;BAG6;ANP32A;RUVBL1;DAXX;BCL2;RPS3;BRMS1;BRD8;BIRC2
BP_mitotic_cytokinesis%0000281	0.223454833597464	0.487411178873161	-0.309720238583351	-1.16269957217062	140	59	UNC119;CFL1;USP8;STX2;RAB35;KIF20A;KIF23;EXOC6;TRIM36;PLK1;EXOC8;ROCK1;CIT;EXOC3;RACGAP1;BIRC5;PDCD6IP
BP_mitotic_metaphase_chromosome_alignment%0007080	0.222789115646259	0.487411178873161	-0.337730074530844	-1.16774856278703	130	41	EML4;EML3;CHMP2A;CHMP1B;CHMP6;CHMP1A;VPS4A;SEH1L;BECN1;VPS4B;KPNB1;CUL3;DCTN2;KIF14;RRS1
BP_positive_regulation_of_vascular_associated_smooth_muscle_cell_proliferation%1904707	0.222608695652174	0.487411178873161	-0.344156402280214	-1.16302416618691	127	37	MMP9;HPGD;GNAI2;P2RY6;JAK2;PAK1;NQO2;DDR2;XBP1;GNAI3;DDX39B;DNMT1
BP_receptor_internalization%0031623	0.223549488054608	0.487411178873161	-0.337080647923324	-1.15889981795956	130	40	CD36;ITCH;RALB;ITGB1;GRB2;ITGB2;PTGER3;GRK3;PICALM;SYK;ARRB2;CD81
BP_response_to_steroid_hormone%0048545	0.222707423580786	0.487411178873161	0.37307153525035	1.18142520775723	101	20	SPP1;MDM2;ERRFI1;DAB2;PAQR8
BP_response_to_amino_acid%0043200	0.223214285714286	0.487411178873161	-0.430600348945146	-1.20437658504006	124	16	CFL1;LYN;MTOR;RRAGC;RRAGA;NAIP2
CC_ciliary_base%0097546	0.191850594227504	0.48748921484038	-0.381038165903584	-1.20836855339779	112	29	RAB8A;PRKACA;TULP3;KCNJ10;DISC1;CLCN4;PRKAR2B;IFT52
MF_phosphatidylinositol-4-phosphate_binding%0070273	0.174825174825175	0.48819105422879	0.384479876640398	1.22953656501531	74	23	SESTD1;SH3PXD2A;DAB2IP;PLEKHF1;PLEKHA8;PLA2G4A;PLEKHA3;SNX24;OSBPL8;ARFIP1;OSBPL5
MF_peptide_binding%0042277	0.174551386623165	0.48819105422879	-0.334405681498293	-1.21881766777799	106	52	DPP4;RNPEP;H2-K1;TUBB3;H2-D1;ERAP1;ANPEP;CRIP1;RPLP0;CALR;OGT;PPARG;CLTA;H2-Q6;PGGT1B;HSP90AB1;RPS6KB2
MF_phosphatidylinositol-3-phosphate_binding%0032266	0.176610978520286	0.488717666483214	0.322164544772876	1.17898867327762	73	39	SESTD1;SH3PXD2A;PHLDA3;DAB2IP;PLEKHF1;WIPI2;PARD3;PLA2G4A;WIPI1;SNX24
MF_NAD+_binding%0070403	0.177215189873418	0.488717666483214	-0.457692001613481	-1.26219700302156	97	15	HPGD;PARP14;GLUD1
BP_muscle_organ_development%0007517	0.225181598062954	0.489990882678951	0.304843135490798	1.13821009326749	92	42	LMNA;MTSS1;SGCB;COL6A1;FOXO4;DPF3;LAMA5;ETV1;DES;MKX;TCF15;FHL1;COPRS;SCN8A;FXR1;TBX1;JPH1;LBX1;ALX4
BP_phospholipid_translocation%0045332	0.225402504472272	0.489990882678951	-0.414597713482763	-1.20841640995621	125	19	ATP8B2;ATP8A1;ATP8B4;ABCA7;ATP10D;ANO6;TMEM30A
BP_determination_of_adult_lifespan%0008340	0.229422066549912	0.491426769198422	-0.344040951784479	-1.15628811215668	130	36	CFH;INPP5D;TREX1;HDAC9;LRRK2;B4GALNT1;ANKLE1;SOD1;WRN;NAGLU;RAD54L;PRDM2
BP_regulated_exocytosis%0045055	0.228980322003578	0.491426769198422	-0.412210992843618	-1.20145990177363	127	19	SYNGR2;TMED10;RAB11FIP1;RAB10;VAMP2;VPS41;TMEM79;CDK5;MYH9
BP_JNK_cascade%0007254	0.228209191759113	0.491426769198422	-0.308302181597067	-1.15737614139061	143	59	TLR3;MAP4K1;NFKB1;MAP2K6;IRAK1;MAPK14;MAP3K11;CARD9;NOD2;LRRK2
BP_regulation_of_stem_cell_differentiation%2000736	0.227191413237925	0.491426769198422	-0.412927556018809	-1.20354844850582	126	19	MBD3;HDAC1;NSUN2;GATAD2A;MTA1;MTA3;CHD4;MTA2
BP_midbrain_development%0030901	0.228637413394919	0.491426769198422	0.362958501981486	1.17573569378199	98	24	APLP2;WLS;SHH;FGFR2;EN2;UCHL5;HES1;FZD6;WNT1;GDF7;OTX1;CTNNB1;MSX1
BP_regulation_of_neurotransmitter_receptor_localization_to_postsynaptic_specialization_membrane%0098696	0.228506787330317	0.491426769198422	0.412332875640846	1.18988851970085	100	16	NETO2;KALRN;MAGI2;IQSEC2
BP_visual_learning%0008542	0.229268292682927	0.491426769198422	-0.318148003466412	-1.15478152136087	140	51	RGS14;PIANP;PDE1B;ITGB1;MTOR;HMGCR;CREB1;DDHD2;ABCC8;RIC8A
BP_protein_refolding%0042026	0.228506787330317	0.491426769198422	0.411660108195994	1.18794708280278	100	16	HSPA2;HSPA9;HSPA13;HSPA1B;DNAJA2;HSP90AA1;DNAJA1;DNAJB2
BP_neuron_fate_commitment%0048663	0.227990970654628	0.491426769198422	0.381897399478866	1.17374406850883	100	19	TGFBR1;GATA2;SHH;POU3F2;OLIG1;WNT1;PAX7;LBX1;CHRD;NKX2-1;TGFB2;PAX3;NOTCH1;ISL2
BP_nervous_system_process%0050877	0.227191413237925	0.491426769198422	-0.413281244238278	-1.20457933370976	126	19	GM2A;PSAP
BP_positive_regulation_of_mesenchymal_cell_proliferation%0002053	0.230232558139535	0.492441860465116	0.350485336371619	1.16060214705686	98	26	IRS2;FOXF1;SHH;BMPR1A;FGFR2;SMO;PRRX1;SHOX2;FGF9;FOXP1;TBX1;MYCN;PRRX2;PDGFA;KDR;CTNNB1;CHRD;IRS1
CC_trans-Golgi_network_membrane%0032588	0.196581196581197	0.493184365621723	-0.349683931534887	-1.20631846467851	114	42	PLD4;AP1S3;AP1B1;CALN1;CD2AP;SCAMP2;VPS13B;AP1G1;ASAP1;SLC9A8;AP1M1;TMEM79;SCAMP4;ST3GAL1;KIF13A
CC_recycling_endosome_membrane%0055038	0.2	0.493184365621723	-0.2968099022947	-1.14924556148707	121	77	TPCN1;RAB8A;LDLR;ABHD17A;SLC9A9;RAC1;MTMR4;CMTM6;SLC31A2;MICALL1;GGA3;SCAMP2;SLC9A7;RAB11FIP4;VPS13B;PLEKHB2;CLCN3;ATG9B;RAB10;CLCN4;GRIPAP1;ZDHHC2;ARF6;FZD7
CC_meiotic_spindle%0072687	0.198177676537585	0.493184365621723	0.444074406511672	1.22176693017534	86	15	HSPA2;FBXO5;CPEB1;SKA1;BORA
CC_exosome_(RNase_complex)%0000178	0.200455580865604	0.493184365621723	0.442803750015518	1.2182710158334	87	15	EXOSC7;EXOSC3;ZFP36;EXOSC4;MPHOSPH6;EXOSC2;EXOSC9
BP_negative_regulation_of_cellular_senescence%2000773	0.23094688221709	0.493248596618398	0.362629655133418	1.17467045636518	99	24	PLK2;GCH1;CDK6;FBXO5;TBX2;HMGA2
BP_phosphatidylinositol_3-kinase/protein_kinase_B_signal_transduction%0043491	0.231746031746032	0.493376679436681	-0.303607359359488	-1.14645787218209	145	63	BANK1;PIK3CG;PRR5;AKT1;PIK3CD;C1QBP;PIK3R5;RAPGEF1;CD2AP;PIK3R2;AKT2;PIK3R1;ILK;PLEKHA1;PTEN;XBP1;STAT3
BP_cellular_response_to_vascular_endothelial_growth_factor_stimulus%0035924	0.231441048034935	0.493376679436681	0.369801936100523	1.17107119655594	105	20	VEGFA;NR4A1;DAB2IP;MAP2K3;FLT1;SPHK1;ANXA1;DLL4
BP_intrinsic_apoptotic_signaling_pathway%0097193	0.232018561484919	0.493376679436681	0.333188956860197	1.15264400151981	99	31	PMAIP1;PLSCR1;CASP3;APAF1;MLLT11;BBC3;FLCN;CLU;BAX;SIVA1;CYCS;BUB1;EAF2
CC_synaptonemal_complex%0000795	0.20253164556962	0.494368583673876	-0.429105203335572	-1.23726104847456	111	19	1700013H16RIK;XLR;SMC1A;PLK1;LIG3;MLH3
BP_positive_regulation_of_Rho_protein_signal_transduction%0035025	0.232876712328767	0.494482772332346	0.39104385335853	1.17413242155863	101	18	FERMT2;F2R;ARHGEF3;F11R;ERBB2;MCF2L;ADGRG1;RTN4R;LPAR1;PLXNB1
BP_3'-UTR-mediated_mRNA_destabilization%0061158	0.233273056057866	0.494562861271676	-0.432613401682281	-1.19303666471207	128	15	HNRNPD;PLEKHN1;TARDBP;MOV10;DND1;KHSRP;ZFP36L2;UPF1
BP_maturation_of_LSU-rRNA_from_tricistronic_rRNA_transcript_(SSU-rRNA,_5.8S_rRNA,_LSU-rRNA)%0000463	0.233928571428571	0.494562861271676	-0.424086592665558	-1.18615779919139	130	16	FTSJ3;RPL35;PPAN;PES1;RPL7;RPL7L1
BP_striated_muscle_cell_differentiation%0051146	0.233853006681515	0.494562861271676	0.427669725437224	1.21292331082215	104	15	PMP22;KRAS;IGF2;CASP7;CASP3;SHH
RA_Regulation_of_lipid_metabolism_by_PPARalpha%R-MMU-400206	0.2109375	0.49501026459854	-0.442560541589179	-1.22463439209687	107	16	CARM1;TGS1;HELZ2;MED1;CHD9;NCOA2;SIN3A;NCOR2;TBL1X
BP_isotype_switching%0045190	0.235159817351598	0.495733159633124	0.38978561129877	1.1703544749579	102	18	EXO1;LIG4;RNF168;EXOSC3;XRCC4;ERCC1;NFKBIZ;PCYT1A;BATF
BP_gastrulation_with_mouth_forming_second%0001702	0.235159817351598	0.495733159633124	0.389670178249539	1.17000788036382	102	18	RNF2;DACT1;GATA4;ACVR2A;LHX1;CTNNB1;LDB1;CHRD;ACVR2B
RA_Regulation_of_PTEN_gene_transcription%R-MMU-8943724	0.212020033388982	0.495741387160419	-0.340919504913594	-1.17470888498449	126	38	MTOR;RRAGC;MBD3;RRAGA;CBX6;HDAC1;LAMTOR2;LAMTOR1;PHC2;MAF1;GATAD2A;CBX4;SCMH1;SLC38A9;CBX8;MTA3;PHC3;MLST8;CHD4;RING1;MTA2
KEGG_Glycerolipid_metabolism%mmu00561	0.389175257731959	0.495798616014687	0.269685421396111	1.02776744038047	150	45	LIPG;DGKD;LPIN2;GK;ALDH7A1;DGKH;LPL;MBOAT2;AGPAT4;LPIN1;DGAT2;GPAM;AKR1B8;LPIN3;GLA;MOGAT2;ALDH1B1;TKFC;MGLL;DGKA
RA_Synthesis_of_bile_acids_and_bile_salts%R-MMU-192105	0.215238095238095	0.49605052056665	-0.430418981373783	-1.21399961214767	112	17	CYP8B1;CYP27A1;PTGIS
RA_Signaling_by_ERBB4%R-MMU-1236394	0.214814814814815	0.49605052056665	-0.415899711064855	-1.21323479459104	115	19	ITCH;GRB2;SHC1;APH1A;PIK3R1;RPS27A;NCSTN
RA_Conversion_from_APC/C:Cdc20_to_APC/C:Cdh1_in_late_anaphase%R-MMU-176407	0.215213358070501	0.49605052056665	-0.41028875174327	-1.2168856314613	115	20	CDC14A;ANAPC1;ANAPC5;UBE2C;CDC20;ANAPC2;ANAPC15
RA_IRS-mediated_signalling%R-MMU-112399	0.215094339622642	0.49605052056665	-0.427273424241338	-1.22262222747524	113	18	GRB2;PIK3R2;AKT2;TLR9;PIK3R1
BP_motor_neuron_apoptotic_process%0097049	0.236080178173719	0.496957267148419	0.425703394907977	1.20734655849705	105	15	CNTFR;ADARB1;AGRN;ERBB3;BAX;SLC1A1;FAS;NEFL
MF_endonuclease_activity%0004519	0.181500872600349	0.497446836015771	-0.38646934250944	-1.23632745221502	103	28	RNASE6;DNASE1L3;G3BP1;PGBD5;N4BP2;ANKLE1;SND1;TSN;REXO4;ERN1
CC_sarcolemma%0042383	0.208762886597938	0.49781919111816	0.272228395260077	1.14117968064264	80	78	ATP1B1;ATP2B4;ANXA5;ANXA2;SLC38A2;FLNC;SGCB;AGRN;ATP1A3;STAC2;COL6A1;CAV1;CTSB;ADCY6;ALOX12;CAV2;CHRM4;ANXA1;DES;ANK2;ANK1;AHNAK;SVIL;FAS;PRKCQ;COL6A2;CACNA1H;KCNB1;SNTA1;ACP1
CC_nBAF_complex%0071565	0.207815275310835	0.49781919111816	-0.457874064241021	-1.25350995691783	116	15	ACTB;ARID1B;SMARCB1;SMARCA4;SMARCC2;ARID1A
CC_ciliary_transition_zone%0035869	0.206650831353919	0.49781919111816	0.358539884190533	1.18950090682809	86	28	TMEM237;TMEM67;INTU;CDKL1;CC2D2A;NPHP4;KIFAP3;CCSAP
RA_ER_to_Golgi_Anterograde_Transport%R-MMU-199977	0.216814159292035	0.497898230088496	-0.276821907161045	-1.13987843571054	146	111	TMED10;CAPZA2;DYNLL2;ARF3;LMAN2L;STX17;CAPZB;COPZ1;COPG2;DCTN1;DCTN5;RAB1B;COPA;COG5;PREB;SEC24C;SEC24B;SEC22C;CTSZ;SEC16A;COPE;TRAPPC6A;ARF1;TRAPPC3;GOSR2;DCTN2;PPP6R1;ARF5;LMAN2;COG8;TUBB6;NAPG;TRAPPC9;CSNK1D;TFG;COPB1;DYNC1LI2
RA_Molecules_associated_with_elastic_fibres%R-MMU-2129379	0.221276595744681	0.498416256789463	0.429458583102279	1.20095076890974	103	15	ITGB3;LTBP3;EMILIN2;ITGB5;FBN1;BMP7;LTBP4;FBLN2;FN1;EMILIN3
RA_Anchoring_of_the_basal_body_to_the_plasma_membrane%R-MMU-5620912	0.219444444444444	0.498416256789463	0.261670791113699	1.12042790747285	78	83	TUBG1;CCP110;CEP76;CSNK1E;NEDD1;TMEM67;CEP57;HAUS7;HAUS8;DYNLL1;CEP83;HAUS2;CEP97;CC2D2A;NPHP4;RAB3IP;HAUS4;HSP90AA1;HAUS3;HAUS5;IQCB1;CDK1;CEP72
RA_COPI-mediated_anterograde_transport%R-MMU-6807878	0.220820189274448	0.498416256789463	-0.299495210933018	-1.13913019007483	139	69	TMED10;CAPZA2;DYNLL2;ARF3;CAPZB;COPZ1;COPG2;DCTN1;DCTN5;RAB1B;COPA;COG5;COPE;ARF1;GOSR2;DCTN2;ARF5;COG8;TUBB6;NAPG;COPB1;DYNC1LI2;NAPA
RA_Glucose_metabolism%R-MMU-70326	0.221690590111643	0.498416256789463	-0.309830184942581	-1.15644151704114	138	60	NUP210;PFKP;ALDOC;SLC25A11;HK3;POM121;RAE1;SLC25A12;NUP214;SEH1L;ENO3;SLC25A10;SLC25A1;NUP98;PFKL;HK2;ADPGK;PGAM1;PFKFB3
RA_Processing_of_Intronless_Pre-mRNAs%R-MMU-77595	0.218923933209648	0.498416256789463	-0.409184168828476	-1.21360952147277	117	20	PAPOLA;CPSF3;CPSF1;CPSF6;SYMPK;CPSF2;CPSF4;CPSF7;PCF11
RA_Insulin_receptor_signalling_cascade%R-MMU-74751	0.221388367729831	0.498416256789463	-0.383829053796241	-1.18172716942328	117	24	GRB2;SHC1;PIK3R2;AKT2;TLR9;PIK3R1
BP_regulation_of_mitotic_nuclear_division%0007088	0.237556561085973	0.498630199237845	0.409047013445951	1.18040635144796	104	16	TUBG1;PDXP;FBXO5;CAV2;OBSL1;BORA
BP_regulation_of_DNA_repair%0006282	0.237373737373737	0.498630199237845	0.294626635360347	1.12099663107624	93	48	IER3;TAF5;TADA1;TAF9;BARD1;BRCA1;UIMC1;PHF13;ENY2;UCHL5;TAF12
BP_positive_regulation_of_TORC1_signaling%1904263	0.238172920065253	0.498774896368022	-0.315124015420835	-1.14854124432099	145	52	AKT1;RRAGC;MAT2A;OGT;RRAGA;SYK;LAMTOR2;LAMTOR1;CLEC16A;FNIP2;GPR137;OTUB1;USP4;LARS1;SEH1L;OTUD5;CUL3;PRMT1;RPS6KB1;SLC38A9
BP_eyelid_development_in_camera-type_eye%0061029	0.238307349665924	0.498774896368022	0.424160739584828	1.20297140054053	106	15	STRA6;TFAP2A;EGFR;GRHL3;PRICKLE1
RA_RHOBTB1_GTPase_cycle%R-MMU-9013422	0.222634508348794	0.498794386300608	-0.407338726253014	-1.20813607735756	119	20	SRRM1;RBBP6;RBMX;ROCK1;VIM;CUL3;RHOBTB1;TRA2B;CPSF7;RNF20;STK38;ROCK2
RA_Orc1_removal_from_chromatin%R-MMU-68949	0.223587223587224	0.49918953043953	0.292448271956638	1.12231881176714	90	47	SKP2;CCNA2;PSMC6;MCM8;PSMD11;ORC2;ORC5;PSMB6;PSMD9;PSMD14;PSMC2;PSMF1;PSMC4;PSMD13
BP_DNA_duplex_unwinding%0032508	0.239247311827957	0.499393723252496	0.274397764697706	1.11661602598658	88	63	XRCC5;DDX1;RFC3;POT1A;HELB;SMARCAD1;MCM8;CHTF18;DHX36;RFC4;ANXA1;SUB1;CHD5;BLM;FANCM;RTEL1
BP_response_to_xenobiotic_stimulus%0009410	0.239285714285714	0.499393723252496	0.225519254971355	1.08671042237755	66	190	CDKN1A;MDM2;FOSL2;CCL3;XRCC5;CCNO;ASS1;ERRFI1;ABCD3;RET;IGFBP2;LRP8;IGF2;GCLC;SRC;SMPD1;EI24;CASP3;GK;NTRK1;TYMS;IL10;CDH3;GATA4;HDAC5;SRD5A1;MAP1B;ATP1A3;COL6A1;PTK2B;CROT;LCK;PHB1;PRICKLE1;GATA3;RAD51;BLOC1S6;AHR;TRP53;FOSL1;ADORA2A;FANCB;SS18;UQCRFS1;GAD2;ACE;GGH;PCSK1;PNP2;ABCB1A;HSP90AA1;ACACB;GRIN2A;SLC1A1;ITGA2;ALAD;TERF1;NPPC;TNF;SLC1A2;CDK1;BLMH;MGST1;SLC6A4
BP_regulation_of_heart_rate%0002027	0.23972602739726	0.499599968778051	0.389394919285528	1.16918139895721	104	18	MDM2;CALM1;EPAS1;CACNA1G;ANK2;SHOX2;SLC1A1;SNTA1;MYH6
KEGG_Glyoxylate_and_dicarboxylate_metabolism%mmu00630	0.397009966777409	0.499629365958915	-0.334462940722012	-1.03511568720893	238	25	CAT;ACSS1;ACO1;CS;ACAT1;ACAT2;PCCA;PGP;HOGA1;ACO2;ACSS2
KEGG_SNARE_interactions_in_vesicular_transport%mmu04130	0.398671096345515	0.499629365958915	-0.325690220481851	-1.03598666536825	239	29	STX2;STX17;STX7;STX16;VAMP2;STX4A;GOSR2;VTI1A;VAMP1;VAMP4;VAMP8;SNAP23;STX6
KEGG_Hedgehog_signaling_pathway%mmu04340	0.399345335515548	0.499629365958915	-0.299443024000144	-1.02643129519006	243	40	CCND1;SPOP;ARRB1;MGRN1;CSNK1G2;PRKACA;GRK3;CCND2;ARRB2;IQCE;CUL3;PTCH1;SUFU;CUL1;BCL2;CSNK1D
KEGG_Mineral_absorption%mmu04978	0.39440203562341	0.499629365958915	0.312859632205143	1.03964296076647	154	27	ATP1B1;ATP2B4;HMOX1;VDR;SLC11A2;ATP1A3;MT1;SLC30A1;ATP1B2;STEAP2;SLC26A6;CLCN2;SLC5A1
RA_Azathioprine_ADME%R-MMU-9748787	0.228571428571429	0.499883891160584	0.415460087990482	1.19790180586862	111	16	IMPDH1;SLC29A1;GSTM1;TPMT;GMPS;ABCC5;SLC28A2;NME1
RA_Metabolism_of_carbohydrates%R-MMU-71387	0.229254571026723	0.499883891160584	-0.255397232631297	-1.11054759778532	162	179	MAN2B1;NUP210;GUSB;TALDO1;KHK;HEXA;NDST2;TKT;PFKP;ALDOC;AKR1A1;SLC25A11;MANBA;ST3GAL3;PHKB;PGD;GYS1;HK3;PHKG2;MAN2B2;POM121;LYVE1;RAE1;PHKA2;HS6ST1;PGLS;HEXB;B4GALT3;SLC25A12;NUP214;EXT2;GLB1;SLC35D2;SEH1L;ENO3;SLC25A10;FUT11;SLC25A1;MAN2C1;GALE;NUP98;PFKL;B4GAT1;HK2;CHST11;ADPGK;ST3GAL1;PGAM1;NAGLU;PFKFB3;SDC3;PAPSS1;RPE;CRYL1
RA_NRAGE_signals_death_through_JNK%R-MMU-193648	0.228813559322034	0.499883891160584	-0.33951710035229	-1.15695945129161	134	37	FGD2;ARHGEF6;PREX1;VAV3;RASGRF2;VAV1;NET1;ARHGEF11;ARHGEF1;ARHGEF39;ARHGEF9;ABR;VAV2;ARHGEF2
RA_Toll_Like_Receptor_10_(TLR10)_Cascade%R-MMU-168142	0.241001564945227	0.499883891160584	-0.296153706134554	-1.12522102606539	153	66	RPS6KA1;DUSP7;NFKB1;FOS;MAP2K6;IKBKB;CREB1;TAB2;NFKBIA;MAPK14;MAPKAPK2;ATF1;USP18;RPS27A;UBE2V1;UBA52;RPS6KA3;CUL1;MAPK7;RELA;LRRC14;USP14;RPS6KA2;DUSP6;NKIRAS2;PPP2R1B;TRAF6
RA_Toll_Like_Receptor_3_(TLR3)_Cascade%R-MMU-168164	0.232449297971919	0.499883891160584	-0.297944791476447	-1.13053886132734	148	65	RPS6KA1;DUSP7;NFKB1;FOS;MAP2K6;IKBKB;CREB1;TAB2;NFKBIA;MAPK14;MAPKAPK2;ATF1;USP18;RPS27A;UBE2V1;UBA52;RPS6KA3;CUL1;MAPK7;RELA;LRRC14;USP14;RPS6KA2;DUSP6;NKIRAS2;PPP2R1B;TRAF6
RA_Toll_Like_Receptor_5_(TLR5)_Cascade%R-MMU-168176	0.241001564945227	0.499883891160584	-0.296153706134554	-1.12522102606539	153	66	RPS6KA1;DUSP7;NFKB1;FOS;MAP2K6;IKBKB;CREB1;TAB2;NFKBIA;MAPK14;MAPKAPK2;ATF1;USP18;RPS27A;UBE2V1;UBA52;RPS6KA3;CUL1;MAPK7;RELA;LRRC14;USP14;RPS6KA2;DUSP6;NKIRAS2;PPP2R1B;TRAF6
RA_MyD88_cascade_initiated_on_plasma_membrane%R-MMU-975871	0.241001564945227	0.499883891160584	-0.296153706134554	-1.12522102606539	153	66	RPS6KA1;DUSP7;NFKB1;FOS;MAP2K6;IKBKB;CREB1;TAB2;NFKBIA;MAPK14;MAPKAPK2;ATF1;USP18;RPS27A;UBE2V1;UBA52;RPS6KA3;CUL1;MAPK7;RELA;LRRC14;USP14;RPS6KA2;DUSP6;NKIRAS2;PPP2R1B;TRAF6
RA_Regulation_of_HSF1-mediated_heat_shock_response%R-MMU-3371453	0.233415233415233	0.499883891160584	0.280956324558689	1.1102005764955	94	53	HSPA4L;HSPA2;AAAS;HSPA9;NUP35;HSPA13;RPA1;NUP50;DNAJB1;NUP160;HSPH1;NDC1;NUP37;NUP107
RA_Transport_of_Mature_Transcript_to_Cytoplasm%R-MMU-72202	0.2359375	0.499883891160584	-0.294516145641109	-1.13680899845143	150	74	NUP210;SRSF5;SRSF2;CPSF3;SRSF7;SRRM1;SRSF1;SRSF9;POM121;RAE1;SRSF3;NUP214;SEH1L;CPSF1;SYMPK;DDX39B;CPSF2;NUP98;THOC6;CPSF4;THOC2
RA_Fatty_acyl-CoA_biosynthesis%R-MMU-75105	0.236397748592871	0.499883891160584	-0.390314545844906	-1.18599723046474	125	22	PPT1;ACSL5;ELOVL6;ELOVL1;ACLY;PPT2
RA_mTORC1-mediated_signalling%R-MMU-166208	0.226843100189036	0.499883891160584	-0.402518614098226	-1.20682632460631	119	21	MTOR;RRAGC;RPS6;RRAGA;LAMTOR2;LAMTOR1;EIF4B;EIF4G1;RPS6KB1;SLC38A9
RA_Apoptosis%R-MMU-109581	0.229281767955801	0.499883891160584	0.264686733323986	1.1064721126193	82	74	LMNA;PMAIP1;TNFRSF10B;CD14;TLR4;DSP;CASP7;CASP3;APAF1;MAPK8;BCL2L11;BCL2L1;DYNLL1;TJP2;PPP3CC;SATB1;MAPT;PKP1;BAX;DSG2;CYCS;FAS
RA_RNA_Polymerase_II_Promoter_Escape%R-MMU-73776	0.23960880195599	0.499883891160584	0.301056941386456	1.13572514157388	97	43	TAF5;TAF9;GTF2B;TAF4B;POLR2G;MNAT1;TBP;POLR2C;TAF12;GTF2E2;GTF2F1;TAF15;TAF9B;GTF2E1;POLR2F;POLR2I;GTF2H2;GTF2H5;GTF2F2
RA_RNA_Polymerase_II_Transcription_Pre-Initiation_And_Promoter_Opening%R-MMU-73779	0.23960880195599	0.499883891160584	0.301056941386456	1.13572514157388	97	43	TAF5;TAF9;GTF2B;TAF4B;POLR2G;MNAT1;TBP;POLR2C;TAF12;GTF2E2;GTF2F1;TAF15;TAF9B;GTF2E1;POLR2F;POLR2I;GTF2H2;GTF2H5;GTF2F2
RA_RNA_Polymerase_II_Transcription_Initiation%R-MMU-75953	0.23960880195599	0.499883891160584	0.301056941386456	1.13572514157388	97	43	TAF5;TAF9;GTF2B;TAF4B;POLR2G;MNAT1;TBP;POLR2C;TAF12;GTF2E2;GTF2F1;TAF15;TAF9B;GTF2E1;POLR2F;POLR2I;GTF2H2;GTF2H5;GTF2F2
RA_RNA_Polymerase_II_Transcription_Initiation_And_Promoter_Clearance%R-MMU-76042	0.23960880195599	0.499883891160584	0.301056941386456	1.13572514157388	97	43	TAF5;TAF9;GTF2B;TAF4B;POLR2G;MNAT1;TBP;POLR2C;TAF12;GTF2E2;GTF2F1;TAF15;TAF9B;GTF2E1;POLR2F;POLR2I;GTF2H2;GTF2H5;GTF2F2
RA_COPI-independent_Golgi-to-ER_retrograde_traffic%R-MMU-6811436	0.231182795698925	0.499883891160584	-0.35789597369691	-1.1547935151341	128	29	CAPZA2;DYNLL2;PAFAH1B3;CAPZB;DCTN1;DCTN5;AGPAT3;DCTN2;TUBB6;BICD2;DYNC1LI2
RA_Smooth_Muscle_Contraction%R-MMU-445355	0.232380952380952	0.499883891160584	-0.425270688083743	-1.1994788165327	121	17	MYL12B;MYL6;TPM4;PXN;TPM3;ALDH2
RA_RET_signaling%R-MMU-8853659	0.231316725978648	0.499883891160584	-0.359253351565499	-1.17200661607775	129	30	PTPN11;PIK3CD;GRB2;SHC1;PIK3R2;PRKACA;PIK3R1
RA_Cell-cell_junction_organization%R-MMU-421270	0.232514177693762	0.499883891160584	-0.401479085789347	-1.20370962370258	122	21	ACTB;ACTG1;CADM1;NECTIN1;CTNNA1
RA_PI3K_Cascade%R-MMU-109704	0.23047619047619	0.499883891160584	-0.427604503226675	-1.20606135773314	120	17	GRB2;PIK3R2;AKT2;TLR9;PIK3R1
RA_RHOH_GTPase_cycle%R-MMU-9013407	0.236397748592871	0.499883891160584	-0.376464990823772	-1.1590548021133	125	24	CSK;PAK2;ARHGDIA;ARHGDIB;LAMTOR1;VCP;ROCK1;FAM91A1
MF_peptidase_activity%0008233	0.184663536776213	0.499942745906332	-0.298739390866932	-1.1817716525145	117	80	MMP9;CTSS;ECE1;ERAP1;NAALAD2;NAPSA;PSEN1;CAPN1;APH1A;PCSK7;CASP6;DPEP3;PDIA3;CNDP2;PARK7;NLRP1A;NPEPL1;LGMN;MASP1;CASP9;HMCES;AGTPBP1
MF_single-stranded_DNA_helicase_activity%0017116	0.184510250569476	0.499942745906332	0.385476181466251	1.22777284995055	80	21	RFC3;HELB;WRNIP1;MCM8;CHTF18;RAD51;RFC4
RA_RHOB_GTPase_cycle%R-MMU-9013026	0.242105263157895	0.50055847013031	0.282527026500409	1.12463204794541	91	57	RHOB;PCDH7;TFRC;RHPN2;ARHGAP35;JUP;ECT2;ARHGEF3;DAAM1;CAV1;STARD13;BCR;TJP2;VAMP3
BP_apoptotic_cell_clearance%0043277	0.240574506283663	0.500655053617352	-0.414893566354028	-1.1745449108804	133	17	CD36;TIMD4;TREX1;RARA;CCR2;MFGE8;LRP1
RA_TP53_Regulates_Metabolic_Genes%R-MMU-5628897	0.24317617866005	0.501161163071833	0.280939351519241	1.10209305110216	97	52	RRAGD;SESN2;TXNRD1;LAMTOR3;DDIT4;COX11;GLS2;SESN3;RHEB
BP_homeostasis_of_number_of_cells_within_a_tissue%0048873	0.241217798594848	0.501280737704918	0.313140300343536	1.13746420423628	102	37	FOSL2;CSF1;VEGFA;KRAS;GATA2;F2R;RPA1;CD7;TUBA1A;AKT3;SMO;TEX15;BAX
RA_Amplification_of_signal_from_the_kinetochores%R-MMU-141424	0.247191011235955	0.502986772863035	0.257910902720517	1.09559577615279	87	81	SPC25;CENPK;CENPU;CENPQ;PPP2CB;DYNLL1;KIF2A;NUP160;SKA1;CENPI;CENPH;SPC24;NDC80;NUP37;ZWINT;NUP107;MAD2L1;NUP85;ITGB3BP;CENPP;ZW10;NUP43;BUB1
RA_Amplification__of_signal_from_unattached__kinetochores_via_a_MAD2__inhibitory_signal%R-MMU-141444	0.247191011235955	0.502986772863035	0.257910902720517	1.09559577615279	87	81	SPC25;CENPK;CENPU;CENPQ;PPP2CB;DYNLL1;KIF2A;NUP160;SKA1;CENPI;CENPH;SPC24;NDC80;NUP37;ZWINT;NUP107;MAD2L1;NUP85;ITGB3BP;CENPP;ZW10;NUP43;BUB1
RA_Regulation_of_RAS_by_GAPs%R-MMU-5658442	0.24578313253012	0.502986772863035	0.292920102712976	1.12285761446638	101	44	DAB2IP;RASA2;SPRED1;PSMC6;RASAL2;PSMD11;PSMB6;PSMD9;RASAL1;PSMD14;PSMC2;PSMF1;PSMC4;PSMD13
RA_APC/C:Cdc20_mediated_degradation_of_Cyclin_B%R-MMU-174048	0.244897959183673	0.502986772863035	-0.39731999653007	-1.17842127724777	131	20	ANAPC1;ANAPC5;UBE2C;CDC20;RPS27A;ANAPC2;ANAPC15
BP_cardiac_muscle_cell_apoptotic_process%0010659	0.242761692650334	0.50377355510275	0.422088436588168	1.19709409742031	108	15	APAF1;HEY2;TRP53;KIFAP3;HSP90AA1
MF_phosphatidylinositol-3,4,5-trisphosphate_binding%0005547	0.18739054290718	0.504250915459322	-0.355984262680625	-1.19642841620297	106	36	MYO1G;ARHGAP9;AKT1;IQGAP1;BTK;FCHSD2;OGT;DAPP1;MAPKAP1;ASAP1;PLEKHB2;ARAP1;IRGM1;RACGAP1
BP_positive_regulation_of_ERK1_and_ERK2_cascade%0070374	0.244444444444444	0.504756428338939	0.23993255770197	1.09334848958652	76	131	NDRG4;FERMT2;FGFR3;SEMA7A;CXCR4;CCL3;IL1A;ITGB3;VEGFA;TLR4;F2R;SRC;CXCL12;NTRK1;P2RY1;EGFR;ABL2;EPOR;PDGFRA;TPBG;PTK2B;RIPK2;IL6;ALOX15;PHB1;BRAF;NPY;ACTA2;FGFR2;MTURN;AKAP12;CD44;DSTYK;PDGFC;ARHGAP8;PLA2G5;MAP2K7;FGF15;RAMP3;HAVCR2;C3;PDGFA;ATP6V0C;TEK;KDR;GAS6;FLT4;ESR1;CAMK2D;NOD1;C5AR1;CALCR;APELA;FGFBP3;GPNMB
BP_protein-containing_complex_assembly%0065003	0.244615384615385	0.504756428338939	-0.277930293037169	-1.11919844653538	158	87	H2-DMA;NUP210;TAPBP;TAP2;USH1C;NCKAP1L;DNAJB14;BID;MGRN1;PML;MBD2;ATF1;IRGM2;MAX;MYO5A;PDE4D;VAMP2;STX4A;IRGM1;BECN1;TAF10;AP2M1;NEMF;CD74;IGTP;VAMP8;EPB41;TIAM1;GGN;HSF1
BP_cytokine-mediated_signaling_pathway%0019221	0.243865030674847	0.504756428338939	-0.276128575933047	-1.12398610693484	158	93	IFNGR1;IRF5;TYK2;JAK2;IL1R2;IL16;PTPN6;PIRB;STAT1;CSF2RA;IRAK1;IL10RA;STAT6;IFNAR1;CCR2;IL6RA;IL6ST;KLF6;PIK3R1;IFNGR2;SH2B2;IRAK4;STAT3;IL4RA;MYD88;IL18;IL10RB;PIRA2
BP_intracellular_transport%0046907	0.244328097731239	0.504756428338939	-0.362612981205966	-1.16001021008158	139	28	HPS3;HPS5;AP3D1;RAB7;AP3B1;GAK;SPIRE1;RANBP3;SPIRE2;AP3S2;AFTPH
BP_neural_crest_cell_migration%0001755	0.24537037037037	0.505601199791341	0.319256330212056	1.13432134369232	105	34	SEMA7A;ZEB2;RET;SEMA6B;SEMA3C;SHH;SEMA4B;LAMA5;EFNB1;SMO;SEMA5B;OVOL2;SEMA6C;FGF15;TBX1
BP_positive_regulation_of_type_I_interferon-mediated_signaling_pathway%0060340	0.245931283905967	0.505645161290323	-0.427875257022422	-1.1799700785177	135	15	RBM47;IRF7;TRIM41;LSM14A;ZBP1;TRIM56;UBE2K;IRF3;FADD
BP_cellular_response_to_ionizing_radiation%0071479	0.246376811594203	0.505645161290323	0.302953309797188	1.12304174118424	101	41	CDKN1A;RHOB;RAD51AP1;ECT2;BBC3;LIG4;GADD45A;BARD1;BRCA1;RAD51;TRP53;BLM;TANK;RAD1;CLOCK;TNF
BP_neural_tube_formation%0001841	0.246428571428571	0.505645161290323	-0.414856873602087	-1.16034254485225	137	16	STK4;TULP3;BRPF1;IFT52;PTCH1;IPMK;IFT172
BP_heme_biosynthetic_process%0006783	0.247191011235955	0.506499228905045	0.39540475082919	1.16810906518846	109	17	PGRMC1;CPOX;SLC11A2;ALAS1;ALAD;UROD
RA_Response_to_elevated_platelet_cytosolic_Ca2+%R-MMU-76005	0.25	0.507097791798107	0.27017250272937	1.10691815114722	92	67	CD9;PCDH7;ANXA5;QSOX1;ITGB3;VEGFA;CD63;CD109;CALM1;IGF2;SRGN;APLP2;SCCPDH;TUBA4A
BP_dentate_gyrus_development%0021542	0.248306997742664	0.508074318458066	0.373902508074411	1.14917213799253	109	19	POMT2;NR2E1;FXR2;TUBA1A;BLOC1S6;SMO;LEF1;FEZF2;FXR1
CC_condensed_chromosome%0000793	0.21760391198044	0.508128997867804	0.343813312748636	1.17403709734481	88	32	NCAPD3;RPA1;GTF2B;LIG4;BRCA1;ESRRB;TUBA1A;RAD51;NCAPG
CC_apical_junction_complex%0043296	0.21880650994575	0.508128997867804	-0.42291372363691	-1.21940883739898	120	19	ACTB;ACTG1;CGNL1;NECTIN1
CC_plasma_membrane_raft%0044853	0.215547703180212	0.508128997867804	-0.403733322228317	-1.2073900717163	121	22	SELPLG;PTPN11;PRKAR2A;ITGB2;CD8A;PRKACA
CC_perinuclear_endoplasmic_reticulum%0097038	0.219642857142857	0.508128997867804	-0.405407487603665	-1.19486746955482	122	21	CYBA;DBI;CYBB;GDPD5;OSBPL3
RA_Integrin_signaling%R-MMU-354192	0.251428571428571	0.508391734052112	-0.419125621622494	-1.18214661552993	131	17	CSK;APBB1IP;GRB2;SHC1;SYK
BP_lipid_catabolic_process%0016042	0.249586776859504	0.508692628650904	-0.322156544424059	-1.13881219297402	150	45	PLBD1;NAAA;PLCB2;PPT1;LIPE;PLD2;ACADL;PAFAH1B3;PLBD2
BP_face_development%0060324	0.25	0.508692628650904	-0.40581409407443	-1.17033638964007	140	18	ITGA4;RARA;SRF;ALDH1A2;MAP2K2
BP_embryonic_skeletal_system_development%0048706	0.25	0.508692628650904	0.3164474426588	1.12434133452046	107	34	TAPT1;WNT11;ACVR2A;SHH;RBP4;CDK20;FGF9;HOXB9;T;DLX3;MOSMO;PAX7;SLC35D1;HOXB6;HOXC9;HOXA9
BP_lymph_node_development%0048535	0.24956369982548	0.508692628650904	-0.376608688081099	-1.15720958871008	142	23	TGFB1;NFKB1;CD2AP;RCBTB2;TNFRSF11A;ID2
KEGG_Small_cell_lung_cancer%mmu05222	0.409375	0.509891183035714	-0.263069536928065	-1.03155081784114	261	79	MYC;CCND1;ITGB1;NFKB1;CHUK;AKT1;PIK3CD;IKBKB;BAK1;PIK3R2;NFKBIA;AKT2;BIRC3;CDK4;ITGA2B;COL4A1;PIK3R1;PTEN;RARB;MAX;CASP9
BP_lysosomal_lumen_acidification%0007042	0.251356238698011	0.510741912798875	-0.424301417406525	-1.17011434663564	138	15	PPT1;GRN;CREG1
MF_four-way_junction_helicase_activity%0009378	0.210526315789474	0.511055416318574	-0.33877711927195	-1.176585791571	123	42	G3BP1;CHD2;PIF1;MCM2;ATRX;ERCC3;MCM6;RUVBL2;WRN;RUVBL1;RAD54L;CHD8;MCM4;CHD9;CHD4;CHD6
MF_iron_ion_binding%0005506	0.210110584518167	0.511055416318574	-0.307844878510247	-1.16780206754739	132	64	SCD2;CYP8B1;CYP27A1;PTGIS;HAAO;PPEF2;FTL1;CYP2S1;SCD1;CALR;MSMO1;FTH1;PPP1CA;TBXAS1
MF_phosphatidylinositol-4,5-bisphosphate_binding%0005546	0.215938303341902	0.511055416318574	0.300594367173331	1.14111149981413	83	49	CAPG;SESTD1;SH3PXD2A;ANXA2;PHLDA3;PFN2;DAB2;SYT7;MYO1B;HIP1R;SNX18;PARD3;ALOX15
MF_helicase_activity%0004386	0.217543859649123	0.511055416318574	-0.356982592355147	-1.18490492577755	123	34	ZNFX1;HLTF;DHX16;DHX29;SMARCAL1;DHX37;SMARCA4;ERCC6L2;DHX57;HELLS;HELZ;DHX33;SETX
MF_protein-macromolecule_adaptor_activity%0030674	0.205056179775281	0.511055416318574	-0.269130844576589	-1.14948425491185	145	139	TRIM30A;TRAF3IP3;ATP1B3;TRIM30D;NLRP3;ARPC4;GRB2;STAP1;TRIM12A;RUFY1;NEFH;TCHH;HSH2D;APH1A;SHARPIN;TRIM5;NOLC1;SMDT1;ICE1;ILK;SRRT;IRGM2;MSL1;BFAR;MIS18A;MORC3;CPT1A;APH1C;TRIM12C;IRGM1;BECN1;NCSTN;RACGAP1;GATAD2A;RBM33;RAD50;VPS18;CUX1;MEN1;IGTP;CUL1;CUL2;HSPA8;TRIM11
MF_protein-folding_chaperone_binding%0051087	0.194285714285714	0.511055416318574	0.261306581065312	1.13329556916641	67	93	DNAJB9;SLC12A2;TFRC;FNIP1;HSPA2;KSR1;PRNP;STIP1;HSPA9;ATP1A3;DNAJB1;SGTB;AHR;TRP53;GET4;DNAJC1;MAPT;DNAJC9;H2-Q2;GRPEL2;CDC25A;BAX;DNAJA2;GRPEL1;GNB5;HES1;WRAP53;H2-Q10;DNAJC10;DNAJA1;SUGT1;DNAJB2
MF_RNA_endonuclease_activity%0004521	0.194782608695652	0.511055416318574	-0.381467431184254	-1.21589022747093	111	27	CPSF3;SLFN8;AGO4;APEX1;SND1;KHNYN;SMG6;ERN1
MF_G_protein_activity%0003925	0.215	0.511055416318574	-0.330263039555526	-1.17014735440058	128	47	RALB;RAC1;CDC42;NRAS;RAB1B;RAB4B;IRGM2;RAB10;ARF6;GNAQ;IRGM1;GNA13;RHOA;RIT1;SAR1A;RAB5B;RAB5C;IGTP;RALA
MF_nuclear_androgen_receptor_binding%0050681	0.19304347826087	0.511055416318574	-0.384099774741563	-1.2242805657935	110	27	PKN1;NCOA3;ZBTB7A;CALR;DDX5;PARK7;PRKCB;NSD1;SMARCA4;DAXX
MF_microtubule_motor_activity%0003777	0.213660245183888	0.511055416318574	-0.348622231732007	-1.17168534761458	121	36	KIF20A;KIF5A;KIF23;KIF3B;STARD9;KIF15;KIF11;DNAH6;KIF21B;KIF17;KIF1C;KIF5C;KIF13A;KIF14
MF_mRNA_3'-UTR_binding%0003730	0.20625	0.511055416318574	-0.291860875260928	-1.15049978400057	131	78	ZFP385A;CELF2;HNRNPU;HNRNPA2B1;FUS;HNRNPR;TARDBP;RPS7;RPL5;HNRNPA3;DDX5;PCBP1;DAZAP1;LARP1;HNRNPA1;TIA1;DND1;KHSRP
MF_myosin_phosphatase_activity%0017018	0.217115689381933	0.511055416318574	-0.312325821553119	-1.17248101305437	136	59	PPM1M;DUSP10;CDC14A;CTDSP2;DUSP7;PPEF2;PPP3CB;PPM1G;PPTC7;SSH3;PPP1CA;PTPMT1;PTEN;CTDSP1;PPP4C;PPM1H;ILKAP;CTDNEP1;SSH1
MF_calmodulin-dependent_protein_phosphatase_activity%0033192	0.217115689381933	0.511055416318574	-0.312325821553119	-1.17248101305437	136	59	PPM1M;DUSP10;CDC14A;CTDSP2;DUSP7;PPEF2;PPP3CB;PPM1G;PPTC7;SSH3;PPP1CA;PTPMT1;PTEN;CTDSP1;PPP4C;PPM1H;ILKAP;CTDNEP1;SSH1
MF_histone_H2AXS140_phosphatase_activity%0140791	0.217115689381933	0.511055416318574	-0.312325821553119	-1.17248101305437	136	59	PPM1M;DUSP10;CDC14A;CTDSP2;DUSP7;PPEF2;PPP3CB;PPM1G;PPTC7;SSH3;PPP1CA;PTPMT1;PTEN;CTDSP1;PPP4C;PPM1H;ILKAP;CTDNEP1;SSH1
MF_RNA_polymerase_II_CTD_heptapeptide_repeat_Y1_phosphatase_activity%0180004	0.217115689381933	0.511055416318574	-0.312325821553119	-1.17248101305437	136	59	PPM1M;DUSP10;CDC14A;CTDSP2;DUSP7;PPEF2;PPP3CB;PPM1G;PPTC7;SSH3;PPP1CA;PTPMT1;PTEN;CTDSP1;PPP4C;PPM1H;ILKAP;CTDNEP1;SSH1
MF_RNA_polymerase_II_CTD_heptapeptide_repeat_T4_phosphatase_activity%0180005	0.217115689381933	0.511055416318574	-0.312325821553119	-1.17248101305437	136	59	PPM1M;DUSP10;CDC14A;CTDSP2;DUSP7;PPEF2;PPP3CB;PPM1G;PPTC7;SSH3;PPP1CA;PTPMT1;PTEN;CTDSP1;PPP4C;PPM1H;ILKAP;CTDNEP1;SSH1
MF_RNA_polymerase_II_CTD_heptapeptide_repeat_S2_phosphatase_activity%0180006	0.217115689381933	0.511055416318574	-0.312325821553119	-1.17248101305437	136	59	PPM1M;DUSP10;CDC14A;CTDSP2;DUSP7;PPEF2;PPP3CB;PPM1G;PPTC7;SSH3;PPP1CA;PTPMT1;PTEN;CTDSP1;PPP4C;PPM1H;ILKAP;CTDNEP1;SSH1
MF_RNA_polymerase_II_CTD_heptapeptide_repeat_S5_phosphatase_activity%0180007	0.217115689381933	0.511055416318574	-0.312325821553119	-1.17248101305437	136	59	PPM1M;DUSP10;CDC14A;CTDSP2;DUSP7;PPEF2;PPP3CB;PPM1G;PPTC7;SSH3;PPP1CA;PTPMT1;PTEN;CTDSP1;PPP4C;PPM1H;ILKAP;CTDNEP1;SSH1
MF_RNA_polymerase_II_CTD_heptapeptide_repeat_S7_phosphatase_activity%0180008	0.217115689381933	0.511055416318574	-0.312325821553119	-1.17248101305437	136	59	PPM1M;DUSP10;CDC14A;CTDSP2;DUSP7;PPEF2;PPP3CB;PPM1G;PPTC7;SSH3;PPP1CA;PTPMT1;PTEN;CTDSP1;PPP4C;PPM1H;ILKAP;CTDNEP1;SSH1
MF_MAP_kinase_serine/threonine_phosphatase_activity%1990439	0.217115689381933	0.511055416318574	-0.312325821553119	-1.17248101305437	136	59	PPM1M;DUSP10;CDC14A;CTDSP2;DUSP7;PPEF2;PPP3CB;PPM1G;PPTC7;SSH3;PPP1CA;PTPMT1;PTEN;CTDSP1;PPP4C;PPM1H;ILKAP;CTDNEP1;SSH1
MF_endopeptidase_activity%0004175	0.213141025641026	0.511055416318574	-0.312503416679465	-1.16392523730969	132	58	MMP9;PSMB8;PSMB9;ECE1;ERAP1;PSMB10;NLRP1B;NAPSA;PSEN1;CASP6
MF_antiporter_activity%0015297	0.19304347826087	0.511055416318574	-0.349795269667673	-1.18915094900379	110	38	UCP2;SLC35C2;CLCN6;SLC1A5;SLC35B2;CLCN3;CLCN4;SLC35D2;SLC25A10;SLC25A1;SLC35A5;TMEM241
MF_kinesin_binding%0019894	0.204778156996587	0.511055416318574	-0.343233871870598	-1.18005490400883	119	40	ACTB;SHTN1;NEK6;KIF5A;TOR1B;TOR1A;KLC1;KLC2;AP1G1;DISC1
MF_nuclear_retinoic_acid_receptor_binding%0042974	0.202205882352941	0.511055416318574	-0.415200350198509	-1.21505287614619	109	20	TACC1;NSD1;ASXL1;RXRB;MED25;MED1;NCOA2;NCOR1;LRIF1;PRMT2;NCOA6;CNOT1;NCOR2
RA_Metabolism_of_polyamines%R-MMU-351202	0.253554502369668	0.511083213240429	0.313264765399511	1.13763819450036	106	36	SAT1;PSMC6;PSMD11;PSMB6;PSMD9;PSMD14;SMS;PSMC2;PSMF1;PSMC4;PSMD13;AZIN1;PSMD8
BP_long-term_memory%0007616	0.252189141856392	0.511723598524136	-0.348358133546766	-1.14440595071449	143	31	RGS14;LDLR;MTOR;SRF;EHMT2;CCND2;GLUD1;BTBD9;EIF2AK4;KAT2A;RPS6KB1
BP_endoplasmic_reticulum_to_Golgi_vesicle-mediated_transport%0006888	0.252663622526636	0.511976287751342	-0.273036814109265	-1.11716243006227	165	98	ERP29;TMED10;MPPE1;LMAN2L;STX17;COPG2;RAB1B;COPA;TRAPPC12;PREB;VCP;VAPB;SEC24C;SEC24B;SEC22C;HYOU1;SEC16A;COPE;TRAPPC6A;TRAPPC3;CUL3;SAR1A;TEX261;LMAN2;VTI1A;TRAPPC9;TFG;COPB1
BP_positive_regulation_of_calcium_ion_transport%0051928	0.253932584269663	0.513835920866552	0.393771987839469	1.16328553880038	112	17	CCL3;CCL5;F2R;HOMER1;ANK2
KEGG_Pyrimidine_metabolism%mmu00240	0.418421052631579	0.513986905875351	0.275741585040297	1.01997565349342	158	41	RRM2;UMPS;TYMS;UPP1;NT5E;DCTPP1;ENPP1;NT5C3;NT5C3B;CTPS2;NME1;CDA;NME7;CAD;ENTPD3;NME6;DCK
KEGG_Olfactory_transduction%mmu04740	0.419753086419753	0.513986905875351	-0.356867096456744	-1.02572292080671	237	20	PDE1B;ARRB1;PRKACA;GRK3;GNB1;RGS2;ARRB2;SLC8A1;CAMK2G
KEGG_Renin_secretion%mmu04924	0.420032310177706	0.513986905875351	-0.303156887846845	-1.02175144723283	259	36	PLCB2;GNAI2;PDE1B;CREB1;PPP3CB;PRKACA;PLCB4;PLCB3;GNAQ;GNAI3
KEGG_Aldosterone_synthesis_and_secretion%mmu04925	0.417335473515249	0.513986905875351	-0.271139925681847	-1.01945188446795	259	61	PLCB2;ATP1B3;LDLR;ATP1A1;LIPE;PRKD3;ADCY7;CREB1;SCARB1;PRKACA;PRKCG;PLCB4;ATF1;ATF6B;PLCB3
RA_Bile_acid_and_bile_salt_metabolism%R-MMU-194068	0.256603773584906	0.514006935872568	-0.416262457655418	-1.19111487941624	135	18	CYP8B1;CYP27A1;PTGIS;OSBPL3;STARD5;HSD3B7;OSBPL9;NCOA2
RA_Processing_of_Capped_Intronless_Pre-mRNA%R-MMU-75067	0.256363636363636	0.514006935872568	-0.359192014491899	-1.1479787845328	140	28	PAPOLA;CPSF3;CPSF1;CPSF6;SYMPK;SNRPG;SNRPB;CPSF2;CPSF4;CPSF7;PCF11
BP_negative_regulation_of_endoplasmic_reticulum_stress-induced_intrinsic_apoptotic_signaling_pathway%1902236	0.25497287522604	0.515228337645989	-0.421702849499202	-1.16294816367153	140	15	TMBIM6;LRRK2;PARK7;SYVN1;XBP1;CREB3
RA_Processing_of_DNA_double-strand_break_ends%R-MMU-5693607	0.258974358974359	0.516387718522312	0.308873656333078	1.12923822818861	100	39	RFC3;EXO1;RPA1;CCNA2;RFC4;RNF168;BLM;UIMC1;RAD17;RAD1
RA_Thrombin_signalling_through_proteinase_activated_receptors_(PARs)%R-MMU-456926	0.259398496240602	0.516387718522312	-0.429255918288511	-1.17608533089996	137	15	GNA15;ARRB1;GNG10;ARRB2;GNAQ;GNGT2
BP_rRNA_processing%0006364	0.256716417910448	0.517682675106647	-0.26871282967824	-1.11595295751193	171	114	DDX17;DDX21;DDX54;RPS6;RPS17;RPS15;RPS7;RBFA;RPL5;WDR55;RPL11;RRP1;RPL14;PPAN;RPS28;RPL27;PES1;PDCD11;RPS19;RPL7;NOL6;DDX51;RPS25;LSM6;REXO4;NOP2;RPL35A
BP_positive_regulation_of_oligodendrocyte_differentiation%0048714	0.257403189066059	0.517682675106647	0.356225814387552	1.13460806240464	112	21	CXCR4;ENPP2;PRMT5;RHEB;ZFP365;SHH
BP_intracellular_glucose_homeostasis%0001678	0.257602862254025	0.517682675106647	-0.398994730499806	-1.16293882996069	143	19	PIK3R2;ABCC8;HK3;PIK3R1;FOXK1;HK2;NUCKS1;FOXK2;ALMS1;TCF7L2
BP_intracellular_iron_ion_homeostasis%0006879	0.25752508361204	0.517682675106647	-0.324096674820269	-1.13313535078603	153	43	MYC;TTC7;FTL1;B2M;CYB561A3;ACO1;PICALM;FTH1;BMYC;NDFIP1;ATP6V0A2;ISCU;SOD1;NUBP1;HFE;EGLN1;CCDC115
RA_Calmodulin_induced_events%R-MMU-111933	0.26171875	0.517800480769231	-0.425561405893312	-1.17759511892912	133	16	PRKCD;ADCY7;PRKACA;CAMKK2;PRKCG;CAMKK1;PRKAR2B
RA_CaM_pathway%R-MMU-111997	0.26171875	0.517800480769231	-0.425561405893312	-1.17759511892912	133	16	PRKCD;ADCY7;PRKACA;CAMKK2;PRKCG;CAMKK1;PRKAR2B
RA_Golgi-to-ER_retrograde_transport%R-MMU-8856688	0.266165413533835	0.518475215191405	-0.278178663894602	-1.11565400664175	176	95	TMED10;CAPZA2;DYNLL2;KIF20A;ARF3;PAFAH1B3;KIF5A;KIF23;CAPZB;COPZ1;COPG2;DCTN1;DCTN5;RAB1B;COPA;KIF15;KIF11;AGPAT3;KIF21B;COPE;RACGAP1;ARF1;DCTN2;KIF1C;ARF5;TUBB6;NAPG;BICD2;COPB1;DYNC1LI2;NAPA
RA_Recruitment_of_NuMA_to_mitotic_centrosomes%R-MMU-380320	0.272727272727273	0.518475215191405	0.266886455977215	1.088367806216	98	66	TUBG1;CCP110;CEP76;CSNK1E;NEDD1;TUBGCP3;CEP57;HAUS7;HAUS8;DYNLL1;HAUS2;HAUS4;HSP90AA1;MZT2;HAUS3;HAUS5;CDK1;CEP72
RA_Muscle_contraction%R-MMU-397014	0.271428571428571	0.518475215191405	-0.291580854186378	-1.10330559298154	170	67	MYL12B;MYL6;ATP1B3;TPM4;SRI;ATP1A1;RYR1;PXN;TNNI2;ATP2A3;TPM3;PRKACA;ALDH2;KCNK13;KCNK6
RA_MyD88:MAL(TIRAP)_cascade_initiated_on_plasma_membrane%R-MMU-166058	0.26984126984127	0.518475215191405	-0.292043526277202	-1.10505628647939	169	67	RPS6KA1;DUSP7;NFKB1;FOS;MAP2K6;IKBKB;CREB1;TAB2;NFKBIA;MAPK14;MAPKAPK2;ATF1;USP18;RPS27A;UBE2V1;UBA52;RPS6KA3;CUL1;MAPK7;RELA;LRRC14;USP14;RPS6KA2;DUSP6;NKIRAS2;PPP2R1B;TRAF6
RA_Toll_Like_Receptor_TLR1:TLR2_Cascade%R-MMU-168179	0.26984126984127	0.518475215191405	-0.292043526277202	-1.10505628647939	169	67	RPS6KA1;DUSP7;NFKB1;FOS;MAP2K6;IKBKB;CREB1;TAB2;NFKBIA;MAPK14;MAPKAPK2;ATF1;USP18;RPS27A;UBE2V1;UBA52;RPS6KA3;CUL1;MAPK7;RELA;LRRC14;USP14;RPS6KA2;DUSP6;NKIRAS2;PPP2R1B;TRAF6
RA_Toll_Like_Receptor_TLR6:TLR2_Cascade%R-MMU-168188	0.26984126984127	0.518475215191405	-0.292043526277202	-1.10505628647939	169	67	RPS6KA1;DUSP7;NFKB1;FOS;MAP2K6;IKBKB;CREB1;TAB2;NFKBIA;MAPK14;MAPKAPK2;ATF1;USP18;RPS27A;UBE2V1;UBA52;RPS6KA3;CUL1;MAPK7;RELA;LRRC14;USP14;RPS6KA2;DUSP6;NKIRAS2;PPP2R1B;TRAF6
RA_Toll_Like_Receptor_2_(TLR2)_Cascade%R-MMU-181438	0.26984126984127	0.518475215191405	-0.292043526277202	-1.10505628647939	169	67	RPS6KA1;DUSP7;NFKB1;FOS;MAP2K6;IKBKB;CREB1;TAB2;NFKBIA;MAPK14;MAPKAPK2;ATF1;USP18;RPS27A;UBE2V1;UBA52;RPS6KA3;CUL1;MAPK7;RELA;LRRC14;USP14;RPS6KA2;DUSP6;NKIRAS2;PPP2R1B;TRAF6
RA_Mitochondrial_translation_termination%R-MMU-5419276	0.269340974212034	0.518475215191405	0.2517241786976	1.07283416499673	93	84	MRPS31;MRPS22;MRPS5;MRPL32;MRPL52;MRPL45;MRPS18A;MRPL1;MRPS36;MRPL33;MRPS18B;MRPL11;MRPL47;MRPL50;MRPL35;MRPL37;MRPL53;MRPL51;MRPS16;MRPL38;MRPS18C;MRPS24;MRPL34
RA_Transport_to_the_Golgi_and_subsequent_modification%R-MMU-948021	0.272594752186589	0.518475215191405	-0.261299103226254	-1.09551247145631	186	134	TMED10;MGAT4B;CAPZA2;DYNLL2;FUCA1;ARF3;MGAT2;LMAN2L;STX17;CAPZB;COPZ1;MAN2A2;COPG2;DCTN1;DCTN5;RAB1B;COPA;COG5;PREB;SEC24C;B4GALT3;SEC24B;SEC22C;CTSZ;SEC16A;COPE;TRAPPC6A;ARF1;TRAPPC3;GOSR2;DCTN2;PPP6R1;ST6GAL1;ARF5;LMAN2;MAN1C1;COG8;TUBB6;NAPG;TRAPPC9;CSNK1D;TFG;COPB1;DYNC1LI2
RA_Integrin_cell_surface_interactions%R-MMU-216083	0.273348519362187	0.518475215191405	0.322671513612247	1.12049544468224	119	31	SPP1;TNC;ITGB3;COL5A1;COL5A3;ITGB5;F11R;COL6A1;COL7A1;FBN1
RA_HDR_through_Single_Strand_Annealing_(SSA)%R-MMU-5685938	0.266811279826464	0.518475215191405	0.344584125880331	1.12600170114013	122	25	RFC3;EXO1;RPA1;RAD51;RFC4;BLM;RAD17;RAD1
RA_Gap-filling_DNA_repair_synthesis_and_ligation_in_TC-NER%R-MMU-6782210	0.26530612244898	0.518475215191405	0.275571101325855	1.09098699408105	103	55	POLK;RFC3;PCNA;RPA1;POLR2G;PRPF19;RFC4;POLD2;MNAT1;POLR2C
RA_Gluconeogenesis%R-MMU-70263	0.26530612244898	0.518475215191405	-0.384635454739311	-1.14079987870525	142	20	ALDOC;SLC25A11;SLC25A12;ENO3;SLC25A10;SLC25A1;PGAM1
RA_Cytosolic_sensors_of_pathogen-associated_DNA%R-MMU-1834949	0.270321361058601	0.518475215191405	-0.382840614173691	-1.14782798889522	142	21	NFKB1;NFKBIA;STAT6;DHX9;DDX41;MYD88;RPS27A;RELA;NKIRAS2;TRIM56;IRF3
BP_positive_regulation_of_endocytosis%0045807	0.258660508083141	0.518979518986212	0.356580776781108	1.15507625441831	111	24	CD14;CD63;SMPD1;DLL1;DAB2;CAV1
BP_myelination%0042552	0.258957654723127	0.518979518986212	-0.309701996349296	-1.1183404078674	158	50	PSAP;HEXA;TGFB1;MBP;GRB2;NAB1;MARVELD1;HEXB;PTEN;MAP2K2;MYO5A;MTMR2;CNTNAP1;GNPAT;TSPAN2;FIG4
BP_positive_regulation_of_proteolysis%0045862	0.259325044404973	0.519004842632662	-0.381051734164572	-1.14029415171418	145	21	CFL1;CYFIP2;BAK1;OGT;PLK1
BP_regulation_of_neuron_migration%2001222	0.26027397260274	0.519482703844213	0.383541507958241	1.15160618339747	113	18	CXCR4;FLRT2;LRIG2;KIF26A;ZSWIM6;CAMK2B
BP_positive_regulation_of_ubiquitin-dependent_protein_catabolic_process%2000060	0.260034904013962	0.519482703844213	-0.371939319544269	-1.14286196950997	148	23	LAPTM5;SUMO3;DISC1;VCP;PTEN;TRAF7;AGTPBP1;RNF139;SMURF1;CDK5RAP3;ATXN3
RA_IKK_complex_recruitment_mediated_by_RIP1%R-MMU-937041	0.274891774891775	0.519868856633563	0.380230648370404	1.13178987019975	126	19	CD14;TLR4;UBB;RIPK3
BP_protein_branched_polyubiquitination%0141198	0.261180679785331	0.519873924525087	-0.396330359083192	-1.15517306078891	145	19	ITCH;ANAPC1;ANAPC5;ANAPC2;ANAPC15
BP_response_to_electrical_stimulus%0051602	0.260969976905312	0.519873924525087	0.358954907050121	1.14922605421143	112	22	CD14;NR4A1;SRC;NTRK1;ATP1A3;PRICKLE1;AKAP12;GJB6;CRHR1
BP_protein_localization_to_membrane%0072657	0.262237762237762	0.520206057115318	-0.360882189427399	-1.14155779032972	149	26	RAB32;ABHD17A;RRAGC;AP3D1;RRAGA;LAMTOR1;TM9SF3;TM9SF4;HGS;SH3PXD2B;TIAM1;HPS6;RAB29
BP_positive_regulation_of_vascular_associated_smooth_muscle_cell_migration%1904754	0.262877442273535	0.520206057115318	-0.379297426778567	-1.13504440142251	147	21	NRP1;IQGAP1;PAK1;DOCK5;DDR2;XBP1;MYO5A;LRP1;SSH1
BP_response_to_immobilization_stress%0035902	0.263913824057451	0.520206057115318	-0.40573547471037	-1.14861876787471	146	17	PPP1R9B;TGFB1;GLTP;FOS
BP_positive_regulation_of_mitotic_cell_cycle%0045931	0.263888888888889	0.520206057115318	0.313705975734873	1.11460087160538	113	34	MDM2;FOXA1;MEIS2;ASNS;SPHK1;SHB;DUSP3;PKN2;STAT5A;EIF4E;TAL1;CDK1
BP_protein_O-linked_glycosylation%0006493	0.262295081967213	0.520206057115318	0.309287122119919	1.12346775505009	111	37	B3GNT2;B3GNT7;GALNT2;GALNT12;GALNT3;GALNT6;GALNT16;PLOD3;B3GNT3;C1GALT1;POMGNT2;GALNT18;B3GALT5;ST6GALNAC2;FKTN;ST8SIA6;PGM3
BP_cell_volume_homeostasis%0006884	0.264192139737991	0.520206057115318	0.35993797138602	1.13983446187898	120	20	SLC12A2;SLC12A4;STK39;LRRC8A;GPRC5B
BP_regulation_of_double-strand_break_repair%2000779	0.263066202090592	0.520206057115318	-0.362652429369885	-1.13845031849341	150	25	ACTB;PML;MBTD1;DEK;PPP4C;RUVBL2;RUVBL1;BRD8;YEATS4;MRGBP;EP400;TRRAP;VPS72
BP_cell_fate_specification%0001708	0.264192139737991	0.520206057115318	0.359619541736797	1.13882607399906	120	20	TBX21;TBX2;GFI1;SHH;TBX20;SMO;T;TBX1;CTNNB1;TEAD4;PRDM14;TBX4;NKX2-3;TBX15;CDON
BP_positive_regulation_of_chemokine_production%0032722	0.264912280701754	0.5209229390681	-0.345275847186829	-1.14604762485638	150	34	TLR3;AIF1;IL16;EIF2AK2;CARD9;IL1RL1;IL6RA;TLR9;APP;MYD88;IL18;TICAM1
BP_sensory_perception_of_sound%0007605	0.266563944530046	0.523270279852951	-0.274484690267728	-1.10990354187875	172	88	PSAP;CCDC50;WDR1;USH1C;HEXA;MBP;CDC14A;MYO6;FGFR1;SERPINB6B;PPIP5K2;CEACAM16;PCDH15;GPX1;SOD2;CDH1;DIAPH1;HEXB;TRIOBP;RPL38
BP_potassium_ion_transport%0006813	0.266821345707657	0.523270279852951	0.328381889213469	1.13601428563692	114	31	ATP1B1;SLC12A2;CPOX;KCNH2;ATP1A3;KCNJ12;KCNK1;KCNB1;KCNC3;NSF;CDK2;KCNN4;KCNN3;KCNQ4;KCNG1;SLC17A7;FXYD6;SCN4A;KCNJ2;KCNH3;CDKN1B
BP_locomotory_behavior%0007626	0.268867924528302	0.526578010153823	-0.285434800402035	-1.10483538527537	170	73	ZFP385A;PDE1B;HEXA;MYO6;ETV5;SPG21;SLC22A5;DDHD2;PCDH15;SOD2;APP;HEXB;ROGDI;PTEN;BAHCC1;APH1C;ASL;SOD1;CKAP5;UBA6;VPS13A;FIG4;NAGLU;IDUA
RA_GABA_receptor_activation%R-MMU-977443	0.27962962962963	0.527278157923319	-0.394839372201097	-1.15179898394821	150	19	GNAI2;ADCY7;GNG10;KCNJ10;GNAI3;ARHGEF9;GNGT2
BP_regulation_of_sodium_ion_transport%0002028	0.269642857142857	0.527389705882353	-0.406818577927541	-1.13785966689414	150	16	TGFB1;ATP1A1;SIK1;YWHAH;DMPK;SLC8A1
RA_Resolution_of_Abasic_Sites_(AP_sites)%R-MMU-73933	0.280973451327434	0.528262950887543	0.331987543936469	1.11333064506119	126	28	RFC3;PCNA;SMUG1;RPA1;RFC4;POLD2;OGG1;MPG;TDG;XRCC1
BP_negative_regulation_of_mitotic_cell_cycle%0045930	0.270880361173815	0.529102761545115	0.365803049116675	1.12427882391721	119	19	CDKN1C;BTG3;EGFR;TRP53;FOXC1;PTPN3;MAD2L1;TNF
BP_response_to_nutrient%0007584	0.272076372315036	0.530023612113046	0.300957119517598	1.10137828886061	113	39	LIPG;ASS1;IGFBP2;TFRC;GCLC;ACSL1;APAF1;CYP1B1;AHCY
BP_glucose_metabolic_process%0006006	0.271986970684039	0.530023612113046	-0.306448594503238	-1.10659230552913	166	50	MYC;AKT1;MAPK14;SERP1;HK3;AKT2;H6PD;PIK3R1;CPT1A;NISCH;USF1;HK2;ADPGK;GANC;BRAT1
BP_potassium_ion_import_across_plasma_membrane%1990573	0.272517321016166	0.530176649796079	0.35420156672823	1.13400781249036	117	22	ATP1B1;SLC12A2;SLC12A4;KCNH2;ATP1A3;KCNJ4;KCNJ12;ATP12A;ATP1B2;KCNK5;KCNJ5
BP_protein_catabolic_process%0030163	0.273846153846154	0.531263166470746	-0.272552692437895	-1.10485801617282	177	90	MMP9;DPP4;PPT1;ITCH;CLN8;ERAP1;AFG3L1;NLRP1B;AKT1;PDLIM2;CAPN1;CD2AP;VHL;LPCAT1;GGA3;GGA1
BP_cardiac_muscle_cell_differentiation%0055007	0.274165202108963	0.531263166470746	-0.373943767752621	-1.1513057250654	155	24	ITGB1;SIK1;CALR;CACYBP
BP_cell_development%0048468	0.273972602739726	0.531263166470746	0.381086370639129	1.14423448761197	119	18	SHH;PEX5;SMO;BMP7;MKX;GJC1;LEF1;MAF;ERCC1;NKX2-2
BP_negative_regulation_of_translation%0017148	0.275	0.531472919418758	-0.281405719781806	-1.10017039051698	175	76	EIF2AK2;CAPRIN1;RARA;DAPK1;NCL;CALR;YBX1;MVK;PURA;RGS2;INPP5E;LARP1;RPL13A;TIA1;EIF2AK4;EIF2AK1;PCIF1;RACK1;DDX6;XRN1;PUS7;RNF139;SERBP1;ERN1;RPS3;LSM14A
BP_glucose_homeostasis%0042593	0.275	0.531472919418758	0.244403475492917	1.06788642921645	98	92	SLC16A1;FOSL2;SESN2;SOX4;PDE3B;HMGA1;DMXL2;FOXA1;SGCB;CEBPA;GK;PRKAA2;GPRC5B;VGF;SESN3;MCU;IL6;BACE2;PDK4;FBN1;RBP4;PYGL;CACNA1A
[truncated: 1,489 more rows]
