# Supplementary material for: Global transcriptional reprogramming by cytomegalovirus infection suppresses MHC class II antigen presentation while enhancing migration machinery in murine dendritic cells
Source: Microb Genom. 2025 Nov 25;11(11):001563. doi: 10.1099/mgen.0.001563 (PMC13293298; doi:10.1099/mgen.0.001563)
Supplement: Table S6. [file mgen-11-01563-s006.csv]

pathway	pval	padj	ES	NES	nMoreExtreme	size	leadingEdge
KEGG_Inositol_phosphate_metabolism%mmu00562	0.0016025641025641	0.0093	-0.503275752888653	-1.91799077942997	0	64	PLCB2;PLCG2;PIP4K2A;PIP4K2B;INPP5D;PIP5K1C;ISYNA1;PIK3CG;MTMR14;PIK3CD;PI4K2A;INPP5K;MTMR4;IMPA2;MTMR1;INPP5E;PLCB4;PLCB3;SYNJ1;PI4KB;INPP5B;PTEN;ITPKB;ITPK1;MTMR2;IPMK;INPP4A;FIG4;PIK3C2A;MTMR3;PLCE1
KEGG_Ribosome%mmu03010	0.00143266475644699	0.0093	-0.530075141779341	-2.25057656613573	0	126	RPS2;RPL29;RPS4X;RPL13;RPSA;RPL3;RPL12;RPL8;RPL7A;RPL10;RPLP0;RPL10A;RPL6;RPL28;RPS6;RPS15;RPS8;RPL32;RPS9;RPS20;RPS11;RPS17;RPL41;RPL23A;RPL5;RPL18;RPS26;RPS7;RPLP1;RPL11;RPL35;FAU;RPL37A;RPS18;RPS10;RPL31;RPL14;RPL23;RPS12;RPL36;RPL13A;RPS28;RPL38;RPL39;RPL27;RPS15A;RPS13;RPS3A1;RPL21;RPL4;RPS19;RPL17;RPL7;RPS29;MRPS15;UBA52;RPL24;RPL15;RPS25;RPLP2;RPS16;RPS27A;MRPS21;MRPL28;RPL27A;RPL22
KEGG_Spliceosome%mmu03040	0.0014367816091954	0.0093	-0.414880197990278	-1.75879472029236	0	125	SRSF5;HNRNPU;FUS;SF3B3;PRPF38B;SRSF2;PRPF18;DDX23;RBM17;SRSF7;HNRNPA3;SRSF1;CCDC12;SRSF10;SRSF9;DDX5;SF3B2;ACIN1;HNRNPM;CHERP;SRSF4;PCBP1;HNRNPA1;DDX39B;SRSF3;SRSF6;SNRPB;TRA2A;RBMX;TCERG1;DHX16;SART1;DDX42;SNRPA;PRPF40A;LSM6;SNRPB2;TRA2B;SNRPG;THOC2;ZMAT2;EFTUD2;PRPF31;LSM4;RBM25
KEGG_Chemokine_signaling_pathway%mmu04062	0.00141043723554302	0.0093	-0.502911591864332	-2.15926318057244	0	132	XCR1;PLCB2;GNAI2;PLCG2;GNG2;GNB2;JAK2;PRKCD;PREX1;VAV3;LYN;AKT1;GRK6;NFKB1;PIK3CG;PXN;PIK3CD;CHUK;DOCK2;GRB2;ARRB1;CXCR3;IKBKB;HCK;STAT2;PIK3R5;WAS;ADCY7;RAC1;SHC1;STAT1;ELMO1;PIK3R6;CXCL16;VAV1;PAK1;NCF1;NFKBIA;GNG10;NRAS;PIK3R2;CCR1;GNB1;CDC42;GRK3;PRKACA;RAC2;GRK5;PLCB4;PLCB3;AKT2;CCR2;ROCK1;STAT3;PIK3R1;CCL6;GNAQ;ARRB2
KEGG_Phosphatidylinositol_signaling_system%mmu04070	0.00156985871271586	0.0093	-0.447984101259024	-1.76676376733751	0	78	PLCB2;PLCG2;PIP4K2A;PIP4K2B;INPP5D;PIP5K1C;MTMR14;PIK3CD;PI4K2A;PPIP5K2;DGKG;PIK3R2;MTMR4;IMPA2;MTMR1;INPP5E;PRKCG;PLCB4;PLCB3;SYNJ1;PI4KB;DGKZ;INPP5B;PIK3R1;PTEN;ITPKB;PRKCB;ITPK1;MTMR2
KEGG_Phospholipase_D_signaling_pathway%mmu04072	0.00149700598802395	0.0093	-0.404956958663784	-1.66592896276293	0	102	PLCB2;PLCG2;RALB;PTPN11;PIP5K1C;AKT1;PIK3CG;MTOR;PIK3CD;GRB2;LPAR5;PIK3R5;ADCY7;SHC1;DGKG;PIK3R6;PLD2;NRAS;PIK3R2;LPAR6;SPHK2;PLCB4;PLCB3;AKT2;SYK;AGPAT3;DGKZ;MAP2K2;PIK3R1;TSC2;DNM2;PLPP1;AGPAT1;RRAS;ARF6
KEGG_Lysosome%mmu04142	0.00146198830409357	0.0093	-0.418773849779749	-1.74898221013131	0	111	MAN2B1;CTSS;GM2A;PSAP;NAGA;PPT1;ASAH1;GUSB;AP1S3;GNS;LAPTM5;HEXA;CD68;FUCA1;NAPSA;TCIRG1;AP1B1;MANBA;AP3D1;SUMF1;GGA3;PPT2;NPC1;GGA1;AP3B1;M6PR;AP4M1;ATP6V0A2;NCOA7;AP1G1;CLTA;FUCA2;GLB1;IDS;GALNS;NPC2;LITAF;CTSZ;CD164;AP1M1;HEXB;IDUA;ARSB
KEGG_Phagosome%mmu04145	0.00147058823529412	0.0093	-0.47061491237075	-1.97275686096293	0	117	H2-AA;H2-AB1;ACTB;ACTG1;CORO1A;CTSS;RAB7B;H2-EB1;H2-DMA;H2-DMB1;CD36;TAP1;TAP2;H2-K1;H2-D1;TUBB3;CYBA;NCF2;ITGB1;H2-T23;H2-DMB2;ITGB2;RAC1;TCIRG1;CYBB;CALR;SCARB1;NCF1;TUBB2A;H2-M3;H2-T22;H2-OB;RAB7;H2-T24;M6PR;STX7;ATP6V0A2;NCF4
KEGG_AMPK_signaling_pathway%mmu04152	0.00152905198776758	0.0093	-0.422451866301407	-1.71695205208685	0	97	SCD2;CD36;CCND1;EEF2;RAB8A;AKT1;MTOR;PFKP;PIK3CD;SREBF1;SCD1;LIPE;HMGCR;CREB1;PIK3R2;CAMKK2;GYS1;PPP2R5C;ADIPOR2;AKT2;TBC1D1;PPARG;STRADA;RAB10;PIK3R1;CRTC2;TSC2;CPT1A;ACACA;RPS6KB2;CREB3;PFKL;PRKAB2;RPS6KB1;ELAVL1
KEGG_Osteoclast_differentiation%mmu04380	0.00148588410104012	0.0093	-0.484302894933115	-1.99459820169781	0	103	IFNGR1;SPI1;PLCG2;TYK2;TGFB1;CYBA;NCF2;CYLD;IRF9;AKT1;NFATC1;NFKB1;PIK3CD;CHUK;FOS;BTK;GRB2;IKBKB;MAP2K6;STAT2;RAC1;TAB2;PIRB;STAT1;MAPK14;CREB1;PPP3CB;NFATC2;NCF1;NFKBIA;PIK3R2;IFNAR1;IFNAR2;AKT2;JUND;SYK;NCF4;PPARG;TNFRSF11A;IFNGR2;PIK3R1;FOSB
KEGG_Tight_junction%mmu04530	0.00146412884333821	0.0093	-0.4105234105374	-1.71434643538536	0	112	ACTB;ACTG1;MYL12B;ACTR3;HCLS1;CCND1;MYL6;ARPC2;ARPC1B;VASP;ARPC5;CGNL1;RUNX1;MYL12A;RAB8A;ACTR2;ACTN1;ITGB1;ARPC4;WAS;RAC1;ARPC3;RAB8B;CDC42;PRKACA;HSPA4;CDK4;ARHGAP17;MSN;ROCK1;SYMPK
KEGG_Platelet_activation%mmu04611	0.0015552099533437	0.0093	-0.521432864776432	-2.08342259221219	0	86	ACTB;ACTG1;PLCB2;GNAI2;FERMT3;MYL12B;PLCG2;VASP;MYL12A;PTGS1;ITGB1;LYN;AKT1;APBB1IP;PIK3CG;PIK3CD;BTK;PIK3R5;ADCY7;MAPK14;PIK3R6;P2RY12;PIK3R2;PRKACA;PLCB4;PLCB3;AKT2;PPP1CA;SYK;ITGA2B;TBXAS1;ROCK1;PIK3R1;ARHGEF1;GNAQ
KEGG_Antigen_processing_and_presentation%mmu04612	0.00161290322580645	0.0093	-0.608948951966854	-2.26853358274285	0	56	H2-AA;H2-AB1;CTSS;H2-EB1;H2-DMA;H2-DMB1;TAPBP;TAP1;TAP2;H2-K1;H2-D1;PSME1;H2-T23;H2-DMB2;B2M;CREB1;CALR;PSME2B;CD8A;CIITA;PDIA3;H2-M3;H2-T22;HSPA4;IFI30;H2-OB;H2-T24
KEGG_Neutrophil_extracellular_trap_formation%mmu04613	0.0015527950310559	0.0093	-0.538606871371406	-2.14588834513988	0	84	ACTB;ACTG1;PLCB2;PLCG2;SELPLG;CYBA;NCF2;AKT1;NFKB1;MTOR;PIK3CD;ITGB2;ITGAL;RAC1;HDAC9;CYBB;MAPK14;NCF1;HDAC1;PIK3R2;RAC2;AQP9;PRKCG;PLCB4;PLCB3;AKT2;CLCN3;SYK;GSDMD;NCF4;VDAC2;ITGA2B;MAP2K2;PIK3R1;CLCN4
KEGG_NOD-like_receptor_signaling_pathway%mmu04621	0.00142247510668563	0.0093	-0.390909375973616	-1.68207378929982	0	139	PLCB2;TYK2;OAS3;CYBA;PKN1;PRKCD;IRF9;RBCK1;NFKB1;NLRP3;CHUK;NLRP1B;IKBKB;STAT2;NAIP6;TAB2;STAT1;TRIP6;NLRC4;CYBB;MAPK14;ANTXR2;GPSM3;NFKBIA;SHARPIN;NOD2;CARD9;IFNAR1;NLRP1A;PLCB4;IFNAR2;PLCB3;MAP1LC3B;GSDMD;BIRC3;VDAC2;NAIP5;NAIP2;IRAK4;TRPV2;PSTPIP1;HSP90AB1;IRGM2;YWHAE;IRF7;NEK7;MYD88;TICAM1;RHOA;GABARAP;NAMPT;OAS2;TRPM2;TXN2;IL18;IRGM1;MAPK9;IRF3;XIAP;DHX33;RELA;ITPR1;GBP2B;BCL2;FADD;P2RX7;TRP…
KEGG_C-type_lectin_receptor_signaling_pathway%mmu04625	0.00155763239875389	0.0093	-0.443036442967244	-1.76654381703215	0	83	PLCG2;PRKCD;PTPN11;CYLD;IRF9;AKT1;NFATC1;NFKB1;NLRP3;PIK3CD;CHUK;CLEC4B1;IKBKB;STAT2;STAT1;MAPK14;PAK1;PPP3CB;NFATC2;NFKBIA;NRAS;PIK3R2;CARD9;LSP1;MAPKAPK2;NFATC3;IRF1;AKT2;SYK
KEGG_Natural_killer_cell_mediated_cytotoxicity%mmu04650	0.00155763239875389	0.0093	-0.487162432064802	-1.92932003228988	0	79	IFNGR1;PLCG2;CD48;H2-K1;H2-D1;VAV3;PTPN11;H2-T23;NFATC1;PTPN6;PIK3CD;ITGB2;GRB2;ITGAL;RAC1;SHC1;VAV1;PAK1;PPP3CB;NFATC2;BID;NRAS;PIK3R2;RAC2;IFNAR1;PRKCG;IFNAR2;SYK;MAP2K2;IFNGR2;PIK3R1
KEGG_Th1_and_Th2_cell_differentiation%mmu04658	0.0016025641025641	0.0093	-0.553092617210552	-2.1095857905173	0	63	H2-AA;H2-AB1;H2-EB1;H2-DMA;IFNGR1;H2-DMB1;TYK2;JAK2;NFATC1;NFKB1;H2-DMB2;CHUK;FOS;IKBKB;NFKBIE;RBPJ;STAT1;MAPK14;PPP3CB;NFATC2;NFKBIA;STAT6;NFATC3;RUNX3;H2-OB
KEGG_Th17_cell_differentiation%mmu04659	0.00157232704402516	0.0093	-0.532862160179204	-2.09255164739835	0	75	H2-AA;H2-AB1;H2-EB1;H2-DMA;IFNGR1;H2-DMB1;TYK2;TGFB1;JAK2;RUNX1;NFATC1;NFKB1;H2-DMB2;MTOR;CHUK;FOS;IKBKB;NFKBIE;RARA;STAT1;MAPK14;PPP3CB;NFATC2;NFKBIA;STAT6;NFATC3;H2-OB;IL6RA;IL6ST;HSP90AB1;IFNGR2;STAT3
KEGG_T_cell_receptor_signaling_pathway%mmu04660	0.00155763239875389	0.0093	-0.457402480881111	-1.8114610468683	0	79	CARD11;VAV3;AKT1;NFATC1;NFKB1;PTPN6;PIK3CD;CHUK;FOS;GRB2;IKBKB;NFKBIE;PAK2;MAPK14;VAV1;CD8A;PAK1;PPP3CB;NFATC2;NFKBIA;NRAS;PIK3R2;CDC42;NFATC3;CDK4;PTPRC;AKT2
KEGG_B_cell_receptor_signaling_pathway%mmu04662	0.0015527950310559	0.0093	-0.615363258363838	-2.39640130483462	0	69	CARD11;PLCG2;BANK1;INPP5D;VAV3;PIK3AP1;LYN;AKT1;NFATC1;NFKB1;PTPN6;PIK3CD;CHUK;FOS;BTK;GRB2;IKBKB;NFKBIE;RAC1;PIRB;VAV1;PPP3CB;NFATC2;NFKBIA;NRAS;PIK3R2;RASGRP3;NFATC3;CD72;RAC2;DAPP1;AKT2;SYK;MAP2K2;PIK3R1;CD81;PRKCB;PIRA2;VAV2
KEGG_Fc_epsilon_RI_signaling_pathway%mmu04664	0.00159744408945687	0.0093	-0.524324570459251	-1.92568395588066	0	51	ALOX5AP;PLCG2;INPP5D;VAV3;LYN;AKT1;PIK3CD;BTK;GRB2;MAP2K6;RAC1;MAPK14;VAV1;NRAS;PIK3R2;RAC2;AKT2;SYK;MAP2K2;PIK3R1
KEGG_Fc_gamma_R-mediated_phagocytosis%mmu04666	0.00155763239875389	0.0093	-0.619735117895452	-2.47110425811369	0	83	ACTR3;PLCG2;ARPC2;ARPC1B;CFL1;GSN;VASP;ARPC5;PRKCD;INPP5D;ACTR2;VAV3;MARCKS;PIP5K1C;LYN;AKT1;ARPC4;PIK3CD;HCK;WAS;RAC1;WASF2;ARPC3;MARCKSL1;PLD2;VAV1;PAK1;NCF1;PIK3R2;CDC42;SPHK2;RAC2;ASAP1;PTPRC;PRKCG;AKT2;SYK;PIK3R1;DNM2;PLPP1;RPS6KB2;PRKCB;ARF6
KEGG_Leukocyte_transendothelial_migration%mmu04670	0.0015527950310559	0.0093	-0.619232974421013	-2.41147109082317	0	69	MMP9;ACTB;ACTG1;GNAI2;SIPA1;MYL12B;PLCG2;VASP;ITGA4;CYBA;MYL12A;VAV3;NCF2;PTPN11;RASSF5;ACTN1;ITGB1;CTNNA1;PXN;PIK3CD;ITGB2;ITGAL;RAC1;CYBB;MAPK14;VAV1;NCF1;PIK3R2;CDC42;RAC2;PRKCG;CD99L2;NCF4;MSN;ROCK1;PIK3R1;VCL;GNAI3;PRKCB;VAV2;ARHGAP5;RHOA
KEGG_Intestinal_immune_network_for_IgA_production%mmu04672	0.00166666666666667	0.0093	-0.585960817619895	-1.82510060132775	0	25	H2-AA;H2-AB1;H2-EB1;H2-DMA;H2-DMB1;ITGB7;TGFB1;ITGA4;H2-DMB2;CD86;H2-OB
KEGG_Cholinergic_synapse%mmu04725	0.00157232704402516	0.0093	-0.439810467702945	-1.72713731150534	0	75	PLCB2;GNAI2;GNG2;GNB2;JAK2;AKT1;PIK3CG;PIK3CD;FOS;PIK3R5;ADCY7;PIK3R6;CREB1;GNG10;NRAS;PIK3R2;GNB1;PRKACA;PRKCG;PLCB4;PLCB3;AKT2
KEGG_Regulation_of_actin_cytoskeleton%mmu04810	0.0013986013986014	0.0093	-0.405196487714632	-1.78759367190477	0	173	ACTB;ACTG1;ITGAX;MYL12B;ACTR3;ITGB7;ARPC2;ARPC1B;CFL1;GSN;ARHGEF6;ARPC5;ITGA4;PIP4K2A;MYL12A;PIP4K2B;ACTR2;VAV3;NCKAP1L;PFN1;PIP5K1C;ACTN1;ITGB1;AKT1;PXN;ARPC4;IQGAP1;PIK3CD;FGFR1;ITGB2;CYFIP2;ITGAL;LPAR5;PAK2;RAC1;WASF2;ARPC3;VAV1;PAK1;NRAS;PIK3R2;CDC42;RAC2;DIAPH1;AKT2;FGD3;PPP1CA;ITGA2B;MAP2K2;MSN;ROCK1;PIK3R1;ARHGEF1;SSH3;TMSB4X;PPP1R12B;VCL
KEGG_Relaxin_signaling_pathway%mmu04926	0.00156985871271586	0.0093	-0.448182277219575	-1.7952564907946	0	88	MMP9;PLCB2;GNAI2;GNG2;TGFB1;GNB2;AKT1;NFKB1;PIK3CD;FOS;GRB2;ARRB1;ADCY7;GNA15;SHC1;MAPK14;CREB1;NFKBIA;GNG10;NRAS;PIK3R2;GNB1;PRKACA;PLCB4;PLCB3;AKT2;COL4A1;ATF6B;MAP2K2;PIK3R1
KEGG_Growth_hormone_synthesis,_secretion_and_action%mmu04935	0.0015552099533437	0.0093	-0.425455381194807	-1.6999376392195	0	86	PLCB2;GNAI2;PLCG2;JAK2;AKT1;MTOR;PIK3CD;FOS;GRB2;MAP2K6;ADCY7;SHC1;STAT1;MAPK14;CREB1;NRAS;PIK3R2;PRKACA;PRKCG;PLCB4;PLCB3;AKT2;ATF6B;MAP2K2;STAT3;PIK3R1;GNAQ;GNAI3;PRKCB
KEGG_Type_I_diabetes_mellitus%mmu04940	0.00166389351081531	0.0093	-0.55290677360015	-1.81122730174884	0	32	H2-AA;H2-AB1;H2-EB1;H2-DMA;H2-DMB1;H2-K1;H2-D1;H2-T23;H2-DMB2;CD86;H2-M3;H2-T22;H2-OB;H2-T24
KEGG_Bacterial_invasion_of_epithelial_cells%mmu05100	0.00162337662337662	0.0093	-0.559609902141353	-2.11440086675338	0	60	ACTB;ACTG1;ACTR3;HCLS1;ARPC2;ARPC1B;ARPC5;ACTR2;ITGB1;CTNNA1;PXN;ARPC4;PIK3CD;RAC1;SHC1;RHOG;WASF2;ARPC3;ELMO1;CD2AP;PIK3R2;CDC42;ELMO2;ILK;CLTA;PIK3R1;CDH1;VCL;DNM2
KEGG_Yersinia_infection%mmu05135	0.00143884892086331	0.0093	-0.530915684116878	-2.2426245828567	0	121	ACTB;ACTG1;ACTR3;ARPC2;ARPC1B;ARPC5;ITGA4;RPS6KA1;PKN1;ACTR2;VAV3;PIP5K1C;ITGB1;AKT1;WIPF1;NFATC1;NFKB1;PXN;NLRP3;ARPC4;PIK3CD;CHUK;FOS;IKBKB;MAP2K6;WAS;RAC1;RHOG;WASF2;ARPC3;TAB2;IRAK1;ELMO1;NLRC4;MAPK14;VAV1;CD8A;SKAP2;NFATC2;NFKBIA;PIK3R2;CDC42;GIT2;NFATC3;RAC2;ELMO2;AKT2;IRAK4;MAP2K2;ROCK1;PIK3R1;ARHGEF1;GNAQ
KEGG_Leishmaniasis%mmu05140	0.00159235668789809	0.0093	-0.634872359632263	-2.40172198052553	0	59	H2-AA;H2-AB1;H2-EB1;H2-DMA;IFNGR1;H2-DMB1;TGFB1;ITGA4;JAK2;CYBA;EEF1A1;NCF2;ITGB1;NFKB1;PTPN6;H2-DMB2;ITGB2;FOS;TAB2;STAT1;IRAK1;CYBB;MARCKSL1;MAPK14;NCF1;NFKBIA
KEGG_Toxoplasmosis%mmu05145	0.00154320987654321	0.0093	-0.493383886074276	-1.98884258250385	0	91	H2-AA;H2-AB1;H2-EB1;H2-DMA;IFNGR1;H2-DMB1;GNAI2;TYK2;TLR11;TGFB1;JAK2;ITGB1;AKT1;NFKB1;PIK3CG;LDLR;H2-DMB2;CHUK;IKBKB;MAP2K6;PIK3R5;TAB2;STAT1;IRAK1;MAPK14;PIK3R6;NFKBIA;CIITA;IL10RA;H2-OB;AKT2;BIRC3;IRAK4;IFNGR2;STAT3;CASP9;IRGM2
KEGG_Staphylococcus_aureus_infection%mmu05150	0.00165837479270315	0.0093	-0.589948728326891	-1.88395836622728	0	28	H2-AA;H2-AB1;H2-EB1;H2-DMA;H2-DMB1;CFH;SELPLG;H2-DMB2;ITGB2;ITGAL
KEGG_Hepatitis_C%mmu05160	0.00147492625368732	0.0093	-0.413252329364147	-1.73056866224335	0	116	TLR3;MYC;CCND1;TYK2;OAS3;IRF9;AKT1;NFKB1;LDLR;PIK3CD;CHUK;EIF2AK2;GRB2;IKBKB;BAK1;STAT2;STAT1;SCARB1;NFKBIA;BID;NRAS;PIK3R2;TRADD;IFNAR1;YWHAH;CDK4;IFNAR2;AKT2;MAP2K2;STAT3;PIK3R1;CASP9;YWHAB;PSME3;YWHAG;EIF2AK4;CD81;YWHAE;IRF7
KEGG_Human_cytomegalovirus_infection%mmu05163	0.00138888888888889	0.0093	-0.417963171560378	-1.85679825606243	0	184	PLCB2;GNAI2;MYC;CCND1;TAPBP;TAP1;TAP2;GNG2;H2-K1;H2-D1;GNB2;AKT1;H2-T23;NFATC1;NFKB1;PXN;MTOR;PIK3CD;B2M;CHUK;GRB2;IKBKB;MAP2K6;BAK1;ADCY7;PTGER3;RAC1;MAPK14;CREB1;CALR;PPP3CB;NFATC2;NFKBIA;BID;GNG10;NRAS;PIK3R2;CCR1;PDIA3;H2-M3;GNB1;PRKACA;TRADD;H2-T22;NFATC3;IL10RA;RAC2;CDK4;PRKCG;PLCB4;PLCB3;AKT2;H2-T24;IL6RA;ATF6B;MAP2K2;ROCK1;STAT3;PIK3R1;CASP9;ARHGEF1;ARHGEF11;GNAQ;TSC2;GNAI3;RPS6KB2;PRKCB;…
KEGG_Influenza_A%mmu05164	0.00145348837209302	0.0093	-0.492359270077007	-2.07043309303692	0	119	H2-AA;H2-AB1;TLR3;ACTB;ACTG1;H2-EB1;H2-DMA;IFNGR1;H2-DMB1;FDPS;TYK2;OAS3;JAK2;IRF9;AKT1;NFKB1;NLRP3;H2-DMB2;PIK3CD;CHUK;EIF2AK2;IKBKB;BAK1;STAT2;STAT1;ADAR;PML;NFKBIA;BID;PIK3R2;HNRNPUL1;CIITA;TRADD;IFNAR1;H2-OB;CDK4;IFNAR2;AKT2;IRAK4;MAP2K2;TRIM25;RAE1;IFNGR2;PIK3R1;CASP9
KEGG_Human_T-cell_leukemia_virus_1_infection%mmu05166	0.00138504155124654	0.0093	-0.43061654902142	-1.92547421072089	0	197	H2-AA;H2-AB1;H2-EB1;H2-DMA;H2-DMB1;SPI1;MYC;FDPS;CCND1;H2-K1;TGFB1;H2-D1;CCNB2;AKT1;H2-T23;NRP1;NFATC1;NFKB1;IL1R2;H2-DMB2;PIK3CD;B2M;CHUK;ITGB2;FOS;ITGAL;VAC14;IKBKB;TCF3;ADCY7;SRF;CREB1;CALR;PPP3CB;NFATC2;NFKBIA;NRAS;PIK3R2;ANAPC5;H2-M3;CCND2;ANAPC1;PRKACA;H2-T22;NFATC3;H2-OB;CDK4;BUB1B;AKT2;H2-T24;VDAC2;ATF6B;RANBP3;MAP2K2;PIK3R1;PTEN;CRTC2;CCND3;ANAPC2;CDC20;H2-Q6
KEGG_Kaposi_sarcoma-associated_herpesvirus_infection%mmu05167	0.00138888888888889	0.0093	-0.502204937298932	-2.20031758649794	0	157	TLR3;IFNGR1;MYC;PLCG2;CCND1;TYK2;GNG2;H2-K1;H2-D1;GNB2;JAK2;PREX1;ATG3;IRF9;LYN;AKT1;H2-T23;NFATC1;NFKB1;PIK3CG;MTOR;PIK3CD;CHUK;FOS;EIF2AK2;IKBKB;MAP2K6;BAK1;HCK;STAT2;PIK3R5;RAC1;STAT1;MAPK14;PIK3R6;CREB1;PPP3CB;NFATC2;NFKBIA;CD86;BID;GNG10;NRAS;PIK3R2;CCR1;H2-M3;GNB1;TRADD;H2-T22;MAPKAPK2;NFATC3;IFNAR1;CDK4;IFNAR2;AKT2;MAP1LC3B;H2-T24;SYK;IL6ST;MAP2K2;STAT3;PIK3R1;CASP9
KEGG_Epstein-Barr_virus_infection%mmu05169	0.00139470013947001	0.0093	-0.460445469506194	-2.03030006710101	0	172	H2-AA;H2-AB1;H2-EB1;H2-DMA;H2-DMB1;MYC;PLCG2;CCND1;TAPBP;TAP1;TAP2;TYK2;H2-K1;H2-D1;OAS3;IRF9;LYN;AKT1;H2-T23;NFKB1;H2-DMB2;PIK3CD;B2M;CHUK;BTK;EIF2AK2;ITGAL;IKBKB;MAP2K6;BAK1;NFKBIE;STAT2;RAC1;TAB2;RBPJ;STAT1;IRAK1;MAPK14;CALR;NFKBIA;BID;HDAC1;PIK3R2;PDIA3;H2-M3;CCND2;TRADD;H2-T22;RUNX3;IFNAR1;USP7;H2-OB;CDK4;IFNAR2;AKT2;H2-T24;VIM;SYK;IRAK4;STAT3;PIK3R1;CASP9
KEGG_Human_immunodeficiency_virus_1_infection%mmu05170	0.00138121546961326	0.0093	-0.496377188350032	-2.18285332650666	0	162	GNAI2;PLCG2;AP1S3;TAPBP;TAP1;TAP2;GNG2;CFL1;H2-K1;H2-D1;GNB2;SAMHD1;CCNB2;AKT1;H2-T23;NFATC1;NFKB1;APOBEC3;TRIM30D;PXN;MTOR;PIK3CD;B2M;CHUK;FOS;IKBKB;MAP2K6;BAK1;PAK2;RAC1;TAB2;AP1B1;IRAK1;MAPK14;CALR;PAK1;PPP3CB;NFATC2;NFKBIA;BID;GNG10;NRAS;PIK3R2;PDIA3;H2-M3;GNB1;TRADD;H2-T22;NFATC3;TRIM5;RAC2;PRKCG;AKT2;H2-T24;AP1G1;IRAK4;MAP2K2;PIK3R1;CASP9;GNAQ;GNAI3;RPS6KB2;PRKCB;H2-Q6
KEGG_Coronavirus_disease%mmu05171	0.00139082058414465	0.0093	-0.550016311453634	-2.42239931470059	0	166	TLR3;PLCG2;TYK2;OAS3;IRF9;RPS2;NRP1;NFKB1;NLRP3;PIK3CD;RPL29;CHUK;RPS4X;FOS;EIF2AK2;IKBKB;STAT2;RPL13;RPSA;TAB2;RPL3;RPL12;STAT1;IRAK1;CYBB;MAPK14;RPL8;ADAR;NFKBIA;RPL7A;RPL10;RPLP0;PIK3R2;RPL10A;RPL6;RPL28;RPS6;RPS15;RPS8;RPL32;RPS9;RPS20;IFNAR1;RPS11;RPS17;PRKCG;IFNAR2;RPL41;RPL23A;RPL5;RPL18;RPS26;RPS7;SYK;RPLP1;RPL11;RPL35;IL6RA;FAU;RPL37A;IL6ST;RPS18;IRAK4;RPS10;RPL31;RPL14;RPL23;STAT3;PIK3R…
KEGG_Viral_carcinogenesis%mmu05203	0.00138312586445367	0.0093	-0.370862889204656	-1.62759070132031	0	160	SP100;CCND1;GSN;H2-K1;H2-D1;IRF9;ACTN1;LYN;H2-T23;NFKB1;PXN;PIK3CD;EIF2AK2;GRB2;VAC14;BAK1;RAC1;RBPJ;SRF;HDAC9;CREB1;NFKBIA;HDAC1;NRAS;PIK3R2;H2-M3;CDC42;CCND2;PRKACA;TRADD;H2-T22;MAPKAPK2;USP7;YWHAH;CDK4;H2-T24;SYK;RBL1;IL6ST;ATF6B;SND1;STAT3;PIK3R1;YWHAB;YWHAG;YWHAE;CCND3;CDC20;IRF7;H2-Q6
KEGG_PD-L1_expression_and_PD-1_checkpoint_pathway_in_cancer%mmu05235	0.00157232704402516	0.0093	-0.513762508743222	-2.01754724651603	0	75	IFNGR1;JAK2;PTPN11;AKT1;NFATC1;NFKB1;PTPN6;MTOR;PIK3CD;CHUK;FOS;EML4;IKBKB;MAP2K6;BATF3;NFKBIE;STAT1;MAPK14;PPP3CB;NFATC2;NFKBIA;NRAS;PIK3R2;NFATC3;AKT2;TLR9;MAP2K2;IFNGR2;STAT3;PIK3R1;PTEN;RPS6KB2;BATF2;MYD88;TICAM1
KEGG_Autoimmune_thyroid_disease%mmu05320	0.00165837479270315	0.0093	-0.633719659021156	-1.98969093753555	0	26	H2-AA;H2-AB1;H2-EB1;H2-DMA;H2-DMB1;H2-K1;H2-D1;H2-T23;H2-DMB2;CD86;H2-M3;H2-T22;H2-OB;H2-T24
KEGG_Allograft_rejection%mmu05330	0.00165837479270315	0.0093	-0.609894286670824	-1.94765305647213	0	28	H2-AA;H2-AB1;H2-EB1;H2-DMA;H2-DMB1;H2-K1;H2-D1;H2-T23;H2-DMB2;CD86;H2-M3;H2-T22;H2-OB;H2-T24
KEGG_Graft-versus-host_disease%mmu05332	0.00166389351081531	0.0093	-0.584941111069283	-1.87327137438266	0	29	H2-AA;H2-AB1;H2-EB1;H2-DMA;H2-DMB1;H2-K1;H2-D1;H2-T23;H2-DMB2;CD86;H2-M3;H2-T22;H2-OB;H2-T24
KEGG_Viral_myocarditis%mmu05416	0.0016366612111293	0.0093	-0.620450898614177	-2.22506712631871	0	48	H2-AA;H2-AB1;ACTB;ACTG1;H2-EB1;H2-DMA;H2-DMB1;CCND1;H2-K1;H2-D1;H2-T23;H2-DMB2;ITGB2;ITGAL;RAC1;EIF4G3;CD86;BID;H2-M3;H2-T22;RAC2;H2-OB;H2-T24;ABL1;CASP9;EIF4G2;EIF4G1
KEGG_Lipid_and_atherosclerosis%mmu05417	0.00138888888888889	0.0093	-0.368788721451623	-1.61641424966623	0	158	MMP9;PLCB2;CD36;JAK2;CYBA;VAV3;NCF2;LYN;AKT1;NFATC1;NFKB1;NLRP3;LDLR;PIK3CD;CHUK;FOS;IKBKB;MAP2K6;RAC1;HSP90B1;TAB2;IRAK1;CYBB;MAPK14;VAV1;PPP3CB;NFATC2;NCF1;NFKBIA;BID;NRAS;PIK3R2;CDC42;HSPA4;NFATC3;CASP6;PLCB4;PLCB3;AKT2;SOD2;NCF4;PPARG;IRAK4;HSP90AB1;STAT3;PIK3R1;CASP9;ARHGEF1;HSPD1;IRF7;MYD88;HSPA5;TICAM1;XBP1;RXRB;VAV2;RHOA;CAMK2G
KEGG_Steroid_biosynthesis%mmu00100	0.00177619893428064	0.00971685299341762	-0.739168599441506	-2.06658864086054	0	17	CYP51;SQLE;LSS;NSDHL;TM7SF2;DHCR24;MSMO1;FDFT1;DHCR7;SOAT1;SC5D;HSD17B7
KEGG_Basal_cell_carcinoma%mmu05217	0.00255754475703325	0.0137222112925438	0.528972995930619	2.04043426691264	0	46	CDKN1A;POLK;GADD45B;TCF7;FZD5;WNT11;WNT9A;GADD45A;SHH;WNT7B;TCF7L1;WNT3;WNT4;SMO;DVL2;FZD2;LEF1;FZD4;BAX;WNT7A;TRP53;WNT2B;WNT1;WNT5B
KEGG_Neuroactive_ligand-receptor_interaction%mmu04080	0.00282485875706215	0.0140738498789346	0.375792677372384	1.67280044537239	0	91	C3AR1;GPR50;PGRMC1;F2R;CALCRL;PARD3;P2RY2;P2RY1;CCK;VGF;ADM;CHRM4;ADORA1;APLN;NPY;NTS;GRP;ADORA2A;F2RL2;NPY1R;GAL;ADRA2B;S1PR1;OPRD1;EDN1;PTH1R;PAQR9;ADRB1;CRHR1;GRIN2A;LPAR1;VIPR1;ADORA2B;PENK;CALCR;APELA;GHR;LYNX1;CHRM3;SSTR5;PNOC;S1PR3;CHRNA4;ADRA2A;VIPR2;CALCB;NMBR;C5AR1;PDYN;GRIN2D;ADRB3;GALR1;OXTR;DRD1;HTR1D
KEGG_p53_signaling_pathway%mmu04115	0.00268096514745308	0.0140738498789346	0.544456122585955	2.26270286462107	0	65	CDKN1A;SERPINE1;PMAIP1;MDM2;TNFRSF10B;SESN2;CCNE1;CCNG1;ZMAT3;CCNE2;GADD45B;GTSE1;CCNG2;THBS1;CDK6;STEAP3;RRM2;CASP3;EI24;GADD45A;APAF1;BBC3;PPM1D;BCL2L1;SESN3;PIDD1;GORAB;SIAH1A
KEGG_Tuberculosis%mmu05152	0.00280504908835905	0.0140738498789346	-0.374018572751654	-1.60770640806702	1	133	H2-AA;H2-AB1;CORO1A;ITGAX;CTSS;H2-EB1;H2-DMA;IFNGR1;H2-DMB1;TGFB1;JAK2;AKT1;NFKB1;H2-DMB2;ITGB2;TCIRG1;STAT1;IRAK1;MAPK14;CREB1;PPP3CB;BID;CIITA;NOD2;CARD9;TRADD;LSP1;IL10RA;SPHK2;IRAK2;H2-OB;RAB7;AKT2;TLR9;ATP6V0A2;SYK;IRAK4;IFNGR2;CASP9;HSPD1
KEGG_Hepatitis_B%mmu05161	0.00280504908835905	0.0140738498789346	-0.371381416246275	-1.59637067844915	1	133	MMP9;TLR3;MYC;TYK2;TGFB1;JAK2;AKT1;NFATC1;NFKB1;PIK3CD;CHUK;FOS;GRB2;IKBKB;MAP2K6;STAT2;TAB2;STAT1;IRAK1;MAPK14;CREB1;NFATC2;NFKBIA;BID;NRAS;PIK3R2;STAT6;NFATC3;IFNAR1;PRKCG;AKT2;IRAK4;ATF6B;MAP2K2;STAT3;PIK3R1;CASP9;YWHAB;IRF7;PRKCB;BIRC5;MYD88;TICAM1;CREB3
KEGG_Necroptosis%mmu04217	0.00303490136570562	0.0144612035453273	-0.394008879884965	-1.6107416899834	1	100	TLR3;IFNGR1;TYK2;JAK2;PYGB;CYLD;IRF9;RBCK1;NLRP3;FTL1;EIF2AK2;STAT2;CAPN1;STAT1;CYBB;BID;SHARPIN;STAT6;TRADD;IFNAR1;IFNAR2;CHMP1B;GLUD1;CHMP2A;BIRC3;VDAC2;CHMP1A;CHMP6;HSP90AB1;IFNGR2;VPS4A;STAT3;SPATA2L;PPIA;USP21;CAPN2;TICAM1;CAMK2G;VPS4B
KEGG_Neurotrophin_signaling_pathway%mmu04722	0.00305810397553517	0.0144612035453273	-0.39922194989745	-1.62383656126116	1	98	PLCG2;SH2B3;RPS6KA1;PRKCD;PTPN11;AKT1;NFKB1;PIK3CD;GRB2;IKBKB;NFKBIE;RAC1;SHC1;PSEN1;RAPGEF1;ARHGDIA;IRAK1;MAPK14;NFKBIA;NRAS;PIK3R2;CDC42;MAPKAPK2;ARHGDIB;IRAK2;AKT2;IRAK4;MAP2K2;ABL1;PIK3R1
KEGG_Oxytocin_signaling_pathway%mmu04921	0.00305810397553517	0.0144612035453273	-0.409075270698711	-1.66770538732921	1	99	ACTB;ACTG1;PLCB2;GNAI2;CCND1;MYL6;EEF2;NFATC1;PIK3CG;RYR1;FOS;PIK3R5;ADCY7;PIK3R6;PPP3CB;NFATC2;NRAS;CAMKK2;PRKACA;NFATC3;PRKCG;PLCB4;PLCB3;PPP1CA;RGS2;MAP2K2;ROCK1;GNAQ;PPP1R12B;GNAI3;PRKCB
KEGG_Cell_adhesion_molecules%mmu04514	0.00311526479750779	0.0144859813084112	-0.425129412406158	-1.68598154241816	1	81	H2-AA;H2-AB1;H2-EB1;H2-DMA;H2-DMB1;ITGB7;H2-K1;H2-D1;SELPLG;ITGA4;CADM1;ITGB1;H2-T23;H2-DMB2;ITGB2;NECTIN1;ITGAL;CD226;CD8A;CD86;H2-M3;H2-T22;PTPRS;H2-OB;PTPRC;H2-T24;CD99L2
KEGG_Cytokine-cytokine_receptor_interaction%mmu04060	0.00326797385620915	0.014827018121911	0.35362292134563	1.61219421125603	0	122	CCL22;TNFRSF10B;CXCR4;TNFRSF12A;TGFBR1;CCL3;CXCL10;IL1A;CXCL2;CSF1;IL1RAP;CCL5;CNTFR;IL18RAP;CCL4;IL1RN;LIF;CXCL12;OSMR;IL27RA;INHBB;IL6;EDA2R;IL10;IFNLR1;CX3CL1;ACVR2A;EPOR;IL17RA;TNFSF9;IL12RB2;TNFRSF19;CCL9;TNFRSF9;IL2RG;CSF2;TSLP;BMPR1A;IL2RB;BMP7;CXCL14;BMP6;CCL2;TNFSF15;TNF;ACVR2B;FAS
KEGG_Systemic_lupus_erythematosus%mmu05322	0.00329489291598023	0.014827018121911	-0.568597292283608	-1.80325042824168	1	27	H2-AA;H2-AB1;H2-EB1;H2-DMA;H2-DMB1;ACTN1;H2-DMB2;CD86;H2-OB;TRIM21;SNRPB
KEGG_Terpenoid_backbone_biosynthesis%mmu00900	0.00351493848857645	0.0155661561636957	-0.656718620075098	-1.90413644758836	1	20	FDPS;HMGCS1;MVD;PMVK;HMGCR;ACAT1;MVK;IDI1
KEGG_Thyroid_hormone_signaling_pathway%mmu04919	0.00445765230312036	0.0194325780089153	-0.376231325910422	-1.54950617461609	2	103	ACTB;ACTG1;PLCB2;MYC;PLCG2;CCND1;ATP1B3;AKT1;NCOA3;ATP1A1;MTOR;PFKP;PIK3CD;ATP2A3;STAT1;HDAC1;NRAS;PIK3R2;PRKACA;PRKCG;PLCB4;PLCB3;AKT2;MED16;MAP2K2;PIK3R1;CASP9;TSC2;MED12L;PRKCB
KEGG_Prolactin_signaling_pathway%mmu04917	0.00481540930979133	0.0206692184220274	-0.462792086518955	-1.70199876606879	2	52	CCND1;JAK2;AKT1;NFKB1;PIK3CD;FOS;GRB2;SHC1;STAT1;MAPK14;NRAS;PIK3R2;CCND2;IRF1;AKT2;TNFRSF11A;MAP2K2;STAT3;PIK3R1
KEGG_VEGF_signaling_pathway%mmu04370	0.00490998363338789	0.0207558399047761	-0.48425887502566	-1.73665394933648	2	48	PLCG2;AKT1;PXN;PIK3CD;RAC1;MAPK14;PPP3CB;NFATC2;NRAS;PIK3R2;CDC42;MAPKAPK2;SPHK2;RAC2;PRKCG;AKT2;MAP2K2;PIK3R1;CASP9
KEGG_Rap1_signaling_pathway%mmu04015	0.00560224089635854	0.0233287344788662	-0.32826387504731	-1.43002645420601	3	151	ACTB;ACTG1;PLCB2;EVL;GNAI2;SIPA1;RGS14;VASP;RALB;VAV3;RASSF5;PFN1;ITGB1;AKT1;APBB1IP;PIK3CD;FGFR1;ITGB2;ITGAL;LPAR5;MAP2K6;PRKD3;ADCY7;RAC1;RAPGEF1;MAPK14;VAV1;NRAS;PIK3R2;RASGRP3;CDC42;RAC2;PRKCG;PLCB4;PLCB3;AKT2;ITGA2B;MAP2K2;PIK3R1;SIPA1L1;CDH1;GNAQ;GNAI3;PRKCB;RRAS;RAPGEF6
KEGG_Insulin_resistance%mmu04931	0.00625	0.0256433823529412	-0.385690689355665	-1.53737394299226	3	85	CD36;RPS6KA1;PRKCD;PYGB;PTPN11;AKT1;PTPA;NFKB1;MTOR;PIK3CD;SREBF1;IKBKB;CREB1;OGT;NFKBIA;PIK3R2;GYS1;AKT2;PPP1CA;MLXIP;STAT3;PIK3R1;PTEN;CRTC2;CPT1A;RPS6KB2;PRKCB;CREB3;RPS6KA3;NR1H2;PRKAB2;RPS6KB1
KEGG_PPAR_signaling_pathway%mmu03320	0.00651465798045603	0.0263418779209744	-0.504419206122696	-1.76841037603139	3	42	SCD2;CD36;ACSL5;ACOX3;CYP8B1;HMGCS1;CYP27A1;FADS2;DBI;SCD1;PLIN2;ACADL
KEGG_Diabetic_cardiomyopathy%mmu05415	0.00704225352112676	0.0280684104627767	-0.337239907222727	-1.45896116858193	4	145	MMP9;PLCB2;CD36;TGFB1;CYBA;PRKCD;NCF2;AKT1;PTPA;NFKB1;MTOR;PIK3CD;RAC1;ATP2A3;CYBB;MAPK14;NCF1;PIK3R2;GYS1;RAC2;PRKCG;PLCB4;PLCB3;AKT2;PPP1CA;NCF4;VDAC2;NDUFA13;PIK3R1;PTEN
KEGG_Viral_protein_interaction_with_cytokine_and_cytokine_receptor%mmu04061	0.0077319587628866	0.0303833309133149	0.441857986498177	1.66858640852286	2	42	CCL22;TNFRSF10B;CXCR4;CCL3;CXCL10;CXCL2;CSF1;CCL5;IL18RAP;CCL4;CXCL12;IL6;IL10;CX3CL1;CCL9;IL2RG;IL2RB;CXCL14;CCL2;TNF
KEGG_Chronic_myeloid_leukemia%mmu05220	0.00793650793650794	0.0307539682539683	-0.392449454499672	-1.53089520654322	4	73	MYC;CCND1;TGFB1;RUNX1;PTPN11;AKT1;NFKB1;PIK3CD;CHUK;GRB2;IKBKB;BAK1;SHC1;NFKBIA;HDAC1;NRAS;PIK3R2;CTBP1;CDK4;AKT2;MAP2K2;ABL1;PIK3R1
KEGG_Morphine_addiction%mmu05032	0.00814332247557003	0.0311231091874526	-0.489929239997127	-1.7318262169667	4	45	GNAI2;PDE1B;GNG2;GNB2;GRK6;ARRB1;ADCY7;GNG10;GNB1;GRK3;PRKACA;GRK5;PRKCG;ARRB2;PDE4D;GNAI3;PRKCB;PDE4A;PDE8B
CC_actin_cytoskeleton%0015629	0.00141643059490085	0.0323320817688778	-0.347972706418517	-1.53287491106373	0	177	CNN2;ACTB;ACTG1;CORO1A;LCP1;MYO1F;PARVG;H1F0;ZYX;WDR1;MYO1G;CFL1;GSN;CGNL1;DBN1;PPP1R9B;FILIP1L;PALLD;TPM4;FLII;MYO6;WIPF1;FKBP15;RINL;CTNNA1;IQGAP1;BMF;TAGLN2;STK17B;TPM3;RARA;DAPK1;MPRIP;CORO1C;BIN3;DHX9;PARVB;CTTNBP2NL;MYO1C;TAX1BP3;TRIOBP;SWAP70;KLHL17;CIT;ABL1;SIPA1L1;CDH1;MYO5A;VCL;CROCC;ACACA;DDR2;LRRC7;LIMA1
CC_phagocytic_vesicle_membrane%0030670	0.00170648464163823	0.0323320817688778	-0.581978887400827	-2.02193044220432	0	41	CORO1A;RAB43;RAB7B;TAPBP;TAP1;H2-K1;H2-D1;RAB32;RAB8A;H2-T23;B2M;SLC9A9;TCIRG1;RAPGEF1;RAB8B;RAB11FIP1;RAB10;INPP5B;HVCN1;DNM2
CC_phagocytic_vesicle%0045335	0.0016366612111293	0.0323320817688778	-0.559743471408008	-2.21584651395709	0	80	PLD4;ACTG1;CORO1A;RAB43;CTSS;RAB7B;EVL;ZYX;GSN;RAB32;CD82;RAB8A;RAB39;MTOR;WAS;TCIRG1;CYBB;CALR;UVRAG;RAB8B;FMNL1;TRIM14;MYO18A;NOD2;CDC42;SCIMP;LRRK2;RAB7;TLR9;VIM;CLCN3;MYO1C
CC_focal_adhesion%0005925	0.00140845070422535	0.0323320817688778	-0.393913543395495	-1.73406323644209	0	174	ACTB;ACTG1;LCP1;EVL;FES;PARVG;ZYX;ITGB7;ARPC2;CFL1;GSN;VASP;JAK2;CYBA;PALLD;FLII;PIP5K1C;ACTN1;ITGB1;APBB1IP;NRP1;IL16;PXN;IQGAP1;ITGB2;HCK;TRPV4;SHC1;TRIP6;LASP1;NEDD9;PAK1;RSU1;MAPRE1;TNS3;KEAP1;PIK3R2;CPNE3;GAK;IL1RL1;LIMD1;IRF2;PARVB;ILK;PTPRC;ATP6V0A2;LIMS1;PTPRA;ITGA2B;MAP2K2;FBLIM1;MSN
CC_midbody%0030496	0.00143472022955524	0.0323320817688778	-0.407829968246868	-1.78355747346846	0	164	HEPACAM2;GNAI2;RALB;PKN1;RAB8A;CYLD;USP8;KIF20A;TACC1;STX2;IQGAP1;HNRNPU;EML4;HSP90B1;PITPNM1;KIF23;UVRAG;PLK1;KEAP1;EML3;CDC42;KIF3B;MICAL1;CHMP1B;CHMP2A;AGBL5;RCC2;TRIOBP;RACGAP1;ARL2BP;CHMP1A;CHMP6;CIT;SPAG5;CENPV;VPS4A;WIZ;RAB11FIP4;CLIC4;GDI1;GNL3;SH3GLB1;DNM2;GNAI3;ASPM;EXOC3;ARF6;MARK4;BIRC5;HSPA5;SAFB;KIF14;RACK1;RHOA;TTLL12;VPS4B
CC_cortical_actin_cytoskeleton%0030864	0.00167785234899329	0.0323320817688778	-0.678244318302304	-2.42356940340367	0	47	CORO1A;MYO1F;WDR1;HCLS1;COTL1;MYADM;CAP1;CFL1;GSN;DBN1;HIP1;PPP1R9B;EEF1A1;DBNL;ACTN1;IQGAP1;TRPV4;PDLIM2;LASP1;FLOT2
CC_ribonucleoprotein_complex%1990904	0.00144300144300144	0.0323320817688778	-0.419783955672105	-1.83253023612234	0	161	ACTB;CELF2;HNRNPA0;EEF2;RPS2;HNRNPD;APOBEC3;DDX17;IQGAP1;HNRNPU;HNRNPA2B1;RPS4X;TEP1;MVP;CPSF3;NFATC2;HNRNPR;NCL;RPLP0;PCBP2;HNRNPUL1;HNRNPA3;RPS6;DHX9;LRRK2;YBX1;TOP2A;RPS8;DAZAP1;RPS9;DDX5;RPL5;HNRNPM;SRRT;RPS7;PCBP1;HNRNPA1;CPSF6;RBM45;TRIM21;HNRNPF;TIA1;MYO5A;RPL13A;RPL27;HNRNPLL;RPS3A1;PARP4;RUVBL2;STAU1;RPL4;HNRNPH1;RPL7L1;RPL7
CC_acrosomal_vesicle%0001669	0.00164744645799012	0.0323320817688778	-0.478078410886576	-1.82288163673587	0	66	SV2B;CYP51;NCF2;ITGB1;CTNNA1;BMF;CALR;RCBTB2;PDIA3;PRKACA;DPEP3;TSC22D4;ATP6V0A2;VDAC2;TRIM36;RACGAP1;SLC9A8;HEXB;SNAPIN;KLK1B16;CRCP;NUDT1;POMT1;KLK1B27
CC_cytosolic_ribosome%0022626	0.00155763239875389	0.0323320817688778	-0.630347167307305	-2.56949337728865	0	94	EEF1A1;RPS2;RPL29;RPS4X;RPL13;RPSA;RPL3;RPL12;RPL8;RPL7A;RPL10;RPLP0;RPL10A;RPL6;RPL28;RPS6;RPS15;RPS8;RPL32;RPS9;RPS20;RPS11;RPS17;RPL23A;RPL5;RPL18;RPS7;RPLP1;RPL11;RPL35;FAU;RPL37A;RPS18;RPS10;RNF10;RPL31;RPL14;RPL23;RPS12;RPL36;EIF2AK4;RPL13A;RPL38;RPL39;RPL27;RPS15A;RPS13;RPS3A1;RPL21;RPL4;GSPT1;RPS19;RPL17;RPL7;UBA52;RPL24;RPL15;RPS25;USP10;NEMF;LTN1;RPS16;RPS27A;RPL27A;RPL22;ASCC2
CC_cytosolic_large_ribosomal_subunit%0022625	0.00171821305841924	0.0323320817688778	-0.693100064048286	-2.50335325146376	0	51	RPL29;RPL13;RPL3;RPL12;RPL8;RPL7A;RPL10;RPLP0;RPL10A;RPL6;RPL28;RPL32;RPL41;RPL23A;RPL5;RPL18;RPLP1;RPL11;RPL35;RPL37A;RPL31;RPL14;RPL23;RPS12;RPL36;RPL13A;RPL38;RPL39;RPL27;RPL21;RPL4;RPL17;RPL7L1;RPL7;UBA52;RPL24;RPL15;RPLP2;RPL27A;RPL22;ZCCHC17;RPL9;RPL30;RPL26;RPL37;RPL35A
CC_endosome_membrane%0010008	0.00146627565982405	0.0323320817688778	-0.349360282216948	-1.5108783956644	0	153	TLR3;H2-DMA;FCGRT;RAB8A;TPCN1;PIP5K1C;CD68;USP8;H2-DMB2;ANKFY1;TBC1D5;ITM2B;ABHD17A;VAC14;RAB35;PI4K2A;ARHGAP1;SUN2;SHC1;TAB2;SNX17;SNX25;RAB8B;SNX2;AP3D1;CORO1C;WDR91;MTMR4;MICALL1;CC2D1B;SBF2;RAB7;MICAL1;CHMP1B;LEPROT;ATP6V0A2;CLCN3;NCF4;VPS53;CHMP6;RAB10;VPS4A;NDFIP1;VPS41;CLCN4
CC_actin_filament%0005884	0.00163398692810458	0.0323320817688778	-0.524963821225723	-2.05868027504019	0	78	ACTB;ACTG1;CORO1A;LCP1;CORO1B;ACTR3;HCLS1;COTL1;AIF1;DBN1;PALLD;TPM4;INPP5D;DBNL;ACTN1;TWF2;WIPF1;HCK;MYO9B;WAS;TPM3;RAC1;PAK1;CD2AP;KEAP1;RAC2;MICAL1;DIAPH1;GAS2L1
CC_lamellipodium%0030027	0.00144300144300144	0.0323320817688778	-0.449919803335709	-1.95755243287813	0	158	ACTB;CORO1A;DPP4;SH3BP1;EVL;CORO1B;ACTR3;SHTN1;ARPC2;MYO1G;CFL1;GSN;VASP;AIF1;ARHGEF6;ARPC5;DBN1;TUBB3;PPP1R9B;PALLD;DBNL;ACTR2;ITGB1;TWF2;APBB1IP;CTNNA1;PXN;STX2;CAPRIN1;MYO9B;TRPV4;RAC1;WASF2;ARPC3;CAPZB;NEDD9;PLD2;PAK1;FLOT2;SNX2;CORO1C;PARVB;CTTNBP2NL;RAC2;ILK;FAM89B;TESK1;DGKZ;TRPV2;SRGAP2;SWAP70;ABI3;PSTPIP1;ROCK1;CDH1;RUFY3;DNM2;SCYL3;ARHGAP31
CC_ribosome%0005840	0.00156494522691706	0.0323320817688778	-0.611166150395085	-2.49082763881673	0	95	EEF2;EEF1A1;RPS2;RPL29;RPS4X;RPL13;RPSA;RPL3;RPL12;CALR;RPL8;ABCF1;RPL7A;RPL10;RPL10A;RPL6;RPL28;RPS6;RPL32;RPS9;RPS20;RPS11;RPS17;RPL23A;RPL5;RPS26;RPS7;RPLP1;RPL35;RPL37A;RPS18;RPS10;RPL31;RPL14;RPL23;EIF4G1;RPS12;RPL36;RPL13A;RPS28;RPL38;RPL27;RPS15A;RPS3A1;RPL21;RPL4;RPS19;RPL17;RPL7L1;RPL7;RPS29;UBA52;RPL24;RPL15;RPS25
CC_smooth_endoplasmic_reticulum%0005790	0.00177304964539007	0.0323320817688778	-0.740307664906381	-2.24489714737505	0	23	RTN1;ERP29;RYR1;HSP90B1;PSEN1;CALR;RPL10;PDIA3;SYVN1;PPIB;PLCB4;APP;PDIA6;MYO5A;HYOU1;HSPA5;GABARAP
CC_cytosolic_small_ribosomal_subunit%0022627	0.00169779286926995	0.0323320817688778	-0.644770253727038	-2.21263114876003	0	39	RPS2;RPS4X;RPSA;RPS6;RPS15;RPS8;RPS9;RPS20;RPS11;RPS17;RPS26;RPS7;FAU;RPS18;RPS10;RPS12;RPS28;RPS15A;RPS13;RPS3A1;RPS19;DHX29;RPS29;RPS25;RPS16;RPS27A
CC_catalytic_step_2_spliceosome%0071013	0.00164203612479475	0.0323320817688778	-0.416182251371177	-1.65408033296552	0	84	HNRNPU;HNRNPA2B1;SF3B3;RBMXL1;HNRNPR;DDX23;SRRM1;HNRNPA3;SRSF1;DDX5;SF3B2;HNRNPM;HNRNPA1;HNRNPF;PRPF4B;SNRPB;CACTIN;RBMX;SART1;WDR83;DDX41;SNRPB2;HNRNPH1;PNN;SNRPG
RA_mRNA_Splicing_-_Major_Pathway%R-MMU-72163	0.00140449438202247	0.0338920514442336	-0.38774729332176	-1.70558660374486	0	181	SRSF5;HNRNPD;HNRNPU;HNRNPA2B1;FUS;SF3B3;SRSF2;HNRNPR;IK;PRPF18;DDX23;RBM17;SRRM1;SRSF7;PCBP2;HNRNPA3;DHX9;YBX1;SRSF1;CCDC12;SRSF10;SRSF9;SF3B2;ACIN1;SRRT;PTBP1;CHERP;FAM32A;PCBP1;HNRNPA1;DDX39B;HNRNPF;SRSF3;PRPF4B;LUC7L3;SNRPB;POLR2B;CACTIN;RBMX;TCERG1;DHX16;SART1;DDX42;SNRPA;PRPF40A;LSM6;DDX41;UBL5;TRA2B;HNRNPH1;PNN;RBM5;SNRPG;ZMAT2;EFTUD2;PRPF31;LSM4;RBM25
RA_mRNA_Splicing%R-MMU-72172	0.00139275766016713	0.0338920514442336	-0.368525875671273	-1.62974055159838	0	187	SRSF5;HNRNPD;HNRNPU;HNRNPA2B1;FUS;SF3B3;SRSF2;HNRNPR;IK;PRPF18;DDX23;RBM17;SRRM1;SRSF7;PCBP2;HNRNPA3;DHX9;YBX1;SRSF1;CCDC12;SRSF10;SRSF9;SF3B2;ACIN1;SRRT;PTBP1;CHERP;FAM32A;PCBP1;HNRNPA1;DDX39B;HNRNPF;SRSF3;PRPF4B;LUC7L3;SNRPB;POLR2B;CACTIN;RBMX;TCERG1;DHX16;SART1;DDX42;SNRPA;PRPF40A;LSM6;DDX41;UBL5;TRA2B;HNRNPH1;PNN;RBM5;SNRPG;ZMAT2;EFTUD2;PRPF31;LSM4;RBM25
RA_Interferon_Signaling%R-MMU-913531	0.00169204737732657	0.0338920514442336	-0.542995513586215	-1.94312486239376	0	46	IFNGR1;TYK2;JAK2;PRKCD;PTPN11;IRF9;PTPN6;EIF2AK2;UBA7;EIF4G3;EIF4A2;OASL1;IFNAR1;IFNAR2;TRIM25;IFNGR2;EIF4G2;EIF4G1;KPNB1;SUMO1
RA_L13a-mediated_translational_silencing_of_Ceruloplasmin_expression%R-MMU-156827	0.00150602409638554	0.0338920514442336	-0.594871184157698	-2.40797771454771	0	96	RPS2;RPL29;RPS4X;RPL13;RPSA;RPL3;RPL12;RPL8;EIF4A2;RPL10;RPLP0;RPL6;RPL28;RPS6;RPS15;RPS8;RPL32;RPS9;RPS20;RPS11;EIF3B;RPS17;RPL23A;RPL5;RPL18;RPS26;RPS7;RPLP1;RPL11;RPL35;EIF4B;RPL37A;RPS18;RPS10;RPL31;RPL14;RPL23;EIF4G1;RPS12;RPL13A;RPS28;RPL38;RPL39;RPL27;RPS15A;RPS13;RPL4;RPS19;EIF3F;RPL7;RPS29;UBA52;RPL24;RPL15;RPS25;RPLP2;EIF4H;EIF3A;RPS16;RPL27A;RPL22
RA_Eukaryotic_Translation_Initiation%R-MMU-72613	0.00151285930408472	0.0338920514442336	-0.556428460799796	-2.2826219713177	0	104	RPS2;RPL29;RPS4X;RPL13;RPSA;RPL3;RPL12;RPL8;EIF4A2;RPL10;RPLP0;RPL6;RPL28;RPS6;RPS15;RPS8;RPL32;RPS9;RPS20;EIF5B;RPS11;EIF3B;RPS17;RPL23A;RPL5;RPL18;RPS26;RPS7;RPLP1;RPL11;RPL35;EIF4B;RPL37A;RPS18;RPS10;RPL31;RPL14;RPL23;EIF4G1;RPS12;RPL13A;RPS28;RPL38;RPL39;RPL27;RPS15A;RPS13;RPL4;RPS19;EIF3F;RPL7;RPS29;UBA52;RPL24;RPL15;RPS25;RPLP2;EIF4H;EIF3A;RPS16
RA_Translation_initiation_complex_formation%R-MMU-72649	0.00164744645799012	0.0338920514442336	-0.562152599784859	-2.06890621541229	0	55	RPS2;RPS4X;RPSA;EIF4A2;RPS6;RPS15;RPS8;RPS9;RPS20;RPS11;EIF3B;RPS17;RPS26;RPS7;EIF4B;RPS18;RPS10;EIF4G1;RPS12;RPS28;RPS15A;RPS13;RPS19;EIF3F;RPS29;UBA52;RPS25;EIF4H;EIF3A;RPS16
RA_Activation_of_the_mRNA_upon_binding_of_the_cap-binding_complex_and_eIFs,_and_subsequent_binding_to_43S%R-MMU-72662	0.00163398692810458	0.0338920514442336	-0.549683362207305	-2.03430144567602	0	56	RPS2;RPS4X;RPSA;EIF4A2;RPS6;RPS15;RPS8;RPS9;RPS20;RPS11;EIF3B;RPS17;RPS26;RPS7;EIF4B;RPS18;RPS10;EIF4G1;RPS12;RPS28;RPS15A;RPS13;RPS19;EIF3F;RPS29;UBA52;RPS25;EIF4H;EIF3A;RPS16
RA_Formation_of_a_pool_of_free_40S_subunits%R-MMU-72689	0.00153846153846154	0.0338920514442336	-0.607556301792462	-2.42418906994364	0	86	RPS2;RPL29;RPS4X;RPL13;RPSA;RPL3;RPL12;RPL8;RPL10;RPLP0;RPL6;RPL28;RPS6;RPS15;RPS8;RPL32;RPS9;RPS20;RPS11;EIF3B;RPS17;RPL23A;RPL5;RPL18;RPS26;RPS7;RPLP1;RPL11;RPL35;RPL37A;RPS18;RPS10;RPL31;RPL14;RPL23;RPS12;RPL13A;RPS28;RPL38;RPL39;RPL27;RPS15A;RPS13;RPL4;RPS19;EIF3F;RPL7;RPS29;UBA52;RPL24;RPL15;RPS25;RPLP2;EIF3A;RPS16;RPL27A;RPL22;EIF3K;RPS3;RPL9;RPL30;RPL26;RPL37;RPL35A;RPS23;RPS5
RA_Formation_of_the_ternary_complex,_and_subsequently,_the_43S_complex%R-MMU-72695	0.00168918918918919	0.0338920514442336	-0.556670679313406	-2.0008299153198	0	48	RPS2;RPS4X;RPSA;RPS6;RPS15;RPS8;RPS9;RPS20;RPS11;EIF3B;RPS17;RPS26;RPS7;RPS18;RPS10;RPS12;RPS28;RPS15A;RPS13;RPS19;EIF3F;RPS29;UBA52;RPS25;EIF3A;RPS16
RA_Ribosomal_scanning_and_start_codon_recognition%R-MMU-72702	0.00164744645799012	0.0338920514442336	-0.550989296210892	-2.02782159149069	0	55	RPS2;RPS4X;RPSA;EIF4A2;RPS6;RPS15;RPS8;RPS9;RPS20;RPS11;EIF3B;RPS17;RPS26;RPS7;EIF4B;RPS18;RPS10;EIF4G1;RPS12;RPS28;RPS15A;RPS13;RPS19;EIF3F;RPS29;UBA52;RPS25;EIF4H;EIF3A;RPS16
RA_GTP_hydrolysis_and_joining_of_the_60S_ribosomal_subunit%R-MMU-72706	0.00149700598802395	0.0338920514442336	-0.591377244817586	-2.40507446202326	0	97	RPS2;RPL29;RPS4X;RPL13;RPSA;RPL3;RPL12;RPL8;EIF4A2;RPL10;RPLP0;RPL6;RPL28;RPS6;RPS15;RPS8;RPL32;RPS9;RPS20;EIF5B;RPS11;EIF3B;RPS17;RPL23A;RPL5;RPL18;RPS26;RPS7;RPLP1;RPL11;RPL35;EIF4B;RPL37A;RPS18;RPS10;RPL31;RPL14;RPL23;EIF4G1;RPS12;RPL13A;RPS28;RPL38;RPL39;RPL27;RPS15A;RPS13;RPL4;RPS19;EIF3F;RPL7;RPS29;UBA52;RPL24;RPL15;RPS25;RPLP2;EIF4H;EIF3A;RPS16;RPL27A;RPL22
RA_Cap-dependent_Translation_Initiation%R-MMU-72737	0.00151285930408472	0.0338920514442336	-0.556428460799796	-2.2826219713177	0	104	RPS2;RPL29;RPS4X;RPL13;RPSA;RPL3;RPL12;RPL8;EIF4A2;RPL10;RPLP0;RPL6;RPL28;RPS6;RPS15;RPS8;RPL32;RPS9;RPS20;EIF5B;RPS11;EIF3B;RPS17;RPL23A;RPL5;RPL18;RPS26;RPS7;RPLP1;RPL11;RPL35;EIF4B;RPL37A;RPS18;RPS10;RPL31;RPL14;RPL23;EIF4G1;RPS12;RPL13A;RPS28;RPL38;RPL39;RPL27;RPS15A;RPS13;RPL4;RPS19;EIF3F;RPL7;RPS29;UBA52;RPL24;RPL15;RPS25;RPLP2;EIF4H;EIF3A;RPS16
RA_Metabolism_of_steroids%R-MMU-8957322	0.00157232704402516	0.0338920514442336	-0.541080359842034	-2.07014392169201	0	66	FDPS;SREBF2;CYP8B1;HMGCS1;MVD;CYP27A1;PTGIS;SQLE;PMVK;LSS;SREBF1;NSDHL;MBTPS1;HMGCR;TM7SF2;DHCR24;MSMO1;FDFT1;MVK;STARD4;IDI1;DHCR7;OSBPL3;KPNB1;ACAT2;STARD5;STARD3NL
RA_SRP-dependent_cotranslational_protein_targeting_to_membrane%R-MMU-1799339	0.00157232704402516	0.0338920514442336	-0.634390814815719	-2.46908261216519	0	75	RPS2;RPL29;RPS4X;RPL13;RPSA;RPL3;RPL12;RPL8;RPL10;RPLP0;RPL6;RPL28;RPS6;RPS15;RPS8;RPL32;RPS9;RPS20;RPS11;RPS17;RPL23A;RPL5;RPL18;RPS26;RPS7;RPLP1;RPL11;RPL35;RPL37A;SRP72;RPS18;RPS10;RPL31;RPL14;RPL23;RPS12;RPL13A;RPS28;RPL38;RPL39;RPL27;RPS15A;RPS13;RPL4;RPS19;RPL7;RPS29;UBA52;RPL24;RPL15;RPS25
RA_RHO_GTPase_Effectors%R-MMU-195258	0.00141043723554302	0.0338920514442336	-0.387563595528905	-1.70132079208572	0	180	EVL;MYL12B;ACTR3;MYL6;ARPC2;ARPC1B;ARPC5;CYBA;PKN1;NCKIPSD;RHPN1;ACTR2;NCKAP1L;NCF2;PFN1;WIPF1;CTNNA1;ARPC4;IQGAP1;CYFIP2;BTK;GRB2;DYNLL2;PAK2;RAC1;RHOG;WASF2;ARPC3;SRF;CYBB;FMNL1;NCF1;MAPRE1;PLK1;KIF5A;PPP2R5C;CDC42;RAC2;FMNL2;BUB1B;DIAPH1;NCF4;RCC2;TAX1BP3;SRGAP2;CIT;ROCK1;ABL1;NDE1;CENPO
RA_Major_pathway_of_rRNA_processing_in_the_nucleolus_and_cytosol%R-MMU-6791226	0.00147058823529412	0.0338920514442336	-0.41780142330335	-1.79373968537037	0	155	RPS2;RPL29;RPS4X;DDX21;RPL13;RPSA;RPL3;RPL12;RPL8;NCL;RPL10;RPLP0;RPL6;RPL28;RPS6;FTSJ3;RPS15;RPS8;RPL32;RPS9;RPS20;RPS11;RPS17;RPL23A;RPL5;RPL18;RPS26;RPS7;RPLP1;RPL11;RPL35;RPL37A;RPS18;RPS10;RPL31;PES1;RPL14;RPL23;PDCD11;RPS12;GNL3;RPL13A;RPS28;RPL38;RPL39;RPL27;RPS15A;RPS13;FBL;RPL4;NOL6;RPS19;DHX37;RPL7;RPS29;UBA52;RPL24;RPL15;RPS25;CSNK1D;RPLP2;RPS16;WDR3;RRP7A;RPL27A
RA_rRNA_processing%R-MMU-72312	0.00147058823529412	0.0338920514442336	-0.41780142330335	-1.79373968537037	0	155	RPS2;RPL29;RPS4X;DDX21;RPL13;RPSA;RPL3;RPL12;RPL8;NCL;RPL10;RPLP0;RPL6;RPL28;RPS6;FTSJ3;RPS15;RPS8;RPL32;RPS9;RPS20;RPS11;RPS17;RPL23A;RPL5;RPL18;RPS26;RPS7;RPLP1;RPL11;RPL35;RPL37A;RPS18;RPS10;RPL31;PES1;RPL14;RPL23;PDCD11;RPS12;GNL3;RPL13A;RPS28;RPL38;RPL39;RPL27;RPS15A;RPS13;FBL;RPL4;NOL6;RPS19;DHX37;RPL7;RPS29;UBA52;RPL24;RPL15;RPS25;CSNK1D;RPLP2;RPS16;WDR3;RRP7A;RPL27A
RA_rRNA_processing_in_the_nucleus_and_cytosol%R-MMU-8868773	0.00147058823529412	0.0338920514442336	-0.41780142330335	-1.79373968537037	0	155	RPS2;RPL29;RPS4X;DDX21;RPL13;RPSA;RPL3;RPL12;RPL8;NCL;RPL10;RPLP0;RPL6;RPL28;RPS6;FTSJ3;RPS15;RPS8;RPL32;RPS9;RPS20;RPS11;RPS17;RPL23A;RPL5;RPL18;RPS26;RPS7;RPLP1;RPL11;RPL35;RPL37A;RPS18;RPS10;RPL31;PES1;RPL14;RPL23;PDCD11;RPS12;GNL3;RPL13A;RPS28;RPL38;RPL39;RPL27;RPS15A;RPS13;FBL;RPL4;NOL6;RPS19;DHX37;RPL7;RPS29;UBA52;RPL24;RPL15;RPS25;CSNK1D;RPLP2;RPS16;WDR3;RRP7A;RPL27A
RA_Nonsense-Mediated_Decay_(NMD)%R-MMU-927802	0.00149700598802395	0.0338920514442336	-0.593571442410119	-2.4139980529133	0	97	RPS2;RPL29;RPS4X;RPL13;RPSA;RPL3;RPL12;PNRC2;RPL8;RPL10;RPLP0;RPL6;RPL28;RPS6;RPS15;RPS8;RPL32;RPS9;RPS20;RPS11;RPS17;RPL23A;RPL5;RPL18;RPS26;RPS7;RPLP1;RPL11;RPL35;RPL37A;RPS18;RPS10;RPL31;RPL14;RPL23;EIF4G1;RPS12;RPL13A;RPS28;RPL38;RPL39;RPL27;RPS15A;RPS13;RPL4;GSPT1;RPS19;RPL7;UPF1;RPS29;UBA52;RPL24;RPL15;RPS25;RPLP2;SMG6;RPS16;RPL27A;RPL22;UPF3A;SMG5
RA_Nonsense_Mediated_Decay_(NMD)_independent_of_the_Exon_Junction_Complex_(EJC)%R-MMU-975956	0.00157977883096367	0.0338920514442336	-0.634551627825182	-2.47745362632639	0	78	RPS2;RPL29;RPS4X;RPL13;RPSA;RPL3;RPL12;RPL8;RPL10;RPLP0;RPL6;RPL28;RPS6;RPS15;RPS8;RPL32;RPS9;RPS20;RPS11;RPS17;RPL23A;RPL5;RPL18;RPS26;RPS7;RPLP1;RPL11;RPL35;RPL37A;RPS18;RPS10;RPL31;RPL14;RPL23;EIF4G1;RPS12;RPL13A;RPS28;RPL38;RPL39;RPL27;RPS15A;RPS13;RPL4;GSPT1;RPS19;RPL7;UPF1;RPS29;UBA52;RPL24;RPL15;RPS25
RA_Nonsense_Mediated_Decay_(NMD)_enhanced_by_the_Exon_Junction_Complex_(EJC)%R-MMU-975957	0.00149700598802395	0.0338920514442336	-0.593571442410119	-2.4139980529133	0	97	RPS2;RPL29;RPS4X;RPL13;RPSA;RPL3;RPL12;PNRC2;RPL8;RPL10;RPLP0;RPL6;RPL28;RPS6;RPS15;RPS8;RPL32;RPS9;RPS20;RPS11;RPS17;RPL23A;RPL5;RPL18;RPS26;RPS7;RPLP1;RPL11;RPL35;RPL37A;RPS18;RPS10;RPL31;RPL14;RPL23;EIF4G1;RPS12;RPL13A;RPS28;RPL38;RPL39;RPL27;RPS15A;RPS13;RPL4;GSPT1;RPS19;RPL7;UPF1;RPS29;UBA52;RPL24;RPL15;RPS25;RPLP2;SMG6;RPS16;RPL27A;RPL22;UPF3A;SMG5
RA_ER-Phagosome_pathway%R-MMU-1236974	0.00186567164179104	0.0338920514442336	-0.679436770196141	-1.99107498361541	0	19	TAPBP;TAP1;TAP2;H2-K1;H2-T23;B2M;CALR;PDIA3;H2-M3;H2-T22
RA_Fcgamma_receptor_(FCGR)_dependent_phagocytosis%R-MMU-2029480	0.00160513643659711	0.0338920514442336	-0.624720940091289	-2.3559189793663	0	61	PLD4;ACTR3;PLCG2;ARPC2;ARPC1B;ARPC5;PRKCD;NCKIPSD;ACTR2;VAV3;NCKAP1L;LYN;WIPF1;ARPC4;CYFIP2;BTK;GRB2;HCK;RAC1;WASF2;ARPC3;ELMO1;PLD2;VAV1;PIK3R2;CDC42;ELMO2;MYO1C;SYK;HSP90AB1;ABL1;PIK3R1;MYO5A
RA_Regulation_of_actin_dynamics_for_phagocytic_cup_formation%R-MMU-2029482	0.00169779286926995	0.0338920514442336	-0.633103490623896	-2.2250267430004	0	42	ACTR3;ARPC2;ARPC1B;ARPC5;NCKIPSD;ACTR2;VAV3;NCKAP1L;WIPF1;ARPC4;CYFIP2;BTK;GRB2;RAC1;WASF2;ARPC3;ELMO1;VAV1;CDC42;ELMO2;MYO1C;HSP90AB1;ABL1;MYO5A
RA_RHO_GTPases_Activate_WASPs_and_WAVEs%R-MMU-5663213	0.0018018018018018	0.0338920514442336	-0.712872743609772	-2.2849072295041	0	27	ACTR3;ARPC2;ARPC1B;ARPC5;NCKIPSD;ACTR2;NCKAP1L;WIPF1;ARPC4;CYFIP2;BTK;GRB2;RAC1;WASF2;ARPC3;CDC42
RA_RAC1_GTPase_cycle%R-MMU-9013149	0.00143884892086331	0.0338920514442336	-0.440998112860472	-1.87741140087429	0	137	SH3BP1;DOCK8;SRGAP3;ARHGAP30;ARHGEF6;CYBA;PKN1;PREX1;VAV3;NCKAP1L;NCF2;ARHGAP9;ITGB1;ESYT1;IQGAP1;ARHGAP15;DOCK2;CYFIP2;GMIP;TAOK3;PAK2;RAC1;ARHGAP1;WASF2;ARHGDIA;ARHGAP22;DOCK11;CYBB;PLD2;VAV1;VRK2;FMNL1;NCF1;ARHGAP27;PIK3R2;RASGRF2;CDC42;GIT2;ARHGDIB;DOCK10;DOCK5;FAM13B;LAMTOR1;NCF4;ARHGAP17;RACGAP1;SRGAP2;ARAP1;SWAP70;CIT;PIK3R1;ARHGEF11;DOCK6;RALBP1;ARHGAP31;NISCH
RA_RAC2_GTPase_cycle%R-MMU-9013404	0.00158227848101266	0.0338920514442336	-0.470467155900304	-1.80272275296901	0	69	CYBA;PREX1;VAV3;NCKAP1L;ITGB1;ESYT1;IQGAP1;DOCK2;TAOK3;PAK2;ARHGAP1;WASF2;ARHGDIA;CYBB;PLD2;VAV1;VRK2;PIK3R2;CDC42;GIT2;RAC2;DOCK10;LAMTOR1;ARHGAP17;RACGAP1;SWAP70;PIK3R1
RA_PI_Metabolism%R-MMU-1483255	0.00156739811912226	0.0338920514442336	-0.525102217167348	-2.01471749188036	0	68	PIP4K2A;PIP4K2B;INPP5D;TNFAIP8L2;PIP5K1C;PIK3CG;MTMR14;PIK3CD;PLEKHA2;VAC14;ARF3;PI4K2A;RUFY1;PIK3R5;INPP5K;PLEKHA5;PIK3R6;PIK3R2;MTMR4;MTMR1;MTMR12;INPP5E;PI4KB;SBF1;PLEKHA1;PIK3R1;PTEN;TNFAIP8
RA_Synthesis_of_PIPs_at_the_plasma_membrane%R-MMU-1660499	0.00170940170940171	0.0338920514442336	-0.512579783967387	-1.82346802617435	0	45	PIP4K2A;PIP4K2B;INPP5D;PIP5K1C;PIK3CG;MTMR14;PIK3CD;PLEKHA2;PI4K2A;RUFY1;PIK3R5;INPP5K;PLEKHA5;PIK3R6;PIK3R2;MTMR1;PLEKHA1;PIK3R1;PTEN
RA_CDC42_GTPase_cycle%R-MMU-9013148	0.00158227848101266	0.0338920514442336	-0.492916425106046	-1.88126371846962	0	67	FGD2;DOCK8;SRGAP3;ARHGAP30;ARHGEF6;PREX1;VAV3;ARHGAP9;GMIP;ARHGAP1;ARHGDIA;ARHGAP22;DOCK11;ARHGAP27;PIK3R2;RASGRF2;CDC42;ARHGDIB;DOCK10;FAM13B;ARHGAP17;RACGAP1;SRGAP2;ARAP1;PIK3R1;ARHGEF11;DOCK6;RALBP1;ARHGAP31;DNMBP;VAV2;ARHGAP5;ARHGEF9;ABR
RA_Cholesterol_biosynthesis%R-MMU-191273	0.00186219739292365	0.0338920514442336	-0.78389255240874	-2.44533511881329	0	25	FDPS;SREBF2;HMGCS1;MVD;SQLE;PMVK;LSS;SREBF1;NSDHL;HMGCR;TM7SF2;DHCR24;MSMO1;FDFT1;MVK;IDI1;DHCR7
RA_Platelet_activation,_signaling_and_aggregation%R-MMU-76002	0.00147492625368732	0.0338920514442336	-0.353583865528475	-1.51310989633236	0	151	ACTG1;PSAP;GNAI2;FERMT3;WDR1;CD36;PLCG2;TGFB1;CSK;PRKCD;VAV3;PTPN11;ACTN1;LYN;APBB1IP;PIK3CG;PTPN6;PLEK;TAGLN2;GRB2;ARRB1;PIK3R5;GNA15;RAC1;SHC1;RHOG;DGKG;TMX3;PIK3R6;P2RY12;VAV1;GNG10;PIK3R2;CDC42;RAC2;PRKCG;LGALS3BP;SYK;NHLRC2;DGKZ;PIK3R1;GNAQ;TMSB4X;ARRB2;VCL;GNAI3;PRKCB;AAMP
RA_GPVI-mediated_activation_cascade%R-MMU-114604	0.00181488203266788	0.0338920514442336	-0.638415177081565	-2.05752341788769	0	28	PLCG2;VAV3;PTPN11;LYN;PIK3CG;PTPN6;PIK3R5;RAC1;RHOG;PIK3R6;VAV1;PIK3R2;CDC42;RAC2;SYK;PIK3R1;VAV2;RHOA
RA_G-protein_beta:gamma_signalling%R-MMU-397795	0.00189753320683112	0.0338920514442336	-0.733029109947359	-2.10829512069867	0	18	PLCB2;ARHGEF6;AKT1;PIK3CG;BTK;PIK3R5;PIK3R6;GNG10;CDC42;PLCB3;AKT2
RA_Lysosome_Vesicle_Biogenesis%R-MMU-432720	0.0018348623853211	0.0338920514442336	-0.611960830452713	-1.93960959919605	0	26	AP1S3;GNS;ARRB1;AP1B1;M6PR;AP4M1;CHMP2A;AP1G1;DNM2;VAMP2;CTSZ;BLOC1S1;AP1M1;HGS;ARF1;VAMP8;TXNDC5;HSPA8
RA_Interleukin-3,_Interleukin-5_and_GM-CSF_signaling%R-MMU-512988	0.00169779286926995	0.0338920514442336	-0.525619129847495	-1.8042664413062	0	37	JAK2;INPP5D;PTPN11;LYN;PTPN6;PIK3CD;GRB2;HCK;SHC1;RAPGEF1;VAV1;PIK3R2;PRKACA;SYK;PIK3R1
KEGG_Complement_and_coagulation_cascades%mmu04610	0.00943396226415094	0.0350943396226415	0.537613385754089	1.71736129340062	3	22	PLAU;SERPINE1;SERPINE2;C3AR1;PLAUR;PLAT;F2R;F3;PROCR
KEGG_Dopaminergic_synapse%mmu04728	0.009375	0.0350943396226415	-0.380737514517398	-1.51763044868038	5	85	PLCB2;GNAI2;GNG2;GNB2;AKT1;FOS;ARRB1;MAPK14;CREB1;PPP3CB;GNG10;KIF5A;PPP2R5C;GNB1;PRKACA;PRKCG;PLCB4;PLCB3;AKT2;PPP1CA;ATF6B;GNAQ;ARRB2;GNAI3;PRKCB;COMT;CREB3;CAMK2G
KEGG_Measles%mmu05162	0.0103397341211226	0.0379577081551738	-0.344154545159869	-1.43040501651203	6	108	CCND1;TYK2;OAS3;IRF9;AKT1;NFKB1;PIK3CD;CHUK;FOS;EIF2AK2;IKBKB;BAK1;STAT2;TAB2;STAT1;IRAK1;ADAR;NFKBIA;BID;PIK3R2;CCND2;TRADD;IFNAR1;CDK4;IFNAR2;AKT2;TLR9;IRAK4;MSN;STAT3;PIK3R1;CASP9;EIF2AK4;CCND3;IRF7;EIF2AK1;MYD88
KEGG_Sphingolipid_signaling_pathway%mmu04071	0.0107033639143731	0.0387823185988324	-0.361844030947413	-1.47515453269324	6	99	PLCB2;GNAI2;ASAH1;NSMAF;AKT1;NFKB1;PIK3CD;RAC1;MAPK14;PLD2;BID;NRAS;PIK3R2;PPP2R5C;TRADD;SPHK2;RAC2;PRKCG;PLCB4;PLCB3;AKT2;MAP2K2;ROCK1;PIK3R1;PTEN;GNAQ;SPTLC2;GNAI3;PRKCB
KEGG_AGE-RAGE_signaling_pathway_in_diabetic_complications%mmu04933	0.0109034267912773	0.039000718907261	-0.382150421001112	-1.51343866861922	6	79	PLCB2;PLCG2;CCND1;TGFB1;JAK2;PRKCD;AKT1;NFATC1;NFKB1;PIK3CD;RAC1;STAT1;CYBB;MAPK14;NRAS;PIK3R2;CDC42;CDK4;PLCB4;DIAPH1;PLCB3;AKT2;COL4A1
KEGG_Oxidative_phosphorylation%mmu00190	0.0112994350282486	0.039502427184466	0.356730307612003	1.58794636878957	3	91	ATP6V1E1;ATP6V1H;ATP6V0A1;COX11;ATP6V1D;ATP6V1C1;ATP6V0D2;NDUFA5;NDUFB6;NDUFB4;COX17;ATP6V1A;UQCRFS1;CYCS;UQCR10;NDUFV1;ATP12A;COX8A;ATP6V1C2;NDUFB3;NDUFS2;ATP6V0C;NDUFA4;NDUFS3;SDHC;CYC1;PPA1;COX10;ATP6V1B2;COX7A2;NDUFA8;ATP6V0A4;COX5B;NDUFB9;LHPP;ATP6V1F;UQCRC2;UQCRH;COX6A2;NDUFB8;NDUFS6
KEGG_Acute_myeloid_leukemia%mmu05221	0.011326860841424	0.039502427184466	-0.409490610315233	-1.55680296354167	6	62	SPI1;MYC;CCND1;RUNX1;AKT1;NFKB1;MTOR;PIK3CD;CHUK;GRB2;IKBKB;RARA;PML;NRAS;PIK3R2;AKT2;PER2;MAP2K2;STAT3;PIK3R1;BCL2A1D;RPS6KB2
RA_TP53_Regulates_Transcription_of_Cell_Cycle_Genes%R-MMU-6791312	0.00232018561484919	0.0403210635229197	0.59339852436218	2.09493541986597	0	32	CDKN1A;PLK2;CCNE1;CDKN1C;CCNE2;E2F7;PCNA;GADD45A
RA_Degradation_of_the_extracellular_matrix%R-MMU-1474228	0.0024330900243309	0.0411704443590729	0.501722354321445	1.93825521608339	0	46	SPP1;CTSL;MMP15;NID1;CTSD;COL5A1;FURIN;SCUBE3;COL5A3;MMP10;MMP13;HTRA1;COL6A1;CAST;CTSB;FBN1;COL7A1;MMP12;BCAN
RA_Peptide_ligand-binding_receptors%R-MMU-375276	0.0025	0.0412179487179487	0.466089933446296	1.81795500448503	0	50	CCL22;C3AR1;CXCR4;CCL3;CXCL10;CXCL2;CCL5;CCL4;PROKR2;F2R;CX3CL1;CCK;APLN;CCL9;NPY;NTS;GRP;F2RL2;NPY1R;GAL;OPRD1;EDN1;ANXA1;PROKR1;CCRL2;GPR37;CXCL1;PROK2;CCR7;PENK;CXCR2
CC_postsynaptic_density_membrane%0098839	0.00254452926208651	0.0415160037498326	0.404782167058077	1.66289043038824	0	68	NETO2;LRP8;NEO1;RYK;PTPRF;ARC;LRFN4;CLSTN3;ELFN1;DAGLA;SEMA4B;KCNH1;RGS7BP;PACSIN1;CHRM4;MPP2;EFNB2;ABHD17B;VANGL2;OPRD1;LZTS1;SCN8A;CLSTN1;DLG3;ASIC1;LIN7C;SLC30A1;IQSEC2;ELFN2
CC_basement_membrane%0005604	0.00253164556962025	0.0415160037498326	0.458582803039975	1.86679649658935	0	66	NID2;NID1;NTN1;COL18A1;CASK;LAMB1;TNC;VEGFA;SMOC1;ANXA2;P3H1;COL5A1;COL2A1;FBLN1;AGRN;MEGF9;COL6A1;FBN1;COL7A1;LAMA5;ACAN;ITGA6;ACTA2;SPN;LAMC2;GSTO1;ADAMTS1;FGF9;ITGB4;LAD1;FRAS1;EFNA5
CC_trans-Golgi_network%0005802	0.00288600288600289	0.042320819112628	-0.349722375715728	-1.52668252106376	1	161	TGFBI;RAB7B;RAB32;ATP8B2;GRN;GSAP;ATP8B4;ATP8A1;PI4K2A;RAC1;INPP5K;AP1B1;PCSK7;AP3D1;ARL5A;MYO18A;GCC2;LRRK2;VPS51;GGA3;SLC35B2;CORO7;PLEKHJ1;MS4A6C;ARFGEF1;GGA1;SLC9A7;AP3B1;M6PR;AP4M1;AP1G1;VPS53;RAB10;ATP2C1;ARAP1;CDH1;ATG9B;FAM91A1;DNM2;VAMP2;TBC1D23;ARFGEF2;BECN1;STX16;KLHL20;AP1M1;CHID1;PACSIN2;TRAPPC6A;TPST2;ARF1
CC_collagen-containing_extracellular_matrix%0062023	0.00303030303030303	0.042320819112628	0.403584861455638	1.85946830897264	0	136	CTSL;GPC1;SERPINE1;NID2;NID1;CTSD;SERPINE2;NTN1;COL18A1;COCH;LAMB1;TNC;ANXA5;PLSCR1;IGF2;PLXDC2;THBS1;ANXA2;LTBP3;COL5A1;EMILIN2;F3;LMAN1;COL2A1;CSTB;COL5A3;COL27A1;FBLN1;AGRN;HTRA1;TINAGL1;BMP1;SEMA3C;LOXL4;COL6A1;CTSB;FBN1;PLOD1;COL7A1;LAMA5;S100A6;SOD3;ANGPTL6;FGFR2;ANXA3;CLU;LAMC2;ADAMTS8;HSP90AA1;PCOLCE2;ADAMTS1;BMP7;LGALS9;FIBCD1;ANXA1;FRAS1;PLOD3;TNN;NGLY1;S100A10;COL12A1
CC_ruffle%0001726	0.00319488817891374	0.042320819112628	-0.402740833556434	-1.62974342566663	1	92	LCP1;FGD2;ACTR3;MYADM;GSN;AIF1;PALLD;S100A11;DBNL;MYO6;ACTN1;WIPF1;RINL;IQGAP1;MTMR14;MYO9B;ARHGAP18;ARHGAP1;WASF2;KNSTRN;INPP5K;PAK1;CD2AP;SCIMP;INPP5E;FRMD4B;CIT;ROCK1;ABL1;MYO5A;SH2B2;LIMA1;ARF6
CC_extracellular_matrix%0031012	0.00277777777777778	0.042320819112628	0.43157377478089	1.8923155946969	0	94	GPC1;MMP15;NID2;NID1;COCH;LAMB1;THBS1;LTBP3;COL5A1;LRIG1;PHOSPHO1;WNT11;COL2A1;OLFML2B;MMP10;MMP13;FBLN1;LRIG2;COL6A1;ELFN1;SHH;FBN1;LAMA5;NAV2;MMP17;ACAN;MMP12;SNED1;WNT3;BCAN;WNT4;ADAMTS8;NDNF;DMP1;ADAMTS1;LINGO1;WNT7A;TNN;TSKU;FN1;ELFN2;COL6A2;LTBP4;FBLN7;WNT5B;HPSE;CRISPLD2;ADAMTS7;HSPG2;LGR6
CC_stress_fiber%0001725	0.0033003300330033	0.042320819112628	-0.430843633581149	-1.66671901731841	1	73	CNN2;ACTB;LCP1;EVL;ZYX;MYL12B;CORO1B;CYBA;PALLD;MYL12A;TPM4;PTPN11;ACTN1;PXN;TPM3;PDLIM2;TRIP6;MPRIP;CTTNBP2NL;ILK;GAS2L1;FBLIM1;PSTPIP1;PPP1R12B;VCL;SH2B2;LIMA1
CC_postsynaptic_cytosol%0099524	0.00341296928327645	0.042320819112628	-0.50274494872073	-1.74665325235894	1	41	DBN1;PRKCD;MTOR;HNRNPA2B1;FUS;ALDOC;OGT;KIF5A;SUMO3;PRKCG;PLCB3;SENP5;PTEN;GNAQ;SUMO1;SENP6;TNK2
KEGG_Focal_adhesion%mmu04510	0.0125348189415042	0.0429329845348927	-0.320291465434255	-1.39931760924101	8	153	ACTB;ACTG1;PARVG;ZYX;MYL12B;CCND1;ITGB7;VASP;ITGA4;MYL12A;VAV3;PIP5K1C;ACTN1;ITGB1;AKT1;PXN;PIK3CD;GRB2;PAK2;RAC1;SHC1;RAPGEF1;VAV1;PAK1;PIK3R2;CDC42;CCND2;PARVB;RAC2;ILK;PRKCG;DIAPH1;AKT2;COL4A1;PPP1CA;BIRC3;ITGA2B;ROCK1;PIK3R1;PTEN;PPP1R12B;VCL;CCND3;PRKCB;CAPN2;VAV2;ARHGAP5;RHOA
KEGG_Glucagon_signaling_pathway%mmu04922	0.0126182965299685	0.0429329845348927	-0.396288597472988	-1.54467152932991	7	71	PLCB2;PYGB;AKT1;PFKP;CREB1;PPP3CB;PHKB;GYS1;SIK1;PRKACA;PHKG2;PLCB4;PLCB3;AKT2;PHKA2;PRMT1;GNAQ;CRTC2;PPP4C;CPT1A;ACACA;CREB3;CAMK2G;PFKL;PGAM1;PRKAB2
RA_Extracellular_matrix_organization%R-MMU-1474244	0.00303951367781155	0.0444459805073616	0.365966480622319	1.63782063939795	0	110	SPP1;CTSL;MMP15;NID2;NID1;CTSD;SDC1;SDC4;TNC;ITGB3;SH3PXD2A;LTBP3;COL5A1;P4HA2;EMILIN2;FURIN;SCUBE3;ITGB5;COL5A3;MMP10;F11R;MMP13;COL27A1;DDR1;HTRA1;LOXL4;COL6A1;CAST;CTSB;FBN1;PLOD1;COL7A1;MEGF11
RA_Chromatin_modifying_enzymes%R-MMU-3247509	0.00291120815138282	0.0444459805073616	-0.367012120078903	-1.54106588592699	1	122	CCND1;RPS2;NFKB1;EHMT2;CARM1;ARID4A;OGT;HDAC1;JADE2;SETD3;MBD3;CDK4;SUDS3;BRPF1;SETD2;KDM3B;MSL1;KMT2E;KMT2B;KDM2B;ARID1B;GATAD2A;PRMT1;SMARCD2;KDM4A;KDM4B;SMARCC2;PHF20;SMARCA4;SMARCB1;EHMT1;HMG20B;BRMS1;MTA3;ARID1A;RELA;KDM2A;CHD4;RCOR1;DOT1L;BRD1;MTA2;BRWD1;ATF7IP;SETD1B;NCOA2;SETD1A;KDM1A;KDM5A;SUZ12;PRMT3
RA_Chromatin_organization%R-MMU-4839726	0.00291120815138282	0.0444459805073616	-0.367012120078903	-1.54106588592699	1	122	CCND1;RPS2;NFKB1;EHMT2;CARM1;ARID4A;OGT;HDAC1;JADE2;SETD3;MBD3;CDK4;SUDS3;BRPF1;SETD2;KDM3B;MSL1;KMT2E;KMT2B;KDM2B;ARID1B;GATAD2A;PRMT1;SMARCD2;KDM4A;KDM4B;SMARCC2;PHF20;SMARCA4;SMARCB1;EHMT1;HMG20B;BRMS1;MTA3;ARID1A;RELA;KDM2A;CHD4;RCOR1;DOT1L;BRD1;MTA2;BRWD1;ATF7IP;SETD1B;NCOA2;SETD1A;KDM1A;KDM5A;SUZ12;PRMT3
RA_Rab_regulation_of_trafficking%R-MMU-9007101	0.00309597523219814	0.0444459805073616	-0.430151378061658	-1.69597442366482	1	81	RAB7B;DENND4B;TBC1D14;RAB8A;RINL;RIN3;RAB35;GDI2;MADD;RAB8B;DENND1C;TBC1D10B;TBC1D13;CCZ1;SBF2;MAP1LC3B;TRAPPC12;SBF1;TRAPPC8;DENND1B;GDI1;ANKRD27;DENND6B;RIN2;DENND2D;ARF6;TBC1D10C;GABARAP;TRAPPC3;TRAPPC6A
RA_Signaling_by_VEGF%R-MMU-194138	0.00314465408805031	0.0444459805073616	-0.433321761932057	-1.68651122127299	1	75	CYBA;PRKCD;VAV3;NCKAP1L;NCF2;PRR5;AKT1;NRP1;CTNNA1;PXN;MTOR;CYFIP2;PAK2;RAC1;WASF2;ELMO1;CYBB;VAV1;NCF1;PIK3R2;CDC42;PRKACA;MAPKAP1;MAPKAPK2;ELMO2;AKT2;NCF4;ROCK1;PIK3R1
RA_VEGFA-VEGFR2_Pathway%R-MMU-4420097	0.00317965023847377	0.0444459805073616	-0.449503713245147	-1.7264181535288	1	70	CYBA;PRKCD;VAV3;NCKAP1L;NCF2;PRR5;AKT1;CTNNA1;PXN;MTOR;CYFIP2;PAK2;RAC1;WASF2;ELMO1;CYBB;VAV1;NCF1;PIK3R2;CDC42;PRKACA;MAPKAP1;MAPKAPK2;ELMO2;AKT2;NCF4;ROCK1;PIK3R1
RA_Toll-like_Receptor_Cascades%R-MMU-168898	0.00296296296296296	0.0444459805073616	-0.369716317742615	-1.53263179394685	1	109	UNC93B1;CTSS;CD180;CD36;PLCG2;LY86;RPS6KA1;PTPN11;NFKB1;CNPY3;DUSP7;ITGB2;FOS;IKBKB;MAP2K6;HSP90B1;TAB2;MAPK14;CREB1;NFKBIA;MAPKAPK2;TLR9;GSDMD;BIRC3;ATF1;DNM2;IRF7;UBE2V1;TICAM1;USP18;RPS6KA3;UBA52;LGMN;MAPK7;LRRC14;CUL1;MAPK9;IRF3;S100A1;USP14;RPS27A;PPP2R1A;DUSP6;RELA;PPP2R1B
MF_guanyl-nucleotide_exchange_factor_activity%0005085	0.00142045454545455	0.044767090139141	-0.36059740957064	-1.58841216556193	0	174	FGD2;DOCK8;RASGRP4;DENND4B;ARHGEF6;PREX1;VPS9D1;VAV3;RINL;DOCK2;RIN3;IQSEC1;RAPGEF1;ELMO1;SH2D3C;DOCK11;MADD;VAV1;DENND1C;RASGRF2;RASGRP3;RIC8A;RGL2;CCZ1;DOCK10;DOCK5;SBF2;ARFGEF1;WDR41;FGD3;LAMTOR1;RAP1GDS1;RCC2;GRIPAP1;NET1;LAMTOR2;SBF1;FGD6;PREB;DENND1B;ARHGEF1;ARHGEF11;ANKRD27;DENND6B;DOCK6;PSD4;RIN2;DENND2D;ARFGEF2;RAPGEF6;ARHGEF2;DNMBP;VAV2;ARHGEF39;ARHGEF9;EEF1B2
MF_DNA_clamp_loader_activity%0003689	0.00145985401459854	0.044767090139141	-0.371744940937127	-1.58734312440435	0	132	G3BP1;AFG3L1;DDX17;CHD2;DDX21;DDX54;ALPL;EIF4A2;TOR1A;PIF1;TOR1B;HELZ2;DHX58;DHX9;DDX5;MOV10;MORC2A;MCM2;ATRX;VCP;INO80;DDX39B;VPS4A;RFC5;ERCC3;CHTF8;SPG7;RFC2;DDX51;RUVBL2;DDX42;DDX6;HSPA5;WRN;DHX29;DDX41;VPS4B;UPF1;RAD50;RAD54L;ENTPD7;FIGNL1;MCM6;RUVBL1;RFC1;DHX33;CHD8;DDX46;DDX24;CHD4;DHX57;CHD9;AQR;CHD6
MF_cohesin_loader_activity%0061775	0.00145985401459854	0.044767090139141	-0.402049570200913	-1.71097639856087	0	125	G3BP1;AFG3L1;DDX17;CHD2;DDX21;DDX54;ALPL;EIF4A2;TOR1A;PIF1;TOR1B;HELZ2;DHX58;DHX9;DDX5;MOV10;MORC2A;MCM2;ATRX;VCP;INO80;DDX39B;VPS4A;ERCC3;SPG7;DDX51;RUVBL2;DDX42;DDX6;HSPA5;WRN;DHX29;DDX41;VPS4B;UPF1;RAD50;RAD54L;ENTPD7;FIGNL1;MCM6;MAU2;RUVBL1;DHX33;CHD8;DDX46;DDX24;CHD4;DHX57;NIPBL;CHD9;AQR;CHD6
MF_chromatin_extrusion_motor_activity%0140584	0.00147058823529412	0.044767090139141	-0.396862083890239	-1.68215223577878	0	123	G3BP1;AFG3L1;DDX17;CHD2;DDX21;DDX54;ALPL;EIF4A2;TOR1A;PIF1;TOR1B;HELZ2;DHX58;DHX9;DDX5;MOV10;MORC2A;MCM2;ATRX;VCP;INO80;DDX39B;VPS4A;ERCC3;SPG7;DDX51;RUVBL2;DDX42;DDX6;HSPA5;WRN;DHX29;DDX41;VPS4B;UPF1;RAD50;RAD54L;ENTPD7;FIGNL1;MCM6;RUVBL1;DHX33;CHD8;DDX46;DDX24;CHD4;DHX57;CHD9;AQR;CHD6
MF_ATP-dependent_H3-H4_histone_complex_chaperone_activity%0140665	0.00147058823529412	0.044767090139141	-0.396862083890239	-1.68215223577878	0	123	G3BP1;AFG3L1;DDX17;CHD2;DDX21;DDX54;ALPL;EIF4A2;TOR1A;PIF1;TOR1B;HELZ2;DHX58;DHX9;DDX5;MOV10;MORC2A;MCM2;ATRX;VCP;INO80;DDX39B;VPS4A;ERCC3;SPG7;DDX51;RUVBL2;DDX42;DDX6;HSPA5;WRN;DHX29;DDX41;VPS4B;UPF1;RAD50;RAD54L;ENTPD7;FIGNL1;MCM6;RUVBL1;DHX33;CHD8;DDX46;DDX24;CHD4;DHX57;CHD9;AQR;CHD6
MF_ATP-dependent_H2AZ_histone_chaperone_activity%0140849	0.00147058823529412	0.044767090139141	-0.396862083890239	-1.68215223577878	0	123	G3BP1;AFG3L1;DDX17;CHD2;DDX21;DDX54;ALPL;EIF4A2;TOR1A;PIF1;TOR1B;HELZ2;DHX58;DHX9;DDX5;MOV10;MORC2A;MCM2;ATRX;VCP;INO80;DDX39B;VPS4A;ERCC3;SPG7;DDX51;RUVBL2;DDX42;DDX6;HSPA5;WRN;DHX29;DDX41;VPS4B;UPF1;RAD50;RAD54L;ENTPD7;FIGNL1;MCM6;RUVBL1;DHX33;CHD8;DDX46;DDX24;CHD4;DHX57;CHD9;AQR;CHD6
MF_cell_adhesion_molecule_binding%0050839	0.00170357751277683	0.044767090139141	-0.503414534375747	-1.75444880420095	0	41	TGFBI;SHTN1;ITGB7;ITGA4;CADM1;PTPN11;ITGB1;PTPN6;FGFR1;ITGB2;NECTIN1;ITGAL;CD226;PIRB
MF_SH3_domain_binding%0017124	0.00153139356814701	0.044767090139141	-0.467351783807746	-1.92391178441434	0	96	SH3BP1;EVL;HCLS1;ADAM19;VASP;CYBA;NCKIPSD;PTPN22;INPP5D;LYN;WIPF1;USP8;PTPN6;GRB2;RUFY1;WAS;ARHGAP1;EPS15;WASF2;ELMO1;UVRAG;CD2AP;NCF1;ARHGAP27;OSTF1;SH3BGRL;ELMO2;ILK;MICAL1;GPX1;SYNJ1;PICALM;ARHGAP17;CIT;ABL1;CASP9;KHDRBS1;DNM2;ARHGAP31;PLSCR3;ZFP384;PDCD6IP;MVB12A;AKAP5;CNTNAP1;RAD9A;SH3BP2
MF_actin_filament_binding%0051015	0.00143472022955524	0.044767090139141	-0.445205604629143	-1.94143530919868	0	162	CNN2;CORO1A;LCP1;MYO1F;WDR1;CORO1B;ACTR3;SHTN1;HCLS1;COTL1;ARPC2;ARPC1B;MYO1G;CFL1;GSN;AIF1;ARPC5;DBN1;HIP1;PPP1R9B;EEF2;TPM4;DBNL;ACTR2;MARCKS;FLII;MYO6;ACTN1;TWF2;CTNNA1;ARPC4;IQGAP1;TAGLN2;MYO9B;TRPV4;CAPZA2;TPM3;ARPC3;CAPZB;ADD1;LASP1;MARCKSL1;CD2AP;MPRIP;FMNL1;CORO1C;MYO18A
MF_metalloaminopeptidase_activity%0070006	0.00181488203266788	0.044767090139141	-0.743288022354529	-2.06283520778183	0	15	RNPEP;ANPEP;ERAP1;XPNPEP1;RNPEPL1;NPEPL1
MF_structural_constituent_of_ribosome%0003735	0.00139664804469274	0.044767090139141	-0.447064848339195	-1.95230618283459	0	152	RPS2;RPL29;RPS4X;RPL13;RPSA;RPL3;RPL12;RPL8;RPL7A;RPL10;RPLP0;RPL10A;RPL6;RPL28;RPS6;RPS15;RPS8;RPL32;RPS9;RPS20;RPS11;RPS17;RPL41;RPL23A;RPL5;RPL18;RPS26;RPS7;RPLP1;RPL11;RPL35;FAU;RPL37A;RPS18;RPS10;RPL31;RPL14;RPL23;RPS12;RPL36;MRPS34;RPL13A;MRPS25;RPS28;RPL38;RPL39;RPL27;RPS15A;RPS13;RPS3A1;RPL21;RPL4;RPS19;RPL17;RPL7L1;RPL7;RPS29;MRPS15;UBA52;RPL24;RPL15;RPS25;MRPL43;RPLP2;RPS16;RPS27A;MRPS2…
MF_phosphatidylinositol-3-phosphate_phosphatase_activity%0004438	0.00181488203266788	0.044767090139141	-0.662504471360859	-1.83863792733663	0	15	MTMR14;MTMR4;MTMR1;MTMR12;SYNJ1;PTEN;MTMR2;FIG4;MTMR3
MF_phosphatidylinositol_phosphate_binding%1901981	0.0017921146953405	0.044767090139141	-0.627427842686011	-1.88470482033348	0	21	FGD2;SNX22;NLRP3;ANKFY1;PLEKHN1;DENND1C;DENND1B;PHLDA1;SNX20
MF_pattern_recognition_receptor_activity%0038187	0.0017636684303351	0.044767090139141	-0.665955519975636	-2.06509687562426	0	24	TLR3;TRIM30A;TRIM30D;CLEC12A;NLRP1B;CLEC4A2;CLEC4B1;TRIM12A;NOD2;TRIM5;NLRP1A;TLR9;ASGR2;DHX16;TRIM12C
MF_MHC_class_I_protein_binding%0042288	0.00174216027874564	0.044767090139141	-0.626254806760036	-1.94164807785909	0	23	TAP1;TAP2;H2-K1;H2-D1;H2-T23;PIRB;PDIA3;H2-T22;VCP;H2-Q6;KLRK1;DERL1
MF_peptide_antigen_binding%0042605	0.00174216027874564	0.044767090139141	-0.795169658766064	-2.55227940657206	0	27	H2-AA;H2-AB1;H2-EB1;H2-DMA;H2-DMB1;FCGRT;TAPBP;TAP1;TAP2;H2-K1;H2-D1;H2-T23;H2-DMB2;B2M;DHCR24;H2-M3;H2-T22;H2-OB;H2-T24
MF_ubiquitin-like_protein_ligase_binding%0044389	0.0017921146953405	0.044767090139141	-0.669051748788645	-2.00973716849467	0	21	TLR3;ITCH;STAT2;STAT1;DTX3L;PARP9;SUMO3;PRR7;UBE2C;VCP;SUMO1;XBP1;HGS
MF_ubiquitin-specific_protease_binding%1990381	0.00181488203266788	0.044767090139141	-0.685927613114405	-1.90364379320948	0	15	RAD23A;SYVN1;VCP;PTEN;PARK7;SUMO1;BAG6;DERL1;SART3;AMFR
KEGG_Apelin_signaling_pathway%mmu04371	0.0138248847926267	0.0459082931110136	-0.357345265780712	-1.44796794130751	8	95	PLCB2;GNAI2;CCND1;GNG2;GNB2;AKT1;PIK3CG;RYR1;MTOR;LIPE;PIK3R5;ADCY7;PIK3R6;GNG10;NRAS;GNB1;PRKACA;RPS6;SPHK2;PLCB4;PLCB3;AKT2;MAP1LC3B;MAP2K2;MEF2A;CDH1;GNAQ;GNAI3;RPS6KB2;RRAS;SLC8A1;BECN1
KEGG_Estrogen_signaling_pathway%mmu04915	0.0140625	0.0459082931110136	-0.371914612675988	-1.48246211362095	8	85	MMP9;PLCB2;GNAI2;PRKCD;AKT1;NCOA3;PIK3CD;FOS;GRB2;ADCY7;HSP90B1;SHC1;RARA;CREB1;NRAS;PIK3R2;PRKACA;PLCB4;PLCB3;AKT2;ATF6B;MAP2K2;HSP90AB1;PIK3R1;GNAQ
KEGG_Chagas_disease%mmu05142	0.0141509433962264	0.0459082931110136	-0.371343354584539	-1.45920551967059	8	76	IFNGR1;PLCB2;GNAI2;TGFB1;AKT1;NFKB1;PIK3CD;CHUK;FOS;IKBKB;GNA15;IRAK1;MAPK14;CALR;NFKBIA;PIK3R2;PLCB4;PLCB3;AKT2;TLR9;IRAK4;IFNGR2;PIK3R1;GNAQ;GNAI3;MYD88;TICAM1
KEGG_MicroRNAs_in_cancer%mmu05206	0.0140845070422535	0.0459082931110136	0.311447969965553	1.45102339653454	3	148	CDKN1A;PLAU;MDM2;FGFR3;CCNE1;CCNG1;SOX4;TNC;CCNE2;VEGFA;HMOX1;ITGB3;ZEB2;STMN1;KRAS;ITGA5;FSCN1;THBS1;IRS2;CDK6;TPM1;EFNA3;CASP3;SLC45A3;PIM1;DDIT4;HMGA2;BCL2L11;CYP1B1;IGF2BP1;EGFR;PDGFRA;HDAC5;ERBB2
RA_Opioid_Signalling%R-MMU-111885	0.00340136054421769	0.0459548313321898	-0.482787109883891	-1.70532298818542	1	43	PLCB2;GNAI2;GNB2;PRKCD;ADCY7;GNA15;GNG10;CAMKK2;PRKACA;PRKCG;PLCB4;PLCB3;PPP1CA;GNAQ;PDE4D;CAMKK1;GNAI3;PDE4A;PRKAR2B
RA_Costimulation_by_the_CD28_family%R-MMU-388841	0.00343053173241852	0.0459548313321898	-0.503911554962012	-1.7810383395339	1	44	BTLA;CSK;PTPN11;LYN;PRR5;AKT1;PTPN6;MTOR;GRB2;PAK2;RAC1;VAV1;CD86;PIK3R2;PPP2R5C;CDC42;MAPKAP1;AKT2;TNFRSF14;PIK3R1
KEGG_Ferroptosis%mmu04216	0.0150753768844221	0.0477957971676565	0.457571457317814	1.63075148802311	5	34	SLC3A2;HMOX1;SLC39A14;GCLC;SAT1;TFRC;ACSL1;PRNP;GSS;STEAP3;SLC11A2;SLC7A11;ALOX15;SLC39A8
KEGG_Carbohydrate_digestion_and_absorption%mmu04973	0.015	0.0477957971676565	-0.534991666434129	-1.66634625175168	8	25	PLCB2;ATP1B3;AKT1;ATP1A1;PIK3CD;PIK3R2;HK3;PLCB4;PLCB3;AKT2;PIK3R1;PRKCB
RA_EPHB-mediated_forward_signaling%R-MMU-3928662	0.0037243947858473	0.0488731805571391	-0.573891382114221	-1.79024120940552	1	25	ACTR3;ARPC2;ARPC1B;ARPC5;ACTR2;LYN;ARPC4;RAC1;ARPC3;CDC42
MF_chemokine_activity%0008009	0.00226757369614512	0.0503401360544218	0.627053707864703	1.89813037645049	0	18	CCL22;CCL3;CXCL10;CXCL2;CCL5;CCL4;CXCL12;CX3CL1;CCL9;CXCL14;CCL2
MF_transmembrane_receptor_protein_tyrosine_kinase_activity%0004714	0.00217391304347826	0.0503401360544218	0.633025207528677	2.01900665479674	0	20	EPHB4;TYRO3;RET;RYK;NTRK1;FLT1;EGFR;PDGFRA;PTK7;ERBB2;NTRK2;TEK;MST1R;FLT4
MF_receptor_ligand_activity%0048018	0.00263852242744063	0.0506040574424436	0.438991917967273	1.73803177043118	0	53	VEGFA;CD80;IGF2;DLL1;WNT9A;JAG1;AGRN;HBEGF;CCK;ULBP1;TGFA;NBL1;WNT7B;DLL4;WNT3;NTS;CLU;WNT4;F2RL2;WNT7A;EDN1;TNF;GAS6;CD274;FN1;WNT1;GDF6;PENK;GDNF;GPNMB
MF_heparin_binding%0008201	0.00275482093663912	0.0506040574424436	0.426826668686497	1.81741863301665	0	78	SERPINE2;LIPG;NRP2;APLP1;CXCL10;VEGFA;CCL5;THBS1;SMOC1;COL5A1;FURIN;COL5A3;TGFBR3;PTPRF;FGFRL1;HBEGF;APLP2;FBN1;SLIT1;NAV2;SELP;FGFR2;LPL;LAMC2;ADAMTS8;NDNF;PCOLCE2;ADAMTS1;BMP7;FGF9;CCL2;PLA2G5;ADGRG1;FN1;RTN4R;FGFBP3;PDCD5;PLA2G2D;FBLN7;CHRD;CRISPLD2
MF_lipid_binding%0008289	0.00446428571428571	0.0506040574424436	-0.408643322680647	-1.69545351373441	2	101	UNC119;UNC119B;ANXA6;FERMT3;FNBP1;CD36;GLTP;APOL10B;EPN1;MBP;ESYT1;PLEKHA2;PITPNA;HCK;TRPV4;RUFY1;IQSEC1;DGKG;HMGB2;SCARB1;TARDBP;BIN3;GRK5;VCP;OSBPL3;PLEKHA1;MARK2;STARD9;PSD4;APOL7C;VAMP2;PEBP1;AP2M1;MVB12A;PACSIN2;CLINT1
MF_cytokine_activity%0005125	0.002710027100271	0.0506040574424436	0.448162046528559	1.86166887525069	0	69	SPP1;IL1A;CSF1;VEGFA;IL1RN;LIF;WNT11;WNT9A;CRLF1;INHBB;IL6;IL10;BMP1;TNFSF9;WNT7B;WNT3;AIMP1;WNT4;FAM3C;CSF2;TSLP;BMP7;BMP6;WNT7A;EDN1;CCL2;TNFSF15;TNF;WNT2B;WNT1;WNT5B;GDF6;CMTM8;CLCF1;IL33;GDF7;TNFSF8
MF_frizzled_binding%0005109	0.00467289719626168	0.0506040574424436	0.563893376089737	1.90162333713604	1	27	RYK;WNT11;MAGI3;ZNRF3;WNT9A;BAMBI;WNT7B;WNT3;WNT4;DVL2;WNT7A;WNT2B;WNT1;WNT5B
MF_growth_factor_binding%0019838	0.0045766590389016	0.0506040574424436	0.521615705735555	1.82013631565268	1	30	TGFBR1;VEGFA;PDXP;NKD2;OSMR;FLT1;HTRA1;ACVR2A;ERBB2;ERBB3;DUSP1;ACVR2B;EPHA8;FGFBP3;KDR;TEK;FLT4;GHR
MF_GPI-linked_ephrin_receptor_activity%0005004	0.00462962962962963	0.0506040574424436	0.552675095179054	1.89134419665128	1	28	EPHB4;FGFR3;TYRO3;RET;NTRK1;FLT1;DDR1;EGFR;PDGFRA;ERBB2;FGFR2;NTRK2;EPHB2;IGF1R;EPHA8;KDR;TEK;MST1R;FLT4
MF_transmembrane-ephrin_receptor_activity%0005005	0.00459770114942529	0.0506040574424436	0.537622523433938	1.86747083278662	1	29	EPHB4;FGFR3;TYRO3;RET;NTRK1;FLT1;DDR1;EGFR;PDGFRA;ERBB2;FGFR2;NTRK2;EPHB2;IGF1R;EPHA8;KDR;TEK;MST1R;FLT4;EPHB3;EPHB6
MF_fibroblast_growth_factor_receptor_activity%0005007	0.00459770114942529	0.0506040574424436	0.561070798015522	1.94892011541821	1	29	EPHB4;FGFR3;TYRO3;RET;NTRK1;FLT1;DDR1;FGFRL1;EGFR;PDGFRA;ERBB2;FGFR2;NTRK2;EPHB2;IGF1R;EPHA8;KDR;TEK;MST1R;FLT4
MF_hepatocyte_growth_factor_receptor_activity%0005008	0.00462962962962963	0.0506040574424436	0.552675095179054	1.89134419665128	1	28	EPHB4;FGFR3;TYRO3;RET;NTRK1;FLT1;DDR1;EGFR;PDGFRA;ERBB2;FGFR2;NTRK2;EPHB2;IGF1R;EPHA8;KDR;TEK;MST1R;FLT4
MF_insulin_receptor_activity%0005009	0.00462962962962963	0.0506040574424436	0.552675095179054	1.89134419665128	1	28	EPHB4;FGFR3;TYRO3;RET;NTRK1;FLT1;DDR1;EGFR;PDGFRA;ERBB2;FGFR2;NTRK2;EPHB2;IGF1R;EPHA8;KDR;TEK;MST1R;FLT4
MF_insulin-like_growth_factor_receptor_activity%0005010	0.00462962962962963	0.0506040574424436	0.552675095179054	1.89134419665128	1	28	EPHB4;FGFR3;TYRO3;RET;NTRK1;FLT1;DDR1;EGFR;PDGFRA;ERBB2;FGFR2;NTRK2;EPHB2;IGF1R;EPHA8;KDR;TEK;MST1R;FLT4
MF_macrophage_colony-stimulating_factor_receptor_activity%0005011	0.00462962962962963	0.0506040574424436	0.552675095179054	1.89134419665128	1	28	EPHB4;FGFR3;TYRO3;RET;NTRK1;FLT1;DDR1;EGFR;PDGFRA;ERBB2;FGFR2;NTRK2;EPHB2;IGF1R;EPHA8;KDR;TEK;MST1R;FLT4
MF_platelet-derived_growth_factor_alpha-receptor_activity%0005018	0.00462962962962963	0.0506040574424436	0.552675095179054	1.89134419665128	1	28	EPHB4;FGFR3;TYRO3;RET;NTRK1;FLT1;DDR1;EGFR;PDGFRA;ERBB2;FGFR2;NTRK2;EPHB2;IGF1R;EPHA8;KDR;TEK;MST1R;FLT4
MF_platelet-derived_growth_factor_beta-receptor_activity%0005019	0.00462962962962963	0.0506040574424436	0.552675095179054	1.89134419665128	1	28	EPHB4;FGFR3;TYRO3;RET;NTRK1;FLT1;DDR1;EGFR;PDGFRA;ERBB2;FGFR2;NTRK2;EPHB2;IGF1R;EPHA8;KDR;TEK;MST1R;FLT4
MF_stem_cell_factor_receptor_activity%0005020	0.00462962962962963	0.0506040574424436	0.552675095179054	1.89134419665128	1	28	EPHB4;FGFR3;TYRO3;RET;NTRK1;FLT1;DDR1;EGFR;PDGFRA;ERBB2;FGFR2;NTRK2;EPHB2;IGF1R;EPHA8;KDR;TEK;MST1R;FLT4
MF_vascular_endothelial_growth_factor_receptor_activity%0005021	0.0045766590389016	0.0506040574424436	0.517255558523537	1.8049219304359	1	30	EPHB4;FGFR3;TYRO3;NRP2;RET;NTRK1;FLT1;DDR1;EGFR;PDGFRA;ERBB2;FGFR2;NTRK2;EPHB2;IGF1R;EPHA8;KDR;TEK;MST1R;FLT4
MF_boss_receptor_activity%0008288	0.00462962962962963	0.0506040574424436	0.552675095179054	1.89134419665128	1	28	EPHB4;FGFR3;TYRO3;RET;NTRK1;FLT1;DDR1;EGFR;PDGFRA;ERBB2;FGFR2;NTRK2;EPHB2;IGF1R;EPHA8;KDR;TEK;MST1R;FLT4
MF_placental_growth_factor_receptor_activity%0036332	0.00462962962962963	0.0506040574424436	0.552675095179054	1.89134419665128	1	28	EPHB4;FGFR3;TYRO3;RET;NTRK1;FLT1;DDR1;EGFR;PDGFRA;ERBB2;FGFR2;NTRK2;EPHB2;IGF1R;EPHA8;KDR;TEK;MST1R;FLT4
MF_protein_tyrosine_kinase_collagen_receptor_activity%0038062	0.00462962962962963	0.0506040574424436	0.552675095179054	1.89134419665128	1	28	EPHB4;FGFR3;TYRO3;RET;NTRK1;FLT1;DDR1;EGFR;PDGFRA;ERBB2;FGFR2;NTRK2;EPHB2;IGF1R;EPHA8;KDR;TEK;MST1R;FLT4
MF_brain-derived_neurotrophic_factor_receptor_activity%0060175	0.00462962962962963	0.0506040574424436	0.552675095179054	1.89134419665128	1	28	EPHB4;FGFR3;TYRO3;RET;NTRK1;FLT1;DDR1;EGFR;PDGFRA;ERBB2;FGFR2;NTRK2;EPHB2;IGF1R;EPHA8;KDR;TEK;MST1R;FLT4
CC_growth_cone%0030426	0.00445765230312036	0.053148931306435	-0.348384800098806	-1.49373120361672	2	135	SHTN1;ARPC2;CFL1;ARPC5;ITGA4;DBN1;TUBB3;ARHGAP4;PPP1R9B;PALLD;PREX1;MARCKS;TWF2;FKBP15;NRP1;IQGAP1;TRPV4;TPM3;PSEN1;PAK1;CD2AP;HNRNPR;GDPD5;TOR1A;COPG2;LRRK2;COPA;PTPRS;EXOC6;KLC1;APP;EXOC8;KIF21B;ORAI2;ABL1;RUFY3;TSC2;DNM2
RA_Collagen_degradation%R-MMU-1442490	0.00419287211740042	0.0532108573320093	0.674002562629234	2.10342768243011	1	21	CTSL;MMP15;CTSD;COL5A1;FURIN;COL5A3;MMP10;MMP13;COL6A1;CTSB;COL7A1;MMP12
RA_Phospholipid_metabolism%R-MMU-1483257	0.00431654676258993	0.0532108573320093	-0.351876229503069	-1.50484337647215	2	144	PLBD1;PIP4K2A;PIP4K2B;INPP5D;TNFAIP8L2;PIP5K1C;PIK3CG;PCYT2;MTMR14;PIK3CD;PLEKHA2;VAC14;ARF3;PI4K2A;RUFY1;PIK3R5;PITPNM1;INPP5K;PLEKHA5;LPCAT3;PIK3R6;PLD2;DDHD2;PIK3R2;LPCAT1;PTDSS1;CPNE3;MTMR4;LPCAT4;MTMR1;MTMR12;INPP5E;PI4KB;AGPAT3;SBF1;PLEKHA1;PIK3R1;PTEN;TNFAIP8
RA_Axon_guidance%R-MMU-422475	0.0043859649122807	0.0532108573320093	-0.326448158077362	-1.41318046411896	2	163	EVL;FES;ST8SIA4;ACTR3;ARPC2;ARPC1B;VASP;ARPC5;SEMA4D;ACTR2;VAV3;PTPN11;PFN1;PIP5K1C;ITGB1;LYN;NRP1;ARPC4;PIK3CD;GRB2;SEMA4A;PAK2;RAC1;SHC1;ARPC3;CREB1;APH1A;PIK3R2;CDC42;PRKACA;AP2B1;CD72;PTPRC;COL4A1;PTPRA;MSN;ROCK1;HSP90AB1;ABL1;PIK3R1;ARHGEF11;DNM2;NCSTN;PLXNA1;TUBB6;LYPLA2;RRAS;PLXNA3;VAV2;RHOA;SEMA6D;AP2M1;DOK4;FARP2
RA_WNT_ligand_biogenesis_and_trafficking%R-MMU-3238698	0.00425531914893617	0.0532108573320093	0.706066488696323	1.98580884966844	1	15	WNT11;WNT9A;WLS;WNT7B;WNT3;WNT4;VPS29;WNT7A;WNT2B;WNT1;WNT5B;TMED5
KEGG_Toll-like_receptor_signaling_pathway%mmu04620	0.0173775671406003	0.0544757441823313	-0.374167590656416	-1.46428192567008	10	74	TLR3;IRF5;AKT1;NFKB1;PIK3CD;CHUK;FOS;IKBKB;MAP2K6;RAC1;TAB2;STAT1;IRAK1;MAPK14;NFKBIA;CD86;PIK3R2;IFNAR1;IFNAR2;AKT2;TLR9;IRAK4;MAP2K2;PIK3R1
KEGG_Circadian_entrainment%mmu04713	0.0176565008025682	0.0547351524879615	-0.414821220948734	-1.52557752554609	10	52	PLCB2;GNAI2;GNG2;GNB2;RYR1;FOS;ADCY7;CREB1;GNG10;GNB1;PRKACA;PRKCG;PLCB4;PLCB3;PER2;GNAQ;GNAI3;PRKCB
CC_mitochondrial_large_ribosomal_subunit%0005762	0.00490196078431373	0.0562817719680465	0.429281263114984	1.69209093391752	1	55	NSUN4;MRPL32;MRPL1;MRPL47;MRPS18A;MRPL52;MRPL11;MRPL33;MRPL45;MRPL35;MRPL50;MRPL53;MRPL51;MTERF4;MRPL38;MRPL24;MRPS30;MRPL37;MRPL34;MRPL39;MRPL41
MF_T_cell_receptor_binding%0042608	0.00538599640933573	0.0569376763272634	-0.637017683579607	-1.81807654156804	2	17	H2-EB1;H2-K1;H2-D1;H2-T23;DOCK2;ADD1;H2-T22
CC_U2-type_spliceosomal_complex%0005684	0.00514579759862779	0.0569713305562362	-0.543219261105896	-1.72177614260182	2	27	SF3B3;CCDC12;SF3B2;SNRPB;SNRPB2;SNRPG;RNF113A2;SF3A2;DDX46
MF_molecular_adaptor_activity%0060090	0.00564174894217207	0.058254337914521	-0.335827180675615	-1.46834274261516	3	157	SPI1;TAPBP;IFI27L2A;TRAF3IP3;EEF1A1;PTPN11;NLRP3;LDLR;IQGAP1;GRB2;TAB2;RRAGC;NFATC2;PML;VHL;TRIM14;MTMR4;MBD2;DCTN1;ANAPC1;TRADD;MAPKAP1;SCIMP;MLLT3;IRAK2;PLCB3;CACYBP;PAQR4;VIM;LAMTOR1;TBC1D31;ITGA2B;LAMTOR2;DISC1;MAP2K2;KLHL17;CDH1;ARRB2;TOMM70A;VCL;VAMP2;CHCHD3;ISCU;BECN1;DHX16;BAG6;MYD88;TICAM1;USP18
KEGG_JAK-STAT_signaling_pathway%mmu04630	0.0193164933135215	0.0592230948843133	-0.341044214569434	-1.40458829421943	12	103	IFNGR1;MYC;CCND1;TYK2;JAK2;PTPN11;IRF9;AKT1;PTPN6;MTOR;PIK3CD;GRB2;STAT2;MCL1;CSF2RA;STAT1;PIK3R2;STAT6;CCND2;IL10RA;IFNAR1;IFNAR2;AKT2;IL6RA;IL6ST;IL3RA;IFNGR2;STAT3;PIK3R1
KEGG_Inflammatory_bowel_disease%mmu05321	0.0196078431372549	0.059462915601023	-0.46331502348305	-1.60164760816013	11	40	H2-AA;H2-AB1;H2-EB1;H2-DMA;IFNGR1;H2-DMB1;TGFB1;NFATC1;NFKB1;H2-DMB2;STAT1;NOD2;STAT6;H2-OB;IFNGR2;STAT3
RA_Antigen_processing-Cross_presentation%R-MMU-1236975	0.00503355704697987	0.0599366144668158	-0.480179973468774	-1.74728805993217	2	52	CD36;TAPBP;TAP1;TAP2;H2-K1;CYBA;PSME1;H2-T23;B2M;CYBB;CALR;PDIA3;H2-M3;H2-T22
RA_Immunoregulatory_interactions_between_a_Lymphoid_and_a_non-Lymphoid_cell%R-MMU-198933	0.00512820512820513	0.05995337995338	-0.479692947027915	-1.70647532081055	2	45	PIANP;ITGB7;H2-K1;ITGA4;ITGB1;H2-T23;B2M;ITGB2;ITGAL;CD226;CD8A;H2-M3;H2-T22;SLAMF6;CD81;H2-Q6;KLRK1;IFITM3
RA_Regulation_of_insulin_secretion%R-MMU-422356	0.00523560209424084	0.0601159311892296	-0.501182483758345	-1.67817519458429	2	33	PLCB2;GNAI2;CD36;MARCKS;GNA15;ABCC8;GNG10;PRKACA;PLCB3
RA_Antigen_Presentation:_Folding,_assembly_and_peptide_loading_of_class_I_MHC%R-MMU-983170	0.00540540540540541	0.0609767662399241	-0.539442378682074	-1.72902639636657	2	27	TAPBP;TAP1;TAP2;H2-K1;ERAP1;H2-T23;B2M;CALR;H2-M3;H2-T22;SEC24C;SEC24B;H2-Q6;HSPA5
CC_receptor_complex%0043235	0.00593471810089021	0.0634400900439988	0.35368683358978	1.58696617611664	1	113	EPHB4;FGFR3;GPRC5A;TGFBR1;TYRO3;RET;ITGB3;NPR1;TLR4;LRP8;RYK;VDR;NT5DC3;CAPRIN2;NTRK1;ITGB5;CRLF1;OSMR;NBR1;FLT1;DDR1;TGFBR3;ACVR2A;LOXL4;TRPC1;GPRC5C;EGFR;GPRC5B;PDGFRA;ERBB2;ERBB3;IL12RB2;FGFR2;IL2RG;NTRK2;BMPR1A;ITGB4;RNMT;PTPRB;SMAD3;GFRA4;IGF1R;ACVR2B;RAMP3;PTH1R;MCOLN1;OLR1;MTTP;GPR37;KDR;VIPR1;TEK;MST1R;FLT4;GDNF;GHR;ADGRV1;TLR2
KEGG_Gastric_acid_secretion%mmu04971	0.0212418300653595	0.0637254901960784	-0.450195339253602	-1.55629377804268	12	40	ACTB;ACTG1;PLCB2;GNAI2;ATP1B3;ATP1A1;ADCY7;SLC4A2;PRKACA;PRKCG;PLCB4;PLCB3;KCNJ10;GNAQ;GNAI3;PRKCB
MF_double-stranded_RNA_binding%0003725	0.00635930047694754	0.0641711229946524	-0.413055666158573	-1.59015049076822	3	68	TLR3;MBNL1;OAS3;ACTN1;HNRNPU;NLRP1B;EIF2AK2;DDX21;ADAR;DHX58;DHX9;OASL1;NLRP1A;OASL2;VIM;MSN;HSP90AB1;AGO4;HSPD1;TUBA1B;STAU1;RFTN1;OAS2;ZFR2;ELAVL1
KEGG_Choline_metabolism_in_cancer%mmu05231	0.0217391304347826	0.0645235892691952	-0.363787796458458	-1.43911310127999	13	77	PIP5K1C;AKT1;MTOR;PIK3CD;FOS;GRB2;WAS;RAC1;WASF2;DGKG;PLD2;NRAS;PIK3R2;SLC22A5;RAC2;PRKCG;AKT2;DGKZ;MAP2K2;PIK3R1;TSC2;PLPP1;RPS6KB2;PRKCB
RA_Clathrin-mediated_endocytosis%R-MMU-8856828	0.0060790273556231	0.0673933549942354	-0.387380288277684	-1.55966517909351	3	94	ACTB;ACTG1;FNBP1;ACTR3;ARPC2;ARPC5;HIP1;EPN1;ACTR2;PIP5K1C;LDLR;ARPC4;GRB2;ARRB1;EPS15;ARPC3;TOR1A;NECAP2;TOR1B;GAK;AP2B1;EPS15L1;M6PR;PICALM
MF_epidermal_growth_factor_receptor_activity%0005006	0.00689655172413793	0.0680459770114943	0.50610002583762	1.75797515083173	2	29	EPHB4;FGFR3;TYRO3;RET;NTRK1;FLT1;DDR1;EGFR;PDGFRA;ERBB2;FGFR2;NTRK2;EPHB2;IGF1R;EPHA8;KDR;TEK;MST1R;FLT4
BP_actin_cytoskeleton_organization%0030036	0.00142045454545455	0.0701459976506125	-0.359253977422021	-1.57912781410546	0	169	CORO1A;PARVG;WDR1;CORO1B;CAP1;GSN;TMSB10;VASP;BCL6;PPP1R9B;PALLD;ACTR2;FLII;PFN1;ACTN1;PRR5;WIPF1;PLEK;DOCK2;GRB2;TRPV4;CAPZA2;RAC1;IQSEC1;SHC1;RHOG;WASF2;PDLIM2;SRF;ELMO1;PAK1;PHACTR2;CORO1C;CDC42;PARVB;RAC2;DIAPH1;TESK1;AGAP2;SPIRE1;ATP2C1;KLHL17;ABI3;ROCK1;ABL1;SIPA1L1;CDH1;SSH3;SH2B2;CAPZA1;NISCH;RHOA;EPB41;ABR;PACSIN2;FARP2;CDC42BPB;SPIRE2;MINK1;SSH1;PHPT1;MICALL2;TYROBP;MYH9;TAOK2;PDLIM5;FO…
BP_male_meiosis_I%0007141	0.00224719101123596	0.0701459976506125	0.759112233412325	2.20802542181175	0	16	MYBL1;UBB;HSPA2;SIAH1A;FOXJ3;ING2;BRDT;ZSCAN21;RAD51C
BP_defense_response_to_Gram-positive_bacterium%0050830	0.0016	0.0701459976506125	-0.514719154831569	-1.91816421902259	0	55	RNASE6;MYO1F;LYZ2;CD36;H2-T23;NLRP3;B2M;SCD1;HCK;HMGB2;GBP9;NCF1;NOD2;CARD9;APP;GSDMD;FAU;TNFRSF14;TNFAIP8;RPL39;LYZ1;KLRK1;SEH1L;MYD88
BP_mRNA_processing%0006397	0.00138504155124654	0.0701459976506125	-0.363772270535648	-1.62210015361538	0	189	LGALS3;SRSF5;SFPQ;THRAP3;HNRNPU;HNRNPA2B1;C1QBP;PRPF38B;SRSF2;RBMXL1;ADAR;PRPF18;PTBP3;TARDBP;SRSF7;HNRNPA3;PRKACA;YBX1;IVNS1ABP;RBBP6;SRSF9;ACIN1;SRRT;PTBP1;NSUN2;SRSF4;PCBP1;CPSF6;HNRNPF;TIA1;SRSF3;KHSRP;SYMPK;PHRF1;PTCD2;KHDRBS1;ARB2A;CPSF1;SCAF4;SUGP2;RBM47;TRA2A;HNRNPLL;SCAF1;PAN3;PCIF1;RBMX;TCERG1;ARL6IP4;SNRPA;HNRNPH1;PNN;NONO;THOC2;ARGLU1;CD2BP2;RBM25;PAN2;PUS7;PUS1;THOC6;TRMT2A;CHD8;SCAF…
BP_RNA_splicing%0008380	0.0014367816091954	0.0701459976506125	-0.438193810021925	-1.89144229656326	0	143	MBNL1;LGALS3;SRSF5;SFPQ;THRAP3;HNRNPU;FUS;C1QBP;PRPF38B;SRSF2;RBMXL1;PRPF18;PTBP3;TARDBP;SRSF7;HNRNPA3;YBX1;SRSF1;IVNS1ABP;SRSF9;ACIN1;PTBP1;SRSF4;HNRNPA1;DDX39B;HNRNPF;TIA1;SRSF3;KHSRP;PRMT1;ARB2A;LUC7L3;SUGP2;RBM47;RSRC1;TRA2A;SCAF1;RBMX;TCERG1;ARL6IP4;SNRPA;HNRNPH1;SCAF11;PNN;NONO;THOC2;ARGLU1;CD2BP2;RBM25;PUS7;PUS1;THOC6;LARP7;ECD;SNRNP35;AKAP17B;CLASRP;RPUSD4;ALYREF2;CCAR2;HNRNPK;ARMC7;RBM39…
BP_autophagy%0006914	0.00282087447108604	0.0701459976506125	-0.344414721463955	-1.50392151745695	1	153	IRF8;RNF166;TRIM30A;CD84;TMBIM6;PTPN22;ATG3;RAB8A;LYN;TRIM30D;TBC1D5;CREG1;TCIRG1;PSEN1;TRIM12A;UVRAG;LRRK2;VPS51;TRIM5;NPC1;SBF2;RAB1B;CHMP1B;WDR41;MAP1LC3B;CLEC16A;CHMP2A;VCP;GPR137;CHMP1A;CHMP6;VPS4A;ABL1;PARK7;VPS41;DNM2;BECN1;AMBRA1;TRIM12C;WDFY4;XBP1;UBQLN4;GABARAP;VPS4B;TGFBRAP1;ARSB;RAB12;AP5Z1;VPS13A;VPS18;NAGLU;ULK2;LRSAM1;USP10;STK11;BCAS3;IGTP;VTI1A;VPS39;NRBF2;BCL2;TRIM30B;EPG5;SMCR8
BP_positive_regulation_of_type_I_interferon_production%0032481	0.00174825174825175	0.0701459976506125	-0.593780373158573	-1.96760803529082	0	31	TLR3;IRF5;PLCG2;TRAF3IP3;PTPN22;G3BP1;CLEC12A;IRAK1;DHX58;IRF1;SYK;IRF7;ZC3HAV1;MYD88;TICAM1;IRF3;XIAP;DHX33
BP_defense_response_to_virus%0051607	0.00141043723554302	0.0701459976506125	-0.408509478492315	-1.78684789304392	0	158	TLR3;UNC93B1;ITGAX;RNASE6;IRF5;IFNGR1;MNDAL;ITCH;OAS3;SAMHD1;G3BP1;APOBEC3;DDX17;NLRP3;CHUK;NLRP1B;TREX1;DDX21;IFI203;STAT2;ZNFX1;STAT1;CD8A;DTX3L;ADAR;PARP9;CD86;PCBP2;CARD9;ZMYND11;DHX58;IFITM6;SLFN8;IRF2;UNC13D;OASL1;IFNAR1;NLRP1A;IRF1;PTPRC;IFNAR2;SETD2;MOV10;TLR9;OASL2;AGBL5;IFNGR2;EIF2AK4;IFI209;SERINC3;IRF7;BECN1;ZC3HAV1;MYD88;IFITM3;TICAM1;DDX41;CNOT7
BP_chromatin_looping%0140588	0.00146198830409357	0.0701459976506125	-0.400606032064174	-1.70534299528971	0	127	G3BP1;AFG3L1;DDX17;CHD2;DDX21;DDX54;ALPL;EIF4A2;TOR1A;PIF1;TOR1B;HELZ2;PCBP2;DHX58;DHX9;DDX5;MOV10;MORC2A;MCM2;ATRX;VCP;INO80;DDX39B;VPS4A;ERCC3;SPG7;DDX51;RUVBL2;DDX42;DDX6;HSPA5;WRN;DHX29;DDX41;VPS4B;UPF1;RAD50;RAD54L;ENTPD7;FIGNL1;MCM6;BRD2;RUVBL1;DHX33;CHD8;DDX46;DDX24;CHD4;DHX57;CHD9;AQR;CHD6
BP_phagocytosis%0006909	0.00160771704180064	0.0701459976506125	-0.489474674967396	-1.83718599056372	0	58	IRF8;PLD4;CNN2;CORO1A;MYO1G;P2RY6;NCF2;PIP5K1C;CDC42SE1;ITGB1;LDLR;ITGAL;HCK;ELMO1;VAV1;CORO1C;NOD2;UNC13D;ELMO2;ABCA7;NCF4;CD302;ABL1;TM9SF4;DNM2;LRP1;EIF2AK1;MYD88;CDC42SE2
BP_endocytic_recycling%0032456	0.00160513643659711	0.0701459976506125	-0.493967441330791	-1.82716852879241	0	53	RAB8A;RAB35;EPS15;SNX17;RAB8B;DENND1C;MICALL1;CCDC93;VPS51;GGA3;CMTM6;VPS53;DENND1B;RAB11FIP4;ANKRD27;ARF6;STX16;HGS;RAB12;SNX4;MICALL2;SNF8;SNX12;VTI1A;VPS39;EPG5;VAMP4
BP_regulation_of_MAPK_cascade%0043408	0.00175438596491228	0.0701459976506125	-0.557757648023617	-1.86672304666707	0	34	PSAP;SLA;PTPN11;PIK3AP1;STK4;GRB2;TAOK3;PAK2;PAK1;VRK2
BP_positive_regulation_of_interleukin-6_production%0032755	0.0015625	0.0701459976506125	-0.436893475994015	-1.72369023825722	0	76	TLR3;UNC93B1;RAB7B;CD36;PLCG2;TGFB1;AIF1;CYBA;MBP;LAPTM5;IL16;BTK;TRPV4;NCL;NOD2;CARD9;DHX9;SCIMP;SPHK2;TMEM106A;APP;TLR9;SYK;IL6RA;STAT3;PTEN;HSPD1;TBC1D23;ARHGEF2;MYD88;TICAM1;XBP1
BP_osteoblast_differentiation%0001649	0.00274725274725275	0.0701459976506125	0.392804416502531	1.62293076065689	0	67	SPP1;FOSL2;CCL3;FHL2;IGF2;IGFBP2;WWTR1;WNT11;GJA1;RUNX2;TGFBR3;HDAC5;TWIST2;GLIS1;WNT7B;SMAD5;IFT80;SMO;BMPR1A;LEF1;FGF9;BMP6;SMAD3;TRP53INP2;CREB3L1;SHOX2;SNAI2;CHRD;ACTN3;LGR4;PENK;ENPP1;GPNMB;ASF1A
BP_bone_mineralization%0030282	0.00246913580246914	0.0701459976506125	0.505236934605904	1.93272343320789	0	47	SPP1;FGFR3;FOSL2;MTSS1;DUOX2;LTBP3;PHOSPHO1;WNT11;TMEM38B;RUNX2;MMP13;COL6A1;ALOX15;PRICKLE1;FGFR2;EIF2AK3;SMPD3;PTH1R;GLA;PTHLH;LGR4;ENPP1;COL1A2;GPNMB;ICMT
BP_somitogenesis%0001756	0.0023094688221709	0.0701459976506125	0.481098970715477	1.75427113442779	0	36	NCKAP1;ZEB2;DLL1;FOXF1;SEMA3C;MESP2;XRCC2;LFNG;FOXC1;BMPR1A;LEF1;PPP2R3A;EPB41L5;TCF15;T;SMAD3;TRP53
BP_endocytosis%0006897	0.00282885431400283	0.0701459976506125	-0.350749763997068	-1.52461799661898	1	148	MYO1F;UNC119;PPT1;FNBP1;MYO1G;HIP1;EPN1;NCKIPSD;DBNL;MYO6;FKBP15;RINL;PIK3CG;LDLR;ANKFY1;LY75;ARRB1;RUFY1;HEATR5A;RAC1;EPS15;CREG1;WASF2;LRP5;DENND1C;NCL;NECAP2;SYNRG;CDC42;BIN3;CSNK1G2;LRRK2;MICALL1;EPS15L1;NPC1;APP;PICALM;MYO1C;ASGR2;PSTPIP1;TBC1D2B;DENND1B;MYO5A;ARRB2;DNM2;RIN2;SH3BP4
BP_response_to_glucocorticoid%0051384	0.00238095238095238	0.0701459976506125	0.563992597677528	2.08043502898984	0	39	CTSL;SDC1;FOSL2;PTPRU;ASS1;CXCL2;IGFBP2;IL1RN;ACSBG1;CASP3;IL6;IL10;TYMS;ADM;ADAM9;PFKFB1;ANXA3;PCSK1;BMP6;PDCD7;TNF;FAS
BP_fibroblast_growth_factor_receptor_signaling_pathway%0008543	0.0027027027027027	0.0701459976506125	0.461294150612294	1.90110407288499	0	64	EPHB4;FGFR3;TYRO3;RET;RHOD;FLRT2;NTRK1;CEP57;FLT1;DDR1;TBX2;FGFRL1;FLRT1;EGFR;PDGFRA;ERBB2;EXT1;FGFR2;IFT80;WNT4;NTRK2;EPHB2;FGF9;FAT4;FGF15;IGF1R;EPHA8;SHCBP1;TRIM71;KDR;CHRD;FGF3;TEK;MST1R;FLT4;ENPP1;EPHB3;FGF16;FGF8
BP_canonical_NF-kappaB_signal_transduction%0007249	0.00174825174825175	0.0701459976506125	-0.534609798538238	-1.8023952637356	0	35	CARD11;AKT1;NFKB1;CHUK;IKBKB;IRAK1;NFKBIA;MYO18A;TRADD;IRAK2;IRF1;TLR9;ROCK1;ABL1
BP_positive_regulation_of_osteoblast_differentiation%0045669	0.00258397932816537	0.0701459976506125	0.497524429614393	1.95158056526925	0	51	LMNA;FERMT2;SUCO;VEGFA;WWTR1;SCUBE3;RUNX2;JAG1;CEBPA;IL6;IFI204;ACVR2A;HEY1;FBXO5;WNT7B;SMAD5;WNT3;CEBPB;WNT4;BMPR1A;BMP7;BMP6;CD276;ACVR2B;LRP3;NPPC;YAP1;IFITM1
BP_activation_of_innate_immune_response%0002218	0.00170357751277683	0.0701459976506125	-0.478254993931351	-1.67371606293664	0	42	MNDAL;TRIM30A;SFPQ;TRIM30D;NLRP1B;IFI203;ZNFX1;TRIM12A;NLRC4;TRIM5;NLRP1A;CASP6;TLR9;RBM14;IFI209;TOMM70A;IFI205;TRIM12C;IFI211;NONO
BP_energy_homeostasis%0097009	0.00239808153477218	0.0701459976506125	0.483016698445221	1.79395581979417	0	40	SQSTM1;IGF2BP2;NR4A3;UBB;MAPK8;DLL1;PRKAA2;NR1D2;CEBPA;MEX3C;FLCN;SLC35D3;COL6A1;METRNL;TMEM18;PPARGC1B;PASK;MFSD2A;TSKU;ACACB;MLXIPL
BP_outflow_tract_morphogenesis%0003151	0.00257731958762887	0.0701459976506125	0.476304915713852	1.82003236467769	0	49	ZFPM1;VEGFA;THBS1;SIX1;WNT11;TFAP2A;TBX2;TGFBR3;GATA4;HEY2;HEY1;SEMA3C;NKX2-5;PRICKLE1;HES1;DVL2;NPY1R;TBX20;FZD2;BMPR1A;NEDD4
BP_regulation_of_heart_rate_by_cardiac_conduction%0086091	0.00226757369614512	0.0701459976506125	0.640070346167155	1.9375325460753	0	18	DSP;SRC;PKP2;KCNH2;SCN1B;JUP;CAV1;ACE;ANK2;SCN4B;DSG2;SCN3B;KCNJ2;TRPM4;HCN4;KCNJ5
BP_response_to_mechanical_stimulus%0009612	0.00233100233100233	0.0701459976506125	0.514574178928154	1.89476426542011	0	38	TNC;IGFBP2;THBS1;SRC;LRP11;MAPK8;ASNS;MAP1B;GATA4;P2RY1;PTK2B;CAV1;COL6A1;MEIS2;TUBA1A;LCK;FOSL1;CCL2;SUN1;PSPH
BP_ephrin_receptor_signaling_pathway%0048013	0.00257731958762887	0.0701459976506125	0.433190418733388	1.71045640489656	0	52	EPHB4;FGFR3;TYRO3;RET;EFNA3;NTRK1;FLT1;DDR1;CHN1;EGFR;PDGFRA;ERBB2;FGFR2;EFNB1;NTRK2;NGEF;EFNB2;EPHB2;EFNA1;EFNA5;IGF1R;EPHA8;KDR;CDK5R1;TEK;MST1R;CRK;FLT4;NCK1;SS18;EPHB3;EPHB6;DIAPH2
BP_cytoplasmic_translation%0002181	0.00153139356814701	0.0701459976506125	-0.665626634393307	-2.70095223225955	0	85	RPS2;RPL29;RPS4X;RPL13;RPSA;RPL3;RPL12;RPL8;RPL7A;RPLP0;RPL10A;RPL6;RPL28;RPS6;RPS15;RPS8;RPL32;RPS9;RPS20;RPS11;RPS17;RPL41;RPL23A;RPL5;RPL18;RPS26;RPS7;RPLP1;RPL11;RPL35;FAU;RPL37A;RPS18;RPS10;RPL31;RPL14;RPL23;RPS12;RPL36;RPL13A;RPS28;RPL38;RPL39;RPL27;RPS15A;RPS13;RPL21;RPL4;RPS19;RPL17;CKAP5;RPL7;RPS29;UBA52;RPL24;RPL15;RPS25;RPLP2;GTPBP1;RPS16;RPS27A;RPL27A;RPL22
BP_pattern_specification_process%0007389	0.00233100233100233	0.0701459976506125	0.620694170818513	2.1868670620032	0	32	SIX1;HEY2;ACVR2A;GRHL3;SHH;CDX2;HES1;LHX1;FST;SMO;BMPR1A;BMP7;UNCX;HOXD13;SHROOM3;ACVR2B;OSR2;NKX2-1;CHRD;TBX1;ALX4
BP_vascular_endothelial_growth_factor_signaling_pathway%0038084	0.00233644859813084	0.0701459976506125	0.491023478161067	1.79746036863531	0	37	EPHB4;FGFR3;TYRO3;NRP2;VEGFA;RET;NTRK1;FLT1;DDR1;EGFR;ERBB2;FGFR2;PGF;FOXC1;NTRK2;EPHB2;IGF1R;EPHA8;KDR;TEK;MST1R;FLT4
BP_regulation_of_actin_filament_polymerization%0030833	0.00175131348511384	0.0701459976506125	-0.646558029293219	-2.06027387139627	0	26	CORO1A;HCLS1;COTL1;ARPC5;DBN1;PREX1;DBNL;PFN1;CYFIP2;ARHGAP18;ARPC3;FCHSD2;PIK3R2
BP_animal_organ_morphogenesis%0009887	0.00275482093663912	0.0701459976506125	0.46471434421183	2.01789661850769	0	83	NTN1;CXCR4;LAMB1;IGF2;VDR;PBX3;WNT11;E2F5;DLL1;JAG1;FOXF1;PDGFRA;MEGF9;MEIS3;MEIS2;PRICKLE1;LAMA5;FOXF2;LHX4;RDH10;FGFR2;WNT3;LAMC2;PNPLA6;EFNB2;EPHB2;BMP7;WNT7A;TNF;IGF1R;PDGFC;PAX9;WNT2B;SLC26A4;PRKAR1A;PDGFA;NKX2-1;WNT1;WNT5B;LAMC1;PITX2;PAX7;HSPG2;PBX4;GMNN;NTN4
BP_negative_regulation_of_mRNA_splicing,_via_spliceosome%0048025	0.00174216027874564	0.0701459976506125	-0.647430542757219	-2.0073015892611	0	23	HNRNPA2B1;C1QBP;RBMXL1;PTBP3;SRSF7;SRSF10;SRSF9;ACIN1;PTBP1;SRSF4;SFSWAP;SRSF6
BP_actin_filament_organization%0007015	0.00149476831091181	0.0701459976506125	-0.446649427332059	-1.85204327250903	0	105	CNN2;CORO1A;MYO1F;SH3BP1;CORO1B;HCLS1;MYO1G;CAP1;CFL1;GSN;TMSB10;CGNL1;DBN1;HIP1;PPP1R9B;TPM4;MARCKS;MYO6;ACTN1;TAGLN2;TRPV4;TPM3;RAC1;RHOG;SRF;ELMO1;MARCKSL1;CD2AP;CORO1C;CDC42;RAC2;ELMO2;CORO7;PCDH15
BP_positive_regulation_of_interleukin-12_production%0032735	0.00175746924428823	0.0701459976506125	-0.551822686286336	-1.86879351167968	0	36	IRF8;TLR3;UNC93B1;CD36;PLCG2;LAPTM5;IL16;MAPK14;NOD2;H2-M3;SCIMP;IRF1;TLR9;SYK
BP_cellular_response_to_low-density_lipoprotein_particle_stimulus%0071404	0.00181488203266788	0.0701459976506125	-0.696291361573323	-1.93240613642326	0	15	CD36;SREBF2;HMGCS1;TGFB1;ITGB1;LDLR;ITGB2;NPC1;SYK;PPARG;CD81
BP_cell-cell_signaling%0007267	0.00240963855421687	0.0701459976506125	0.642086025071684	2.39917123547389	0	41	FGFR3;CCL3;PANX1;CCL5;GJB2;PKP2;WNT11;GJA1;DLL1;GATA4;SHH;FGFR2;LHX1;WNT3;LHX5;AIMP1;WNT4;GJA4;FJX1;FZD2;FGF9;WNT7A;EDN1;WNT2B;GJC1;BARX1;FGFBP3;GJB6;WNT1;WNT5B;GJB3
BP_translation_at_presynapse%0140236	0.00165837479270315	0.0701459976506125	-0.687765187371333	-2.44880474188299	0	45	RPL29;RPL13;RPL12;RPL8;RPL7A;RPL10;RPL10A;RPL6;RPL28;RPL32;RPS11;RPL23A;RPL5;RPS26;RPL35;RPL37A;RPS10;RPL14;RPL23;RPS12;RPL36;RPL13A;RPS28;RPL38;RPL27;RPS15A;RPL4;RPL17;RPL7;UBA52;RPL24;RPL15;RPLP2;RPS16;RPS27A;RPL27A;RPL22
BP_translation_at_postsynapse%0140242	0.00165016501650165	0.0701459976506125	-0.690711506585678	-2.46592157994338	0	46	EEF2;RPL29;RPL13;RPL12;RPL8;RPL7A;RPL10;RPL10A;RPL6;RPL28;RPL32;RPS11;RPL23A;RPL5;RPS26;RPL35;RPL37A;RPS10;RPL14;RPL23;RPS12;RPL36;RPL13A;RPS28;RPL38;RPL27;RPS15A;RPL4;RPL17;RPL7;UBA52;RPL24;RPL15;RPLP2;RPS16;RPS27A;RPL27A;RPL22
BP_ossification%0001503	0.0026525198938992	0.0701459976506125	0.43417179474666	1.79596159512387	0	65	FOSL2;SUCO;CSF1;TAPT1;SORT1;MAPK8;TMEM38B;COL2A1;RUNX2;CHRDL2;BMP1;COL6A1;ALOX15;EXT1;IFT80;PPARGC1B;EIF2AK3;DHX36;GRP;SMO;FOXC1;DMP1;SMPD3;RSAD2;BMP7;PAM16;BMP6;GFRA4;SUN1;PTH1R;NPPC
BP_alternative_mRNA_splicing,_via_spliceosome%0000380	0.00174216027874564	0.0701459976506125	-0.676181341609896	-2.1703591105039	0	27	MBNL1;SFPQ;DDX17;HNRNPU;RBM17;HNRNPUL1;DHX9;SRSF1;SRSF9;DDX5;HNRNPM;HNRNPUL2;HNRNPA1;CDK13;SFSWAP;SRSF6;RSRC1
BP_antigen_processing_and_presentation_of_exogenous_peptide_antigen_via_MHC_class_II%0019886	0.00179533213644524	0.0701459976506125	-0.814138453557051	-2.32358702459094	0	17	H2-AA;H2-AB1;UNC93B1;CTSS;H2-EB1;H2-DMA;H2-DMB1;H2-DMB2;B2M;IFI30;H2-OB
BP_canonical_Wnt_signaling_pathway%0060070	0.00274725274725275	0.0701459976506125	0.403420933837127	1.74851656404037	0	82	SDC1;TCF7;FZD5;DACT1;WNT11;JUP;WNT9A;CSNK1E;FRAT2;SIAH1A;CAV1;COL6A1;SHH;GATA3;LATS2;DIXDC1;WNT7B;EXT1;FGFR2;RECK;TCF7L1;WNT3;FOXD1;WNT4;DVL2;RAB5A;FZD2;LEF1;FGF9;FZD4;WNT7A;EDN1;DKKL1;KLF4;WNT2B;YAP1;SFRP5;WNT1;WNT5B
BP_protein_targeting%0006605	0.00175746924428823	0.0701459976506125	-0.565690685844872	-1.91575864783489	0	36	AP1S3;GIPC1;MYO6;SYNGR2;OS9;PML;AP3D1;VPS51;ZDHHC3;AP3B1;AP4M1;RPL11;YWHAB;YWHAG;YWHAE;PAN3
BP_cholesterol_biosynthetic_process%0006695	0.00175131348511384	0.0701459976506125	-0.774863591548428	-2.4691228617308	0	26	FDPS;HMGCS1;CYP51;MVD;PMVK;LSS;SREBF1;NSDHL;HMGCR;INSIG1;TM7SF2;DHCR24;MSMO1;FDFT1;MVK;IDI1;DHCR7;CYB5R3
BP_T_cell_activation%0042110	0.00165289256198347	0.0701459976506125	-0.522021549570565	-1.87914989613433	0	48	CORO1A;DPP4;CARD11;CD48;TGFB1;CD84;TNFAIP8L2;DOCK2;DCAF12;GRB2;WAS;SLAMF9;VAV1;CD8A;HSH2D;CD86;IFNAR1;DDOST;SLAMF6;LAG3;HSPD1
BP_epithelial_tube_branching_involved_in_lung_morphogenesis%0060441	0.00226757369614512	0.0701459976506125	0.69786910681536	2.11249297120562	0	18	CTSL;CTSD;KRAS;FOXA1;FOXF1;TBX2;HMGA2;TMEM67;SHH;EXT1;FGFR2
BP_B_cell_receptor_signaling_pathway%0050853	0.00174825174825175	0.0701459976506125	-0.602042165097179	-1.99498510758748	0	31	NFAM1;PLCG2;VAV3;NCKAP1L;LYN;NFKB1;PTPN6;BTK;GRB2;NFATC2;NFKBIA;PTPRC;SYK;PLEKHA1;ABL1;SH2B2;PRKCB;KLHL6;RFTN1
BP_toll-like_receptor_3_signaling_pathway%0034138	0.00181488203266788	0.0701459976506125	-0.668255713329025	-1.85459925600546	0	15	TLR3;UNC93B1;CD86;SCIMP;IRF2;IRF1;TICAM1;RFTN1
BP_glutathione_metabolic_process%0006749	0.00233644859813084	0.0701459976506125	0.465721443632296	1.70483871950025	0	37	GCLC;GSR;CTH;AAAS;GSTT1;HAGH;SLC7A11;GSTM1;HMGN5;GSTM5;GSTO1;ETHE1;GSTT3;GSTZ1;SLC1A1;MGST1;ARL6IP5;GSTK1;MMACHC;GCLM;GSTM4;NOX1;GSTM2;GSTT2;GSTP1
BP_lipopolysaccharide-mediated_signaling_pathway%0031663	0.00174520069808028	0.0701459976506125	-0.557348481590595	-1.85614026262463	0	32	CD180;SPI1;PLCG2;LY86;JAK2;PTPN22;LYN;AKT1;STAT1;IRAK1;MAPK14;SCARB1;NFKBIA;IRAK2;IRAK4;TIFAB;MYD88;TICAM1
BP_inner_ear_morphogenesis%0042472	0.00247524752475248	0.0701459976506125	0.47805283833251	1.79803318127192	0	43	NTN1;NR4A3;GATA2;SIX1;COL2A1;DLL1;CELSR1;TFAP2A;HMX3;CDH23;MYO7A;ALDH1A3;GATA3;GFI1;SOBP;BCR;FGFR2;SIX4;EPHB2;PRRX1;FGF9;PAX2;INSIG2;WNT1;TBX1;OTX1;PRRX2;KCNQ4;FZD3;FGF8;FZD6
BP_regulation_of_stress_fiber_assembly%0051492	0.00181488203266788	0.0701459976506125	-0.68416651986025	-1.8987562596295	0	15	ACTG1;WAS;RAC1;PIK3R2;CDC42;PIK3R1
BP_antigen_processing_and_presentation%0019882	0.00174216027874564	0.0701459976506125	-0.683879237190386	-2.19506727202319	0	27	H2-AA;H2-AB1;UNC93B1;PSAP;H2-DMA;PSMB8;PSMB9;H2-DMB1;RAB32;H2-DMB2;RAB35;RAB8B;AP3D1
BP_embryonic_skeletal_system_morphogenesis%0048704	0.00238095238095238	0.0701459976506125	0.490013603109596	1.80754405073524	0	39	SIX1;WNT9A;HOXB4;HOXB9;SIX4;PRRX1;GSC;MDFI;HOXB8;MYCN;OSR2;SATB2;ALX4;HSPG2;PRRX2;HOXB6;HOXA9;HOXA7;DSCAML1;FOXC2;TWIST1;SIX2;TBX15;HOXA4;HOXC9;HOXB7
BP_embryonic_pattern_specification%0009880	0.00217391304347826	0.0701459976506125	0.64905454066502	2.07013152295258	0	20	PGAP1;TFAP2A;DISP1;MEIS3;MEIS2;CDX2;SMAD5;FGFR2;LHX1;EFNB1;BMP7;SMAD3;SIM2;SATB2
BP_anatomical_structure_morphogenesis%0009653	0.00232558139534884	0.0701459976506125	0.53664706492193	1.93474529112321	0	35	RET;FOXA1;EOMES;ATOH8;PDGFRA;FBN1;SMAD5;LHX1;FOXD1;FOXC1;GSC;T;SMAD3;FRAS1;HOXC13;FOXQ1;PITX2;FOXD2;PITX1;ZFPM2;SMAD2;FOXC2;FOXL1;FREM1
BP_cell_fate_commitment%0045165	0.00247524752475248	0.0701459976506125	0.54771814120706	2.06005552714632	0	43	GATA2;NEUROG2;SOX13;WNT11;CASP3;WNT9A;GATA4;HEY2;PRDM1;SHH;NR2E1;MITF;GATA3;GFI1;WNT7B;EXT1;FGFR2;HES1;WNT3;WNT4;WNT7A;WNT2B;TAL1;WNT1;WNT5B;KDR;TEAD4;GATA6;GDF7
BP_multicellular_organism_development%0007275	0.00233644859813084	0.0701459976506125	0.496006230327784	1.81570043238938	0	37	EPHB4;FGFR3;TYRO3;RET;RYK;VDR;NTRK1;FLT1;APAF1;DDR1;EGFR;PDGFRA;ERBB2;HOXA10;ERBB3;FGFR2;NTRK2;TNF;IGF1R;KDR;TEK;MST1R;FLT4
MF_double-stranded_DNA_binding%0003690	0.00738552437223043	0.0712863656797894	-0.354108181455849	-1.49852842713027	4	122	H1F0;MYC;MNDAL;RBCK1;NFKB1;HNRNPU;FOS;NLRP1B;TREX1;IFI203;STAT1;ARID4A;HMGB2;JDP2;CREB1;TARDBP;LMNB1;ZMYND11;DHX9;PURA;NLRP1A;JUND;CAMTA2;PPARG;TOP1;FOSB;KLF6;IFI209;IFI205;POLA1;IFI211;SPRTN;NR3C1;PAX6;CGGBP1;MEN1;RAD50;NUCKS1;NFIC;CRY1;MAU2;RFC1;USF1;LSM14A;POLG2;RELA;PRKDC;PURB;BANF1;REXO4;HNRNPK;USF2;XRCC6
BP_neuron_migration%0001764	0.00303951367781155	0.072605459057072	0.376703992577553	1.67173996079106	0	102	NTN1;NR4A2;CXCR4;TYRO3;NRP2;GATA2;ABI2;NEUROG2;NEO1;EOMES;GJA1;MAPK8;CXCL12;MDGA1;LHX6;DDIT4;CCK;ROBO3;PEX5;GATA3;TUBA1A;CEP85;MAPT;POU4F1;MYH10;NTRK2;NDNF;VAX1;HSP90AA1;ADGRL3;FBXO45;ELP3;APBB1;BAX;POMGNT2;TNN;APBB2;NR2F1;GAS6;TUBB2B;TRIM46;NKX2-1;PITX2;SATB2;CDK5R1;MNX1;CRK;ARX
BP_positive_regulation_of_tumor_necrosis_factor_production%0032760	0.00307692307692308	0.072605459057072	-0.429432380325948	-1.76175081413008	1	93	TLR3;IFNGR1;CD36;PLCG2;TGFB1;OAS3;JAK2;CYBA;CD84;PTPN11;H2-T23;BTK;PSEN1;CYBB;ABCC8;NCL;FRMD8;NOD2;CARD9;DHX9;LRRK2;MAPKAPK2;SPHK2;TMEM106A;PTPRC;APP;TLR9;CCR2;SYK;STAT3;PIK3R1;PTEN;HSPD1;ARFGEF2;ARHGEF2;MYD88;TICAM1
BP_axon_guidance%0007411	0.00303030303030303	0.072605459057072	0.384434459095929	1.76035118677916	0	121	NTN1;SEMA7A;UNC5B;NR4A3;NRP2;LAMB1;BOC;LHX2;NEUROG2;NEO1;RYK;B3GNT2;EFNA3;KALRN;SEMA6B;ENAH;ARHGAP35;CXCL12;SCN1B;FLRT2;NTRK1;EMB;SEMA3C;MEGF9;DPYSL5;SHH;ROBO3;LAMA5;SLIT1;GATA3;SEMA4B;EXT1;ETV1;WNT3;FOXD1;MYH10;LAMC2;EFNB1;UNC5A;SEMA5B;EFNB2;VAX1;EPHB2;BMP7;SEMA6C;ALCAM;APBB1;EDN1;L1CAM;EFNA1;EFNA5;APBB2
BP_protein_localization_to_lysosome%0061462	0.00362976406533575	0.0727444496929617	-0.656969593684829	-1.82327707098284	1	15	LAPTM5;GLMP;RRAGC;GGA3;RRAGA;SZT2;CD81;SH3BP4;RTN4
BP_mRNA_splice_site_recognition%0006376	0.00362976406533575	0.0727444496929617	-0.64458253320649	-1.78889946269756	1	15	MBNL1;CELF2;SRSF10;LUC7L2;LUC7L3;SRSF6;RBMX;YTHDC1
BP_positive_regulation_of_T_cell_differentiation%0045582	0.0034965034965035	0.0727444496929617	-0.561766332747099	-1.86152321672286	1	31	H2-AA;ACTB;H2-DMA;CYLD;PIK3R6;ARID2;PTPRC;BRD7;SMARCD2;SMARCC2;SMARCA4;SMARCB1;XBP1;ZMIZ1;CD74;PBRM1;ARID1A
BP_positive_regulation_of_substrate_adhesion-dependent_cell_spreading%1900026	0.00350877192982456	0.0727444496929617	-0.528734420540505	-1.76958708121081	1	34	MYADM;ARPC2;DBN1;PREX1;NRP1;C1QBP;RAC1;NEDD9;CALR;CDC42;UNC13D;ILK;DOCK5;TESK1;LIMS1;TRIOBP;ABL1;DNM2
BP_type_I_interferon-mediated_signaling_pathway%0060337	0.00348432055749129	0.0727444496929617	-0.628013133756338	-2.01575219913496	1	27	TYK2;OAS3;TREX1;STAT2;STAT1;IRAK1;IFITM6;OASL1;IFNAR1;IFNAR2;OASL2;IRF7;MYD88;IFITM3;OAS2;TRIM65;IRF3;SIN3A;HDAC4
BP_positive_regulation_of_T_cell_activation%0050870	0.00350262697022767	0.0727444496929617	-0.580829069696959	-1.85082684280045	1	26	H2-AA;H2-AB1;CORO1A;H2-EB1;H2-DMA;CCDC88B;H2-DMB1;CARD11;H2-DMB2;B2M;H2-OB;CCR2;YWHAG;HSPD1
BP_platelet_formation%0030220	0.00359066427289048	0.0727444496929617	-0.679169446495211	-1.91070532120071	1	16	ZFP385A;WDR1;NBEAL2;TPM4;PTPN11;ACTN1;PTPN6;SRF
BP_negative_regulation_of_viral_entry_into_host_cell%0046597	0.00348432055749129	0.0727444496929617	-0.582427855000977	-1.86943579114889	1	27	LY6E;GSN;TRIM30A;TRIM30D;TRIM12A;CIITA;IFITM6;TRIM5;TRIM25;TRIM12C;IFITM3;TRIM59;TRIM26;TRIM11;RAD50;CD74
BP_T_cell_mediated_cytotoxicity%0001913	0.00359066427289048	0.0727444496929617	-0.675995925293768	-1.90177726373606	1	16	TAP2;H2-K1;H2-D1;SERPINB9;H2-T23;B2M;PPP3CB
BP_lysosome_organization%0007040	0.00330578512396694	0.0727444496929617	-0.487199889431145	-1.75380043673357	1	48	PPT1;GRN;HEXA;CLN8;MTOR;MBTPS1;CREG1;HOOK3;LRRK2;AP3B1;LAMTOR1;PI4KB;BECN1;HEXB;IDUA;SNAPIN;AP5Z1;VPS18;NAGLU;HOOK2;TPCN2
BP_phosphatidylinositol-mediated_signaling%0048015	0.0036036036036036	0.0727444496929617	-0.631079674051143	-1.84947918547875	1	19	PLCB2;PLCG2;PIK3CG;PIK3CD;PLCB4;PLCB3;SYNJ1;PI4KB
KEGG_Insulin_signaling_pathway%mmu04910	0.0249266862170088	0.0732057416267942	-0.325647176052891	-1.35867687512129	16	110	PYGB;AKT1;MKNK2;PRKAR2A;MTOR;PIK3CD;SREBF1;GRB2;LIPE;IKBKB;SHC1;RAPGEF1;MKNK1;FLOT2;NRAS;PIK3R2;PHKB;GYS1;PRKACA;RPS6;HK3;PHKG2;AKT2;PPP1CA;PHKA2;MAP2K2;PIK3R1;TSC2;ACACA;SH2B2;RPS6KB2
RA_RMTs_methylate_histone_arginines%R-MMU-3214858	0.0073394495412844	0.0733892598299378	-0.547949135132364	-1.73672455733428	3	26	CCND1;RPS2;CARM1;CDK4;ARID1B;PRMT1;SMARCD2;SMARCC2;SMARCA4;SMARCB1
RA_Phase_I_-_Functionalization_of_compounds%R-MMU-211945	0.00699300699300699	0.0733892598299378	-0.478902322357506	-1.61337103372487	3	35	CYP8B1;CYP27A1;PTGIS;PTGS1;ACSS1;CYP2S1;CYB5B;ALDH2;AHRR;NQO2;BPHL;AIP;TBXAS1;HSP90AB1
RA_Integration_of_energy_metabolism%R-MMU-163685	0.00676818950930626	0.0733892598299378	-0.460500137011302	-1.6479128150666	3	46	PLCB2;GNAI2;CD36;TALDO1;TKT;MARCKS;GNA15;ABCC8;GNG10;PRKACA;ADIPOR2;PLCB3;GNAQ;AGPAT1;PRKAR2B
RA_G-protein_mediated_events%R-MMU-112040	0.0073394495412844	0.0733892598299378	-0.555441292572905	-1.76047094724556	3	26	PLCB2;GNAI2;PRKCD;ADCY7;GNA15;CAMKK2;PRKACA;PRKCG;PLCB4;PLCB3;GNAQ;CAMKK1;GNAI3;PRKAR2B
RA_MAP2K_and_MAPK_activation%R-MMU-5674135	0.00753295668549906	0.0733892598299378	-0.558496666307029	-1.70891283879002	3	22	ACTB;ACTG1;CSK;APBB1IP;IQGAP1;ARRB1;LAMTOR2;MAP2K2;ARRB2;VCL;PEBP1;WDR83
RA_DAP12_interactions%R-MMU-2172127	0.00753295668549906	0.0733892598299378	-0.571713587545735	-1.74935455985427	3	22	PLCG2;VAV3;B2M;BTK;GRB2;RAC1;CLEC5A;PIK3R2;SYK;PIK3R1;KLRK1;VAV2
RA_DAP12_signaling%R-MMU-2424491	0.00746268656716418	0.0733892598299378	-0.637701416500311	-1.86877041853848	3	19	PLCG2;VAV3;B2M;BTK;GRB2;RAC1;PIK3R2;SYK;PIK3R1;KLRK1;VAV2
RA_Interleukin_receptor_SHC_signaling%R-MMU-912526	0.0075187969924812	0.0733892598299378	-0.671932691209385	-1.85295386013658	3	15	JAK2;INPP5D;PTPN6;PIK3CD;GRB2;PIK3R2;PIK3R1
CC_lysosomal_lumen%0043202	0.00715563506261181	0.0739415623136553	-0.575388383218817	-1.70780541606719	3	21	MAN2B1;GUSB;HEXA;MANBA;PLBD2;MAN2B2;IDS;HEXB;IDUA;LGMN;NAGLU
RA_RAC3_GTPase_cycle%R-MMU-9013423	0.00786163522012579	0.0754482305453863	-0.405974819104995	-1.5800754730666	4	75	CYBA;PREX1;NCKAP1L;NCF2;ITGB1;ESYT1;ARHGAP15;TAOK3;PAK2;ARHGAP1;WASF2;RAPGEF1;CYBB;VRK2;NCF1;PIK3R2;CDC42;GIT2;ARHGDIB;DOCK10;LAMTOR1;NCF4;ARHGAP17;RACGAP1;SRGAP2;SWAP70;PIK3R1
KEGG_ECM-receptor_interaction%mmu04512	0.0261096605744125	0.0758812010443864	0.374356346886335	1.48532171982826	9	53	SPP1;SDC1;SDC4;LAMB1;TNC;ITGB3;ITGA5;THBS1;COL2A1;ITGB5;AGRN;ITGAV;COL6A1;LAMA5;ITGA6;LAMC2;DMP1;ITGB4;FRAS1;TNN;FN1;COL6A2;LAMC1;ITGA2;HSPG2;COL1A2;LAMA4;TNXB;ITGA7;ITGA11;LAMA3
RA_mRNA_3'-end_processing%R-MMU-72187	0.00825082508250825	0.0780188312948942	-0.439702831766585	-1.61717625764786	4	54	SRSF5;SRSF2;CPSF3;PAPOLA;SRRM1;SRSF7;SRSF1;SRSF9;CPSF6;DDX39B;SRSF3;SYMPK;CPSF1;CPSF2
CC_spliceosomal_complex%0005681	0.00786163522012579	0.0786163522012579	-0.372048732896671	-1.52883147063057	4	102	LGALS3;HNRNPA2B1;SF1;PRPF38B;SRSF2;RBM3;RBMXL1;NCL;PRPF18;RBM17;SRRM1;SRSF1;DDX5;SF3B2;HNRNPM;HNRNPA1;DDX39B;CLNS1A;SNRPB;TRA2A;CACTIN;RBMX;DHX16;SNRPA;WDR83;DDX41;SNRPB2;TRA2B;HNRNPH1;PNN;RBM5;SNRPG;API5;LSM4;HSPA8;BC005624;SF3A2;SNRNP70;AKAP17B;WAC
RA_EPH-Ephrin_signaling%R-MMU-2682334	0.00854700854700855	0.0796482100829927	-0.441683015421581	-1.57125755154005	4	45	ACTR3;ARPC2;ARPC1B;ARPC5;ACTR2;VAV3;LYN;ARPC4;PAK2;RAC1;ARPC3;APH1A;CDC42
CC_cell_leading_edge%0031252	0.00827814569536424	0.0801945364238411	-0.440201554303251	-1.66811025345736	4	63	CORO1A;SH3BP1;DOCK8;CORO1B;ACTR3;SHTN1;ARPC2;CFL1;PXN;IQGAP1;CAPRIN1;ARHGAP1;ARPC3;CD2AP;CDC42;DCTN1;DPP9;EXOC8;VIM;SLK;ABL1
MF_fibroblast_growth_factor_binding%0017134	0.00869565217391304	0.0821461609620722	0.537172949635123	1.71329000360696	3	20	GPC1;FGFR3;ITGB3;THBS1;HSPA9;CEP57;TGFBR3;ITGAV;FGFRL1;FGFR2
KEGG_Adipocytokine_signaling_pathway%mmu04920	0.0287539936102236	0.0827047857448701	-0.412422468985037	-1.51470172544756	17	51	CD36;ACSL5;JAK2;PTPN11;AKT1;NFKB1;MTOR;CHUK;IKBKB;NFKBIE;NFKBIA;CAMKK2;TRADD;ADIPOR2;AKT2
MF_pre-mRNA_binding%0036002	0.00897666068222621	0.0830341113105925	-0.623126637124565	-1.75304025744951	4	16	CELF2;HNRNPU;SRSF2;DDX5;PER2;PTBP1;HNRNPA1;SRSF6;TRA2B;ARGLU1
CC_U2-type_prespliceosome%0071004	0.00915750915750916	0.0834949364361129	-0.635697171845301	-1.76031407538353	4	16	LUC7L2;LUC7L3;SNRPB;DDX42;PRPF40A;SNRPG;SF3A2;SNRNP70;U2AF2;PRPF39;SF3A1
CC_SWI/SNF_superfamily-type_complex%0070603	0.00915750915750916	0.0834949364361129	-0.641549059401446	-1.77651858358157	4	16	ARID2;BRD7;ARID1B;SMARCD2;SMARCC2;SMARCA4;SMARCB1;PBRM1;ARID1A
BP_integrin-mediated_signaling_pathway%0007229	0.00470219435736677	0.0838940285954584	-0.424709566584903	-1.63715244381896	2	67	ITGAX;FERMT3;ZYX;ITGB7;ITGA4;VAV3;PTPN11;ITGB1;NRP1;CTNNA1;PXN;PLEK;CHUK;ITGB2;ITGAL;IKBKB;VAV1;CDC42;ILK;LIMS1;PTPRA;SYK;RCC2;ITGA2B;CDH17;ABL1
BP_brain-derived_neurotrophic_factor_receptor_signaling_pathway%0031547	0.0045766590389016	0.0838940285954584	0.510864505199177	1.81623873072839	1	33	EPHB4;FGFR3;TYRO3;RET;NTRK1;FLT1;DDR1;EGFR;ATP1A3;PDGFRA;ERBB2;FGFR2;NTRK2;EPHB2;IGF1R;EPHA8;KDR;TEK;MST1R;FLT4
BP_platelet-derived_growth_factor_receptor-alpha_signaling_pathway%0035790	0.00459770114942529	0.0838940285954584	0.557698123268309	1.93720488503934	1	29	EPHB4;FGFR3;TYRO3;RET;NTRK1;FLT1;DDR1;EGFR;PDGFRA;ERBB2;FGFR2;NTRK2;EPHB2;IGF1R;EPHA8;PDGFA;KDR;TEK;MST1R;FLT4
BP_platelet-derived_growth_factor_receptor-beta_signaling_pathway%0035791	0.00465116279069768	0.0838940285954584	0.518951531700268	1.80711070183465	1	31	EPHB4;FGFR3;TYRO3;RET;NTRK1;FLT1;DDR1;EGFR;PDGFRA;ERBB2;FGFR2;NTRK2;EPHB2;IGF1R;EPHA8;KDR;TEK;MST1R;FLT4
BP_vascular_endothelial_growth_factor_receptor-1_signaling_pathway%0036323	0.00462962962962963	0.0838940285954584	0.552675095179054	1.89134419665128	1	28	EPHB4;FGFR3;TYRO3;RET;NTRK1;FLT1;DDR1;EGFR;PDGFRA;ERBB2;FGFR2;NTRK2;EPHB2;IGF1R;EPHA8;KDR;TEK;MST1R;FLT4
BP_Kit_signaling_pathway%0038109	0.00459770114942529	0.0838940285954584	0.537690014791297	1.86770526891204	1	29	EPHB4;FGFR3;TYRO3;RET;NTRK1;FLT1;DDR1;EGFR;PDGFRA;ERBB2;FGFR2;NTRK2;EPHB2;IGF1R;EPHA8;KDR;TEK;MST1R;FLT4;EPHB3;RABGEF1
BP_macrophage_colony-stimulating_factor_signaling_pathway%0038145	0.0045766590389016	0.0838940285954584	0.555818832030227	1.93948539121397	1	30	EPHB4;FGFR3;TYRO3;CSF1;RET;NTRK1;FLT1;DDR1;EGFR;PDGFRA;ERBB2;FGFR2;NTRK2;EPHB2;IGF1R;EPHA8;KDR;TEK;MST1R;FLT4
BP_decidualization%0046697	0.00464037122969838	0.0838940285954584	0.519628676843151	1.73379103758717	1	26	CTSL;GJB2;VDR;LIF;GJA1;PLA2G4A;CTSB;EPOR
BP_mesoderm_development%0007498	0.00434782608695652	0.0838940285954584	0.572251969495425	1.8251730276941	1	20	VEGFA;LHX2;FOXF1;ACVR2A;EXT1;POU4F1;EPB41L5;T;ACVR2B;TBX1
KEGG_Adrenergic_signaling_in_cardiomyocytes%mmu04261	0.0295489891135303	0.0841241628844384	-0.350941682814847	-1.40221278694987	18	86	PLCB2;GNAI2;ATP1B3;TPM4;AKT1;PIK3CG;ATP1A1;PIK3R5;ADCY7;TPM3;ATP2A3;MAPK14;PIK3R6;CREB1;PPP2R5C;PRKACA;PLCB4;PLCB3;AKT2;PPP1CA;ATF6B;GNAQ;GNAI3;SLC8A1
RA_GPCR_ligand_binding%R-MMU-500792	0.0091743119266055	0.0842726081258191	0.328975461166527	1.47071237283417	2	109	CCL22;C3AR1;CXCR4;CCL3;CXCL10;CXCL2;CCL5;CCL4;PROKR2;F2R;CALCRL;CX3CL1;P2RY2;P2RY1;CCK;ADM;CHRM4;ADORA1;APLN;CCL9;NPY;NTS;CRHBP;GRP;ADORA2A;F2RL2;NPY1R;GAL;ADRA2B;S1PR1;OPRD1;EDN1;ANXA1;PROKR1;CCRL2;RAMP3;PLPPR2;PTH1R;ADRB1;GPR37;CXCL1;CRHR1;PROK2;LPAR1;GNG12;VIPR1;ADORA2B;CCR7;PENK;CALCR;CXCR2;CHRM3;SSTR5;PNOC;S1PR3;ADRA2A;VIPR2;NMBR;C5AR1
RA_Signaling_by_ALK%R-MMU-201556	0.0093984962406015	0.0851159589113629	-0.648184347026209	-1.78746428565723	4	15	PTPN6;SHC1;HDAC1;PIK3R2;STAT3;PIK3R1
KEGG_cGMP-PKG_signaling_pathway%mmu04022	0.0303490136570562	0.0855290384880673	-0.327082989799053	-1.33714297989316	19	100	PLCB2;GNAI2;VASP;ATP1B3;AKT1;NFATC1;PIK3CG;ATP1A1;PIK3R5;ADCY7;ATP2A3;SRF;PIK3R6;CREB1;PPP3CB;NFATC2;NFATC3;PLCB4;PLCB3;AKT2;PPP1CA;RGS2;VDAC2;ATF6B;MAP2K2;ROCK1;MEF2A;GNAQ;GNAI3;SLC8A1
BP_response_to_cytokine%0034097	0.00487804878048781	0.0859829562151043	-0.470318686429928	-1.72210275690337	2	51	XCR1;CORO1A;CFH;SP100;MCL1;RARA;STAT1;SRF;CXCL16;PPP3CB;PML;STAT6;MAPKAPK2;CASP6;SYNJ1;ALDH1A2;IL6RA;DDOST;IL6ST;STAT3;PGGT1B
BP_camera-type_eye_development%0043010	0.00493827160493827	0.0860082304526749	0.452266844760576	1.73009269326991	1	47	CDKN1C;ABI2;ARHGAP35;JAG1;STRA6;AHR;SHH;FBN1;NR2E1;MITF;RCN1;CC2D2A;FOXC1;VAX1;SIX3;FAT1;TSKU;PAX2;SLC25A25;VAX2;PITX2;MTERF4
BP_cellular_response_to_interferon-beta%0035458	0.00501672240802676	0.0861466593389338	-0.473347442878854	-1.66865359141728	2	43	TLR3;MNDAL;TRAF3IP3;TREX1;IFI203;STAT1;GM5431;IFNAR1;IRF1;IFNAR2;NDUFA13;IRGM2;IFI209;IFI205;IFI211;CAPN2;DDX41;GM12185;IRGM1;UBE2K;IGTP;GBP2B
BP_phosphatidylinositol_metabolic_process%0046488	0.00522648083623693	0.0861466593389338	-0.53492845881747	-1.71697558423922	2	27	PLCB2;PLCG2;PIP4K2B;PIP5K1C;PLEK;PIK3R5;INPP5E;PLCB4;PLCB3;SYNJ1;AGAP2;PTPMT1;PIK3R1
BP_megakaryocyte_development%0035855	0.00540540540540541	0.0861466593389338	-0.612845399449321	-1.79604074858237	2	19	ZFP385A;SH2B3;PIP4K2A;NBEAL2;PTPN11;PTPN6;WASF2;SRF
BP_epidermal_growth_factor_receptor_signaling_pathway%0007173	0.00526315789473684	0.0861466593389338	0.405858437217359	1.64404249308216	1	58	EPHB4;FGFR3;TYRO3;RET;ERRFI1;BCAR1;SRC;NTRK1;FLT1;DDR1;TFAP2A;PTK2B;HBEGF;EGFR;BCAR3;PDGFRA;ABL2;PRICKLE1;TGFA;ERBB3;BRAF;FGFR2;NTRK2;SOCS5;EPHB2;NPR2;IGF1R;EPHA8;KDR;PLCG1;TEK;MST1R;FLT4
BP_cartilage_development%0051216	0.00526315789473684	0.0861466593389338	0.398648618170065	1.61483711555582	1	58	FGFR3;FOSL2;ERRFI1;TAPT1;COL2A1;WNT9A;BMP1;TYMS;COL6A1;GATA3;SMAD5;IFT80;SMPD3;BMPR1A;PRRX1;BMP7;BMP6;WNT7A;NPR2;EDN1;PAX7;SATB2;PRRX2;ENPP1;HYAL2;PITX1;CREB3L2;NFIA
BP_roof_of_mouth_development%0060021	0.00540540540540541	0.0861466593389338	0.403229714476805	1.64139999813451	1	60	CSRNP1;TIPARP;TGFBR1;WNT11;COL2A1;PAK1IP1;TFAP2A;TBX2;TGFBR3;PDGFRA;SHH;FOXF2;VAX1;BMPR1A;INTU;EPHB2;PRRX1;FRAS1;CDK20;ACVR2B;SNAI2;OSR2;INSIG2;SATB2;ALX4;PRDM16
BP_positive_regulation_of_superoxide_anion_generation%0032930	0.00553505535055351	0.0861466593389338	-0.59979866324172	-1.76669266739851	2	20	GNAI2;TGFB1;CYBA;PRKCD;ITGB2;APP;SYK;HVCN1;GNAI3;SOD1;ITGAM;ELAVL1;IL18;TYROBP
BP_anterior/posterior_pattern_specification%0009952	0.0054945054945055	0.0861466593389338	0.358086863748915	1.55202856399869	1	82	TGFBR1;BHLHE41;CELSR1;HELT;ARC;HEY2;ACVR2A;HEY1;HOXB4;SHH;HOXC10;HOXA10;CDX2;HES1;LHX1;WNT3;HOXB9;SMO;BHLHE40;VANGL2;BMPR1A;RARG;HOXB8;TCF15;T;HOXD13;HOXC13;ACVR2B;BARX1;IFITM1;TBX1;ALX4;OTX1;HOXB6;HOXA9;HEYL;HOXA7;SMAD2;HOXC8;HOXA4;GRSF1;MSX1;HOXC9;HNF1B;HOXB7;ZBTB16
BP_barbed-end_actin_filament_capping%0051016	0.0053475935828877	0.0861466593389338	-0.628179324703825	-1.82236014379493	2	18	EVL;GSN;DBNL;FLII;TWF2;CAPZA2;CAPZB;ADD1
BP_lung_development%0030324	0.00550964187327824	0.0861466593389338	0.368979548935798	1.57110686054752	1	78	FOSL2;VEGFA;ANXA2;FOXA1;LIF;EPAS1;ADA;FOXF1;CEBPA;STRA6;EGFR;PDGFRA;COL6A1;SHH;FBN1;EVA1A;LAMA5;TMTC3;WNT7B;FGFR2;HES1;RBP4;BLOC1S6;SMPD3;BMPR1A;FGF9;MYCN;ACVR2B;SIM2;CLCN2;NKX2-1;WWP1;KDR;PITX2;CRISPLD2
MF_extracellular_matrix_structural_constituent%0005201	0.00963855421686747	0.0873371035161052	0.441537829182585	1.64981765337468	3	41	NID2;NID1;NTN1;LAMB1;TNC;THBS1;COL5A1;COL2A1;COL27A1;FBLN1;AGRN;TINAGL1;FBN1;LAMA5;LAMC2;PCOLCE2;FRAS1;FN1;LTBP4;LAMC1;HMCN2;MATN4;FBLN2;LAMA4;SSPO;CRELD1;LAMA3
RA_Nervous_system_development%R-MMU-9675108	0.0101744186046512	0.0908632105943152	-0.321764683405604	-1.39643287537129	6	164	EVL;FES;ST8SIA4;ACTR3;ARPC2;ARPC1B;VASP;ARPC5;SEMA4D;ACTR2;VAV3;PTPN11;PFN1;PIP5K1C;ITGB1;LYN;NRP1;ARPC4;PIK3CD;GRB2;SEMA4A;PAK2;RAC1;SHC1;ARPC3;CREB1;APH1A;PIK3R2;CDC42;PRKACA;AP2B1;CD72;PTPRC;COL4A1;PTPRA;MSN;ROCK1;HSP90AB1;ABL1;PIK3R1;ARHGEF11;DNM2;NCSTN;PLXNA1;TUBB6;LYPLA2;RRAS;PLXNA3;VAV2;RHOA;SEMA6D;AP2M1;DOK4;FARP2
RA_Keratinization%R-MMU-6805567	0.0107296137339056	0.0909734012450481	0.563563419592452	1.72430940681402	4	20	DSP;PKP2;JUP;KRT17;PPL;PERP;PKP1;KRT10;KRT16;PKP4;DSG2;KRT79;KRT5;KRT18;KLK8;KRT76;KRT24;KAZN
RA_Chemokine_receptors_bind_chemokines%R-MMU-380108	0.0104384133611691	0.0909734012450481	0.613460671196827	1.79331517270374	4	17	CCL22;CXCR4;CCL3;CXCL10;CXCL2;CCL5;CCL4;CX3CL1
RA_Formation_of_the_cornified_envelope%R-MMU-6809371	0.0107296137339056	0.0909734012450481	0.563563419592452	1.72430940681402	4	20	DSP;PKP2;JUP;KRT17;PPL;PERP;PKP1;KRT10;KRT16;PKP4;DSG2;KRT79;KRT5;KRT18;KLK8;KRT76;KRT24;KAZN
RA_Signaling_by_SCF-KIT%R-MMU-1433557	0.010752688172043	0.0909734012450481	-0.507647732069846	-1.66534891962044	5	30	FES;SH2B3;JAK2;PTPN11;LYN;PTPN6;GRB2;RAC1;VAV1;PIK3R2;STAT3;PIK3R1;SH2B2
RA_Chromosome_Maintenance%R-MMU-73886	0.0110497237569061	0.0910893894319309	0.38702684213686	1.58759844306997	3	65	ANKRD28;RFC3;CENPK;PCNA;CENPU;CTC1;RFC4;RPA1;CENPQ;CENPW;PRIM1;SHQ1;CENPH;CENPI;POLD2;CHTF18;BLM;PPP6C;OIP5;HJURP;PRIM2;NOP10;CCNA2;SMARCA5;TERF1;CENPP;WRAP53;TERF2IP;ITGB3BP;DSCC1;RTEL1
RA_Interleukin-2_family_signaling%R-MMU-451927	0.0110091743119266	0.0910893894319309	-0.529092758695965	-1.67695928001246	5	26	JAK2;INPP5D;PTPN6;PIK3CD;GRB2;SHC1;PIK3R2;SYK;STAT3;PIK3R1
RA_Visual_phototransduction%R-MMU-2187338	0.0115207373271889	0.0914547419923764	0.491888735293638	1.76970491506496	4	34	GPC1;SDC1;SDC4;CALM1;STRA6;MYO7A;NMT2;RDH10;FNTB;LPL
RA_HDACs_deacetylate_histones%R-MMU-3214815	0.0113421550094518	0.0914547419923764	-0.544325807827954	-1.68068994979673	5	23	ARID4A;HDAC1;MBD3;SUDS3;GATAD2A;HMG20B;BRMS1;MTA3;CHD4;RCOR1;MTA2;KDM1A;CHD3;ARID4B
RA_FCERI_mediated_MAPK_activation%R-MMU-2871796	0.011472275334608	0.0914547419923764	-0.626053968445383	-1.77610694987564	5	17	PLCG2;VAV3;FOS;GRB2;PAK2;RAC1;SHC1;VAV1
KEGG_cAMP_signaling_pathway%mmu04024	0.0330459770114943	0.092198275862069	-0.314965915180256	-1.32865935365727	22	120	GNAI2;ACOX3;ATP1B3;VAV3;AKT1;NFATC1;NFKB1;ATP1A1;PIK3CD;FOS;LIPE;ADCY7;PTGER3;RAC1;ATP2A3;CREB1;PLD2;VAV1;PAK1;NFKBIA;PIK3R2;PRKACA;RAC2;AKT2;PPP1CA;MAP2K2;ROCK1;PIK3R1;PDE4D;GNAI3;RRAS;PDE4A;VAV2;CREB3;RHOA;CAMK2G
BP_positive_regulation_of_interferon-beta_production%0032728	0.00681431005110733	0.0939884040280745	-0.463461975683696	-1.62194595582936	3	42	TLR3;OAS3;TRAF3IP3;PTPN22;PTPN11;HMGB2;TRADD;DHX9;IFNAR1;IRF1;TLR9;TOMM70A;IRF7;ZC3HAV1;TICAM1;OAS2;TRIM65;IRF3
BP_eye_development%0001654	0.0068649885583524	0.0939884040280745	0.502330065016707	1.75284061374603	2	30	SMOC1;FZD5;PBX3;INHBB;MEIS3;MEIS2;BBS7;RBP4;FOXC1;SIX3;BMP7;FGF9;BMP6
BP_positive_regulation_of_synapse_assembly%0051965	0.00697674418604651	0.0939884040280745	0.451143309023168	1.62648312048683	2	35	IL1RAP;STAU2;FLRT2;NTRK1;CBLN1;FLRT1;CLSTN3;ADGRB2;TPBG;ADGRL2;NTRK2;AMIGO2;ADGRL3;EPHB2;WNT7A;CLSTN1;EFNA5;IQSEC2;AMIGO1
BP_negative_regulation_of_NF-kappaB_transcription_factor_activity%0032088	0.00641025641025641	0.0939884040280745	-0.427140134723485	-1.62244302073651	3	61	SPI1;ITCH;PRDX2;PTGIS;CYLD;CAT;RBCK1;CHUK;ARRB1;IRAK1;NFKBIA;NOD2;IRAK2;USP7;TRIM21;PARP10;OTULIN;ARRB2;CACTIN
BP_membrane_fission%0090148	0.00705467372134039	0.0939884040280745	-0.561878342754086	-1.7423584237951	3	24	EPN1;CORO1C;EXOC6;EXOC8;CHMP2A;CHMP1A;CHMP6;VPS4A;SH3GLB1;EXOC3;VPS4B
BP_phosphatidylinositol_phosphate_biosynthetic_process%0046854	0.00701754385964912	0.0939884040280745	-0.523279216740867	-1.68387573930913	3	28	TTC7;PIP4K2A;PIP4K2B;PIP5K1C;PIK3CG;PI4K2A;IMPA2;PI4KB;PIK3R1;ITPKB
BP_response_to_muscle_stretch%0035994	0.00718132854578097	0.0939884040280745	-0.635895743166736	-1.78896354432241	3	16	GSN;NFKB1;CHUK;FOS;MAPK14;NFKBIA;DDR2;SLC8A1
BP_positive_regulation_of_actin_filament_polymerization%0030838	0.00696864111498258	0.0939884040280745	-0.483971055943763	-1.64858793274255	3	37	EVL;ACTR3;ARPC2;VASP;NCKAP1L;PFN1;MTOR;GRB2;RAC1;FCHSD2
BP_sodium_ion_transport%0006814	0.0069284064665127	0.0939884040280745	0.436791255386215	1.59270823206079	2	36	ATP1B1;SLC20A1;SLC5A6;SLC12A2;CPOX;SLC4A4;SLC4A11;COMMD3;ATP1A3;SLC23A2;SLC38A3;NEDD4;ATP12A;SLC6A8;SCN8A;SCN4B;SLC9A2;SLC38A7;SLC22A4;SCN3B
BP_myoblast_differentiation%0045445	0.00725952813067151	0.0939884040280745	-0.629237094185538	-1.74631151436629	3	15	MBNL1;ITGB1;DDX17;PLEKHM3;GPX1;DDX5;BCL9
BP_cochlea_development%0090102	0.00700934579439252	0.0939884040280745	0.515018519972853	1.69642840304421	2	25	FGFR3;GATA2;CECR2;IFT27;HEY2;CDH23;MYO7A;GATA3;SOBP;HES1;VANGL2;PAX2;CCNA2
BP_hepatocyte_growth_factor_receptor_signaling_pathway%0048012	0.0068649885583524	0.0939884040280745	0.459662171020471	1.63420286506807	2	33	EPHB4;FGFR3;TYRO3;RET;BCAR1;STMN1;NTRK1;FLT1;DDR1;EGFR;PDGFRA;ERBB2;FGFR2;NTRK2;EPHB2;IGF1R;EPHA8;KDR;TEK;MST1R;FLT4
BP_tumor_necrosis_factor-mediated_signaling_pathway%0033209	0.0066334991708126	0.0939884040280745	-0.462774556070553	-1.64772010583972	3	45	NSMAF;JAK2;RBCK1;CHUK;IKBKB;STAT1;NFKBIA;SHARPIN;TRADD;ILK;RRAGA;LIMS1;TIFA;TXNDC17;TNFRSF11A;TMSB4X
BP_ventricular_septum_morphogenesis%0060412	0.00689655172413793	0.0939884040280745	0.49769820327799	1.72879081072607	2	29	ZFPM1;TGFBR1;SOX4;WNT11;TGFBR3;HEY2;FGFRL1;HEY1;NKX2-5;HES1;FZD2;BMPR1A
BP_neuropeptide_signaling_pathway%0007218	0.0068649885583524	0.0939884040280745	0.489353624914073	1.70756036313435	2	30	TYRO3;PROKR2;SORT1;ECEL1;NPY;NTS;GRP;NPY1R;GAL;OPRD1;PROKR1;GPR37;CRHR1;PROK2;PENK;SSTR5;PNOC;SORL1;NMBR;PDYN;GALR1
BP_positive_regulation_of_intrinsic_apoptotic_signaling_pathway%2001244	0.00694444444444444	0.0939884040280745	0.510713579233447	1.74774505430038	2	28	PMAIP1;EI24;BOK;BBC3;FLCN;RIPK3;PLEKHF1;BCL2L11;SIAH1A;CAV1;DDIT3;LCK;CLU;BAX;TRP53
BP_regulation_of_synaptic_vesicle_endocytosis%1900242	0.00704225352112676	0.0939884040280745	-0.58319915742497	-1.77837413653769	3	22	ACTB;ACTG1;PIP5K1C;RAC1;ARPC3;PPP3CB;LRRK2;PICALM;ROCK1;PARK7;BTBD9
BP_regulation_of_cell_size%0008361	0.00716845878136201	0.0939884040280745	-0.586581219303508	-1.76200731992645	3	21	VAV3;CLN8;MTOR;RAC1;CREB1;VAV1;MTPN;E2F4;MSN;VAV2;ARHGAP5;LARS1;IQGAP3
BP_clathrin_coat_assembly%0048268	0.00725952813067151	0.0939884040280745	-0.631867027420719	-1.75361032547112	3	15	HIP1;EPN1;EPS15;AP1B1;GAK;AP2B1;PICALM;CLTA
CC_postsynaptic_actin_cytoskeleton%0098871	0.0106382978723404	0.0942249240121581	-0.614073580445144	-1.69549911054054	5	15	ACTB;ACTG1;DBN1;MYO6;MYO9B
CC_inner_kinetochore%0000939	0.0109649122807018	0.0944200779727095	0.597219420417492	1.70360885149067	4	16	CENPK;CENPU;CENPQ;CENPW;CENPH;CENPI;ORC2;CENPP;ITGB3BP
MF_growth_factor_activity%0008083	0.0106382978723404	0.094468085106383	0.366889488363457	1.50117068543456	3	62	CSF1;VEGFA;IGF2;OSGIN2;LIF;CXCL12;INHBB;IL6;BMP1;HBEGF;VGF;TGFA;PGF;CSF2;BMP7;FGF9;BMP6;FGF15;PDGFC;PDGFA;GDF6;FGF3;CXCL1;GDF7;GDNF;FGF16;FGF8;INHBA
KEGG_Parathyroid_hormone_synthesis,_secretion_and_action%mmu04928	0.0345368916797488	0.0944685566534306	-0.348392136887958	-1.37399207371209	21	78	PLCB2;GNAI2;FGFR1;FOS;ARRB1;ADCY7;MMP25;CREB1;PLD2;LRP5;PRKACA;PRKCG;PLCB4;PLCB3;JUND;ATF6B;MEF2A;ARHGEF1;ARHGEF11;GNAQ;ARRB2;PDE4D;GNAI3;PRKCB;PDE4A;RXRB;CREB3;RHOA
KEGG_Chemical_carcinogenesis%mmu05204	0.0342465753424658	0.0944685566534306	0.478217428650657	1.52163717212709	14	21	EPHX1;GSTT1;CYP1B1;GSTM1;GSTM5;GSTO1;GSTT3;CBR1;MGST3;MGST1;GSTK1;GSTM4;GSTM2;GSTT2;GSTP1;PTGS2
BP_lung_alveolus_development%0048286	0.00737100737100737	0.0945945945945946	0.455673294929561	1.72619577758938	2	44	FOSL2;VEGFA;ERRFI1;HOPX;LIF;TMEM38B;ADA;FOXF1;STRA6;SLC7A11;COL6A1;FBN1;TMTC3;MMP12;FGFR2;MAN1A2;ACE;BLOC1S6;SMPD3;NKIRAS1;PDGFA;PTHLH;KDR;ATXN1;FLT4
MF_lysophospholipase_activity%0004622	0.0112359550561798	0.0978189028420357	0.597850908584017	1.73896552644508	4	16	ABHD4;ENPP2;PLA2G4A;GDPD1;PNPLA8;GDE1;PNPLA6;LYPLA1
CC_cell_cortex%0005938	0.0118694362017804	0.0994466276365386	-0.331236425498336	-1.42164829031518	7	138	FNBP1;MYL12B;ITCH;DBN1;GIPC1;MYL12A;DBNL;ACTR2;MARCKS;PFN1;CDC42SE1;RYR1;PXN;IQGAP1;GRB2;MYO9B;RAC1;PSEN1;NEDD9;CD2AP;NCL;CORO1C;CSNK1G2;DCTN1;RIC8A;ILK;CLIP2;AKT2;SPIRE1;CYTIP;MYO1C;MAP2K2;CD302;NUMA1;NDFIP1
BP_defense_response_to_bacterium%0042742	0.00783699059561129	0.0997001499250375	-0.420237319954875	-1.68324922233377	4	82	IRF8;LYZ2;H2-K1;OAS3;PRKCD;SERPINB9;SLAMF8;RBCK1;ZNFX1;SLC9A9;SHC1;NAIP6;TAB2;RBPJ;NLRC4;SLAMF9;NCF1;SHARPIN;NOD2;H2-M3;NLRP1A;SYK;GSDMD;NAIP5;NAIP2
BP_cellular_response_to_xenobiotic_stimulus%0071466	0.00806451612903226	0.101710233592881	0.406855912214998	1.62063267500416	2	56	SERPINE1;ITGB3;TFRC;RNF149;PRNP;CCL4;PCNA;KCNH2;PRKAA2;UMPS;NFE2L2;PPM1E;EGFR;GSTM1;BRAF;CRHBP;RAP2A;BLM;FANCB;EDN1;CCL2;CD69;NOS2;GAS6;CHEK2;ACER2;REST
RA_Metabolism_of_amino_acids_and_derivatives%R-MMU-71291	0.0131578947368421	0.102512127906712	0.310133616161399	1.43701494820434	3	139	SLC3A2;SERINC5;ASS1;TXNRD1;IDO1;DUOX2;ARG2;SERINC1;BCAT1;SAT1;GLUL;PSMC6;NAT8L;ALDH6A1;ASNS;DLAT;SLC25A13;ALDH7A1;IDO2;ECHS1;GCSH;PSMD11;GRHPR;GLS2;PSMB6;AHCY;PHGDH;ADO;LIPT2;SHMT1;PSMD14;ETHE1;HIBCH;SLC6A8;DLD;PSMC2;PSMF1;QDPR;PSPH;PSMD8;RIDA;GSTZ1;SLC36A4;GPT2;PSMC4;AUH;AZIN1;PSMD9;PSMD13;MTR;SMS;RIMKLA;PRODH;DIO2;CARNMT1;PAOX;PDHX;MTRR;SERINC2;ACAD8
RA_PLC_beta_mediated_events%R-MMU-112043	0.0132325141776938	0.102512127906712	-0.539633253242664	-1.66620096320643	6	23	PLCB2;PRKCD;ADCY7;GNA15;CAMKK2;PRKACA;PRKCG;PLCB4;PLCB3;GNAQ;CAMKK1;PRKAR2B
CC_Golgi_lumen%0005796	0.0133333333333333	0.103575008352823	0.540598011794338	1.68829104121534	5	20	GPC1;SDC1;SDC4;FURIN;AGRN;SOD3;GALNT2;ABCC5;HSPG2;SDC2
CC_desmosome%0030057	0.0136986301369863	0.103575008352823	0.619900318158425	1.71242150059555	5	15	DSP;KLHL24;PKP2;JUP;B4GALT1;PPL;PERP;PKP1;PKP4;DSG2
CC_filopodium%0030175	0.0134680134680135	0.103575008352823	-0.438078358252105	-1.62425471501593	7	55	LCP1;ADGRA2;SHTN1;MYO1G;CFL1;VASP;DBN1;TUBB3;PPP1R9B;PALLD;MYO6;ITGB1;TWF2;TRPV4;UBE2Q1;CDC42;SCIMP
CC_ruffle_membrane%0032587	0.013136288998358	0.103575008352823	-0.38207202112185	-1.51851217545171	7	84	LCP1;FGD2;PLCG2;PLEKHO1;SH3BGRL3;ARPC2;CFL1;AIF1;PPP1R9B;EEF1A1;MYO6;PIP5K1C;ITGB1;PLEK;TRPV4;RAC1;INPP5K;SH2D3C;PAK1;CDC37;CORO1C;DIAPH1;AKT2;ABCA7;MYO1C;PLEKHA1;DNM2;PSD4;PDE9A
CC_peroxisomal_matrix%0005782	0.0141843971631206	0.104694360013509	-0.540981958859221	-1.64046505769734	7	23	ACOX3;MVD;CAT;PHYH;HSD17B4;HSPD1;ACAA1A;GNPAT;PRDX5
KEGG_Hematopoietic_cell_lineage%mmu04640	0.0394088669950739	0.105784396991022	-0.401965437614128	-1.45240984417743	23	49	H2-AA;H2-AB1;H2-EB1;H2-DMA;H2-DMB1;CD36;ITGA4;ANPEP;IL1R2;H2-DMB2;CSF2RA;CD8A;H2-OB;IL6RA;ITGA2B;IL3RA
KEGG_Amoebiasis%mmu05146	0.0394321766561514	0.105784396991022	-0.36644911118378	-1.41840679824341	24	68	RAB7B;PLCB2;TGFB1;SERPINB9;ACTN1;NFKB1;IL1R2;PIK3CD;ITGB2;SERPINB6B;GNA15;PIK3R2;PRKACA;RAB7;PRKCG;PLCB4;PLCB3;COL4A1;PIK3R1;GNAQ;VCL;PRKCB;TGFB3;RAB5C;RAB5B;ITGAM
RA_Fc_epsilon_receptor_(FCERI)_signaling%R-MMU-2454202	0.0138888888888889	0.105985371381477	-0.378251242666021	-1.49772074307865	8	84	CARD11;PLCG2;PSME1;VAV3;LYN;NFKB1;FOS;BTK;GRB2;IKBKB;PAK2;RAC1;SHC1;TAB2;VAV1;PPP3CB;NFKBIA;PIK3R2
RA_RHOU_GTPase_cycle%R-MMU-9013420	0.0140105078809107	0.105985371381477	-0.480448936813312	-1.59647532383105	7	32	ARHGAP30;ARHGEF6;WDR6;IQGAP1;GRB2;PAK2;PIK3R2;CDC42;WWP2;GIT2;SRGAP2;PIK3R1;ARHGAP31
KEGG_Gastric_cancer%mmu05226	0.0401234567901235	0.106613756613757	0.283974293145121	1.29510423800127	12	116	CDKN1A;CCNE1;TGFBR1;CCNE2;POLK;GADD45B;KRAS;TCF7;FZD5;WNT11;JUP;WNT9A;GADD45A;FRAT2;EGFR;ERBB2;SHH;BRAF;CDX2;WNT7B;FGFR2;TCF7L1;WNT3;WNT4;DVL2;FZD2;ABCB1A;LEF1;FGF9;FZD4;BAX;AKT3;WNT7A;FGF15;SMAD3;SOS2;TRP53
RA_Glycosphingolipid_metabolism%R-MMU-1660662	0.014336917562724	0.107193465032925	-0.493774737575106	-1.6198382732919	7	30	GM2A;PSAP;ASAH1;GLTP;HEXA;ESYT1;SUMF1;B4GALNT1;GLB1
MF_cysteine-type_endopeptidase_inhibitor_activity_involved_in_apoptotic_process%0043027	0.0126126126126126	0.107692307692308	-0.585476017684758	-1.7158304297045	6	19	RPS6KA1;SERPINB9;ARRB1;NAIP6;BIRC3;NAIP5;NAIP2;TNFAIP8;BCL2A1D;PRDX5;BIRC5;RPS6KA3
BP_homologous_chromosome_pairing_at_meiosis%0007129	0.0090702947845805	0.108769190736404	0.577230040954373	1.74731105357193	3	18	ZCWPW1;CCNE1;CCNE2;TEX15;SUN1;MND1;NDC1;TEX19.1;BRIP1
BP_defense_response%0006952	0.00884955752212389	0.108769190736404	-0.510928139235704	-1.70177462144866	4	33	TLR3;TAPBP;TAP1;TGFB1;STAT2;STAT1;CYBB;NOD2;STAT6;CST3;LSP1
BP_pyroptotic_inflammatory_response%0070269	0.00880281690140845	0.108769190736404	-0.574254395616594	-1.75109849175154	4	22	NLRP3;NLRP1B;NAIP6;NLRC4;DHX9;NLRP1A;CASP6;DPP9;GSDMD;NAIP5;NAIP2;TRIM21
BP_establishment_or_maintenance_of_cell_polarity%0007163	0.0087260034904014	0.108769190736404	-0.5119607995874	-1.70498545234703	4	32	ACTB;ACTR3;EHBP1L1;ACTR2;CTNNA1;RAC1;RHOG;CDC42;RAC2;SPINT2;LIMS1
BP_response_to_X-ray%0010165	0.00898876404494382	0.108769190736404	0.596637032490462	1.77159556829383	3	17	CDKN1A;PMAIP1;CASP3;LIG4;XRCC2;RAD51;BLM;TRP53;XRCC4
BP_embryonic_forelimb_morphogenesis%0035115	0.00900900900900901	0.108769190736404	0.511806706026821	1.64771130864111	3	21	RUNX2;WNT9A;TFAP2A;SHH;RDH10;RECK;WNT3;WNT7A;SHOX2;OSR2;ALX4;HOXA9;TWIST1;CTNNB1;MSX1;HOXA13
MF_phosphotyrosine_residue_binding%0001784	0.0134453781512605	0.108845760980592	-0.439709955725436	-1.54759741793063	7	44	SLA;PLCG2;SHE;PTPN11;PFN1;STAP1;PTPN6;GRB2;HCK;SHC1;SH2D3C;VAV1;PIK3R2;SYK;ABL1;PIK3R1
MF_voltage-gated_potassium_channel_activity%0005249	0.0134831460674157	0.108845760980592	0.578302826703757	1.71715577332446	5	17	KCNH2;KCNK5;KCNC3;KCNS3;KCNB1;KCNQ4;KCNH3;KCNAB2;HCN3;KCNG3;KCNG1;HCN4;KCNAB3;KCNA7;KCNC2;HCN2
MF_carbohydrate_binding%0030246	0.0134730538922156	0.108845760980592	-0.369161190470673	-1.5298272957025	8	104	GUSB;KLRI1;TALDO1;LGALS3;PYGB;TKT;MLEC;OS9;GALNT10;CLEC12A;NECTIN1;CLEC4A2;LY75;CLEC4B1;FUCA1;CLEC9A;MGAT2;CLEC5A;CALR;LMAN2L;PGD;MAN2A2;MAN2B2;CD72;H6PD
MF_protein_kinase_inhibitor_activity%0004860	0.0137299771167048	0.108859104282445	0.436238786717246	1.55092744204829	5	33	CDKN1A;CDKN1C;TESC;PAK1IP1;CAMK2N1;TRIB3;GPRC5B;AKT1S1;ITPRIP;NCK1;CDKN1B;PARVA;HEXIM1;SH3BP5L;SPRY4;TRIB2;PRKRIP1
MF_coreceptor_activity%0015026	0.014018691588785	0.109198229217905	0.482752009210704	1.62798948469701	5	27	CD80;IL1RAP;IL18RAP;FCRL1;TGFBR3;ACVR2A;ERBB2;IL12RB2;RECK;IL2RG;IL2RB;GFRA4;RGMB;RAMP3;KDR;CSF2RB2
RA_Sensory_Perception%R-MMU-9709957	0.0148883374689826	0.109673155235273	0.456842635811253	1.674684896061	5	38	GPC1;SDC1;SDC4;CALM1;STRA6;MYO7A;NMT2;RDH10;FNTB;LPL
RA_Regulation_of_TP53_Activity_through_Acetylation%R-MMU-6804758	0.0151228733459357	0.109673155235273	-0.53433540620021	-1.64984304272616	7	23	PIP4K2A;PIP4K2B;PML;HDAC1;MBD3;BRPF1;BRD7;GATAD2A
RA_Antigen_activates_B_Cell_Receptor_(BCR)_leading_to_generation_of_second_messengers%R-MMU-983695	0.015180265654649	0.109673155235273	-0.583009707391016	-1.67681815733171	7	18	PLCG2;PTPN6;PIK3CD;BTK;GRB2;VAV1;DAPP1;SYK;PIK3R1
BP_positive_regulation_of_bone_mineralization%0030501	0.00930232558139535	0.109752438109527	0.465368314176565	1.62052139645469	3	31	FGFR3;VDR;TFAP2A;ACVR2A;WNT4;BMPR1A;BMP7;BMP6;ISG15;SMAD3;CD276;ACVR2B;OSR2;FAM20C;ADGRV1
BP_collagen_fibril_organization%0030199	0.00925925925925926	0.109752438109527	0.455188711765466	1.6287076795433	3	34	TGFBR1;ANXA2;P3H1;COL5A1;COL2A1;CYP1B1;LOXL4;COL6A1;PLOD1;ACAN;EXT1;FOXC1;MKX;PLOD3;CRTAP;ADAMTS7;COL1A2;LOXL2;TNXB;FOXC2;COL14A1;TGFB2
KEGG_Pentose_phosphate_pathway%mmu00030	0.043261231281198	0.1138668257307	-0.491032653382786	-1.51222270731091	25	24	TALDO1;TKT;PFKP;GPI1;ALDOC;PGD;H6PD;PGLS;IDNK;PFKL
BP_skeletal_system_morphogenesis%0048705	0.0099009900990099	0.115881188118812	0.443749177296032	1.66901162583501	3	43	CSRNP1;TIPARP;TGFBR1;SIX1;RYK;COL2A1;ZFAND5;RUNX2;TFAP2A;HOXB4;PDGFRA;LAMA5;WNT7A;HOXB8;TCF15;ACVR2B
KEGG_Ras_signaling_pathway%mmu04014	0.0446304044630404	0.116372736870919	-0.296055782126531	-1.29627177691191	31	159	RASGRP4;PLCG2;GNG2;RALB;GNB2;PTPN11;RASSF5;AKT1;NFKB1;RASA4;PIK3CD;CHUK;FGFR1;STK4;GRB2;IKBKB;RASA3;PAK2;RAC1;SHC1;PLD2;PAK1;GNG10;NRAS;PIK3R2;RASGRF2;RASGRP3;GNB1;CDC42;PRKACA;RGL2;RAC2;HTR7;PRKCG;AKT2
RA_Homologous_DNA_Pairing_and_Strand_Exchange%R-MMU-5693579	0.0163265306122449	0.116643990929705	0.594821144004956	1.72274610195882	7	16	RAD51AP1;EXO1;XRCC2;RAD51;BLM;RAD51C
CC_dendritic_spine%0043197	0.0163204747774481	0.117659236767649	-0.325745391122871	-1.39808107659405	10	138	RGS14;ARPC2;CFL1;DBN1;PPP1R9B;GIPC1;RAB8A;MARCKS;RGS10;ACTN1;ITGB1;USP8;FUS;ABHD17A;ARRB1;RAC1;CAPZB;ADD1;DIP2A;ZMYND8;CDC42;GRK3;KIF3B;DOCK10;ASAP1;PPP1CA;APP;SRGAP2;ABI3;SIPA1L1;PTEN;ARRB2;LRRC7;ARFGEF2;SLC8A1;COMT;MTMR2;PRKAR2B;RHOA;NR3C1;AKAP5;ABR;PALM
KEGG_Apoptosis%mmu04215	0.0455696202531646	0.117721518987342	0.439633757742921	1.47195956074773	17	27	PMAIP1;CASP7;CASP3;BOK;MAPK8;APAF1;BBC3;BCL2L1;BCL2L11
RA_Synthesis_of_IP3_and_IP4_in_the_cytosol%R-MMU-1855204	0.0167910447761194	0.118644415286206	-0.563573543369065	-1.67989007942987	8	20	PLD4;PLCB2;PLCG2;INPP5D;PLCB4;PLCB3;PTEN;ITPKB;ITPK1
KEGG_Chemical_carcinogenesis%mmu05207	0.0469416785206259	0.119061166429587	-0.304381735572681	-1.29715338684332	32	129	GNAI2;MYC;CCND1;BCL6;RPS6KA1;JAK2;AKT1;NFKB1;MTOR;PIK3CD;FOS;GRB2;ARRB1;ADCY7;HSP90B1;CREB1;NRAS;PIK3R2;PRKACA;PRKCG;UGT1A7C;AKT2;AIP;ATF6B;MAP2K2;HSP90AB1;STAT3;PIK3R1;KPNB1;ARRB2;GNAI3;CCND3;RPS6KB2;PRKCB;BIRC5;RXRB;CREB3
KEGG_Rheumatoid_arthritis%mmu05323	0.046875	0.119061166429587	0.327184521614013	1.35485766053036	17	62	CTSL;CCL3;IL1A;CXCL2;CSF1;VEGFA;CD80;TLR4;CCL5;ATP6V1E1;ATP6V1H;CXCL12;CD28;FLT1;ATP6V0A1;IL6;ATP6V1D;ATP6V1C1
KEGG_GnRH_secretion%mmu04929	0.0478547854785479	0.12028364998662	-0.410999213005537	-1.44757376536801	28	44	PLCB2;AKT1;PIK3CD;ARRB1;NRAS;PIK3R2;PRKCG;PLCB4;PLCB3;AKT2;MAP2K2;PIK3R1;GNAQ;ARRB2;PRKCB
BP_vasculogenesis%0001570	0.0106951871657754	0.121009098428453	0.381790996715438	1.52494564568462	3	57	TIPARP;CITED1;ZFP36L1;MYO1E;FOXF1;TGFBR3;HEY2;ITGAV;HEY1;CAV1;NKX2-5;SHH;ADM;HDAC7;GLMN;SMO;NTRK2;FZD4;NPR2;T;GJC1;YAP1;KDR;PITX2;EGFL7;TEK;ENPP1;APELA;RASIP1;ZFPM2;ANGPT1;EPHA2;CTNNB1;WARS2;TEAD2;HOXA13;CITED2
BP_insulin-like_growth_factor_receptor_signaling_pathway%0048009	0.0106100795755968	0.121009098428453	0.395193769524135	1.57345058522323	3	55	EPHB4;FGFR3;TYRO3;RET;IGF2;KRAS;NTRK1;FLT1;DDR1;EGFR;PDGFRA;COL6A1;ERBB2;FGFR2;EIF2AK3;NTRK2;EPHB2;IRS1;IGF1R;EPHA8;KDR;ATXN1;TEK;MST1R;FLT4;GHR
BP_phagocytosis,_engulfment%0006911	0.0104529616724739	0.121009098428453	-0.556588476780833	-1.72565373460537	5	23	SH3BP1;GSN;AIF1;ITGB2;RAC1;ELMO1;CDC42;CLCN3;HAVCR1
BP_regulation_of_DNA-binding_transcription_factor_activity%0051090	0.0106951871657754	0.121009098428453	-0.605396809496415	-1.75626763476662	5	18	SPI1;HCK;ZBTB7A;FANCA;USP7;SYK;CREBZF
BP_somatic_stem_cell_population_maintenance%0035019	0.010752688172043	0.121009098428453	0.373972512954539	1.48964794624214	3	56	FGFR3;SOX4;GATA2;LIF;ZHX2;HMGA2;LIG4;MED7;MED6;ESRRB;NR2E1;BRAF;CDX2;MED21;TCF7L1;HES1;VANGL2;BMPR1A;MED30;WNT7A;KLF4;YAP1;REST;TBX1;PRDM16;MED10;TFAP2C;ASCL2
MF_extracellular_matrix_binding%0050840	0.0158730158730159	0.121510673234811	0.550384524519031	1.66604801409331	6	18	SPP1;NID1;ITGB3;THBS1;SMOC1;OLFML2B;ADGRG6;ITGAV;THSD1;DMP1
MF_palmitoyltransferase_activity%0016409	0.0162162162162162	0.122033898305085	-0.581603787222081	-1.70448224351412	8	19	ZDHHC3;ZDHHC13;ZDHHC2;ZDHHC9;ZDHHC5;ZDHHC16;ZDHHC6;ZDHHC4;ZDHHC7;ZDHHC8
CC_basolateral_plasma_membrane%0016323	0.0173611111111111	0.122316919191919	0.283872307516176	1.35624729748131	4	180	SLC16A1;NDRG4;ATP1B1;SLC3A2;ATP2B4;TGFBR1;CAR2;CASK;SLC16A10;SLC39A14;SLC12A2;TFRC;DSP;ANXA2;SLCO4A1;STK39;NKD2;CAR12;EPCAM;SLC4A7;CNNM2;SLC4A4;DDR1;SLC4A11;SLC41A1;SLC4A8;P2RY2;P2RY1;HSPA1B;TRPC1;EGFR;SLC23A2;CAV1;ERBB2;SLC26A11;B4GALT1;SLC43A3;SLC39A8;TGFA;MEGF11;ERBB3;MYO1D;ADAM9;ITGA6;ADORA1;KCNJ4;SLC47A1;SLC29A1;DSTYK;SLC38A3;HSP90AA1;VANGL2;RHBG;SLC6A9;ANK2;ATP12A;SLC38A1;ANXA1;DLG3;ABCC5;S…
BP_cellular_response_to_type_II_interferon%0071346	0.0110236220472441	0.122693726937269	-0.414425592415984	-1.64873660602486	6	79	IRF8;TLR3;ACTG1;RAB43;RAB7B;EVL;ZYX;ACTR3;GSN;AIF1;EPSTI1;ACTR2;WAS;STAT1;GBP9;DAPK1;MYO18A;CIITA;CDC42;VIM;MYO1C;ATL3;SLK
BP_midbody_abscission%0061952	0.011070110701107	0.122693726937269	-0.573516936960033	-1.689280469016	5	20	KIF20A;STX2;MTMR4;CHMP1B;CHMP2A;CHMP1A;CHMP6;VPS4A;PDCD6IP;VPS4B
MF_nuclear_localization_sequence_binding%0008139	0.0166051660516605	0.122878228782288	-0.553269578840543	-1.62964235823635	8	20	TNPO2;NFKBIA;NOLC1;POM121;NUP214;KPNB1;NUP98
BP_cellular_response_to_calcium_ion%0071277	0.0112179487179487	0.123397435897436	-0.417082820815307	-1.58424146243939	6	61	ALOX5AP;PLCG2;SLC25A24;CPNE2;NFATC1;RYR1;RASA4;IQGAP1;FUS;FOS;ADD1;NFATC2;CPNE3;MICU2;NFATC3;SLC25A23;JUND;FOSB;MEF2A;ITPKB;CLIC4;NCSTN
RA_DNA_Double-Strand_Break_Repair%R-MMU-5693532	0.017910447761194	0.123832450649976	0.308813607519474	1.38178280926462	5	105	XRCC5;POLK;UBB;RFC3;PCNA;RAD51AP1;EXO1;TDP2;LIG4;RFC4;RPA1;BARD1;XRCC2;UIMC1;RAD51;RAD17;POLD2;BRCA1;BLM;RNF168;RAD51C;APBB1;RAD1;NHEJ1;GEN1;CCNA2;CHEK2;XRCC4;POLM
RA_RHOG_GTPase_cycle%R-MMU-9013408	0.017741935483871	0.123832450649976	-0.41925336076141	-1.56518174074013	10	57	PREX1;VAV3;ITGB1;ESYT1;DOCK2;PAK2;ARHGAP1;RHOG;ARHGDIA;MAP3K11;VAV1;VRK2;CDC42;ARHGDIB;ELMO2;DOCK5;LAMTOR1
BP_mitotic_G2_DNA_damage_checkpoint_signaling%0007095	0.0115740740740741	0.124506399782135	0.43394544091622	1.55269727445967	4	34	CDKN1A;CCNG1;IER3;FOXN3;FOXO4;DTL;UIMC1;BRCA1;BLM;RINT1;SYF2;CREB3L1
BP_collagen-activated_tyrosine_kinase_receptor_signaling_pathway%0038063	0.0115740740740741	0.124506399782135	0.436302621510258	1.56113148654874	4	34	EPHB4;FGFR3;TYRO3;RET;NTRK1;FLT1;DDR1;EGFR;PDGFRA;ERBB2;FGFR2;NTRK2;EPHB2;IGF1R;EPHA8;KDR;TEK;MST1R;FLT4
BP_negative_regulation_of_epithelial_to_mesenchymal_transition%0010719	0.0114942528735632	0.124506399782135	0.467050288166593	1.62233305447232	4	29	VEGFA;FOXA1;DAB2IP;SPRY1;TGFBR3;IL17RD;SPRED1;GATA3;OVOL2;EFNA1;NKX2-1;LDLRAD4;PAWR
RA_RAB_GEFs_exchange_GTP_for_GDP_on_RABs%R-MMU-8876198	0.0184563758389262	0.126249464515208	-0.418215277344708	-1.52180974001646	10	52	DENND4B;RINL;RIN3;GDI2;MADD;DENND1C;CCZ1;SBF2;TRAPPC12;SBF1;TRAPPC8;DENND1B;GDI1;ANKRD27;DENND6B;RIN2;DENND2D;TRAPPC3;TRAPPC6A;RAB3IL1
CC_collagen_trimer%0005581	0.018348623853211	0.126401630988787	0.519179327024006	1.6483275716731	7	22	COL18A1;COL5A1;EMILIN2;COL2A1;COL27A1;COL6A1;COL7A1;COL12A1;COL6A2;COL1A2;CCBE1;C1QL1;COL14A1;COL15A1
CC_intermediate_filament%0005882	0.0192771084337349	0.127146885413996	0.449380944101262	1.56657004863426	7	33	IFFO2;DSP;PKP2;GJA1;JUP;KRT17;EIF6;MNS1;PPL;NES;ADORA2A;KRT16;DES;NME1;KRT5;NEFL
CC_podosome%0002102	0.0189003436426117	0.127146885413996	-0.450603996241007	-1.57294635815109	10	43	ACTB;LCP1;FERMT3;WDR1;ACTR3;GSN;PALLD;TPM4;DBNL;FLII;TPM3;CD2AP;TNS3;DOCK5;ASAP1
RA_SLC-mediated_transmembrane_transport%R-MMU-425407	0.0192307692307692	0.127478191911182	0.315774693013023	1.4281203606965	5	120	SLC2A3;SLC3A2;SLC16A10;SLC20A1;SLC39A14;SLC5A6;SLC12A2;CALM1;SLCO4A1;SLC12A4;SLC38A2;SLC35B4;SLC45A3;SLC4A4;SLC22A15;EMB;SLC41A1;SLC4A8;SLC11A2;SLC7A11;SLC36A1;SLC7A6;SLC26A11;SLC39A8;SLC16A2;SLC24A4;SLC39A7;SLC47A1;SLC29A1;SLC38A3;SLC39A6;RHBG;SLC6A9;SLC38A1;SLC9A2;SLC43A1;SLC4A1;SLC30A1;SLC36A4;SLC26A4;SLC28A2;SLC6A3;SLC22A4;PDZD11;SLC33A1;SLC1A1;SLC6A13;SLC32A1;SLC11A1;SLC41A2;SLC1A2
RA_G1/S_Transition%R-MMU-69206	0.0190735694822888	0.127478191911182	0.342990530258936	1.46828661663656	6	79	CDKN1A;CCNE1;CDKN1C;CCNE2;SKP2;PSMC6;CDC7;RPA1;PPP2CB;MCM8;PSMD11;PRIM1;PSMB6;ORC2;MNAT1;PSMD14;ORC5;PSMC2;CDC45;PSMF1;PRIM2;PSMD8;CCNA2;CDC25A;PSMC4;ORC1;CABLES1;PSMD9;PSMD13;GMNN
RA_Detoxification_of_Reactive_Oxygen_Species%R-MMU-3299685	0.0189035916824197	0.127478191911182	-0.506189274702123	-1.56293751729598	9	23	PRDX2;CYBA;NCF2;CAT;CYBB;NCF1;GPX1;SOD2;NCF4;PRDX5;SOD1;TXN2;TXNRD2
KEGG_Glutathione_metabolism%mmu00480	0.0512820512820513	0.127747252747253	0.377750156827834	1.39416328603337	19	39	GCLC;GSR;GSS;GSTT1;RRM2;LANCL1;GSTM1;CHAC1;GSTM5;GSTO1;GSTT3;TXNDC12;GGCT;NAT8F1;MGST3;MGST1;SMS;GSTK1;GCLM;GSTM4;GSTM2;GSTT2;GSTP1
CC_cytoplasmic_ribonucleoprotein_granule%0036464	0.0198019801980198	0.127887788778878	-0.407791372202794	-1.54985335476298	11	64	ACTB;IQGAP1;HNRNPU;RPS4X;RAC1;DCP2;NCL;RPLP0;RPL6;CDC42;RPL28;RPS6;DHX9;MOV10;PCBP1;AGO4;EID1;STAU1;DDX6;SNRPB2;KHNYN;BTBD1;YTHDF2;TSTD1
MF_RNA_helicase_activity%0003724	0.0176565008025682	0.12851616977607	-0.424720201724534	-1.57102537779155	10	53	G3BP1;DDX17;DDX21;DDX54;EIF4A2;HELZ2;DHX58;DHX9;DDX5;DDX39B;DDX51;DDX42;DDX6;DHX29;DDX41;UPF1;DHX33;DDX46;DDX24;DHX57
RA_HDR_through_Homologous_Recombination_(HRR)%R-MMU-5685942	0.0196560196560197	0.128967557538986	0.441435945341998	1.6596253985718	7	41	POLK;RFC3;PCNA;RAD51AP1;EXO1;RFC4;RPA1;XRCC2;RAD51;POLD2;BLM;RAD51C;GEN1
BP_phosphatidylinositol_dephosphorylation%0046856	0.0121951219512195	0.130229659960833	-0.523994746928268	-1.65896568609472	6	25	INPP5D;INPP5K;MTMR4;MTMR1;MTMR12;INPP5E;SYNJ1;INPP5B;PTEN;MTMR2;FIG4;MTMR3
BP_epithelial_cell_differentiation%0030855	0.0123456790123457	0.130882089819288	0.417373763279553	1.59661338561041	4	47	VEGFA;CD63;SIX1;DNPH1;PCNA;TPP1;WNT9A;F11R;MSI1;KRT17;TOLLIP;NKX2-5;CTSB;FGFR2;SMO;KRT10;KRT16;BMP7;SLC9A2;DLX3;CRHR1;GATA6;GDF7;CNN3;TFAP2C
RA_Regulation_of_Insulin-like_Growth_Factor_(IGF)_transport_and_uptake_by_Insulin-like_Growth_Factor_Binding_Proteins_(IGFBPs)%R-MMU-381426	0.020253164556962	0.13154328091037	0.385707605577695	1.54216613858952	7	55	SPP1;TNC;QSOX1;CSF1;IGF2;IGFBP2;AFP;IL6;KTN1;ANO8;GOLM1;VGF;CKAP4;APLP2;FBN1;EVA1A;RCN1;MEGF11
MF_hormone_activity%0005179	0.0184331797235023	0.132005351568307	0.502301119167215	1.61885804291255	7	22	IGF2;INHBB;CCK;VGF;FBN1;ADM;METRNL;APLN;NPY;EDN1;NPPC;PTHLH;APELA;INHBA;CALCB
BP_phosphatidylinositol-3-phosphate_biosynthetic_process%0036092	0.0125673249551167	0.132273355462847	-0.613199430833189	-1.72511207843105	6	16	PIK3CG;PIK3CD;UVRAG;INPP5E;PIK3R1;BECN1;INPP4A;FIG4;PIK3C2A
RA_Death_Receptor_Signaling%R-MMU-73887	0.0207407407407407	0.133362962962963	-0.345153680678339	-1.43080918915153	13	109	FGD2;ARHGEF6;NSMAF;PREX1;VAV3;CYLD;RBCK1;NFKB1;IKBKB;TAB2;ARHGDIA;MADD;VAV1;APH1A;NFKBIA;SHARPIN;RASGRF2;UBE2L3;TRADD;SPPL2A;BIRC3;NET1;ARHGEF1;USP4;ARHGEF11;OTULIN;NCSTN;RTN4;USP21;ARHGEF2;MYD88;VAV2;RACK1;ARHGEF39;RHOA;ARHGEF9;ABR;UBA52;SPPL2B;XIAP;RPS27A;PLEKHG5;ARHGEF7;RELA;CASP2
KEGG_Peroxisome%mmu04146	0.0544871794871795	0.134530292716133	-0.358647639404924	-1.36794081198733	33	63	ACSL5;ACOX3;ABCD1;PMVK;CAT;PHYH;MVK;HSD17B4;FAR1;SOD2;ACAA1A;ECH1;GNPAT;PRDX5;IDH1;SOD1;DECR2;CRAT
BP_wound_healing%0042060	0.0129198966408269	0.135012919896641	0.406152513301826	1.59316669557199	4	51	CDKN1A;SDC4;DSP;SMPD1;TPM1;CELSR1;DCBLD2;GATA4;CX3CL1;GRHL3;PDGFRA;PTK7;ERBB2;ALOX15;B4GALT1;PPL;ELK3;EXT1;FNTB;EPB41L4B;VANGL2;NPR2;TSKU;FN1;YAP1;PPARA;HPSE;SLC11A1;PPARD
RA_Insulin_receptor_recycling%R-MMU-77387	0.0212314225053079	0.135166382880326	0.524890543756522	1.65848815242562	9	22	CTSD;ATP6V1E1;ATP6V1H;ATP6V0A1;PTPRF;ATP6V1D;ATP6V1C1;ATP6V0D2;ATP6V1A
RA_PI5P,_PP2A_and_IER3_Regulate_PI3K/AKT_Signaling%R-MMU-6811558	0.021630615640599	0.136357704479462	-0.420462813197017	-1.51886783840274	12	49	PIP4K2A;PIP4K2B;PIP5K1C;AKT1;PIK3CD;GRB2;RAC1;RHOG;IRAK1;VAV1;CD86;PIK3R2;PPP2R5C;IL1RL1;RAC2;IRAK4;PIK3R1
BP_positive_regulation_of_NF-kappaB_transcription_factor_activity%0051092	0.0133729569093611	0.136866478003602	-0.367798331927293	-1.52749102373568	8	102	TLR3;RAB7B;CARD11;PLCG2;SLCO3A1;TRIM30A;CD84;CAT;RBCK1;TRIM30D;NLRP3;EIF2AK2;IKBKB;CARM1;IRAK1;TRIM12A;NLRC4;ZBTB7A;TRIM14;MTPN;NOD2;CARD9;DHX9;TRIM5;IRAK2
BP_negative_regulation_of_autophagy%0010507	0.0133779264214047	0.136866478003602	-0.444572387507326	-1.56721520781283	7	43	TBC1D14;PTPN22;WDR6;AKT1;MTOR;BMF;MCL1;RRAGC;IL10RA;RRAGA;FOXK1;STAT3;EIF4G2;EIF4G1;KDM4A;BECN1;NAMPT;MLST8;FOXK2;BCL2;SLC7A5;CPTP;RNF5;TRIM27;RUBCN;ZKSCAN3;GOLGA2
BP_regulation_of_DNA_damage_checkpoint%2000001	0.0133037694013304	0.136866478003602	0.624860506325521	1.78515643253558	5	15	WDR76;BARD1;RFWD3;RAD51;ETAA1;BRCA1;RPA2;FEM1B
RA_Factors_involved_in_megakaryocyte_development_and_platelet_production%R-MMU-983231	0.0220125786163522	0.137418330585577	-0.372194359128235	-1.44860013576401	13	75	DOCK8;SH2B3;KIF20A;DOCK2;CAPZA2;RAC1;CAPZB;KIF23;DOCK11;HDAC1;KIF5A;CDC42;PRKACA;DOCK10;DOCK5;KIF11;KIF21B;KIF15;RACGAP1;DOCK6;TUBB6;SH2B2;ITPK1;PRKAR2B;KIF1C;JMJD1C
RA_RNA_Polymerase_II_Transcription_Termination%R-MMU-73856	0.0226171243941842	0.13893459652622	-0.396262473936956	-1.49638598439726	13	62	SRSF5;SRSF2;CPSF3;PAPOLA;SRRM1;SRSF7;SRSF1;SRSF9;CPSF6;DDX39B;SRSF3;SYMPK;CPSF1;CPSF2;SNRPB
RA_RHOF_GTPase_cycle%R-MMU-9035034	0.0226876090750436	0.13893459652622	-0.465957239871079	-1.56022587985266	12	33	ACTG1;TOR1AIP1;ACTN1;ESYT1;ARHGAP1;CAPZB;PIK3R2;LMNB1;MTMR1;DIAPH1;SRGAP2;PIK3R1
KEGG_Non-small_cell_lung_cancer%mmu05223	0.0567823343848581	0.138967292047153	-0.356730167061347	-1.3807878874744	35	68	PLCG2;CCND1;RASSF5;AKT1;PIK3CD;STK4;EML4;GRB2;BAK1;NRAS;PIK3R2;KIF5A;CDK4;PRKCG;AKT2;MAP2K2;STAT3;PIK3R1;CASP9;RARB;RASSF1;PRKCB
BP_regulation_of_actin_cytoskeleton_organization%0032956	0.0141732283464567	0.139156626506024	-0.386817903618938	-1.53890312093028	8	79	CORO1A;MYO1F;SH3BP1;ACTR3;ARPC2;TGFB1;PRKCD;TWF2;MTOR;HCK;ARHGAP18;RAC1;RHOG;SLC4A2;NEDD9;PAK1;CD2AP;CDC42;RAC2;ILK;TESK1;ARHGAP17;ARAP1;CIT;ROCK1;ABL1
BP_angiogenesis%0001525	0.013840830449827	0.139156626506024	0.299316059857252	1.44729464029999	3	182	PLAU;SERPINE1;RHOB;EPHB4;COL18A1;UNC5B;TNFRSF12A;TGFBR1;NRP2;VASH1;VEGFA;HMOX1;PDE3B;AMOTL2;GATA2;ITGA5;THBS1;ANXA2;GLUL;DAB2IP;FZD5;EPAS1;FMNL3;FLT1;CALCRL;ITGAV;CYP1B1;PTK2B;HBEGF;CAV1;MEIS3;SHH;NR2E1;TGFA;ELK3;NINJ1;ANGPTL6;PDCL3;WNT7B;SMAD5;FGFR2;APLN;DLL4;SHB;PGF;EIF2AK3;AIMP1;OVOL2;PNPLA6;FOXC1;NDNF;BMPR1A;EPHB2;ADRA2B;FGF9;S1PR1;FZD4;WNT7A;PTPRB;CCL2
BP_extracellular_matrix_organization%0030198	0.0137741046831956	0.139156626506024	0.349882151893652	1.51926881529736	4	83	MMP15;NID1;COL18A1;APLP1;SMOC1;COL2A1;OLFML2B;COL5A3;MMP10;MMP13;COL27A1;FBLN1;FOXF1;PDGFRA;APLP2;COL7A1;NR2E1;B4GALT1;SLC39A8;FOXF2;MMP17;MMP12;RECK;ADAMTS8;NDNF;DMP1;ADAMTS1;APBB1;TNF;APBB2
BP_insulin_receptor_signaling_pathway%0008286	0.0143266475644699	0.139156626506024	0.339987016051523	1.47630077568611	4	85	EPHB4;FGFR3;TYRO3;RET;SORBS1;SLC39A14;BCAR1;IGF2;IRS2;HMGA1;NTRK1;FLT1;DDR1;EGFR;BCAR3;PDGFRA;COL6A1;RHOQ;ERBB2;FOXO4;PDK4;FGFR2;CAV2;NTRK2;EPHB2;SOS2;IRS1;IGF1R
BP_response_to_calcium_ion%0051592	0.0144578313253012	0.139156626506024	0.428148814658766	1.59978925022838	5	41	SDC1;ANXA5;THBS1;CALM1;SLC25A13;PTK2B;TRPC1;EGFR;CAV1;HOMER1;PLA2G4A;ADAM9;AHCYL1;MNAT1;PCSK1
BP_response_to_activity%0014823	0.0144578313253012	0.139156626506024	0.423310940509044	1.59365001723113	5	42	ITGB3;GCLC;ANXA2;NTRK1;PRKAA2;IL6;IL10;ATP1A3;COL6A1;BLOC1S6;BMP6;EDN1;CCL2;TNF;GPAM;SLC4A1;CAB39;SLC25A25;PPARD;ALAD;HADH
BP_post-translational_protein_modification%0043687	0.0139372822299652	0.139156626506024	-0.538049626834848	-1.6681756570325	7	23	JAK2;PKN1;PRKCD;HLCS;SUMF1;PRKCB;STT3B;BAZ1B;VIPAS39;STT3A
BP_response_to_fatty_acid%0070542	0.0143626570915619	0.139156626506024	-0.606586377678518	-1.70650759626947	7	16	UCP2;SCD2;CD36;CAT;SCD1;TRPV4
BP_suppression_of_viral_release_by_host%0044790	0.0140845070422535	0.139156626506024	-0.542066567509263	-1.65294677069944	7	22	TRIM30A;TRIM30D;TRIM12A;PML;TRIM5;TRIM21;TRIM25;VAPB;TRIM12C;TRIM26;TRIM11;TRIM35;TRIM28;TRIM30B;TRIM56
KEGG_Circadian_rhythm%mmu04710	0.0576441102756892	0.13984962406015	0.409609396625092	1.38178011202909	22	28	BHLHE41;NFIL3;NR1D1;PRKAA2;NR1D2;CSNK1E;BTRC;BHLHE40;FBXW11;PER1;CLOCK;FBXL3;FBXL21
RA_MHC_class_II_antigen_presentation%R-MMU-2132295	0.0232198142414861	0.140002679797675	-0.372955890099852	-1.4704675679868	14	81	CTSS;AP1S3;KIF20A;DYNLL2;CAPZA2;CAPZB;AP1B1;KIF23;KIF5A;DCTN1;DCTN5;IFI30;AP2B1;KIF11;SEC24C;AP1G1;KIF21B;KIF15;RACGAP1;LAG3;SEC24B;DNM2;TUBB6;AP1M1;KIF1C;DCTN2;AP2M1;ARF1;LGMN;SEC31A;CD74
RA_CD28_co-stimulation%R-MMU-389356	0.0232974910394265	0.140002679797675	-0.48153785027671	-1.57969491057301	12	30	LYN;PRR5;AKT1;MTOR;GRB2;PAK2;RAC1;VAV1;CD86;PIK3R2;CDC42;MAPKAP1;AKT2
BP_regulation_of_alternative_mRNA_splicing,_via_spliceosome%0000381	0.0146579804560261	0.140160950373635	-0.442452007092217	-1.60582975095997	8	49	MBNL1;CELF2;DDX17;THRAP3;HNRNPU;SRSF2;ZBTB7A;RBMXL1;DDX5;PTBP1;TIA1;KHDRBS1;ARB2A;SRSF6;RBM47;RBMX;TRA2B;RBM5;ARGLU1;YTHDC1
KEGG_Serotonergic_synapse%mmu04726	0.0589198036006547	0.140501070124638	-0.364121442064315	-1.35479218957994	35	57	PLCB2;GNAI2;GNG2;GNB2;PTGS1;GNG10;NRAS;GNB1;PRKACA;HTR7;PRKCG;PLCB4;PLCB3;APP;GNAQ;GNAI3;PRKCB
KEGG_Breast_cancer%mmu05224	0.058641975308642	0.140501070124638	0.271011115816853	1.23598386583708	18	116	CDKN1A;POLK;GADD45B;KRAS;TCF7;CDK6;FZD5;WNT11;DLL1;WNT9A;GADD45A;JAG1;FRAT2;HEY2;HEY1;EGFR;ERBB2;BRAF;WNT7B;DLL4;TCF7L1;HES1;WNT3;WNT4;DVL2;FZD2;LEF1;BRCA1;FGF9;FZD4;BAX;AKT3;WNT7A;FGF15;SOS2;TRP53;IGF1R;WNT2B;WNT1;WNT5B;FGF3;FLT4;JUN;ESR1;FZD3;FZD8;SHC4;PIK3R3;FGF16;FGF8;E2F3;FZD6;HEYL
RA_DNA_Damage/Telomere_Stress_Induced_Senescence%R-MMU-2559586	0.0236051502145923	0.1405380702591	0.550777757793811	1.65353132145194	10	19	CDKN1A;CCNE1;CDKN1C;CCNE2;HMGA1;HMGA2
CC_nuclear_matrix%0016363	0.0222882615156018	0.141007368772175	-0.33147177619694	-1.40475089851834	14	118	ACTB;CFL1;PRKCD;SFPQ;HLCS;HNRNPU;HNRNPA2B1;FOS;TEP1;PML;SRRM1;LMNB1;SMC1A;HLTF;ARID2;ARFGEF1;HNRNPM;MORC2A;VIM;BRD7;ATF6B;DDX39B;CHMP1A;CLIC4;SMARCD2;NUMA1;DCAF7;MORC3;SMARCC2;TCERG1;POLA1;RUVBL2;PRPF40A;SMARCA4;SMARCB1;NONO;ANP32A;PAXIP1
KEGG_Homologous_recombination%mmu03440	0.0598958333333333	0.14161811440678	0.381956258934594	1.37312781557488	22	36	RPA1;BARD1;XRCC2;UIMC1;RAD51;POLD2;BRCA1;BLM;RAD51C;RPA2;BRIP1;SSBP1;RAD52
CC_mitochondrial_membrane%0031966	0.0234604105571848	0.14367201426025	-0.316696023211441	-1.36961527631771	15	153	UCP2;RNF144B;ABCD1;CFL1;SLC8B1;IFI27L2A;TMBIM6;TRAF3IP3;LYN;NRP1;HAAO;ALDH18A1;PLEKHN1;FKBP8;BAK1;ACADL;ALPL;OGT;STX17;VRK2;BID;ABCB10;LRRK2;MAP1LC3B;CYB5R3;GSDMD;VDAC2;NDUFA13
CC_U1_snRNP%0005685	0.0236363636363636	0.14367201426025	-0.581588413161706	-1.64429621328107	12	17	LUC7L2;LUC7L3;SNRPB;SNRPA;PRPF40A;SNRPB2;SNRPG;SNRNP70
CC_Flemming_body%0090543	0.0241796200345423	0.14414773482131	-0.49499629834525	-1.57685437383515	13	28	CELF2;IL16;STK17B;KIF23;EXOC6;CNTRL;AGAP2;RACGAP1;VPS4A;ARF6;KIF14;PDCD6IP;VPS4B
RA_Inositol_phosphate_metabolism%R-MMU-1483249	0.0246478873239437	0.145399922470603	-0.455237236615955	-1.52649793895385	13	34	PLD4;PLCB2;PLCG2;INPP5D;ISYNA1;PPIP5K2;IMPA2;PLCB4;PLCB3;PTEN;ITPKB;ITPK1
CC_cell_junction%0030054	0.0255591054313099	0.146947288585514	0.319849746623453	1.45097758989827	7	126	SLC16A1;FERMT2;SPTB;MFAP3L;SLC16A10;CCNF;AMOTL2;ANXA2;GJB2;SRC;MLKL;PKP2;ENAH;GJA1;MAGI3;TSPAN15;ARHGAP28;AGRN;TES;PARD3;CGN;EGFR;RAB23;PDGFRA;CDH3;SMAGP;SAMD4;TJP2;ESCO2;PLEKHA7;RAD51C;ITGB4;BASP1;FAT1;MRPS18B;SCN8A;PTPN5;GTF2F1;SPTBN2;NEU1;PKP4;DSG2;YAP1;TRP73;GJB6;SMC5;PTPRK;SLC7A2;KDR;GJB3;HMCN2
CC_presynaptic_cytosol%0099523	0.0255972696245734	0.146947288585514	-0.435819226134512	-1.51413767697794	14	41	PPT1;MARCKS;FUS;MARCKSL1;OGT;LRRK2;SUMO3;PRKCG;SENP5;GDI1;SUMO1;PRKCB;SENP6;TNK2
BP_synaptic_vesicle_endocytosis%0048488	0.0157068062827225	0.147854585354585	-0.456850475770422	-1.56331305161555	8	38	GRN;ATP8A1;AP2B1;EPS15L1;CTBP1;DIAPH1;SYNJ1;PICALM;DNM2;VAMP2;CD24A;ARF6;CAPN2;AP2M1
BP_female_gonad_development%0008585	0.0157657657657658	0.147854585354585	0.505190869615501	1.62641227456694	6	21	SERPINE1;TIPARP;UBB;INHBB;PDGFRA;FST;WNT4;LHX9;NUP107
BP_triglyceride_biosynthetic_process%0019432	0.0157303370786517	0.147854585354585	0.589552464240981	1.71482788873563	6	16	ACSL1;LPIN2;GK;DGAT2;LPL;LPIN1;TMEM68;GPAM;LPIN3;MOGAT2
RA_Cell-Cell_communication%R-MMU-1500931	0.0253807106598985	0.14836179049377	-0.406492689192383	-1.47893414889341	14	53	ACTB;ACTG1;VASP;ARHGEF6;CADM1;ACTN1;ITGB1;CTNNA1;PXN;IQGAP1;NECTIN1;GRB2;SKAP2;PARVB;ILK;TESK1;LIMS1;CDH17;FBLIM1
KEGG_Pancreatic_cancer%mmu05212	0.0634920634920635	0.148859543817527	-0.346611452872584	-1.35208701566959	39	73	CCND1;TGFB1;ARHGEF6;RALB;AKT1;NFKB1;MTOR;PIK3CD;CHUK;IKBKB;BAK1;RAC1;STAT1;PLD2;PIK3R2;CDC42;RAC2;CDK4;AKT2;STAT3;PIK3R1;CASP9;RALBP1;RPS6KB2
BP_dorsal/ventral_pattern_formation%0009953	0.0160183066361556	0.149266131265577	0.432267877699626	1.53680996338105	6	33	LHX2;SP8;ARL13B;BMP1;DISP1;SHH;LHX1;OVOL2;SMO;TBX20;BMPR1A;TGIF1;WNT7A;EDN1
BP_cellular_response_to_interleukin-4%0071353	0.0161290322580645	0.149346672111066	-0.560133304030946	-1.68256150957067	8	21	CORO1A;RPS2;RPL3;PML;IMPDH2;RPLP0;KEAP1;CDK4;MCM2;HSP90AB1;TUBA1B;HSPA5;XBP1
BP_negative_regulation_of_endothelial_cell_apoptotic_process%2000352	0.0163551401869159	0.149547313084112	0.49456063114097	1.58972582347759	6	23	SERPINE1;ITGB3;GATA2;IL10;NFE2L2;ABL2;GATA3;BRAF;NDNF;GAS6;KDR;TEK;KRIT1
BP_positive_regulation_of_mitotic_nuclear_division%0045840	0.0163551401869159	0.149547313084112	0.499913884987015	1.60693343229808	6	23	IL1A;IGF2;RGCC;CD28;TGFA;SPHK1;SMPD3;EDN1;TNF;IGF1R
KEGG_Bladder_cancer%mmu05219	0.0651041666666667	0.1513671875	0.378318901943961	1.36005156419221	24	36	CDKN1A;MDM2;FGFR3;VEGFA;KRAS;THBS1;SRC;HBEGF;EGFR;ERBB2;BRAF
RA_Arachidonic_acid_metabolism%R-MMU-2142753	0.0266666666666667	0.154474474474475	-0.522836563278307	-1.57659311674441	13	21	ALOX5AP;DPEP2;CYP8B1;PTGIS;PTGS1;DPEP3;GPX1;PON2;TBXAS1
KEGG_FoxO_signaling_pathway%mmu04068	0.0670731707317073	0.154656319290466	0.275991891034362	1.24553480297497	21	106	CDKN1A;PLK2;MDM2;TGFBR1;GADD45B;CCNG2;KRAS;SKP2;IRS2;HOMER3;MAPK8;GADD45A;PRKAA2;GABARAPL1;CSNK1E;IL6;IL10;HOMER2;BCL2L11;EGFR;HOMER1;PLK3;FOXO4
KEGG_Thyroid_hormone_synthesis%mmu04918	0.0687397708674304	0.156559527071996	-0.385708483467222	-1.36482586796345	41	46	PLCB2;ATP1B3;ATP1A1;ADCY7;HSP90B1;CREB1;PRKACA;PRKCG;PLCB4;GPX1;PLCB3;ATF6B;ASGR2;GNAQ;PRKCB;HSPA5;CREB3
KEGG_Dilated_cardiomyopathy%mmu05414	0.0690208667736758	0.156559527071996	-0.369049969935215	-1.35724575191442	42	52	ACTB;ACTG1;ITGB7;TGFB1;ITGA4;TPM4;ITGB1;ADCY7;TPM3;ATP2A3;PRKACA;MYBPC3;ITGA2B
BP_cellular_response_to_nutrient_levels%0031669	0.0174825174825175	0.158862876254181	-0.497188934024469	-1.64753330670121	9	31	CD68;PRR5;MTOR;ABCC8;RRAGC;MAPKAP1;RRAGA;LAMTOR1;EIF4G1;SEH1L;MLST8;PRKAB2;TXN2
BP_flagellated_sperm_motility%0030317	0.0176767676767677	0.159209935657639	0.407085003537603	1.55123347533121	6	46	ATP2B4;SORD;TTLL1;LZTFL1;MNS1;DUSP3;TUBA1A;NEURL1A;ING2;CFAP20;NPHP4;ADCY3;DPCD;CCNYL1;NME7;AKAP3;DNAJA1;EFCAB6;RIBC1
BP_embryo_development_ending_in_birth_or_egg_hatching%0009792	0.0177383592017738	0.159209935657639	0.60120902884769	1.71758681222655	7	15	AKIRIN2;STOX2;ACE;TRP53;OSR2;CDK5R1;TRP53BP2;FGF8;HUS1
BP_hepatocyte_apoptotic_process%0097284	0.017921146953405	0.159281437125749	-0.540664542294939	-1.62408009291454	9	21	GSN;PIK3CG;STK4;ADAR;BID;CASP6;LIMS1
BP_establishment_of_planar_polarity%0001736	0.0179775280898876	0.159281437125749	0.585450193638074	1.70289563764062	7	16	CELSR1;GRHL3;PTK7;VANGL2;INTU;FAT4;DLG3;FZD3;FZD6
BP_cellular_response_to_leukemia_inhibitory_factor%1990830	0.0181818181818182	0.159281437125749	0.3242833866229	1.43834151241212	5	101	SPP1;NRP2;XRCC5;SOCS3;TFRC;MYB;CTH;LRBA;B3GNT2;RNF125;ENAH;NUP35;EEF1E1;EED;KDM5B;PHC1;NR5A2;MYNN;MTF2;DTX1;UBXN2A;WDR35;GFPT2;RNF138;MYBL2;SHMT1;PCOLCE2;RARG;MPC1;FZD4;PTP4A3;PADI2;RNMT;PIGA
BP_cellular_response_to_interleukin-7%0098761	0.0181488203266788	0.159281437125749	-0.612288109290692	-1.69927327114733	9	15	GIPC1;BTK;PDIA3;YBX1;LSP1;ATIC;HSPD1;HDGF;HNRNPH1
BP_thyroid_gland_development%0030878	0.0183908045977012	0.160153256704981	0.487664988897901	1.59135661349267	7	24	DUOX2;SIX1;HMGA1;NKX2-5;SHH;BRAF;SIX3;EDN1;SMAD3;NKX2-1;TBX1
BP_adaptive_immune_response%0002250	0.0188679245283019	0.160487055726196	-0.391999612140011	-1.53852774664589	11	75	H2-DMB1;BTLA;TAP1;CSK;JAK2;CD84;DBNL;ERAP1;LYN;H2-T23;PIK3CD;BTK;TREX1;GPR183;CD8A;CD86;PDIA3;NOD2;PRR7;SYK;OTUB1;SLAMF6;TNFRSF11A;LAG3;TNFRSF14;EIF2AK4
BP_smoothened_signaling_pathway%0007224	0.0188172043010753	0.160487055726196	0.353527106597619	1.47581587756269	6	70	BOC;FOXA1;RUNX2;WNT9A;FOXF1;IFT27;ARL13B;DISP1;PTPDC1;SHH;TUBA1A;EXT1;IFT80;HES1;BBS7;CC2D2A;SMO;INTU;PRRX1;FGF9;PTCHD1;SHOX2;CHRD;HSPG2;PRRX2;SALL3;ENPP1;NKX2-2;TTBK2;TCTN3
BP_negative_regulation_of_protein_phosphorylation%0001933	0.0188679245283019	0.160487055726196	-0.392443087930591	-1.54026830910474	11	75	MYADM;TGFB1;PTGIS;PKN1;CADM1;CTDSP2;LYN;MTOR;ARRB1;FKBP8;INPP5K;PSEN1;NNT;OGT;TARDBP;CORO1C;HSPA4;MICAL1;CTDSP1;PTEN;PARK7;ARRB2;PPP1R15B;PPP4C;TSC2;CACTIN;PPIA;PEBP1;PAX6;BAG1;PSEN2;MEN1;IBTK
BP_blastocyst_development%0001824	0.0186915887850467	0.160487055726196	0.468487373936929	1.57988471084694	7	27	ATP1B1;TGFBR1;EOMES;RRM2;SPECC1;TGFBR3;NASP;CDX2;MED21
KEGG_Collecting_duct_acid_secretion%mmu04966	0.0715935334872979	0.16108545034642	0.453479426162154	1.40798633864341	30	20	CAR2;ATP6V1E1;ATP6V0A1;ATP6V1D;ATP6V1C1;ATP6V0D2;ATP6V1A;SLC4A1;ATP6V1C2;ATP6V0C;ATP6V1B2;ATP6V0A4;SLC12A7;ATP6V1F
RA_Fatty_acid_metabolism%R-MMU-8978868	0.0283582089552239	0.161962015751205	-0.343881322892346	-1.40238081332943	18	98	PPT1;ALOX5AP;ACSL5;ACOX3;DPEP2;CYP8B1;ABCD1;PTGIS;ELOVL6;PTGS1;FADS2;DBI;ACLY;ELOVL1;ACADL;SLC22A5;DPEP3;PPT2;GPX1;FADS1;PON2;TBXAS1;CPT1A;ACSF3;DECR2;TECR;SLC25A1;CRAT;HACD2
RA_Nicotinate_metabolism%R-MMU-196807	0.0284629981024668	0.161962015751205	-0.552579943646084	-1.58929786440356	14	18	CYP8B1;PTGIS;PARP14;PARP9;PARP8;NADK;PARP10;PARP4;NAMPT
BP_cholesterol_metabolic_process%0008203	0.0192926045016077	0.163150753675446	-0.40519590348827	-1.52085547096394	11	58	SREBF2;APOBR;CYP27A1;SQLE;CLN8;CAT;LDLR;SREBF1;LIPE;NSDHL;MBTPS1;INSIG1;LRP5;DHCR24;NPC1;APP;SOAT1;NPC2;LIMA1;LRP1
KEGG_Cellular_senescence%mmu04218	0.074964639321075	0.167321074964639	-0.287840321808396	-1.2446207924609	52	143	MYC;CCND1;H2-K1;TGFB1;H2-D1;RASSF5;CCNB2;AKT1;H2-T23;NFATC1;NFKB1;MTOR;PIK3CD;MAP2K6;TRPV4;CAPN1;MAPK14;PPP3CB;NFATC2;NRAS;PIK3R2;H2-M3;CCND2;H2-T22;MAPKAPK2;NFATC3;FOXM1;CDK4;AKT2;H2-T24;PPP1CA;RBL1;VDAC2;E2F4;MAP2K2;PIK3R1;PTEN;TSC2;CCND3;H2-Q6;RRAS
BP_vesicle-mediated_transport%0016192	0.0199714693295292	0.167921032351157	-0.312508712157732	-1.36504276288212	13	163	AP1S3;GSN;RAB32;APOBR;VPS9D1;RAB39;STX2;RIN3;ARF3;AP5B1;AP1B1;GDI2;AP3D1;NECAP2;ARL5A;KIF5A;KIF3B;AP2B1;CCZ1;AP3B1;LGALS3BP;STX7;AP4M1;SPIRE1;PICALM;VPS13B;AP1G1;CLTA;RAB4B;CHMP1A;RAB10;VPS4A;MYO5A;GDI1;VPS41;VAMP2;TBC1D23;KIF17;ARF6;SAR1A;ARF5;AP1M1;KIF1C;AP2M1;GOSR2;ARF1;AP5Z1;SPIRE2;VPS33A;AP3M1;KXD1;AP3S2
KEGG_Renal_cell_carcinoma%mmu05211	0.0764331210191083	0.169244767970883	-0.351153575565622	-1.32841389010004	47	59	TGFB1;PTPN11;AKT1;PIK3CD;GRB2;PAK2;RAC1;RAPGEF1;PAK1;VHL;NRAS;PIK3R2;CDC42;AKT2;MAP2K2;PIK3R1
BP_outflow_tract_septum_morphogenesis%0003148	0.0202702702702703	0.169459459459459	0.493330089354918	1.58822766007374	8	21	NRP2;TBX2;SEMA3C;NKX2-5;FGFR2;TBX20;VANGL2;BMPR1A;TBX1;GATA6;PARVA;FGF8;ZFPM2
RA_Cell-extracellular_matrix_interactions%R-MMU-446353	0.0300751879699248	0.169634612847909	-0.595352286521627	-1.64177205824866	15	15	VASP;ARHGEF6;ACTN1;ITGB1;PXN;PARVB;ILK;TESK1;LIMS1;FBLIM1
BP_positive_regulation_of_cell_migration%0030335	0.0205479452054795	0.169966954097176	0.28570835628493	1.38683549907446	5	185	CCL22;PLAU;C3AR1;FERMT2;SEMA7A;CXCR4;ETS1;TGFBR1;CCL3;CXCL10;LAMB1;CSF1;VEGFA;RET;ITGB3;BCAR1;CCL5;RHOD;ITGA5;PODXL;THBS1;CCL4;F2R;SEMA6B;MAPK8;CXCL12;FURIN;FLT1;FOXF1;DAB2;TRIM32;CX3CL1;ITGAV;SEMA3C;PTK2B;HBEGF;EGFR;CAV1;PDGFRA;SPHK1;SEMA4B;TWIST2;PTP4A1;CPEB1;ADAM9;MGAT5;ITGA6;CCL9;LAMC2;SMO;CSF2;SEMA5B;EPHB2;LEF1;SEMA6C;S1PR1;FZD4;ELP3;EDN1;CCL2
BP_vasodilation%0042311	0.0205949656750572	0.169966954097176	0.4290850041653	1.52549412889026	8	33	GCH1;VEGFA;GJA1;EGFR;EXT1;ADORA1;ADORA2A;BLOC1S6;PLEKHA7;TNF;PLOD3;KDR;ADORA2B;PPARD;ADRA2A;NPR3;VSTM4;MKKS;DRD1;ATG5;PLA2G6;P2RX4
BP_positive_regulation_of_vascular_endothelial_growth_factor_production%0010575	0.0210280373831776	0.169966954097176	0.487323418819618	1.56646237994246	8	23	C3AR1;IL1A;IL6;GATA4;CYP1B1;EIF2AK3;BRCA1;HPSE;ADORA2B;FLT4;CCBE1;C5AR1;NOX1
BP_negative_regulation_of_keratinocyte_proliferation%0010839	0.0210280373831776	0.169966954097176	0.487961124170846	1.56851223308641	8	23	CTSL;CASK;CD109;VDR;KLF9;FGFR2;IFT80;EFNB2;INTU;SNAI2;PTPRK
BP_mitochondrial_electron_transport,_NADH_to_ubiquinone%0006120	0.0210280373831776	0.169966954097176	0.471693425351906	1.55371912516538	8	25	NDUFB6;NDUFV1;DLD;NDUFS2;MT-ND3;NDUFS3;NDUFA8;NDUFB9;MT-ND1;NDUFB8;NDUFS6;MT-ND2;MT-ND4;MT-ND5;NDUFV2;NDUFS7;NDUFS1;NDUFC2;MT-ND6
BP_toll-like_receptor_signaling_pathway%0002224	0.0209059233449477	0.169966954097176	-0.520623684463927	-1.61414805174443	11	23	TLR3;UNC93B1;TLR12;PLCG2;TLR11;CD86;MAPKAPK2;AP3B1;TLR9;TIFAB;TICAM1;RPS6KA3
BP_B_cell_homeostasis%0001782	0.0211640211640212	0.17012617012617	-0.494624695345374	-1.59608527656944	11	29	PKN1;NCKAP1L;LYN;PIK3CD;IKBKB;BAK1;PIRB;DOCK11;DOCK10
RA_G1/S_DNA_Damage_Checkpoints%R-MMU-69615	0.0304568527918782	0.170293533436328	0.432782304577601	1.59721516473663	11	39	CDKN1A;CCNE1;CDKN1C;CCNE2;PSMC6;PSMD11;PSMB6;PSMD14;PSMC2;PSMF1;PSMD8;CCNA2;CDC25A;PSMC4;PSMD9;PSMD13
BP_positive_regulation_of_bone_resorption%0045780	0.0217391304347826	0.170991117344554	0.497645257554099	1.58721813093714	9	20	SPP1;CAR2;ITGB3;TFRC;LTBP3;SRC;EGFR;PPARGC1B
BP_small_GTPase-mediated_signal_transduction%0007264	0.0217391304347826	0.170991117344554	-0.370591089489503	-1.48312594779989	13	81	DOCK8;RASGRP4;ARHGAP30;VAV3;CDC42SE1;ARHGAP9;ARHGAP15;DOCK2;RUFY1;ARHGAP18;RAC1;ARHGAP1;GDI2;SH2D3C;DOCK11;VAV1;ARHGAP27;RASGRF2;RGL2;RAC2;DOCK10
BP_regulation_of_innate_immune_response%0045088	0.021505376344086	0.170991117344554	-0.527514235902605	-1.5845784256943	11	21	MYO1F;DUSP10;SAMHD1;PTPN22;TREX1;DHX58;IRF1
BP_calcineurin-NFAT_signaling_cascade%0033173	0.0213903743315508	0.170991117344554	-0.579423442792327	-1.68091840498416	11	18	NFAM1;NFATC1;MTOR;PPP3CB;NFATC2;NFATC3;TBC1D10C;AKAP5;MAPK7;TPRG1L
BP_mRNA_splicing,_via_spliceosome%0000398	0.0220913107511046	0.171912700153542	-0.333084669169916	-1.41775187762797	14	128	SRSF5;HNRNPA2B1;SF3B3;SF1;IK;DDX23;SRRM1;HNRNPA3;SRSF10;SF3B2;PAXBP1;HNRNPA1;RBM14;DDX39B;SNRPB;RSRC1;TRA2A;CACTIN;DHX16;SART1;SNRPA;PRPF40A;WDR83;LSM6;DDX41;SNRPB2;UBL5;TRA2B;RBM5;SNRPG;YTHDC1;CWF19L1;ZMAT2;EFTUD2;PRPF31;LSM4;RNF113A2;SART3;HSPA8;BC005624;SF3A2;DDX46;SNRNP70;SNRNP35
BP_neurogenesis%0022008	0.0220385674931129	0.171912700153542	0.328896304254904	1.42814343577293	7	83	CXCR4;XRCC5;TLR4;LHX2;NEUROG2;TACC2;SIX1;HMGA1;EOMES;TBX2;LIG4;EGFR;ATP1A3;DAGLA;ERBB2;ERBB3;XRCC2;TUBA1A;PHGDH;CHAC1;GM527;PCSK1;FGF9;FAT4;FGF15;TRAK1;XRCC4;WNT1;FGF3;NDUFS2;GRIN2A;SLC1A1;PRDM16;LPAR1;PRDM6;PRDM12;CEP120;FGF16;FGF8;NFIA
CC_spindle%0005819	0.0316265060240964	0.172003804692454	-0.33207839619479	-1.39106811761201	20	112	HEPACAM2;MYC;RGS14;RPS6KA1;CYLD;AKT1;KIF20A;LEMD2;KIF23;MAPRE1;PLK1;ANAPC5;EML3;DCTN1;KIF11;BUB1B;DIAPH1;DIDO1;NSUN2;CLTA;INO80;RACGAP1;BMYC;SPAG5;CEP170;NDE1
CC_lateral_plasma_membrane%0016328	0.0314769975786925	0.172003804692454	0.363111210123641	1.4023957997573	12	49	SLC16A1;ATP1B1;SLC12A2;GJB2;CLDN12;NKD2;GJA1;EPCAM;JUP;GPSM2;ERBB3;MTCL1;ATP1B2;DVL2;VANGL2;SLC6A9;ANXA1
CC_proteasome_core_complex%0005839	0.0309090909090909	0.172003804692454	-0.562079684568935	-1.58914014788315	16	17	PSMB8;PSMB9;PSMB10
RA_Class_A/1_(Rhodopsin-like_receptors)%R-MMU-373076	0.0310734463276836	0.172243327488798	0.326793283304512	1.42372900448724	10	90	CCL22;C3AR1;CXCR4;CCL3;CXCL10;CXCL2;CCL5;CCL4;PROKR2;F2R;CX3CL1;P2RY2;P2RY1;CCK;CHRM4;ADORA1;APLN;CCL9;NPY;NTS;GRP;ADORA2A;F2RL2;NPY1R;GAL;ADRA2B;S1PR1;OPRD1;EDN1;ANXA1;PROKR1;CCRL2;PLPPR2;ADRB1;GPR37;CXCL1;PROK2;LPAR1;ADORA2B;CCR7;PENK;CXCR2;CHRM3;SSTR5;PNOC;S1PR3;ADRA2A;NMBR;C5AR1;GPR132;ADRB3;GALR1;CXCL13;OXTR;DRD1;HTR1D;NLN
BP_positive_regulation_of_interferon-alpha_production%0032727	0.0226480836236934	0.173645271473222	-0.51907502810373	-1.60934657858594	12	23	TLR3;TRAF3IP3;PTPN22;CHUK;STAT1;DHX9;SETD2;TLR9;HSPD1;IRF7;ZC3HAV1
BP_response_to_nicotine%0035094	0.0225225225225225	0.173645271473222	0.489413369830752	1.57561816712113	9	21	HMOX1;IGF2;DHFR;CASP3;NTRK1;SLC7A11;HOMER1;OPRD1;KCNK1;EDN1;SLC6A3
BP_response_to_glucose%0009749	0.0226700251889169	0.173645271473222	0.386882911535696	1.4861140081453	8	48	CTSL;SESN2;THBS1;IRS2;HMGA1;GLUL;GJA1;CASP3;SGCB;EIF2B4;PTK2B;EIF2B3
BP_positive_regulation_of_angiogenesis%0045766	0.023121387283237	0.173856209150327	0.317325427800651	1.40890370176427	7	99	SERPINE1;C3AR1;RHOB;ETS1;IL1A;VEGFA;HMOX1;ITGB3;IGF2;CCL5;GATA2;THBS1;EMILIN2;F3;JUP;NTRK1;FLT1;BTG1;GATA4;NFE2L2;HMGA2;STIM1;CYP1B1;PTK2B;VASH2;NR2E1;ADM;SPHK1;NINJ1;PDCL3;ANXA3;PGF
BP_melanosome_assembly%1903232	0.0231729055258467	0.173856209150327	-0.575338331875031	-1.66906742067777	12	18	AP1S3;HPS3;RAB32;HPS5;AP1B1;AP3D1;AP3B1;AP1G1;AP1M1;AP3M1;AP3S2
BP_regulation_of_angiogenesis%0045765	0.0231481481481482	0.173856209150327	0.46565439453113	1.59354518490885	9	28	SERPINE1;TNFRSF12A;ETS1;VASH1;PDE3B;PPP1R15A;ITGA5;RNH1;VASH2;NINJ1;RECK
BP_inner_ear_receptor_cell_stereocilium_organization%0060122	0.0230414746543779	0.173856209150327	0.490936027341843	1.58222967477265	9	22	SDC4;CECR2;IFT27;HEY1;CDH23;MYO7A;HES1;VANGL2;FAT4;TSKU
BP_endoplasmic_reticulum_calcium_ion_homeostasis%0032469	0.0233393177737882	0.174211336240062	-0.579300940197344	-1.65335041244499	12	17	TMBIM6;PACS2;ATP2A3;PSEN1;KCTD17;PML
RA_Respiratory_electron_transport%R-MMU-611105	0.0338983050847458	0.175216295387969	0.332738985859744	1.44036814502096	11	85	COQ10B;ETFDH;COX11;NDUFA5;NDUFB6;NDUFB4;NDUFAF2;CYCS;UQCR10;NDUFV1;COX8A;NDUFB3;NDUFS2;MT-ND3;NDUFA4;NDUFS3;CYC1;NDUFA8;NDUFB9;MT-CO2;MT-CO3;NDUFAF4;UQCRC2;UQCRH;NDUFB8;NDUFS6;MT-CO1;MT-ND2;NDUFAF5;NDUFA9;NDUFV2;NDUFC1;NDUFS7;COX5A;NDUFS1;COX6B1;TACO1;NDUFA1;UQCRC1;NDUFS5;NDUFS4;COQ10A;COX6A1;NDUFC2;COX7C;NDUFB2
RA_Transport_of_bile_salts_and_organic_acids,_metal_ions_and_amine_compounds%R-MMU-425366	0.0337078651685393	0.175216295387969	0.443918090323213	1.52081800973014	14	29	SLC39A14;SLC22A15;EMB;SLC41A1;SLC11A2;SLC39A8;SLC39A7;SLC47A1;SLC39A6;RHBG;SLC6A9;SLC30A1;SLC6A3;SLC22A4;SLC6A13;SLC11A1;SLC41A2
RA_TBC/RABGAPs%R-MMU-8854214	0.0341113105924596	0.175216295387969	-0.457523906622761	-1.48771295150797	18	29	RAB7B;TBC1D14;RAB8A;RAB35;RAB8B;TBC1D10B;TBC1D13;MAP1LC3B;ARF6;TBC1D10C;GABARAP
RA_Signaling_by_NTRK1_(TRKA)%R-MMU-187037	0.0338409475465313	0.175216295387969	-0.401832673136266	-1.43796962987108	19	46	RPS6KA1;DUSP7;GRB2;RAPGEF1;SRF;CREB1;PIK3R2;MAPKAPK2;AP2B1;MAP2K2;PIK3R1;ATF1;RHOA;AP2M1;RPS6KA3;MAPK7;KIDINS220;PPP2R1A;DUSP6;CHD4;PPP2R1B
RA_p53-Dependent_G1_DNA_Damage_Response%R-MMU-69563	0.032258064516129	0.175216295387969	0.423985430438716	1.55423758827754	12	38	CDKN1A;CCNE1;CDKN1C;CCNE2;PSMC6;PSMD11;PSMB6;PSMD14;PSMC2;PSMF1;PSMD8;CCNA2;PSMC4;PSMD9;PSMD13
RA_p53-Dependent_G1/S_DNA_damage_checkpoint%R-MMU-69580	0.032258064516129	0.175216295387969	0.423985430438716	1.55423758827754	12	38	CDKN1A;CCNE1;CDKN1C;CCNE2;PSMC6;PSMD11;PSMB6;PSMD14;PSMC2;PSMF1;PSMD8;CCNA2;PSMC4;PSMD9;PSMD13
RA_Regulation_of_signaling_by_CBL%R-MMU-912631	0.0342857142857143	0.175216295387969	-0.516760043454835	-1.55826960993498	17	21	LYN;PIK3CD;GRB2;HCK;RAPGEF1;VAV1;PIK3R2;SYK;PIK3R1
RA_Negative_regulation_of_the_PI3K/AKT_network%R-MMU-199418	0.0343137254901961	0.175216295387969	-0.390899031594223	-1.44666278763152	20	56	PIP4K2A;PIP4K2B;PIP5K1C;AKT1;PIK3CD;GRB2;RAC1;RHOG;IRAK1;VAV1;CD86;PIK3R2;PPP2R5C;IL1RL1;RAC2;AKT2;IRAK4;PIK3R1;PTEN
RA_Cell_junction_organization%R-MMU-446728	0.033955857385399	0.175216295387969	-0.423446030858446	-1.4881907252619	19	42	ACTB;ACTG1;VASP;ARHGEF6;CADM1;ACTN1;ITGB1;CTNNA1;PXN;NECTIN1;PARVB;ILK;TESK1;LIMS1;CDH17;FBLIM1
RA_Assembly_of_collagen_fibrils_and_other_multimeric_structures%R-MMU-2022090	0.0343347639484979	0.175216295387969	0.501452567072236	1.53427165144783	15	20	CTSL;COL5A1;COL5A3;MMP13;COL27A1;LOXL4;COL6A1;CTSB;COL7A1
BP_neuron_differentiation%0030182	0.0238907849829352	0.176835743578675	0.292572602039211	1.38430747244449	6	157	NR4A2;SOX4;RET;GATA2;LHX2;NEUROG2;FOXA1;RYK;EOMES;WNT11;CASP3;ZHX2;DLL1;RUNX2;WNT9A;LHX6;JAG1;DDIT4;ABL2;NRBP2;ERBB2;SHH;NR2E1;GATA3;NBL1;LHX4;TUBA1A;WNT7B;POU4F1;HES1;LHX1;WNT3;LHX5;EN2;TGIF2;CEBPB;WNT4;NTRK2;VAX1;NAP1L2;TGIF1;LHX9;S1PR1;POU3F2;BMP6;FEZF2;APBB1;WNT7A;EFNA1;EIF4E;CASZ1;BRSK2;WNT2B
BP_cell_adhesion%0007155	0.024390243902439	0.176835743578675	0.286083025142625	1.38721298615525	6	186	SPP1;ATP1B1;RHOB;FERMT2;EPHB4;COL18A1;TNFRSF12A;CD9;PCDH7;APLP1;PMP22;LAMB1;TNC;BCAR1;ITGA5;PODXL;ANXA2;NEO1;SRC;COL5A1;ADA;JUP;F11R;EMB;PARD3;CX3CL1;ITGAV;CYP1B1;HAPLN4;PTK2B;CDH23;FLRT1;SLC23A2;PTK7;COL6A1;COL7A1;B4GALT1;NINJ1;ACAN;ADAM9;EXT1;HES1;BCAN;TLN2;MYH10;LAMC2;EFNB2;AMIGO2;PCDH10;NUAK1;ITGB4;SSX2IP;ALCAM;CTNNAL1;RGMB;COL12A1;ADGRG1;FN1;PKN2;EPHA8;PCDH19;AMIGO1;DSG2;NRXN2;OLR1;COL6A2;PT…
BP_kidney_development%0001822	0.0246153846153846	0.176835743578675	0.301385838930658	1.37910076581847	7	122	TIPARP;CXCR4;TGFBR1;CITED1;CDKN1C;ASS1;VEGFA;SIX1;WNT11;MYO1E;APAF1;TFAP2A;IFT27;STRA6;BCL2L11;PRDM1;PTK7;TMEM67;SHH;FBN1;LAMA5;GATA3;MMP17;LHX1;GIMAP6;ACE;FOXD1;CC2D2A;BLOC1S6;FOXC1;ADAMTS1;BMP7;BMP6;FAT4;BAX;TNS2;PAX2;ACVR2B
BP_negative_regulation_of_interleukin-6_production%0032715	0.0247787610619469	0.176835743578675	-0.465331980564733	-1.54990515155045	13	33	TRIM30A;CSK;BANK1;CD84;PTPN22;INPP5D;NCKAP1L;PTPN6;ARRB1
BP_embryonic_digestive_tract_morphogenesis%0048557	0.0247191011235955	0.176835743578675	0.562569863227074	1.63634375112992	10	16	TCF7;RBPMS2;FOXF1;GATA4;PDGFRA;SHH;FGFR2;OVOL2;SHOX2;PITX2
BP_positive_regulation_of_cell_adhesion%0045785	0.0240641711229947	0.176835743578675	0.365910411906544	1.46151557828233	8	57	NID1;STX3;LAMB1;VEGFA;CCL5;RHOD;CD63;SRC;TPM1;PKP2;CXCL12;DAB2;CX3CL1;ITGAV;ERBB2;SELP;EPB41L4B
BP_non-canonical_Wnt_signaling_pathway%0035567	0.0247747747747748	0.176835743578675	0.480349590784834	1.54643822270633	10	21	FZD5;WNT11;TMEM67;IFT80;WNT4;DVL2;FZD2;VANGL2;FZD4;WNT7A;SFRP5;FZD3;FZD8;FZD6
BP_negative_regulation_of_myeloid_cell_differentiation%0045638	0.0246085011185682	0.176835743578675	0.505390149422536	1.5667559607818	10	19	GATA2;CDK6;DLL1;PTK2B;MEIS2;TWIST2;LEO1;ZFP36;HOXB8
BP_uterus_development%0060065	0.0247191011235955	0.176835743578675	0.564029402529843	1.64058910477172	10	16	CDKN1C;ERRFI1;SRC;COL6A1;HOXA10;GATA3;LHX1;RBP4;WNT7A;ESR1;GREB1L;HOXA9;TGFB2;CITED2
BP_positive_regulation_of_endothelial_cell_proliferation%0001938	0.0251889168765743	0.177425502425502	0.382498328896599	1.46927172980851	9	48	FGFR3;TGFBR1;VEGFA;ITGB3;NR4A1;F3;CXCL12;IL10;CAV1;VASH2;PDCL3;PGF;CAV2;BMP6;AKT3;CCL2;NRARP;STAT5A;KDR;EGFL7;ADORA2B;HSPG2;FLT4;JUN
BP_ventricular_septum_development%0003281	0.0251716247139588	0.177425502425502	0.432089749897397	1.50774264801039	10	30	MDM2;CXCR4;WNT11;LMO4;GATA4;STRA6;PRDM1;PTK7;GATA3;HES1;MATR3
BP_negative_regulation_of_ubiquitin-dependent_protein_catabolic_process%2000059	0.0252252252252252	0.177425502425502	-0.569348935985131	-1.66856745618088	13	19	PSEN1;ANKS1;PML;RPL5;RPS7;RPL11;RPL23;SUFU;PSEN2;HFE;USP14;CDKN2A
KEGG_Glycolysis_/_Gluconeogenesis%mmu00010	0.0808580858085809	0.177633117642473	-0.386858255011952	-1.36254728269712	48	44	ALDH3B1;ACSS1;PFKP;GPI1;ALDOC;AKR1A1;ALDH2;HK3;ALDH9A1;ALDH3A2;PFKL;ENO3;HK2;PGAM1;ADPGK;PKM;ALDOA
RA_TNF_signaling%R-MMU-75893	0.0352941176470588	0.178693839740621	-0.397928418103028	-1.44634211632052	20	51	NSMAF;CYLD;RBCK1;IKBKB;TAB2;MADD;SHARPIN;UBE2L3;TRADD;SPPL2A;BIRC3;USP4;OTULIN;USP21;RACK1;UBA52;SPPL2B;XIAP;RPS27A
RA_Phase_II_-_Conjugation_of_compounds%R-MMU-156580	0.0359712230215827	0.178903436988543	0.386318579960103	1.49293242294451	14	45	ESD;GCLC;GSS;GSTT1;PAPSS2;TPMT;GSTM1;AHCY;CHAC1;GSTM5;SULT4A1;GSTO1;GLYAT;ABHD10;GSTZ1;GGCT;MGST3;MGST1;MTR;GSTK1;GCLM;GSTM4;MTRR;SLC35D1;SLC26A2;GSTM2
RA_Glutathione_conjugation%R-MMU-156590	0.0360934182590234	0.178903436988543	0.481622457306692	1.52177468023844	16	22	ESD;GCLC;GSS;GSTT1;GSTM1;CHAC1;GSTM5;GSTO1;GSTZ1;GGCT;MGST3;MGST1;GSTK1;GCLM;GSTM4;GSTM2;GSTP1
RA_Transferrin_endocytosis_and_recycling%R-MMU-917977	0.0361702127659574	0.178903436988543	0.477785578269125	1.55606246674689	16	24	TFRC;STEAP3;ATP6V1E1;ATP6V1H;ATP6V0A1;ATP6V1D;ATP6V1C1;ATP6V0D2;ATP6V1A;ATP6V1C2;MCOLN1;STEAP2;ATP6V0C;ATP6V1B2;ATP6V0A4
BP_cellular_response_to_fibroblast_growth_factor_stimulus%0044344	0.0257009345794393	0.179906542056075	0.458139916126617	1.54498987418728	10	27	NR4A1;CCL5;GCLC;ZFP36L1;KDM5B;EXT1;FGFR2;DLL4;LHX1;DSTYK;ZFP36;NDNF
BP_platelet_dense_granule_organization%0060155	0.025830258302583	0.179950799507995	-0.544304016405751	-1.60323450776359	13	20	AP1S3;HPS3;HPS5;AP1B1;AP3D1;AP3B1;AP1G1;AP1M1;AP3M1;AP3S2
CC_peroxisome%0005777	0.0337423312883436	0.180346943092871	-0.341641524888426	-1.4039824350942	21	97	FDPS;ACOX3;ABCD1;MVD;TKT;LACC1;PMVK;CAT;PHYH;MVK;ISOC1;IDI1;HSD17B4;FAR1;VIM;SZT2;MYO5A;ACAA1A;ECH1;GNPAT;PRDX5;ALDH3A2;IDH1;SOD1;DECR2;CRAT
BP_positive_regulation_of_T_cell_mediated_cytotoxicity%0001916	0.0261324041811847	0.181192925673333	-0.489878501943918	-1.57237741461872	14	27	TAP2;H2-K1;H2-D1;H2-T23;B2M;H2-M3;H2-T22;PTPRC;H2-T24;STX7
BP_sodium_ion_transmembrane_transport%0035725	0.0268817204301075	0.181861124232404	0.356741578623396	1.42101181644898	9	56	ATP1B1;SLC20A1;SLC12A2;STK39;SLC38A2;SLC4A7;SCN1B;SLC4A4;CNGA3;SLC4A11;SLC41A1;SLC4A8;SLC24A4;SLC6A9;KCNK1;SLC6A8;SCN8A;SLC38A1;SCN4B;SLC9A2;ASIC1;MCOLN1;SLC6A3;SCN3B;SLC6A4;GRIN2A;SLC6A13
BP_RNA_export_from_nucleus%0006405	0.0272232304900182	0.181861124232404	-0.607474238622006	-1.6859134138613	14	15	POM121;NUP214;RAE1;RBM33;NUP98;XPO5;ALYREF2;ALYREF;TPR;NUP188
BP_response_to_estradiol%0032355	0.0267379679144385	0.181861124232404	0.360774629833382	1.44100229070606	9	57	MMP15;FOSL2;ASS1;CXCL2;ERRFI1;SOCS2;IGFBP2;GJB2;FOXA1;GJA1;CASP3;PCNA;STRN3;MAP1B;CYP1B1
BP_dopaminergic_neuron_differentiation%0071542	0.0272108843537415	0.181861124232404	0.52545427277338	1.59058259934898	11	18	NR4A2;VEGFA;NEUROG2;FOXA1;CXCL12;SHH;EN2;SMO;PAX2;OTP;WNT1
BP_cholesterol_transport%0030301	0.027027027027027	0.181861124232404	-0.560899851552084	-1.64380607273311	14	19	CD36;LDLR;SCARB1;NPC1;VAPB;NPC2;STARD3NL;VPS4B
BP_regulation_of_inflammatory_response%0050727	0.0271565495207668	0.181861124232404	-0.383408953066636	-1.45857058107773	16	62	AKNA;BCL6;JAK2;GRN;LACC1;CYLD;PIK3AP1;LYN;NLRP3;NLRP1B;TREX1;FANCA;NOD2;SBNO2;NLRP1A;TLR9;CCR2
BP_regulation_of_protein_localization_to_plasma_membrane%1903076	0.0264084507042254	0.181861124232404	-0.508484412809592	-1.55054326992829	14	22	ACTB;PIK3R2;STX7;VPS4A;PIK3R1;ZDHHC2;RACK1;CAMK2G;ZDHHC7;VAMP8;CDK5;APPL1
BP_epithelial_cell_apoptotic_process%1904019	0.0268456375838926	0.181861124232404	0.503825233403457	1.56190457714519	11	19	HMOX1;ANXA2;WNT11;CASP3;NKX2-5;USP53;LEF1;BAX;NFKBIZ
KEGG_Protein_digestion_and_absorption%mmu04974	0.083989501312336	0.183070866141732	0.35640958201384	1.32810655913493	31	41	ATP1B1;SLC3A2;COL18A1;SLC16A10;COL5A1;SLC38A2;COL2A1;COL5A3;COL27A1;SLC36A1;ATP1A3;COL6A1;COL7A1
RA_Extension_of_Telomeres%R-MMU-180786	0.0373134328358209	0.183149139797197	0.403834836357395	1.50825441922954	14	40	ANKRD28;RFC3;PCNA;CTC1;RFC4;RPA1;PRIM1;SHQ1;POLD2;CHTF18;BLM;PPP6C;PRIM2;NOP10;CCNA2;TERF1;WRAP53;TERF2IP;DSCC1;RTEL1
RA_Toll_Like_Receptor_4_(TLR4)_Cascade%R-MMU-166016	0.0378787878787879	0.184515610651974	-0.339968817165	-1.36876778161149	24	92	CD180;PLCG2;LY86;RPS6KA1;PTPN11;NFKB1;DUSP7;ITGB2;FOS;IKBKB;MAP2K6;TAB2;MAPK14;CREB1;NFKBIA;MAPKAPK2;BIRC3;ATF1;DNM2;IRF7;UBE2V1;TICAM1;USP18;RPS6KA3;UBA52;MAPK7;LRRC14;CUL1;MAPK9;IRF3;USP14;RPS27A;PPP2R1A;DUSP6;RELA;PPP2R1B
BP_negative_regulation_of_type_I_interferon-mediated_signaling_pathway%0060339	0.0278745644599303	0.185365853658537	-0.505123877476297	-1.56609226020422	15	23	OAS3;SAMHD1;TREX1;STAT2;ADAR;CACTIN;USP18;CNOT7;TTLL12;YTHDF2
RA_Homology_Directed_Repair%R-MMU-5693538	0.0385674931129477	0.18609170215405	0.326854366265694	1.37945276847593	13	74	POLK;RFC3;PCNA;RAD51AP1;EXO1;RFC4;RPA1;XRCC2;UIMC1;RAD51;RAD17;POLD2;BLM;RNF168;RAD51C;RAD1;GEN1;CCNA2
RA_Mitochondrial_translation_elongation%R-MMU-5389840	0.038781163434903	0.18609170215405	0.3311626382685	1.42543088759944	13	82	MRPS31;MRPS22;MRPL32;MRPL1;MRPL47;MRPS5;MRPS18A;MRPL52;MRPL11;MRPL33;MRPS18B;MRPL45;MRPL35;MRPL50;MRPS36;MRPL53;MRPL51;MRPS16;MRPL38;MRPL24;MRPS30;MRPL37;MRPS24;MRPS18C;MRPL34;MRPL39;MRPL41;MRPS14
MF_aminopeptidase_activity%0004177	0.0264084507042254	0.186116700201207	-0.511922479431525	-1.56102711353865	14	22	DPP4;RNPEP;ANPEP;ERAP1;DPP8;XPNPEP1;DPP9
RA_RHOD_GTPase_cycle%R-MMU-9013405	0.039451114922813	0.187904199224954	-0.407787106354145	-1.44129354374315	22	44	TOR1AIP1;ACTN1;ESYT1;ANKFY1;MOSPD2;ARHGAP1;CAPZB;VRK2;PIK3R2;LMNB1;DIAPH1;ARHGAP17;RACGAP1;PIK3R1;PLXNA1
BP_positive_regulation_of_lipid_biosynthetic_process%0046889	0.028673835125448	0.18981819361326	-0.518798705386297	-1.55839820024315	15	21	AKT1;DBI;MTOR;SREBF1;CREB1;OGT
RA_HDR_through_Homologous_Recombination_(HRR)_or_Single_Strand_Annealing_(SSA)%R-MMU-5693567	0.0405405405405405	0.191673290937997	0.336817489253447	1.40779512142875	14	69	POLK;RFC3;PCNA;RAD51AP1;EXO1;RFC4;RPA1;XRCC2;UIMC1;RAD51;RAD17;POLD2;BLM;RNF168;RAD51C;RAD1;GEN1;CCNA2
CC_cell-cell_junction%0005911	0.0366568914956012	0.192604006163328	-0.30556848094065	-1.32149199479557	24	153	ACTB;ACTG1;CORO1A;WDR1;ACTR3;MYADM;CFL1;ARHGEF6;ITGA4;CSK;DBN1;PRKCD;CADM1;ACTN1;ITGB1;AKT1;CTNNA1;PXN;PTPN6;STX2;IQGAP1;GRB2;ITGAL;WAS;PAK2;WASF2;VAV1;PAK1;CD2AP;CDC42;SDCCAG8;ILK;PRKCG;APP;LIMS1
BP_receptor-mediated_endocytosis%0006898	0.0297520661157025	0.19306784660767	-0.41886380935513	-1.50780726292167	17	48	PPT1;CD36;CAP1;LDLR;ITGB2;CLEC9A;SNX17;CXCL16;PLD2;ARHGAP27;GAK;MICALL1;PICALM;LYVE1;DNM2;RALBP1;LRP1;IFITM3
BP_mRNA_stabilization%0048255	0.0298245614035088	0.19306784660767	-0.48206256318938	-1.55124344520977	16	28	MTOR;THRAP3;HNRNPU;FUS;YBX1;MAPKAPK2;SRSF1;LARP1;DND1
BP_actin_filament_polymerization%0030041	0.029616724738676	0.19306784660767	-0.492621486634492	-1.55963804475213	16	25	ARPC2;GSN;AIF1;ARPC4;WAS;RAC1;CD2AP;CORO7;DIAPH1;SPIRE1;ABL1;MSRB1;SPIRE2;MICALL2;MYH9
BP_hair_follicle_development%0001942	0.0297029702970297	0.19306784660767	0.375881829648025	1.41375167711956	11	43	LHX2;CD109;CELSR1;LGR5;EGFR;APCDD1;COL6A1;SHH;LAMA5;TNFRSF19;SMO;VANGL2;HOXC13;TRPS1;DLX3;PDGFA;ALX4;TFAP2C;LGR4;FZD3;FZD6;INHBA;LDB1;EDARADD;TGFB2
BP_chemotaxis%0006935	0.029616724738676	0.19306784660767	-0.441300504420042	-1.50323594224324	16	37	XCR1;FES;NCKAP1L;PIP5K1C;CYSLTR1;PIK3CG;PIK3CD;MOSPD2;DOCK2;CXCR3;RAC1;LSP1;RAC2;CMTM3;CMTM7
BP_odontogenesis_of_dentin-containing_tooth%0042475	0.0303030303030303	0.193203982121089	0.379870864881073	1.44753158869953	11	46	TNC;DLL1;RUNX2;ACVR2A;BCL2L11;PDGFRA;SHH;ADM;LAMA5;WNT7B;ITGA6;FST;SMO;FOXC1;BMPR1A;LEF1;BMP7;BAX;ACVR2B;DLX3;PITX2;TBX1;GATA6
BP_regulation_of_G_protein-coupled_receptor_signaling_pathway%0008277	0.0300884955752212	0.193203982121089	-0.469524431389731	-1.53173926299366	16	30	KCTD12;RGS14;RGS10;ITGB1;ARRB1;GIT2;RIC8A;ZDHHC3;GRK5;RGS2;TULP3;ARRB2;PDE4D
BP_positive_regulation_of_transforming_growth_factor_beta_receptor_signaling_pathway%0030511	0.0303738317757009	0.193203982121089	0.465500395651765	1.53331979761349	12	25	CDKN1C;ZEB2;THBS1;FURIN;TGFBR3;FLCN;ING2
BP_regulation_of_neurogenesis%0050767	0.0302325581395349	0.193203982121089	0.404371153850154	1.45785794224266	12	35	BHLHE41;ANXA2;DLL1;HELT;HEY2;HEY1;DLL4;POU4F1;HES1;WNT3;BHLHE40;LEF1;FXR1;FEZF2;S100A10;YAP1
BP_immunoglobulin_mediated_immune_response%0016064	0.0305206463195691	0.193297426690604	-0.568068257377979	-1.6212918406672	16	17	H2-DMA;CFH;PRKCD;INPP5D;TCIRG1;CARD9;IRF7;IL4RA;MYD88
CC_retromer_complex%0030904	0.0380434782608696	0.193335709194583	-0.523986081490354	-1.52232014577624	20	19	ANKFY1;TBC1D5;SNX2;DCTN1;RAB7;SNX6;SNX12;SNX5;SNX1;VPS26A;TRIM27
CC_extrinsic_component_of_synaptic_vesicle_membrane%0098850	0.0377777777777778	0.193335709194583	0.513462169590178	1.56685589338411	16	19	ATP6V1E1;ATP6V1H;ATP6V1D;ATP6V1C1;ATP6V1A;ATP6V1B2;SYN2;ATP6V1F;SYN1;BTBD8;SGTA
BP_cellular_response_to_epidermal_growth_factor_stimulus%0071364	0.030664395229983	0.193370733713212	-0.42412165609267	-1.48426934888103	17	42	ARPC2;CFL1;PPP1R9B;EEF1A1;PTPN11;AKT1;IQGAP1;FOS;KNSTRN;INPP5K;NCL
RA_Cell_surface_interactions_at_the_vascular_wall%R-MMU-202733	0.0412541254125413	0.193623376936234	-0.379662509849836	-1.39635488445997	24	54	ITGAX;CD48;TGFB1;ITGA4;CD84;INPP5D;PTPN11;ITGB1;LYN;PTPN6;ITGB2;GRB2;ITGAL;SHC1;PIK3R2
RA_trans-Golgi_Network_Vesicle_Budding%R-MMU-199992	0.0416	0.193831884057971	-0.373317236606573	-1.40450291175124	25	60	AP1S3;GNS;ARRB1;AP1B1;SNX2;GAK;AP3B1;M6PR;AP4M1;PICALM;CHMP2A;AP1G1;DNM2;VAMP2;CTSZ;BLOC1S1;AP1M1;PUM1;HGS;SNAPIN;RAB5C;ARF1;TPD52;PIK3C2A;FTH1;VAMP8;TXNDC5;HSPA8;SNX5
KEGG_TGF-beta_signaling_pathway%mmu04350	0.0896739130434783	0.193846153846154	0.302773564073547	1.26917710159548	32	68	TGFBR1;THBS1;NEO1;ZFYVE9;E2F5;INHBB;ACVR2A;BAMBI;PPP2CB;FBN1;NBL1;SMAD5;FST;TGIF2;BMPR1A;TGIF1;BMP7;BMP6;SMAD3;TNF;ACVR2B;RGMB;SMURF2;CHRD;GDF6;PITX2
KEGG_IL-17_signaling_pathway%mmu04657	0.0903225806451613	0.193846153846154	-0.348802633619579	-1.2994036455099	55	56	MMP9;USP25;NFKB1;CHUK;FOS;IKBKB;HSP90B1;TAB2;MAPK14;NFKBIA;ANAPC5;TRADD;SRSF1;JUND;HSP90AB1;FOSB
RA_Nonhomologous_End-Joining_(NHEJ)%R-MMU-5693571	0.0419287211740042	0.193958041114278	0.482600839430673	1.50610104694943	19	21	XRCC5;TDP2;LIG4;UIMC1;RNF168;NHEJ1;XRCC4;POLM
BP_positive_regulation_of_epithelial_to_mesenchymal_transition%0010718	0.030952380952381	0.194349070100143	0.391802447106235	1.44526637186435	12	39	FERMT2;TGFBR1;WWTR1;RGCC;IL6;DAB2;BAMBI;FOXC1;TBX20;LEF1;BMP7;SMAD3
MF_protein_tyrosine_kinase_binding%1990782	0.0281195079086116	0.195079086115993	-0.448349698683582	-1.5183736165364	15	36	PLCG2;SH2B3;CSK;BANK1;PTPN22;RAB8A;PTPN11;ITGB1;NEDD9;PRR7;VIM;CDH1;PTEN;KHDRBS1
BP_positive_regulation_of_lamellipodium_assembly%0010592	0.0317460317460317	0.195968120018753	-0.505206037922361	-1.56662026091194	17	24	ACTR3;ARPC2;CFL1;ACTR2;TWF2;MTOR;RAC1;WASF2;CDC42;RAC2;PIK3R1;DNM2
BP_nervous_system_development%0007399	0.0316901408450704	0.195968120018753	0.275250326589645	1.33586610324093	8	187	NR4A2;CXCR4;IGF2BP2;TGFBR1;TYRO3;SOX4;VEGFA;RET;MTSS1;BOC;LHX2;RBFOX2;PRPS1;KALRN;DLL1;TPP1;NTRK1;MDGA1;IRF2BPL;TFAP2A;PTPRF;ECT2;IGF2BP1;ATOH8;GPSM1;RAB23;HDAC5;ERBB2;NRN1;HDAC7;MAFK;NES;DPF3;NAV2;GATA3;SEMA4B;NBL1;KIF2A;DPF1;POU4F1;IGF2BP3;ISLR2;N4BP3;EFNB1;PCSK2;NGEF;VAX1;BMPR1A;GAL;INTU;SEMA6C;CAMK2B;POU3F2;NEDD4;BAX
BP_retinol_metabolic_process%0042572	0.0315315315315315	0.195968120018753	0.47864604189332	1.54095381474466	13	21	DHRS7;CYP1B1;CES2C;RDH13;ALDH1A3;RDH10;DGAT2;RBP4;ADH7;RDH14
BP_negative_regulation_of_DNA_binding%0043392	0.0317460317460317	0.195968120018753	-0.506269356224924	-1.56991756116481	17	24	SP100;MNDAL;JAK2;CTNNBIP1;IFI203;ZFP90;SUMO3;ID2;SUMO1;IFI209;CPNE1
BP_negative_regulation_of_cell_growth%0030308	0.0326409495548961	0.196517321805815	0.307244736798599	1.361003860952	10	100	CDKN1A;SERPINE2;SESN2;ZMAT3;PSRC1;OSGIN2;P3H1;DAB2IP;CTH;WNT11;CAPRIN2;GJA1;EI24;SERTAD1;BBC3;DCBLD2;DAB2;HSPA1B;CDKN2AIP;DCUN1D3;PHB1;SESN1
BP_regulation_of_postsynapse_assembly%0150052	0.0323679727427598	0.196517321805815	-0.422583290784625	-1.47888563776581	18	42	SRGAP3;PPP1R9B;NCKIPSD;IQGAP1;CYFIP2;RAC1;RHOG;UBE3B;ELMO1;SEMA4C;DOCK10
BP_intrinsic_apoptotic_signaling_pathway_in_response_to_DNA_damage_by_p53_class_mediator%0042771	0.0326340326340326	0.196517321805815	0.418161350013247	1.47329123735906	13	32	CDKN1A;PMAIP1;PHLDA3;BBC3;DDIT4;IFI204;RPS27L;AEN;TRP53;USP28;CHEK2;TRP73;TOPORS;CDIP1;NUPR1
BP_positive_regulation_of_non-canonical_NF-kappaB_signal_transduction%1901224	0.032520325203252	0.196517321805815	-0.402985205168819	-1.47555679337417	19	51	TLR3;LAPTM5;RBCK1;NLRP3;EIF2AK2;TRIP6;CALR;CD86;IFI35;NOD2;APP;TLR9;VCP
BP_positive_regulation_of_fibroblast_proliferation%0048146	0.0320855614973262	0.196517321805815	0.349863742720604	1.39742213838102	11	57	CDKN1A;SERPINE1;FOSL2;ITGB3;ANXA2;CDK6;LIF;FBLN1;HMGA2;LIG4;CTC1;EGFR;PDGFRA;SPHK1;FNTB;TGIF1;PDGFC;CCNA2;GAS6;FN1;FNDC3B;PDGFA;XRCC4;WNT1
BP_canonical_glycolysis%0061621	0.0323159784560144	0.196517321805815	-0.563748015574633	-1.58599056352336	17	16	PFKP;GPI1;FOXK1;PFKL;ENO3;PKM;FOXK2;ALDOA;TPI1
KEGG_Signaling_pathways_regulating_pluripotency_of_stem_cells%mmu04550	0.0942249240121581	0.197659803002948	0.268339178052625	1.20633781090281	30	103	FGFR3;KRAS;TCF7;ESX1;FZD5;LIF;WNT11;WNT9A;INHBB;ACVR2A;ESRRB;SMARCAD1;PCGF6;PCGF1;WNT7B;SMAD5;FGFR2;WNT3;LHX5;WNT4;DVL2;FZD2;BMPR1A;FZD4;PCGF3;AKT3;WNT7A;SMAD3;PCGF5;IGF1R;ACVR2B;KLF4;WNT2B
KEGG_Vasopressin-regulated_water_reabsorption%mmu04962	0.09375	0.197659803002948	-0.400119589449167	-1.342073674115	56	35	DYNLL2;ARHGDIA;CREB1;DCTN1;PRKACA;DCTN5;ARHGDIB;VAMP2;CREB3;DCTN2;RAB5C;RAB5B;STX4A
KEGG_Endometrial_cancer%mmu05213	0.0933977455716586	0.197659803002948	-0.353083715383152	-1.30862301151748	57	54	MYC;CCND1;AKT1;CTNNA1;PIK3CD;GRB2;BAK1;NRAS;PIK3R2;ILK;AKT2;MAP2K2;PIK3R1;CASP9;CDH1;PTEN
KEGG_Viral_life_cycle%mmu03250	0.0982286634460548	0.200042314609119	-0.350982918544595	-1.30083689461181	60	54	SAMHD1;APOBEC3;TRIM30D;TRIM5;MLLT3;PSIP1;CPSF6;CHMP6;VPS4A;NELFB;SERINC3;PPIA;TRIM12C;SMARCB1;PDCD6IP;HGS;VPS4B;KAT2A;ELL3;CCNT2;MAP1S;BICD2;CDK9;MX2;CPSF7
KEGG_Glutamatergic_synapse%mmu04724	0.0971337579617834	0.200042314609119	-0.341235852901773	-1.2908951476991	60	59	PLCB2;GNAI2;GNG2;GNB2;ADCY7;PLD2;PPP3CB;GNG10;GNB1;GRK3;PRKACA;PRKCG;PLCB4;PLCB3;GLS;GNAQ;GNAI3;PRKCB
KEGG_Insulin_secretion%mmu04911	0.0980392156862745	0.200042314609119	-0.36038732006787	-1.31013426831024	59	50	PLCB2;ATP1B3;ATP1A1;ADCY7;CREB1;ABCC8;PRKACA;PRKCG;PLCB4;PLCB3;ATF6B;GNAQ;VAMP2;PRKCB;CREB3;CAMK2G
KEGG_Prostate_cancer%mmu05215	0.0979782270606532	0.200042314609119	-0.319308694234614	-1.27582090120729	62	86	MMP9;CCND1;AKT1;NFKB1;IL1R2;MTOR;PIK3CD;CHUK;FGFR1;GRB2;ETV5;IKBKB;HSP90B1;CREB1;NFKBIA;NRAS;PIK3R2;AKT2;MAP2K2;HSP90AB1;PIK3R1;CASP9;PTEN
KEGG_Biosynthesis_of_unsaturated_fatty_acids%mmu01040	0.0995024875621891	0.201168072680078	-0.429579573084526	-1.34875188318584	59	26	SCD2;ACOX3;ELOVL6;FADS2;SCD1;ELOVL1;HSD17B4;FADS1;ACAA1A;TECR;HACD2
BP_limb_development%0060173	0.0335731414868106	0.201301254078704	0.392035947102992	1.45604731914603	13	40	FERMT2;KREMEN1;SMOC1;ZNRF3;SLC7A11;SHH;PRICKLE1;IFT80;WNT3;GALNT3;BBS7;INTU;RARG;WNT7A;NPR2
RA_Signaling_by_NTRKs%R-MMU-166520	0.0439189189189189	0.201713320463321	-0.393218501975408	-1.41333713315029	25	48	RPS6KA1;DUSP7;GRB2;RAC1;RAPGEF1;SRF;CREB1;PIK3R2;MAPKAPK2;AP2B1;MAP2K2;PIK3R1;ATF1;RHOA;AP2M1;RPS6KA3;MAPK7;KIDINS220;PPP2R1A;DUSP6;CHD4;PPP2R1B
MF_non-membrane_spanning_protein_tyrosine_kinase_activity%0004715	0.0297202797202797	0.203012372243141	-0.448335735850483	-1.51152898631829	16	35	FES;TYK2;CSK;JAK2;PRKCD;LYN;BTK;EIF2AK2;HCK
BP_response_to_ischemia%0002931	0.0345679012345679	0.20310377311716	0.36334861612967	1.38994665020926	13	47	SQSTM1;CSF1;PANX1;GJB2;GJA1;MAP2K3;NFE2L2;BCL2L1;CX3CL1;PTK2B;CAV1
BP_ureteric_bud_development%0001657	0.0344827586206897	0.20310377311716	0.428112559807047	1.48708003058119	14	29	SDC1;SDC4;RET;ARG2;SIX1;EPCAM;SPRY1;CRLF1;SMAD5;FGFR2;LHX1;FOXC1;BMP7;SMAD3;PAX2
BP_positive_regulation_of_cell-substrate_adhesion%0010811	0.0344827586206897	0.20310377311716	0.426801880560679	1.48252729114592	14	29	SPP1;NID1;ITGA5;THBS1;SMOC1;FOXF1;ALOX15;HACD1;ITGA6;NPY;NDNF;DMP1;L1CAM;PRKCE
BP_keratinocyte_proliferation%0043616	0.0344827586206897	0.20310377311716	0.457700023110169	1.49357443194392	14	24	CDKN1A;CTSL;CD109;TWIST2;IFT80;FST;FAM3C;EFNB2;NFKBIZ;PPARD;KLK8
BP_tissue_development%0009888	0.0345622119815668	0.20310377311716	0.471494029777839	1.51957037952967	14	22	NTN1;LAMB1;NR5A2;MEGF9;PRICKLE1;LAMA5;IFT80;LAMC2;BARX1;LAMC1;HSPG2;NR5A1;NTN4;LAMA3
CC_cyclin-dependent_protein_kinase_holoenzyme_complex%0000307	0.0407124681933842	0.203562340966921	0.414526635056591	1.44057318835424	15	35	CDKN1A;CCNE1;CCNG1;CCNO;CCNF;CCNG2;CDK6;PCNA;CNPPD1;CDK8;CCNJ
BP_embryonic_placenta_development%0001892	0.0348027842227378	0.203665893271462	0.455733579684524	1.5205989030183	14	26	IGF2;GATA2;EPAS1;CEBPA;PRDM1;EGFR;ESRRB;CEBPB;CSF2
BP_phospholipid_transport%0015914	0.0350877192982456	0.203703703703704	-0.47969339901619	-1.54361964142386	19	28	ATP8B2;ESYT1;PRELID1;LDLR;PITPNA;PITPNM1;SCARB1
BP_ovarian_follicle_development%0001541	0.034965034965035	0.203703703703704	0.389967662860403	1.43593833992291	14	38	VEGFA;EIF2B4;BCL2L1;VGF;AHR;PHB1;ADRM1;LFNG;CEBPB;FOXC1;BCAS2;BAX;NPR2;NPPC;KDR
KEGG_Central_carbon_metabolism_in_cancer%mmu05230	0.101612903225806	0.203956834532374	-0.345456391387546	-1.28693780111549	62	56	MYC;AKT1;MTOR;PFKP;PIK3CD;FGFR1;SLC1A5;NRAS;PIK3R2;HK3;AKT2;MAP2K2;PIK3R1;PTEN;GLS;IDH1;PFKL;HK2;PGAM1
RA_Synthesis_of_PC%R-MMU-1483191	0.0450643776824034	0.204059118660461	0.500062952742187	1.50127659179457	20	19	PHOSPHO1;LPIN2;CHPT1;CEPT1;LPIN1;ABHD3;MFSD2A;PEMT;LPIN3;STARD10;PCYT1A;CSNK2A2
RA_RHOV_GTPase_cycle%R-MMU-9013424	0.0448028673835125	0.204059118660461	-0.44051395602234	-1.44511517415505	24	30	TPM4;WDR6;IQGAP1;PAK2;TPM3;MAP3K11;CDC42;GIT2
CC_NuRD_complex%0016581	0.0421245421245421	0.20458929840593	-0.553967971181878	-1.53399709826053	22	16	HDAC1;MBD3;MBD2;MTA1;GATAD2A;CDK2AP1;MTA3;CHD4;MTA2
CC_exon-exon_junction_complex%0035145	0.0434782608695652	0.20458929840593	-0.50744948023931	-1.49036328635635	23	20	THRAP3;SRSF1;ACIN1;PNN;UPF1;SMG6;ALYREF2;CCDC9;ALYREF;UPF2
CC_endoplasmic_reticulum_lumen%0005788	0.042483660130719	0.20458929840593	-0.359438188856507	-1.40956058222704	25	78	LYZ2;ERP29;COLGALT1;ERAP1;TOR3A;OS9;SDF2L1;HSP90B1;CALR;TOR1A;PCSK7;TOR1B;UGGT1;PDIA3;FOXRED2;SUMF1;H6PD;PPIB;TXNDC16;PDIA6;MANF;JMJD8;LYZ1;HYOU1;EDEM2;HSPA5;EOGT
CC_brush_border%0005903	0.0442176870748299	0.20458929840593	-0.399593890691411	-1.45457607323283	25	52	ACTB;MYL12B;ACTR3;MYL6;USH1C;GIPC1;FLII;MYO6;ACTN1;CAPZA2;CAPZB;RGS19;MYO18A;DIAPH1;MYO1C;HAVCR1;VCL;CAPZA1;LIMA1
CC_cortical_cytoskeleton%0030863	0.0441696113074205	0.20458929840593	-0.479262127753475	-1.4708467826666	24	24	ACTB;TPM4;INPP5D;ACTN1;CAPZA2;TPM3;CAPZB
KEGG_Alcoholic_liver_disease%mmu04936	0.103186646433991	0.204798825526449	-0.304412476389964	-1.24446399993716	67	100	SCD2;ACOX3;CCND1;AKT1;NFKB1;CHUK;SREBF1;SCD1;IKBKB;MAP2K6;TAB2;IRAK1;MAPK14;NFKBIA;ALDH2;CAMKK2;TRADD;ADIPOR2;ALDH9A1;AKT2;IRAK4;TRA2A;CPT1A;ACACA;ALDH3A2;MYD88;TICAM1;TRA2B
KEGG_Salivary_secretion%mmu04970	0.104234527687296	0.204798825526449	-0.380271172843283	-1.33316788813572	63	42	LYZ2;PLCB2;ATP1B3;ATP1A1;ADCY7;SLC4A2;PRKACA;CST3;PRKCG;PLCB4;PLCB3;GNAQ;VAMP2;PRKCB;LYZ1
KEGG_Chemical_carcinogenesis%mmu05208	0.104166666666667	0.204798825526449	-0.278730384716654	-1.22168531591076	74	158	CYBA;PRKCD;NCF2;PTPN11;AKT1;CAT;NFKB1;PIK3CD;CHUK;FOS;GRB2;IKBKB;PRKD3;RAC1;AKR1A1;MAPK14;PLD2;NCF1;NFKBIA;NRAS;KEAP1;PIK3R2;AKT2;SOD2;VDAC2;NDUFA13;MAP2K2;ABL1;PIK3R1;PTEN
RA_Cyclin_E_associated_events_during_G1/S_transition%R-MMU-69202	0.0455635491606715	0.204876658114068	0.369697850920722	1.42870143183238	18	45	CDKN1A;CCNE1;CDKN1C;CCNE2;SKP2;PSMC6;PSMD11;PSMB6;MNAT1;PSMD14;PSMC2;PSMF1;PSMD8;CCNA2;CDC25A;PSMC4;CABLES1;PSMD9;PSMD13
KEGG_Mismatch_repair%mmu03430	0.105022831050228	0.204904684356739	0.424467161736135	1.35060951974799	45	21	RFC3;PCNA;EXO1;RFC4;RPA1;POLD2
KEGG_HIF-1_signaling_pathway%mmu04066	0.106317411402157	0.20598998459168	-0.315413993236507	-1.26641177876566	68	87	IFNGR1;PLCG2;AKT1;NFKB1;MKNK2;MTOR;PFKP;PIK3CD;ALDOC;CYBB;MKNK1;VHL;PIK3R2;RPS6;HK3;PRKCG;AKT2;IL6RA;MAP2K2;IFNGR2;STAT3;PIK3R1;RPS6KB2;PRKCB;CAMK2G;PFKL;ENO3;HK2
BP_response_to_lipopolysaccharide%0032496	0.0357142857142857	0.206168859765013	-0.326453491414687	-1.37342883271082	23	116	HPGD;PLCG2;DUSP10;HNRNPA0;PRDX2;PTPN22;CNP;NCF2;FOS;BTK;EIF2AK2;TCF3;TRPV4;PTGER3;RAC1;TAB2;STAT1;IRAK1;HMGB2;MAPK14;ALPL;NFKBIA;NOD2;MAPKAPK2;ADIPOR2;IL10RA;IFNAR1;GPX1;SOD2;EXTL3;TNFRSF11A;CASP9;HAVCR1;RPL13A;LITAF;OTUD5;MYD88;WDR83;TICAM1
BP_post-anal_tail_morphogenesis%0036342	0.0357941834451902	0.206168859765013	0.487611208242306	1.51163960740146	15	19	FGFR3;PRICKLE1;VANGL2;NPR2;TCF15;T;SP5;SFRP5;FGF3;FZD3
KEGG_Primary_immunodeficiency%mmu05340	0.107205623901582	0.20627840736925	-0.462390280320544	-1.34068710533632	60	20	TAP1;TAP2;BTK;CD8A;CIITA;PTPRC
RA_Post-translational_protein_phosphorylation%R-MMU-8957275	0.0462287104622871	0.206424033522574	0.350794439775458	1.40114128652974	18	53	SPP1;TNC;QSOX1;CSF1;AFP;IL6;KTN1;ANO8;GOLM1;VGF;CKAP4;APLP2;FBN1;EVA1A;RCN1;MEGF11
BP_Wnt_signaling_pathway%0016055	0.0361842105263158	0.20734126984127	0.274044435017335	1.28431294287424	10	144	FERMT2;CCNE1;AMOTL2;KREMEN1;HBP1;RYK;FZD5;NKD2;KLHL12;ZNRF3;PRKAA2;DAAM1;FRAT2;NKD1;DAB2;APCDD1;PTK7;DDIT3;PRICKLE1;BTRC;MITF;WLS;WNT7B;RNF138;TCF7L1;FAM53B;LEO1;DVL2;FZD2;SENP2;CELSR2;FGF9;FZD4;FBXW11;ARL6;GSC;WNT7A;LMBR1L;CPE;BARX1;DLX3;TLE2;SFRP5;WNT1;WNT5B;SPIN1;VAX2;PITX2;NOTUM;LGR6;LGR4;ENPP1;NXN;CSNK1G3;NDRG2;AMOTL1;TNKS2;FZD8;CSNK1G1
BP_blood_vessel_diameter_maintenance%0097746	0.036281179138322	0.20734126984127	0.505829277328095	1.53117652372071	15	18	NPR1;GCLC;TGFBR3;P2RY2;P2RY1;SOD3;NTS;ADCY6;FOXC1
BP_positive_regulation_of_blood_vessel_endothelial_cell_migration%0043536	0.0366132723112128	0.20842497039418	0.411397836115773	1.462612250581	15	33	COL18A1;ETS1;VEGFA;IGF2;GATA2;THBS1;MAP2K3;NFE2L2;ALOX12
BP_positive_regulation_of_MAPK_cascade%0043410	0.037037037037037	0.208888095663038	-0.31441221426068	-1.35734141749724	25	142	PSAP;CD36;PLCG2;TGFB1;MAP4K1;TRIM30A;BANK1;JAK2;PRDX2;PRKCD;CD84;LAPTM5;LYN;TRIM30D;IQGAP1;FGFR1;EIF2AK2;ARRB1;MAP2K6;SHC1;TRIM12A;MADD;NOD2;CDC42;TRIM5;TMEM106A;ILK;PTPRC;APP;TLR9;LAMTOR1;SYK;IL6RA;AVPI1;LAMTOR2
BP_positive_regulation_of_macroautophagy%0016239	0.037122969837587	0.208888095663038	0.452683084607259	1.51042063291724	15	26	SESN2;HMOX1;SCOC;SESN3;GPSM1;PAFAH1B2;SESN1
BP_embryonic_cranial_skeleton_morphogenesis%0048701	0.037037037037037	0.208888095663038	0.43670548443412	1.49447729929402	15	28	TGFBR1;SIX1;RUNX2;TFAP2A;PDGFRA;TWIST2;FGFR2;SIX4;PRRX1;SMAD3;TBX1;PRRX2;SMAD2;GRHL2;FOXC2;TWIST1;SIX2;TBX15
CC_microtubule_plus-end%0035371	0.0471014492753623	0.210538641686183	-0.503535132914989	-1.47886697042858	25	20	KNSTRN;MAPRE1;DCTN1;CLIP2;GAS2L1;SPAG5;NUMA1;CKAP5;MAPRE2
CC_endoplasmic_reticulum-Golgi_intermediate_compartment%0005793	0.0475409836065574	0.210538641686183	-0.368611896905646	-1.42465132565422	28	71	SLC35C2;ANPEP;CLN8;TMED10;STK17B;MPPE1;MGAT4B;LMAN2L;STX17;DDHD2;UGGT1;MYO18A;COPG2;RAB1B;TRAPPC12;PDIA6;INPP5B
CC_kinesin_complex%0005871	0.0469798657718121	0.210538641686183	-0.419962628256224	-1.44467702550127	27	38	KIF20A;KIF23;KIF5A;KIF3B;KLC1;KIF21B;KIF15;DISC1;NDE1;KLC2;YWHAE;KIF17;KIF14;KIF1C;KIF13A;KIF5C;KIF5B;KIF20B;KIF7
RA_Regulation_of_TNFR1_signaling%R-MMU-5357905	0.0475382003395586	0.210807329781629	-0.409417388672006	-1.4388874051964	27	42	CYLD;RBCK1;IKBKB;MADD;SHARPIN;UBE2L3;TRADD;SPPL2A;BIRC3;USP4;OTULIN;USP21;RACK1;UBA52;SPPL2B;XIAP;RPS27A;FADD;BIRC2;STUB1
RA_Synthesis_of_PIPs_at_the_Golgi_membrane%R-MMU-1660514	0.0488721804511278	0.212329811014022	-0.558272846747268	-1.5395200143156	25	15	VAC14;ARF3;PI4K2A;INPP5E;PI4KB;ARF1;FIG4;PIK3C2A
RA_TCF_dependent_signaling_in_response_to_WNT%R-MMU-201681	0.0484848484848485	0.212329811014022	0.290970561913885	1.30208433558935	15	107	SOX4;KREMEN1;TCF7;RYK;FZD5;DACT1;KLHL12;SOX13;ZNRF3;PSMC6;CSNK1E;LGR5;FRAT2;CAV1;PPP2CB;PSMD11;PSMB6;TCF7L1;WNT3;LEO1;PIP5K1B;PSMD14;DVL2;FZD2;LEF1;FZD4;PSMC2;PSMF1;PSMD8;SMURF2;TLE2;PSMC4;WNT1;PYGO1;PSMD9;PSMD13
RA_Aggrephagy%R-MMU-9646399	0.0488721804511278	0.212329811014022	-0.560128389712846	-1.54463694871349	25	15	DYNLL2;VIM;PARK7;TUBB6;UBE2V1;PCNT;RPS27A;DYNC1LI2
RA_Cell_Cycle_Checkpoints%R-MMU-69620	0.049469964664311	0.21348447838357	0.256567789006536	1.23933503689922	13	192	CDKN1A;CCNE1;CDKN1C;CCNE2;SPC25;RFC3;CENPK;EXO1;PSMC6;CDC16;CDC7;CENPU;RFC4;RPA1;PPP2CB;CENPQ;MCM8;ANAPC4;PSMD11;DYNLL1;KIF2A;PSMB6;UIMC1;CENPH;CENPI;ORC2;NUP160;RAD17;PSMD14;SKA1;BLM;NUP37;RNF168;ORC5;NUP107;RAD1;PSMC2;CDC45;SPC24;PSMF1;ZWINT;PSMD8;CCNA2;CHEK2;CDC25A;MAD2L1;CENPP;NUP85;PSMC4;ITGB3BP;ORC1
RA_Intracellular_signaling_by_second_messengers%R-MMU-9006925	0.0502152080344333	0.213830322954574	-0.294734025827265	-1.28328619868168	34	170	PIP4K2A;PRKCD;PSME1;PIP4K2B;PIP5K1C;PRR5;AKT1;MTOR;PIK3CD;GRB2;ADCY7;RAC1;RHOG;IRAK1;CREB1;VAV1;RRAGC;PML;CD86;CBX6;HDAC1;PIK3R2;CAMKK2;PPP2R5C;MBD3;IL1RL1;WWP2;PRKACA;MAPKAP1;RAC2;USP7;PRKCG;AKT2;RRAGA;PHC2;LAMTOR1;LAMTOR2;IRAK4;PIK3R1;CASP9;GATAD2A;PTEN;PSME3
RA_Semaphorin_interactions%R-MMU-373755	0.05	0.213830322954574	-0.423183016583636	-1.43809429025825	28	36	FES;SEMA4D;PIP5K1C;NRP1;SEMA4A;PAK2;RAC1;CD72;PTPRC;ROCK1;HSP90AB1;ARHGEF11;PLXNA1;RRAS;PLXNA3;RHOA;SEMA6D;FARP2
BP_Golgi_organization%0007030	0.0384615384615385	0.21476805637111	-0.342035265933522	-1.40320324182869	24	93	RAB43;ATP8B2;RAB8A;TMED10;ATP8B4;PI4K2A;STX17;MYO18A;GAK;CDC42;LRRK2;VPS51;CORO7;RAB1B;ARFGEF1;TRAPPC12;VPS13B;ATL3;COG5;CIT;TRAPPC8;VCPIP1;SYNE1;SEC16A
BP_negative_regulation_of_innate_immune_response%0045824	0.0383944153577661	0.21476805637111	-0.441274400851829	-1.4695782070656	21	32	MNDAL;GRN;PTPN6;TREX1;TRAFD1;IFI203;CCR1;DHX58;TRIM21;SMPDL3B;IFI209;CACTIN
BP_spindle_organization%0007051	0.0392156862745098	0.216500184979652	-0.538434913851284	-1.56200990456486	21	18	RGS14;KNSTRN;UVRAG;KIF11;TRIM36;SPAG5;ASPM;CKAP5;RANBP1;PCNT
BP_negative_regulation_of_endothelial_cell_proliferation%0001937	0.0391304347826087	0.216500184979652	0.47818276393163	1.52514334516974	17	20	TGFBR1;VASH1;THBS1;GJA1;RGCC;ATOH8;CAV1;CAV2;AIMP1;TNF
BP_actin_filament-based_movement%0030048	0.0392156862745098	0.216500184979652	-0.544118234939344	-1.57849732691062	21	18	EVL;MYO1G;MYO6;WIPF1;MYO9B;WAS;WASF2;MYO1C;MYO5A
KEGG_Longevity_regulating_pathway%mmu04213	0.113300492610837	0.216512585194682	-0.358720930539283	-1.2961557439371	68	49	AKT1;CAT;MTOR;PIK3CD;ADCY7;HDAC1;NRAS;PIK3R2;PRKACA;AKT2;SOD2;EIF4EBP2;PIK3R1;RPS6KB2;SOD1;PRKAB2;RPS6KB1
KEGG_Alanine,_aspartate_and_glutamate_metabolism%mmu00250	0.114427860696517	0.217179409077064	0.39526293036305	1.30697174951876	45	25	ASS1;GLUL;NAT8L;ASNS;GFPT2;GLS2;GAD2;GOT1L1;GPT2;GAD1;PPAT;RIMKLA
BP_protein_autophosphorylation%0046777	0.0402384500745156	0.217228237856149	-0.324793675692575	-1.36601457672493	26	118	FES;MAP4K1;JAK2;NEK6;LYN;MTOR;FGFR1;STK17B;STK4;EIF2AK2;TAOK3;HCK;PAK2;IRAK1;MAP3K11;DAPK1;PAK1;VRK2;CAMKK2;SIK1;PRKACA;LRRK2;IRAK2;GRK5;PTPRC;SYK;SLK;ABL1;MARK2;PRKX;EIF2AK4;MAP3K9;DDR2
BP_negative_regulation_of_angiogenesis%0016525	0.0401069518716578	0.217228237856149	0.338371674600319	1.35152063889385	14	57	PLK2;ATP2B4;VASH1;CXCL10;PDE3B;THBS1;DAB2IP;EFNA3;LIF;RGCC;GADD45A;SPRED1;SARS1;ADGRB2;FOXO4
BP_cell_surface_receptor_protein_tyrosine_kinase_signaling_pathway%0007169	0.0401069518716578	0.217228237856149	0.340454946779212	1.35984162305878	14	57	FGFR3;YES1;TYRO3;CSF1;RET;BCAR1;RYK;NTRK1;AHI1;DDR1;EGFR;PDGFRA;ERBB2;ERBB3;LCK;FGFR2;DOK2;NTRK2;EPHB2;GFRA4;GAB2;BLNK;KDR;EFS;TOM1L1;TEK;MST1R;GDNF
BP_positive_regulation_of_Ras_protein_signal_transduction%0046579	0.0399113082039911	0.217228237856149	0.536437515185695	1.53254185725137	17	15	CSF1;SRC;NTRK1;ERBB2;RASGEF1A
BP_blood_vessel_development%0001568	0.0401069518716578	0.217228237856149	0.339499805718325	1.35602660852374	14	57	MDM2;VEGFA;ESX1;COL5A1;FOXF1;TGFBR3;HEY2;STRA6;ITGAV;HEY1;AHR;SPHK1;CDX2;SHB;GJA4;FOXC1;FZD4;NPR2
BP_late_endosome_to_lysosome_transport%1902774	0.0399274047186933	0.217228237856149	-0.576698128044255	-1.60050097272271	21	15	PLEKHM1;CHMP1B;CHMP2A;CHMP1A;CHMP6;VPS41;SNAPIN;VPS39;PLEKHM2
KEGG_Longevity_regulating_pathway%mmu04211	0.115323854660348	0.217401050339439	-0.319470741673262	-1.25022916066007	72	74	AKT1;CAT;NFKB1;MTOR;PIK3CD;ADCY7;EHMT2;CREB1;NRAS;PIK3R2;CAMKK2;PRKACA;ADIPOR2;AKT2;SOD2;PPARG;ATF6B;PIK3R1;TSC2;RPS6KB2;CREB3;EHMT1;PRKAB2;RPS6KB1
RA_ECM_proteoglycans%R-MMU-3000178	0.0524109014675052	0.221606784584518	0.470999415389445	1.46989531445379	24	21	TNC;ITGB3;COL5A1;ITGB5;COL5A3;COL6A1;BCAN;DMP1;TNN;FN1;COL6A2;NCAN;ITGA2;MATN4;COL1A2;TNXB
RA_Downstream_signal_transduction%R-MMU-186763	0.0527306967984934	0.221606784584518	-0.479010910933637	-1.4656988035896	27	22	PTPN11;GRB2;RAPGEF1;PIK3R2;STAT6;STAT3;PIK3R1
KEGG_Drug_metabolism%mmu00983	0.118387909319899	0.221679373827194	0.329661759654091	1.25897150363959	46	43	IMPDH1;GSTT1;RRM2;UMPS;UPP1;CES2C;TPMT;GSTM1;GMPS;GSTM5;GSTO1;CES2G;ITPA;GSTT3;NME1;CDA;MGST3;MGST1;NME7;GSTM4;NME6;CES2F;GSTM2;GSTT2;GSTP1
BP_positive_regulation_of_canonical_NF-kappaB_signal_transduction%0043123	0.0412371134020619	0.221750663129973	-0.314939421691028	-1.34051788560027	27	128	TLR3;CD36;CARD11;TGFB1;TRIM30A;RBCK1;TRIM30D;CHUK;DDX21;IKBKB;TAB2;IRAK1;TRIM12A;FLOT2;SHARPIN;NOD2;CARD9;TRADD;ALPK1;TRIM5;TMEM106A;IRAK2;ILK;TLR9;LIMS1;TIFA;IRAK4;ATP2C1;TRIM25;ABL1;TIFAB;LITAF;PRKCB;JMJD8;ZC3HAV1;TRIM12C;MYD88;TICAM1;RHOA
BP_motor_neuron_axon_guidance%0008045	0.0413793103448276	0.221750663129973	0.454339790669278	1.48260926479142	17	24	NTN1;CXCR4;CXCL12;LMO4;CHN1;ERBB2;SLIT1;LHX4;LHX1;ETV4;ALCAM
BP_immune_response%0006955	0.0416666666666667	0.222180974477958	-0.323887887130541	-1.36263502903023	27	116	IRF8;H2-AB1;XCR1;FCGRT;CFH;CD48;TYK2;USP25;H2-K1;H2-D1;JAK2;CD84;SERPINB9;SLAMF8;H2-T23;NRROS;TREX1;CXCR3;WAS;SLAMF9;VAV1;FCRLA;CD86;CCR1;H2-M3;H2-T22
BP_endochondral_ossification%0001958	0.0417633410672854	0.222180974477958	0.440708989116814	1.47046791211925	17	26	PHOSPHO1;COL2A1;RUNX2;MMP13;EXT1;IFT80;GALNT3;FOXC1;SMPD3;BMP6;NPR2;PTHLH;HSPG2;ENPP1
BP_cell-cell_adhesion%0098609	0.0421686746987952	0.223524532914266	0.286790404924859	1.3025999556623	13	114	PVR;NTN1;VEGFA;BOC;MEX3B;ITGA5;DSP;NEO1;SRC;PKP2;CXCL12;JUP;ITGB5;CELSR1;F11R;FOXF1;LIMS2;PARD3;CX3CL1;ITGAV;EGFR;CLSTN3;ABL2;CDH3;PRICKLE1;VMP1;SELP;TJP2;PERP;ITGA6;KIRREL2;PKP1;FNDC3A;TLN2;CD53;FAT3;CELSR2;ITGB4;FAT4;FAT1;DLG3
BP_cellular_response_to_amino_acid_starvation%0034198	0.0426065162907268	0.224220623501199	0.36076596266051	1.36817841480427	16	45	CDKN1A;SESN2;ATF3;SLC38A2;IMPACT;MAPK8;RNF152;PRKCH;TRIM32;SESN3;FLCN;SESN1;EIF2AK3;EIF2S1;BMT2
BP_regulation_of_G1/S_transition_of_mitotic_cell_cycle%2000045	0.042483660130719	0.224220623501199	-0.385513990925318	-1.42153153459295	25	54	ACTB;CCND1;PSME1;PTPN6;TCF3;BID;ARID2;BRD7;INO80;PKD1;PSME3;SMARCD2;ID2;CDK7;SMARCC2;AMBRA1;TJP3;SMARCA4;SMARCB1;KIF14;MEN1;PBRM1;BCL7C;ARID1A;ECD;CDKN2A;APPL1
KEGG_Progesterone-mediated_oocyte_maturation%mmu04914	0.120634920634921	0.224380952380952	-0.3197795866146	-1.24741933180359	75	73	GNAI2;RPS6KA1;CCNB2;AKT1;PIK3CD;ADCY7;MAPK14;PLK1;PIK3R2;ANAPC5;ANAPC1;PRKACA;AKT2;HSP90AB1;PIK3R1;GNAI3;ANAPC2;ANAPC15
CC_A_band%0031672	0.0514184397163121	0.224503046648686	-0.53630384634007	-1.48077156126779	28	15	RPL6;MYBPC3;PPP1R12B;RPL4;RPL17;RPL7;RPL15;S100A1;HDAC4
MF_histone_H3T11_kinase_activity%0035402	0.0360610263522885	0.226885120245281	-0.290300785078947	-1.29482557761985	25	191	RPS6KA1;MAP4K1;PKN1;NEK6;AKT1;PIK3CG;MKNK2;MTOR;STK17B;STK4;EIF2AK2;IKBKB;TAOK3;PAK2;IRAK1;DAPK1;PAK1;MKNK1;VRK2;BMP2K;SIK1;CIITA;GAK;CSNK1G2;MAP4K2;ALPK1;LRRK2;MAPKAPK2;BUB1B;AKT2;IRAK4;SLK;CIT;ROCK1;MARK2;PRKX;EIF2AK4;DMPK;RPS6KB2;NEK9;MARK4;NEK7;EIF2AK1;HIPK1;TLK1;LRRK1;RPS6KC1;TNK2;RPS6KA3;CDC42BPB;OXSR1;RPS6KB1;MINK1;STK10;STK16;ULK2;CSNK1D;PKM;ERN1;STK11
MF_extracellular_matrix_structural_constituent_conferring_tensile_strength%0030020	0.0357941834451902	0.226885120245281	0.491843617064754	1.52476046414672	15	19	COL18A1;COL5A1;COL2A1;COL5A3;COL27A1;COL6A1;COL7A1
MF_ADP_binding%0043531	0.034965034965035	0.226885120245281	-0.437819524490948	-1.4760743994426	19	35	TAP1;TAP2;ABCD1;NLRP3;ATP1A1;MYO9B;ABCC8;MYO18A;NOD2;GLUD1;CYB5R3;VCP
MF_Notch_binding%0005112	0.036036036036036	0.226885120245281	0.461301046338105	1.48511330896754	15	21	DLL1;JAG1;DTX1;SNED1;DLL4;ATRNL1;HIF1AN;CHAC1
MF_structural_constituent_of_cytoskeleton%0005200	0.0351758793969849	0.226885120245281	-0.419803487595455	-1.49797337770597	20	47	ACTG1;ACTR3;ARPC2;ARPC1B;ARPC5;TUBB3;ACTR2;ARPC4;NEFH;ARPC3;ADD1;LMNB1;TUBB2A;VIM;MYBPC3;CROCC;TUBB6;TUBA1B
MF_proton-transporting_ATPase_activity,_rotational_mechanism%0046961	0.036281179138322	0.226885120245281	0.506885883814911	1.53437493694022	15	18	ATP6V1E1;ATP6V1H;ATP6V0A1;ATP6V1D;ATP6V1C1;ATP6V0D2;ATP6V1A;ATP6V1C2;ATP6V0C;ATP6V1B2;ATP6V0A4;ATP6V1F
BP_MAPK_cascade%0000165	0.043613707165109	0.227070653318699	-0.339673745526407	-1.38769497630516	27	92	TLR3;MYC;CD36;BANK1;MBP;NFKB1;PXN;PTPN6;IQGAP1;MAP2K6;TAOK3;MAP3K11;MAPK14;NOD2;MAP4K2;LRRK2;PTPRC;MAP3K4;MAP2K2;BMYC;MEF2A;ITPKB;MAP3K9;NENF;YWHAE
BP_positive_regulation_of_cytokinesis%0032467	0.0435540069686411	0.227070653318699	-0.462499187905129	-1.4844972262628	24	27	GIPC1;CDC14A;KIF23;CDC42;KIF3B;RACGAP1;CIT;CENPV;CUL3;KIF14;RHOA
BP_negative_regulation_of_cGAS/STING_signaling_pathway%0160049	0.043557168784029	0.227070653318699	-0.571481822157754	-1.5860242434958	23	15	AKT1;TREX1;PCBP2;IRGM2;IRGM1;IGTP;PRKDC;BANF1;SPSB3;AURKB;PARP1
BP_endosomal_transport%0016197	0.0439739413680782	0.227881619937695	-0.402904847807819	-1.46229778833605	26	49	ANKFY1;RAB35;AP5B1;WAS;ARHGAP1;EPS15;CORO1C;CDC42;EPS15L1;AGAP2;CLEC16A;PICALM;LAMTOR1;RAB10;VPS4A
BP_monoatomic_anion_transmembrane_transport%0098656	0.0443458980044346	0.227881619937695	0.535110765267249	1.5287514814358	19	15	LRRC8B;PANX1;SLC39A14;SLC4A7;SLC4A4;LRRC8A;VDAC3;MCOLN1;SLC1A2
BP_TORC1_signaling%0038202	0.044280442804428	0.227881619937695	-0.51536656138572	-1.51799992367707	23	20	CARD11;RPS6KA1;MTOR;LAMTOR1;LARP1;LAMTOR2;RPS6KB2;RPS6KA3;MLST8;RPS6KB1
BP_sphingolipid_biosynthetic_process%0030148	0.044392523364486	0.227881619937695	0.448111408987433	1.44041849230654	18	23	ELOVL4;ELOVL7;KDSR;CERS6;ORMDL1;ELOVL2;HACD1;ORMDL3;ELOVL3
MF_lncRNA_binding%0106222	0.037037037037037	0.228395061728395	-0.465294467115151	-1.50144069881743	20	29	CELF2;EEF2;DDX17;HNRNPU;PCBP2;CTBP1;STAT3;DNMT1;RBM33;SMARCA4;NONO;ELAVL1
BP_activin_receptor_signaling_pathway%0032924	0.0449438202247191	0.229103864072349	0.52890274785418	1.53841640475025	19	16	TGFBR1;INHBB;ACVR2A;BMPR1A;FGF9;SMAD3;ACVR2B;GDF6;GDF7;INHBA;SMAD2
BP_intracellular_receptor_signaling_pathway%0030522	0.0449438202247191	0.229103864072349	0.527650579851192	1.53477423082486	19	16	NR4A2;NR4A3;NR4A1;NR1D2;FLT1;NR5A2;AHR
BP_mitotic_spindle_organization%0007052	0.0451127819548872	0.229166666666667	0.360512879120875	1.36721861406941	17	45	PLK2;SPC25;TUBG1;STMN1;TACC2;PLK5;EML1;GPSM2;PLK3;KIF2A;CENPH
CC_heterotrimeric_G-protein_complex%0005834	0.0543478260869565	0.229443224142871	-0.498037917453201	-1.46272182018116	29	20	GNAI2;GNG2;GNB2;GNA15;GNG10;GNB1;GNAQ;GNAI3
CC_clathrin-coated_pit%0005905	0.054421768707483	0.229443224142871	-0.384837380245379	-1.40086036956662	31	52	FNBP1;AP1S3;EPN1;MYO6;LDLR;ARRB1;RAB35;EPS15;FCHSD2;APP;PICALM;AP1G1;CLTA;HSPD1;ARRB2;DNM2;SH3BP4;LRP1;TNK2;AP2M1
CC_filamentous_actin%0031941	0.0547703180212014	0.229443224142871	-0.483780063716917	-1.45835299093339	30	22	ACTG1;MYO1F;ARPC2;MYO6;ARPC3;PDLIM2;CD2AP
RA_Retinoid_metabolism_and_transport%R-MMU-975634	0.0551020408163265	0.230068910681156	0.515832125523173	1.49397477286512	26	16	GPC1;SDC1;SDC4;LPL
BP_neuron_apoptotic_process%0051402	0.0454545454545455	0.230103806228374	0.305271469043783	1.33782300908321	15	93	FGFR3;NR4A2;NR4A3;TYRO3;VEGFA;KRAS;CASP7;CASP3;BOK;NTRK1;APAF1;TFAP2A;BCL2L1;LIG4;SIAH1A;COL6A1;CTSB;OXR1;NES;ERBB3;TUBA1A;POU4F1;USP53;NAE1;CACNA1A;BAX;SNCB;NPR2
RA_Telomere_Maintenance%R-MMU-157579	0.0556900726392252	0.231023978754979	0.367256954817582	1.39189233630026	22	42	ANKRD28;RFC3;PCNA;CTC1;RFC4;RPA1;PRIM1;SHQ1;POLD2;CHTF18;BLM;PPP6C;PRIM2;NOP10;CCNA2;TERF1;WRAP53;TERF2IP;DSCC1;RTEL1
BP_protein_modification_process%0036211	0.0461538461538462	0.232717643536193	-0.414129121227114	-1.43521524016912	26	40	MAN2B1;ATG3;HLCS;UBA7;AP3B1;ADPRH;PARP4;UBL5;UBE2M;TTLL12;KAT2A;STK38;FKRP;KDM1A;KDM5A;SUZ12;ATXN3;PARP1;EP300;KMT2A;HDAC3
BP_male_gonad_development%0008584	0.046448087431694	0.232717643536193	0.32392941673638	1.36444307976735	16	75	CTSL;TGFBR1;TESC;UBB;GJA1;BOK;BIK;GATA4;HMGA2;BCL2L1;ACVR2A;BCL2L11;CYP1B1;HOXA10;GATA3;ACE;RBP4;WNT4;SIX4;LHX9;FGF9;BAX;WNT2B;KDR;PITX2;GATA6;NR5A1;ESR1;DMRT1;NUPR1;TEX19.1;BRIP1;HOXA9;INHBA;YBX3;H3F3B;SOX8
BP_positive_regulation_of_smoothened_signaling_pathway%0045880	0.0462962962962963	0.232717643536193	0.431288766954234	1.47594040979086	19	28	FOXA1;SCUBE3;WNT9A;GORAB;SHH;POR;SMO;INTU;PRRX1;FGF9;PDCL;SHOX2;SCUBE1;UCHL5;PRRX2
RA_p75_NTR_receptor-mediated_signalling%R-MMU-193704	0.0568181818181818	0.23419289044289	-0.361220320275229	-1.35103837253109	34	58	FGD2;ARHGEF6;PREX1;VAV3;NFKB1;IKBKB;ARHGDIA;VAV1;APH1A;NFKBIA;RASGRF2;NET1;ARHGEF1;ARHGEF11;NCSTN;RTN4;ARHGEF2;MYD88;VAV2;ARHGEF39;RHOA;ARHGEF9;ABR;RPS27A;PLEKHG5;ARHGEF7;RELA;CASP2
BP_positive_regulation_of_T_cell_proliferation%0042102	0.0470588235294118	0.234972897008633	-0.404089312215135	-1.42222746620729	27	44	CORO1A;CCDC88B;H2-DMB1;TYK2;AIF1;JAK2;NCKAP1L;H2-DMB2;ITGAL;CD86
BP_positive_regulation_of_epithelial_cell_proliferation%0050679	0.0473684210526316	0.235714285714286	0.338757166682195	1.37223013196441	17	58	NR4A3;VEGFA;CCL5;GLUL;DAB2IP;RUNX2;IL6;HTRA1;EGFR;ERBB2;NKX2-5;SHH;TGFA;FGFR2;SMO;BMPR1A;FGF9;BMP6;ESRP1;MYCN;PAX2;OSR2;NME1;YAP1;KDR;ITGB3BP;TBX1;AZIN1
KEGG_Long-term_potentiation%mmu04720	0.128712871287129	0.237593507881379	-0.365014715933779	-1.28561250250345	77	44	PLCB2;RPS6KA1;PPP3CB;NRAS;PRKACA;PRKCG;PLCB4;PLCB3;PPP1CA;MAP2K2;GNAQ;PRKCB;CAMK2G;RPS6KA3
KEGG_Thyroid_cancer%mmu05216	0.129441624365482	0.237593507881379	0.350260296671625	1.25677745193835	50	35	CDKN1A;POLK;RET;GADD45B;KRAS;TCF7;NTRK1;GADD45A;BRAF;TCF7L1;LEF1;BAX;TRP53
MF_fibronectin_binding%0001968	0.0391304347826087	0.237998808814771	0.47561157111834	1.51694263635269	17	20	CTSL;SDC4;TNC;VEGFA;ITGB3;THBS1;MMP13;FBLN1;ITGAV
BP_platelet-derived_growth_factor_receptor_signaling_pathway%0048008	0.0480549199084668	0.238319823139278	0.393577961449653	1.39925857026862	20	33	CSRNP1;TIPARP;NR4A3;ITGB3;BCAR1;PLAT;SRC;ZFAND5;MYO1E;PDGFRA;ABL2;BCR
BP_bone_morphogenesis%0060349	0.0482758620689655	0.238606710158434	0.445528634887502	1.45385655269386	20	24	FGFR3;LTBP3;MMP13;TFAP2A;EXT1;FGFR2;IFT80;RARG;T;SP5;OSR2;ACTN3;ATG9A;DHRS3
KEGG_Fatty_acid_degradation%mmu00071	0.133004926108374	0.239630467571644	-0.384933867952242	-1.27566847919961	80	33	ACSL5;ACOX3;ACADL;ALDH2;ACAT1;ALDH9A1;ACAA1A;ACAT2;CPT1A;ALDH3A2
KEGG_Long-term_depression%mmu04730	0.133986928104575	0.239630467571644	-0.367594026146467	-1.26089315582364	81	39	PLCB2;GNAI2;LYN;RYR1;NRAS;PRKCG;PLCB4;PLCB3;MAP2K2;GNAQ;GNAI3;PRKCB
KEGG_Taste_transduction%mmu04742	0.133802816901408	0.239630467571644	-0.467088879774014	-1.32927514923787	75	18	PLCB2;PDE1B;PRKACA;PLCB4;PLCB3
KEGG_Cortisol_synthesis_and_secretion%mmu04927	0.133986928104575	0.239630467571644	-0.370274856859961	-1.28001426414632	81	40	PLCB2;PBX1;LDLR;ADCY7;CREB1;SCARB1;PRKACA;PLCB4;PLCB3;ATF6B;GNAQ;CREB3;PDE8B
RA_Cyclin_A:Cdk2-associated_events_at_S_phase_entry%R-MMU-69656	0.058679706601467	0.240325167800913	0.35812960227684	1.38693661256904	23	47	CDKN1A;CCNE1;CDKN1C;CCNE2;SKP2;PSMC6;PSMD11;PSMB6;MNAT1;PSMD14;PSMC2;PSMF1;PSMD8;CCNA2;CDC25A;PSMC4;CABLES1;PSMD9;PSMD13
BP_regulation_of_mitotic_metaphase/anaphase_transition%0030071	0.048951048951049	0.241129241129241	-0.430631312770325	-1.42698153990423	27	31	ACTB;NEK6;PLK1;ARID2;UBE2C;BRD7;SMARCD2;SMARCC2;SMARCA4;SMARCB1;PBRM1;BCL7C;ARID1A
CC_ER_to_Golgi_transport_vesicle_membrane%0012507	0.0585106382978723	0.241843971631206	-0.529526577900233	-1.4620590600667	32	15	SREBF2;SREBF1;STX17;SEC16A;GOSR2;USO1;VTI1A;SCAP
CC_immunological_synapse%0001772	0.0607553366174056	0.241893532165771	-0.415056514227158	-1.4181167259593	36	35	CORO1A;H2-EB1;CARD11;LGALS3;VAV3;ITGAL;ARHGDIA;NEDD9;SCIMP;STX7
CC_myosin_complex%0016459	0.0611205432937182	0.241893532165771	-0.433780331478909	-1.42122402439131	35	31	MYO1F;MYL6;MYO1G;CGNL1;CCDC102A;MYO6;BMF;MYO9B;MYO18A;MYO1C;MYH7B
CC_respiratory_chain_complex_IV%0045277	0.0616438356164384	0.241893532165771	0.506108987888692	1.5042351860382	26	18	UQCRFS1;COX8A;NDUFA4;COX7A2;COX5B;MT-CO2;MT-CO3;UQCRC2;COX6A2;MT-CO1;COX5A;COX6B1;COX6A1;COX7C
CC_endoplasmic_reticulum_tubular_network%0071782	0.0602836879432624	0.241893532165771	-0.515432590648475	-1.48357412751502	33	18	ARL6IP1;PARP8;ATL3;RAB10;KPNB1;RTN4;REEP5
RA_G_alpha_(12/13)_signalling_events%R-MMU-416482	0.06070826306914	0.243873264091493	-0.382210374163181	-1.37406133472276	35	47	FGD2;ARHGEF6;PREX1;VAV3;BTK;VAV1;GNG10;RASGRF2;NET1;ROCK1;ARHGEF1;ARHGEF11;ARHGEF2;VAV2;ARHGEF39;RHOA;ARHGEF9;ABR
RA_Mitochondrial_translation_termination%R-MMU-5419276	0.0621468926553672	0.243873264091493	0.317704531993989	1.36974898636886	21	84	MRPS31;MRPS22;MRPL32;MRPL1;MRPL47;MRPS5;MRPS18A;MRPL52;MRPL11;MRPL33;MRPS18B;MRPL45;MRPL35;MRPL50;MRPS36;MRPL53;MRPL51;MRPS16;MRPL38;MRPL24;MRPS30;MRPL37;MRPS24;MRPS18C;MRPL34;MRPL39;MRPL41;MRPS14
RA_Signaling_by_TGFB_family_members%R-MMU-9006936	0.0621621621621622	0.243873264091493	0.318463810287562	1.33108230059004	22	69	TGFBR1;ITGB3;LTBP3;WWTR1;ZFYVE9;FURIN;E2F5;ITGB5;F11R;INHBB;PARD3;ACVR2A;BAMBI;FBN1;SMAD5;FST;TGIF2;BMPR1A;TGIF1;SMAD3;ACVR2B;SMURF2
RA_Signaling_by_the_B_Cell_Receptor_(BCR)%R-MMU-983705	0.062200956937799	0.243873264091493	-0.356778524694819	-1.35416887843096	38	64	CARD11;PLCG2;PSME1;NFKB1;PTPN6;PIK3CD;BTK;GRB2;NFKBIE;VAV1;PPP3CB;NFKBIA;DAPP1;SYK;PIK3R1;PSME3
RA_RHOBTB_GTPase_Cycle%R-MMU-9706574	0.0609318996415771	0.243873264091493	-0.432843225745162	-1.41995118429989	33	30	ACTN1;CDC37;SRRM1;RBBP6;VIM;DDX39B;ROCK1;HSP90AB1;RBMX;CUL3;TRA2B;RHOBTB1;RHOBTB2;STK38;CPSF7;ROCK2;TWF1
RA_SCF(Skp2)-mediated_degradation_of_p27/p21%R-MMU-187577	0.0621890547263682	0.243873264091493	0.364145210140881	1.36002041673836	24	40	CDKN1A;CCNE1;CDKN1C;CCNE2;SKP2;PSMC6;PSMD11;PSMB6;PSMD14;PSMC2;PSMF1;PSMD8;CCNA2;PSMC4;PSMD9;PSMD13
RA_Interferon_alpha/beta_signaling%R-MMU-909733	0.0601503759398496	0.243873264091493	-0.533337914051092	-1.4707582463646	31	15	TYK2;PTPN11;IRF9;PTPN6;IFNAR1;IFNAR2;KPNB1;USP18
KEGG_Hypertrophic_cardiomyopathy%mmu05410	0.138041733547352	0.245309832227459	-0.337730039441218	-1.24206123470475	85	52	ACTB;ACTG1;ITGB7;TGFB1;ITGA4;TPM4;ITGB1;TPM3;ATP2A3
BP_response_to_estrogen%0043627	0.05	0.245469798657718	0.369226066646255	1.36198745485345	20	39	TGFBR1;CITED1;HMOX1;IGFBP2;GATA4;CAV1;HOXA10;GATA3;CITED4;GSTM5;HSP90AA1;WNT7A
KEGG_Glycine,_serine_and_threonine_metabolism%mmu00260	0.141791044776119	0.249416293304726	0.385359444314111	1.27422499920795	56	25	CTH;ALDH7A1;GCSH;GRHPR;PHGDH;SHMT1;BPGM;DLD;PSPH;ALAS1;TDH;GLDC;CBS;MAOA
KEGG_Endocrine_and_other_factor-regulated_calcium_reabsorption%mmu04961	0.142140468227425	0.249416293304726	-0.371530982794448	-1.25602695655755	84	37	PLCB2;ATP1B3;ATP1A1;PRKACA;AP2B1;PRKCG;PLCB4;PLCB3;CLTA;GNAQ;DNM2;PRKCB;SLC8A1
RA_Mitochondrial_translation%R-MMU-5368287	0.0649717514124294	0.250269461077844	0.309520138840539	1.33985786810176	22	85	MRPS31;MRPS22;MRPL32;MRPL1;MRPL47;MRPS5;MRPS18A;MRPL52;MRPL11;MRPL33;MRPS18B;MRPL45;MRPL35;MRPL50;MRPS36;MRPL53;MRPL51;MRPS16;MRPL38;MRPL24;MRPS30;MRPL37;MRPS24;MRPS18C;MRPL34;MRPL39;MRPL41;MRPS14
RA_Recognition_of_DNA_damage_by_PCNA-containing_replication_complex%R-MMU-110314	0.0645161290322581	0.250269461077844	0.447481048517015	1.47460584568955	29	25	RFC3;PCNA;RFC4;RPA1;DTL;RAD18;POLD2
RA_RAB_geranylgeranylation%R-MMU-8873719	0.065	0.250269461077844	-0.399722090464787	-1.3971341292799	38	40	RAB43;RAB7B;RAB32;RAB8A;RAB35;RAB19;RAB8B;RAB1B;RAB4B;RAB10;RAB12;RAB5C;RAB5B;RAB3D
BP_cellular_response_to_gamma_radiation%0071480	0.0514018691588785	0.251508142406151	0.437869167988151	1.44230481931328	21	25	CDKN1A;MDM2;XRCC5;BCL2L1;DDIAS;RAD51;TRP53;CHEK2;YAP1
BP_skeletal_system_development%0001501	0.0523415977961433	0.253562111178005	0.313180235764161	1.33351460376623	18	78	COL18A1;TGFBR1;CDKN1C;ERRFI1;LTBP3;VDR;COL2A1;RUNX2;COL27A1;TFAP2A;FGFRL1;HAPLN4;FBN1;HOXC10;HOXA10;ACAN;IFT80;EIF2AK3;BCAN;FST;FOXC1;SMPD3;EDN1;SMAD3;HOXD13;ACVR2B;PTH1R;TRPS1;PTHLH;CHRD;NCAN;TRAPPC2;FAM20C
BP_myeloid_dendritic_cell_differentiation%0043011	0.052064631956912	0.253562111178005	-0.532566787655486	-1.51996908157053	28	17	SPI1;BATF3;PSEN1;PIRB;RBPJ
BP_cell_projection_assembly%0030031	0.0522522522522523	0.253562111178005	-0.513366864198391	-1.50450310616798	28	19	PARVG;GSN;VAV3;NCKAP1L;FGFR1;CYFIP2;RAC1;PARVB;RAC2
BP_detection_of_mechanical_stimulus_involved_in_sensory_perception_of_pain%0050966	0.0539325842696629	0.253686177115497	0.510315476906082	1.51528079567039	23	17	CXCR4;TLR4;TMEM120A;CXCL12;NTRK1;TNF;ITGA2;GRIN2A;PAWR;ANO1;GRIN2D
BP_protein_export_from_nucleus%0006611	0.0541012216404887	0.253686177115497	-0.429404876836158	-1.43004907555921	30	32	TGFB1;CALR;ADAR;PRKACA;STRADA;NUP214;RANBP3;PKD1;ANKLE1;NUTF2
BP_regulation_of_membrane_potential%0042391	0.0534883720930233	0.253686177115497	0.38755240031554	1.39722217931644	22	35	KCNH2;SLC4A4;SLC4A8;SLC39A8;KCNH1;CACNA1A;NEDD4;DLD;GPR39;CACNA1G;ASIC1;CACNA1H;GRIN2A;KCNH3;ANO1;CHRNA4;HCN3;TRPM4
BP_response_to_toxic_substance%0009636	0.0527704485488127	0.253686177115497	0.337897243019716	1.33778349776625	19	53	CDKN1A;SDC1;SLC30A4;MDM2;EPHX1;CCL3;CCL5;ASNS;CYP1B1;SLC7A11;TYMS;AHR;COL6A1
BP_negative_regulation_of_JNK_cascade%0046329	0.0537634408602151	0.253686177115497	-0.497983769250168	-1.49587306539617	29	21	DUSP10;ITCH;CYLD;CDC42SE1;AKT1;TAOK3;ZMYND11
BP_negative_regulation_of_B_cell_proliferation%0030889	0.053475935828877	0.253686177115497	-0.52713301853929	-1.52922289175505	29	18	BTLA;PKN1;INPP5D;LYN;BTK;PTEN;TSC2;CD24A
BP_positive_regulation_of_reactive_oxygen_species_metabolic_process%2000379	0.0537383177570094	0.253686177115497	0.417692125164106	1.40858737951128	22	27	CDKN1A;PLAU;THBS1;GADD45A;NFE2L2;RIPK3;CYP1B1;PTK2B
BP_positive_regulation_of_fibroblast_migration%0010763	0.053475935828877	0.253686177115497	-0.527045218048971	-1.52896818086618	29	18	ACTR3;TGFB1;ITGB1;AKT1;FGFR1;PAK1;TSC2;DDR2;SLC8A1
BP_glycogen_metabolic_process%0005977	0.0530973451327434	0.253686177115497	-0.453014411628223	-1.47787828407366	29	30	PYGB;AKT1;PHKB;GYS1;PHKG2;PPP1CA;PHKA2;IL6ST;COMT
BP_positive_regulation_of_mRNA_splicing,_via_spliceosome%0048026	0.054006968641115	0.253686177115497	-0.465363392980763	-1.47333900777708	30	25	THRAP3;RBM3;RBMXL1;NCL;DAZAP1;CLNS1A;TRA2A;RBMX;TRA2B;NUP98;ZFP64;HSPA8;SNRNP70
BP_positive_regulation_of_extrinsic_apoptotic_signaling_pathway%2001238	0.0542907180385289	0.253761407317469	-0.459074139880111	-1.46285161203957	30	26	CYLD;ITM2C;RBCK1;PAK2;PML;BID;PDIA3;RUNX3;PTPRC;APP
BP_erythrocyte_development%0048821	0.0545774647887324	0.254289270655782	-0.485354478159381	-1.48001217083795	30	22	SH2B3;BCL6;NCKAP1L;SRF;ARID4A;ABCB10;RPS6
MF_protease_binding%0002020	0.0426136363636364	0.255681818181818	0.308219642391854	1.34048256091391	14	86	SERPINE1;TNFRSF10B;PANX1;ITGB3;SH3PXD2A;THBS1;ANXA2;PRNP;CASP3;F3;FURIN;DDT;CSTB;NOS1AP;BCL10;STIM1;ITGAV;HSPA1B;RFFL;CAST;MALT1
BP_response_to_bacterium%0009617	0.0553846153846154	0.256416747809153	-0.332053312565439	-1.34865337332348	35	86	IRF8;CD52;MYO1F;PSMB9;CD36;TLR11;TRIM30A;BANK1;TMEM229B;STAP1;SCD1;GAS5;STAT1;SP110;NCF1;DHX58;ALPK1;SLFN2;RAB7
BP_pancreas_development%0031016	0.0552995391705069	0.256416747809153	0.441320853181889	1.42232574329721	23	22	FOXF1;MEIS2;SHH;HES1;EIF2AK3;PCSK1;PAX2;ACVR2B;WFS1;GATA6;MNX1
KEGG_Gap_junction%mmu04540	0.147727272727273	0.257599431818182	-0.324488288247608	-1.22602962402327	90	60	PLCB2;GNAI2;TUBB3;GRB2;ADCY7;NRAS;TUBB2A;PRKACA;PRKCG;PLCB4;PLCB3;MAP2K2;GNAQ;TUBB6;GNAI3;PRKCB;TUBA1B
BP_translational_elongation%0006414	0.0562613430127042	0.258026159334126	-0.558411397073565	-1.54975010448986	30	15	EEF2;EEF1A1;EEF1G;RPLP1;EEF1B2;EEF1D;GTPBP2;GTPBP1;TSFM;EIF5A
BP_positive_regulation_of_macrophage_chemotaxis%0010759	0.0561797752808989	0.258026159334126	0.507082364467674	1.50568070825414	24	17	C3AR1;CSF1;CCL5;THBS1;CX3CL1;AKIRIN1;CCL2
BP_synaptic_vesicle_lumen_acidification%0097401	0.0561797752808989	0.258026159334126	0.507615419471755	1.50726350957464	24	17	ATP6V1E1;ATP6V1H;ATP6V0A1;ATP6V1D;ATP6V1C1;ATP6V1A;ATP6V0C;ATP6V1B2;ATP6V0A4;ATP6V1F;SLC17A7;ATP6AP2
MF_cyclin-dependent_protein_serine/threonine_kinase_regulator_activity%0016538	0.0436781609195402	0.258574712643678	0.451420477690515	1.47308291346136	18	24	CCNE1;CCNG1;CCNE2;CCNO;CCNF;CCNG2;CNPPD1;CCNJ
RA_G2/M_Checkpoints%R-MMU-69481	0.0681818181818182	0.259095095556067	0.305204070650824	1.32116540625752	23	86	RFC3;EXO1;PSMC6;CDC7;RFC4;RPA1;MCM8;PSMD11;PSMB6;UIMC1;ORC2;RAD17;PSMD14;BLM;RNF168;ORC5;RAD1;PSMC2;CDC45;PSMF1;PSMD8;CHEK2;CDC25A;PSMC4;ORC1;PSMD9;PSMD13
RA_Interconversion_of_nucleotide_di-_and_triphosphates%R-MMU-499943	0.0686695278969957	0.259095095556067	0.480668478316601	1.44305098178762	31	19	TXNRD1;RRM2;TYMS;AK1;CTPS2;NME1;AK4
RA_Neurotransmitter_receptors_and_postsynaptic_signal_transmission%R-MMU-112314	0.0693069306930693	0.259095095556067	-0.365423241051949	-1.34398449754731	41	54	PLCB2;GNAI2;ADCY7;CREB1;GNG10;CAMKK2;PRKACA;AP2B1;PRKCG;PLCB3;KCNJ10;CAMKK1;GNAI3;LRRC7;PRKCB;PRKAR2B;ARHGEF9;CAMK2G;AKAP5
RA_Signaling_by_MET%R-MMU-6806834	0.0692567567567568	0.259095095556067	-0.375086431859995	-1.3481654083554	40	48	PTPN11;ITGB1;USP8;GRB2;RAC1;EPS15;SHC1;RAPGEF1;TNS3;GGA3;SPINT2;STAT3;PIK3R1;ARF6;TNS4;HGS
RA_Iron_uptake_and_transport%R-MMU-917937	0.0687203791469194	0.259095095556067	0.374576717474019	1.36904368692956	28	36	HMOX1;TFRC;STEAP3;ATP6V1E1;ATP6V1H;ATP6V0A1;ATP6V1D;ATP6V1C1;SLC11A2;ATP6V0D2;ATP6V1A;ATP6V1C2;MCOLN1;STEAP2;SLC22A17
BP_basement_membrane_organization%0071711	0.0566893424036281	0.259176587301587	0.48872275948235	1.47939403563229	24	18	PMP22;POMT2;FLRT2;TFAP2A;CAV1;COL6A1;PRICKLE1;EXT1;CAV2
KEGG_mRNA_surveillance_pathway%mmu03015	0.151090342679128	0.260211145725164	-0.303120904737657	-1.20211925026851	96	81	FUS;CPSF3;PAPOLA;TARDBP;SRRM1;PPP2R5C;DAZAP1;ACIN1;PPP1CA;CPSF6;DDX39B;SYMPK;CPSF1;CPSF2;GSPT1;PNN;UPF1;SMG6;PPP2R1A;PPP2R3C;PPP2R1B;UPF3A;SMG5;ALYREF2;CPSF7;PCF11;ALYREF;PABPC4;WDR82;CPSF4;PPP2R5D
KEGG_Hippo_signaling_pathway%mmu04390	0.150326797385621	0.260211145725164	0.252206114883319	1.15006319217239	45	120	SERPINE1;FRMD6;TGFBR1;TCF7;WWTR1;FZD5;AFP;NKD2;WNT11;WNT9A;BBC3;CSNK1E;NKD1;PARD3;PARD6G;PPP2CB;BTRC;LATS2;WNT7B;TCF7L1;WNT3;PPP1CB;WNT4;DVL2;FZD2;BMPR1A;LEF1;BMP7;FZD4;FBXW11;BMP6;WNT7A;DLG3;SMAD3;MOB1B;WNT2B;SNAI2;YAP1;TRP73;WNT1;WNT5B;GDF6;TEAD4
KEGG_Inflammatory_mediator_regulation_of_TRP_channels%mmu04750	0.154458598726115	0.262767981979183	-0.326555692596783	-1.23536010487167	96	59	PLCB2;PLCG2;PRKCD;PIK3CD;MAP2K6;TRPV4;ADCY7;MAPK14;PIK3R2;PRKACA;PRKCG;PLCB4;PLCB3;PPP1CA;TRPV2;PIK3R1;GNAQ;PRKCB
KEGG_Arrhythmogenic_right_ventricular_cardiomyopathy%mmu05412	0.154040404040404	0.262767981979183	0.31644369470908	1.21684344815558	60	44	LMNA;ITGB3;TCF7;ITGA5;DSP;PKP2;GJA1;JUP;SGCB;ITGB5;ITGAV;ITGA6;TCF7L1;LEF1;DES;ITGB4
CC_spindle_midzone%0051233	0.0680628272251309	0.263743455497382	-0.446450543975076	-1.39233635254323	38	26	UNC119;MAPRE1;PLK1;CDC42;APP;RACGAP1;CENPV;KIF14;MAPRE2;CCDC69;ARL8A
KEGG_RIG-I-like_receptor_signaling_pathway%mmu04622	0.156351791530945	0.264376665679597	-0.352339253139263	-1.24546629602393	95	45	CYLD;NFKB1;CHUK;IKBKB;TBKBP1;MAPK14;ADAR;NFKBIA;DHX58;TRADD
CC_cis-Golgi_network_membrane%0033106	0.0690909090909091	0.264421997755331	-0.520097348947036	-1.47044556263083	37	17	H2-K1;H2-D1;H2-M3;H2-T22;VPS13B;ATP2C1;H2-Q6;TRAPPC3;H2-M5;PHTF1
BP_negative_regulation_of_neuron_apoptotic_process%0043524	0.0580204778156997	0.264436009484014	0.265160418258034	1.25324999932573	16	153	NR4A2;UNC5B;NR4A3;CITED1;TYRO3;VEGFA;HMOX1;CNTFR;GCLC;KRAS;SIX1;F2R;BOK;NTRK1;CRLF1;IL27RA;TFAP2A;IL6;IL10;BCL2L1;LIG4;PTK2B;NRBP2;OXR1;EPOR;MT1;NES;ERBB3;BRAF;XRCC2;POU4F1;ADORA2A;CLU;EN2;TMBIM4;CEBPB;SMO;NTRK2;NDNF;AMIGO2;SIX4;CACNA1A;HSPH1;BAX;SNCB;BBS10;NPPC;FMR1;PINK1;TRP73;FOXQ1;XRCC4;KDR;CRHR1;TMBIM1;CLCF1;WFS1;SLC1A1;MFSD8
MF_transcription_corepressor_binding%0001222	0.0456026058631922	0.26641522372707	-0.397712152014285	-1.44345148351817	27	49	BCL6;RUNX1;NEK6;PBX1;EHMT2;STAT1;ZBTB7A;CDC37;HDAC1;RUNX3;CTBP1;FAM89B;PER2;PHF12;WIZ;HDGF
BP_erythrocyte_differentiation%0030218	0.0588235294117647	0.26643598615917	-0.371072625606663	-1.36828092194003	35	54	SPI1;HCLS1;EHBP1L1;JAK2;LYN;HNRNPU;TCF3;ADD1;SLC1A5;ADAR;EXOC6;ACIN1;KMT2E;RACGAP1;ID2;IKZF1;SFXN1;RPS19;VPS13A;UBA5;SLC25A38
BP_monoatomic_cation_transmembrane_transport%0098655	0.0586956521739131	0.26643598615917	0.454009858132464	1.44804490249504	26	20	ATP1B1;CNGA3;ATP13A3;TMEM63B;SLC47A1;MCOLN1;SLC6A4;GRIN2A;TRPM4;GRIN2D;TMEM109;TMEM63C
CC_Sin3-type_complex%0070822	0.0706521739130435	0.267099681866384	-0.48272542854762	-1.41774951815642	38	20	ARID4A;OGT;HDAC1;SUDS3;PHF12;SAP130;BRMS1L;BRMS1;SIN3A
CC_clathrin-coated_vesicle_membrane%0030665	0.0715935334872979	0.267397534711595	0.445530633669083	1.46499409239706	30	25	ATP6V1E1;ATP6V1H;ATP6V0A1;ARC;DAB2;ATP6V1D;ATP6V1C1;HIP1R;VAMP3;ATP6V1A;SYT11
BP_lipid_storage%0019915	0.0592334494773519	0.267464619090635	-0.468307387984975	-1.45194596498587	33	23	GM2A;CD36;HEXA;PLIN2;LDAH;BSCL2;B4GALNT1
KEGG_Folate_biosynthesis%mmu00790	0.159453302961276	0.267996816422867	0.427682421239597	1.27431390150653	69	17	GCH1;DHFR;MOCS2;SPR;GGH;QDPR;CBR1;AKR1B8
BP_G_protein-coupled_receptor_signaling_pathway%0007186	0.0612535612535613	0.2686347917453	-0.28441386370837	-1.25408892226489	42	178	PLCB2;GNAI2;RGS14;ADGRA2;GNG2;GPR34;P2RY6;GPR82;GNB2;JAK2;GIPC1;ADGRG5;PREX1;PIK3CG;ARRB1;LPAR5;CXCR3;PIK3R5;PTGER3;GNA15;RAC1;INPP5K;P2RY10;GPR183;PIK3R6;P2RY12;VAV1;GNG10;LPAR6;GNB1;GRK3;RIC8A;RAC2;ADGRE5;PLCB3;APP;RGS2;CCR2;SYK
BP_cell_projection_organization%0030030	0.0605042016806723	0.2686347917453	-0.396107384669253	-1.39413437825404	35	44	CFL1;ITGB1;TWF2;AKT1;PLEK;MTOR;CAPZB;P2RY12;SDCCAG8;ILK;CCDC28B;TSC2;KIF17;CUL3
BP_positive_regulation_of_stem_cell_population_maintenance%1902459	0.0613287904599659	0.2686347917453	-0.40240497631658	-1.40826898038282	35	42	ACTB;NCOA3;ARID4A;OGT;HDAC1;SUDS3;KDM2B;SAP130;BRMS1L;SMARCA4;SMARCB1;BRMS1;BCL7C;SIN3A;ARID1A
BP_positive_regulation_of_protein_import_into_nucleus%0042307	0.0610561056105611	0.2686347917453	-0.385863331915442	-1.37757762540056	36	46	HCLS1;TGFB1;JAK2;PRKCD;PTPN22;PSEN1;MAPK14;PIK3R2;TARDBP;HSP90AB1;PIK3R1;CDH1;NUTF2;XBP1;AKAP5
BP_regulation_of_myelination%0031641	0.0610412926391382	0.2686347917453	-0.52663051063888	-1.50302668536029	33	17	AKT1;MTOR;RARA;RARB;KIF14;RXRB
BP_heart_looping%0001947	0.0599520383693046	0.2686347917453	0.354701374994092	1.31738426022928	24	40	GJA1;DLL1;MICAL2;TBX2;GATA4;ARL13B;NKX2-5;SHH;OVOL2;SMO;DVL2;TBX20;VANGL2;SMAD3
BP_negative_regulation_of_non-canonical_NF-kappaB_signal_transduction%1901223	0.0609318996415771	0.2686347917453	-0.488018416000613	-1.46593854858327	33	21	SPI1;CYLD;NLRP3;CAPN1;IFI35;LITAF;CPNE1;RASSF2;NMI
BP_regulation_of_immune_response%0050776	0.0601769911504425	0.2686347917453	-0.422095864903418	-1.40589639824023	33	33	PIANP;CARD11;INPP5D;CLEC12A;PHF11A;CARD9;SYK;SPPL2A;LAG3;DENND1B;SH2B2;OTUD5;ENTPD7;CD40;SPPL2B
BP_positive_regulation_of_synaptic_transmission,_glutamatergic%0051968	0.0612244897959184	0.2686347917453	0.485110835086182	1.46846051697541	26	18	GLUL;NTRK1;PTK2B;EGFR;ADORA2A;NTRK2;CCL2;IQSEC2;GRIN2A;GRIN2D;SHANK3;OXTR;DRD1;PTGS2
BP_neuronal_stem_cell_population_maintenance%0097150	0.0599078341013825	0.2686347917453	0.439362062970063	1.4160127904333	25	22	MAPK8;DLL1;JAG1;WDR47;IGF2BP1;YME1L1;HES1;PRRX1;REST;MCPH1;SS18
BP_protein_targeting_to_lysosome%0006622	0.0616197183098592	0.269103426529325	-0.478841777264637	-1.46015271342488	34	22	LAPTM5;GCC2;GGA3;RAB7;AP3B1;M6PR;AP4M1;VPS53;VPS4A;BECN1;HGS
BP_negative_regulation_of_cell_migration%0030336	0.0619718309859155	0.269278488261119	0.292262872650113	1.28704611126485	21	94	SERPINE1;RHOB;TRP53INP1;PTPRU;TGFBR1;EMILIN2;IL1RN;TPM1;ADARB1;PKP2;WNT11;KANK1;JAG1;TGFBR3;CX3CL1;CYP1B1;SHH;MITF;DUSP3;ACAN;RAP2B;RECK;ING2;WNT4;RAP2A;KRT16
BP_germ_cell_development%0007281	0.0620689655172414	0.269278488261119	0.400614619160105	1.39156393912009	26	29	CXCR4;RNF2;STAU2;CXCL12;BCL2L1;PRDM1;SMAD5;TIAL1;CHTF18;FBXW11;BAX;NPR2
BP_chemokine-mediated_signaling_pathway%0070098	0.0622119815668203	0.269278488261119	0.436706863672421	1.40745539214271	26	22	CCL22;CCL3;CXCL10;CCL5;CCL4;CXCL12;CX3CL1;PTK2B;CCL9;FOXC1;CCL2;CCRL2
BP_regulation_of_cell_migration%0030334	0.0626702997275204	0.269926199261993	0.304779963009283	1.30444837485732	22	79	LMNA;RHOB;NTN1;CXCR4;TNC;AMOTL2;STMN1;CXCL12;MMP10;LMO4;ENPP2;ADGRG3;LAMA5;SPATA13;KIF2A;SRCIN1;MGAT3;PLXNC1;FGF9;FGF15;TNN;HACE1;TBCCD1;KRT5;PITX2;FGF3;EGFL7;TEK;PLXNB1;AMOTL1;NCK1;USP17LE;LAMA4;CDKN1B;TTBK2;FGF16;FGF8;LAMA3
BP_mitochondrial_fusion%0008053	0.0627306273062731	0.269926199261993	-0.498837700595044	-1.46931455815538	33	20	AFG3L1;BAK1;MCL1;TRABD;BCL2A1D;CHCHD3;FUNDC1;BCL2A1A;MFN2;NME3;OPA1;FIS1
KEGG_Fat_digestion_and_absorption%mmu04975	0.161687170474517	0.270124075223893	-0.441430389530203	-1.27991451450161	91	20	CD36;GOT2;SCARB1;ACAT1;ACAT2;PLPP1;AGPAT1
BP_homophilic_cell_adhesion_via_plasma_membrane_adhesion_molecules%0007156	0.0631313131313131	0.270853698273053	0.348297270383164	1.32721760931914	24	46	PVR;RET;CELSR1;PTPRF;EMB;CDH23;CLSTN3;CDH3;CADM4;FAT3;AMIGO2;PCDH10;CELSR2;FAT4;L1CAM;CLSTN1;PCDH19;AMIGO1;DSG2;HMCN2;PRTG;SDK1;CEACAM1;CADM3;DSCAML1;IGSF11;ESAM
BP_membrane_protein_ectodomain_proteolysis%0006509	0.0634920634920635	0.271604938271605	-0.459681177017777	-1.42544979952628	35	24	ADAM19;ERAP1;PSEN1;RBMXL1;APH1A;SPPL2A;APH1C;NCSTN;RBMX;PSEN2;SPPL2B;MYH9;P2RX7
BP_immune_system_process%0002376	0.063716814159292	0.271771717536572	-0.430385600017024	-1.40405584395661	35	30	IRF8;IRF5;PTMS;IRF9;PIK3CG;DDX17;SLFN8;IRF2;IRF1
CC_phagocytic_cup%0001891	0.0737564322469983	0.272196357102017	-0.435913425431304	-1.38166186268779	42	27	CORO1A;LCP1;SH3BP1;MYO1G;AIF1;PIP5K1C;RAC1
BP_protein_processing%0016485	0.0640625	0.272451853197674	-0.347355237720759	-1.35417126017535	40	72	CTSS;MYC;ADAM19;RNPEP;ECE1;ANPEP;AFG3L1;IL1R2;MBTPS1;PSEN1;OGT;APH1A;PCSK7
RA_Degradation_of_DVL%R-MMU-4641258	0.0734597156398104	0.272465075589819	0.369437923388868	1.35026186394775	30	36	DACT1;KLHL12;PSMC6;PSMD11;PSMB6;PSMD14;DVL2;PSMC2;PSMF1;PSMD8;PSMC4;PSMD9;PSMD13
RA_Metabolism_of_fat-soluble_vitamins%R-MMU-6806667	0.0751072961373391	0.272465075589819	0.475910924295571	1.42876797112505	34	19	GPC1;SDC1;SDC4;LPL
RA_Mitotic_G1_phase_and_G1/S_transition%R-MMU-453279	0.0753012048192771	0.272465075589819	0.287119309375395	1.26732145163736	24	98	CDKN1A;CCNE1;CDKN1C;CCNE2;SKP2;CDK6;E2F5;PSMC6;CDC7;RPA1;PPP2CB;MCM8;PSMD11;PRIM1;PSMB6;ORC2;MNAT1;PSMD14;ORC5;LIN54;PSMC2;CDC45;PSMF1;PRIM2;PSMD8;CCNA2;LIN37;CDC25A;PSMC4;ORC1;CABLES1;PSMD9;PSMD13
RA_Signaling_by_Insulin_receptor%R-MMU-74752	0.0754257907542579	0.272465075589819	0.340218593402596	1.31433343081351	30	46	CTSD;IRS2;ATP6V1E1;ATP6V1H;ATP6V0A1;TRIB3;PTPRF;ATP6V1D;ATP6V1C1;THEM4;ATP6V0D2;ATP6V1A;FGF9;FGF15;IRS1;ATP6V1C2
RA_Resolution_of_D-Loop_Structures%R-MMU-5693537	0.0743099787685775	0.272465075589819	0.441442838124005	1.39481978806883	34	22	RAD51AP1;EXO1;XRCC2;BLM;RAD51C;GEN1
RA_Resolution_of_D-loop_Structures_through_Holliday_Junction_Intermediates%R-MMU-5693568	0.0743099787685775	0.272465075589819	0.441442838124005	1.39481978806883	34	22	RAD51AP1;EXO1;XRCC2;BLM;RAD51C;GEN1
BP_fibroblast_apoptotic_process%0044346	0.0643015521064302	0.272675857193355	0.519117461550027	1.48306040523675	28	15	PMAIP1;CASP7;CASP3;BBC3;BCL10;DDIAS
CC_exosome_(RNase_complex)%0000178	0.0753424657534247	0.27477840451249	0.529429096173749	1.46250250366398	32	15	EXOSC7;EXOSC4;MPHOSPH6;ZFP36;EXOSC3;EXOSC9;EXOSC2
BP_translation%0006412	0.0654205607476636	0.275029541304114	-0.325034102324862	-1.3278865289546	41	92	EEF1A1;RPS2;AKT1;RPL29;RPS4X;EIF2AK2;RPL3;RPL12;EIF4G3;RBM3;RPL10;RPL10A;RPL32;RPS9;RPS17;RPL11;RPL23;EIF4G1;PDF;RPS3A1;GSPT1;RACK1;RPL7;RPS29;RPL24;MRPL43;GEMIN5
BP_positive_regulation_of_Wnt_signaling_pathway%0030177	0.0651162790697674	0.275029541304114	0.39943275866621	1.3909183589537	27	31	ZEB2;DACT1;KANK1;CSNK1E;SHH;WLS;DIXDC1;FGFR2;WNT3;LEF1;ATP6V1C2;SPIN1;LGR6;ATP6V0C;TLR2
BP_hair_follicle_morphogenesis%0031069	0.0654205607476636	0.275029541304114	0.439371997872325	1.41232635019725	27	23	CTSL;KRT17;GORAB;SHH;EXT1;FGFR2;FST;SMO;INTU;DLX3;FOXQ1;LAMC1
BP_negative_regulation_of_stem_cell_population_maintenance%1902455	0.066427289048474	0.277013787060155	-0.523239943364369	-1.49334985694046	36	17	ARID4A;OGT;HDAC1;SUDS3;SAP130;BRMS1L;BRMS1;SIN3A
BP_nucleosome_disassembly%0006337	0.066427289048474	0.277013787060155	-0.535710039495615	-1.5071114113967	36	16	SUPT16;SSRP1;ARID2;SMARCD2;SMARCC2;SMARCA4;SMARCB1;ARID1A
BP_peptidyl-serine_phosphorylation%0018105	0.0664605873261206	0.277013787060155	-0.322238525687144	-1.31374097511956	42	89	MAP4K1;PRKCD;NEK6;AKT1;MTOR;STK4;IKBKB;BAK1;PAK2;MAPK14;MKNK1;PLK1;PRKACA;LRRK2;MAPKAPK2;ILK;SYK;TOP1;ROCK1;PKD1;MARK2;PRKX;MORC3
BP_fat_cell_differentiation%0045444	0.0684931506849315	0.280135823429542	0.308941271091331	1.29232843646966	24	73	FOSL2;NR4A2;NR4A3;NR4A1;GATA2;TMEM120A;RNASEL;INHBB;CEBPA;HMGA2;TRIM32;TMEM120B;METRNL;AP1S2;GLIS1;EIF2AK3;BBS7;CEBPB;LPIN1;SENP2;ARL6;ATF5;KLF4;OSBPL8;WNT1;GDF6;ADGRF5
BP_regulation_of_G0_to_G1_transition%0070316	0.0679442508710801	0.280135823429542	-0.463610580550088	-1.43738392565366	38	23	ACTB;ARID2;BRD7;SMARCD2;SMARCC2;SMARCA4;SMARCB1;PBRM1;BCL7C;ARID1A
BP_phosphorylation%0016310	0.0681003584229391	0.280135823429542	-0.479725183876737	-1.44102684799138	37	21	AKT1;MTOR;PAK2;PAK1;LIMD1;LRRK2;PRKCG;STAT3;PANK3;TNK2
BP_response_to_UV%0009411	0.0676691729323308	0.280135823429542	0.348653715364863	1.32224360659103	26	45	CDKN1A;PMAIP1;CASP7;CASP3;MAPK8;TRIM32;COL6A1;ERCC5;DTL;RAD18;MAP2K7;CDKN2D
BP_regulation_of_mRNA_splicing,_via_spliceosome%0048024	0.0689655172413793	0.280135823429542	-0.542692168184905	-1.50612478319383	37	15	SF1;SRRM1;SRSF10;TIA1;SRSF3;KHDRBS1;YTHDC1;LARP7;HNRNPK;RBM39;SON
BP_response_to_cocaine%0042220	0.0677570093457944	0.280135823429542	0.43860306987826	1.40985469230216	28	23	MDM2;SMPD1;ARC;PTK2B;HDAC5;HSP90AA1;ADGRL3;GAD2;SLC6A3;ST8SIA2;XLR4A;NCAM1;OXTR;DRD1;MYRF;CHRNB2;ELAVL4
BP_SMAD_protein_signal_transduction%0060395	0.0689655172413793	0.280135823429542	0.423604374136112	1.38231293538085	29	24	TGFBR1;CITED1;RBPMS;WWTR1;MAPK8;RUNX2;ACVR2A;SMAD5;SMAD3;MAP1LC3A;MAGI2
BP_DNA_biosynthetic_process%0071897	0.0691244239631337	0.280135823429542	0.432636296785023	1.39433642884873	29	22	SRC;LIG4;PHB1;LIN9;SPHK1;POLD2;SMPD3;PAM16
BP_positive_regulation_of_defense_response_to_virus_by_host%0002230	0.0686619718309859	0.280135823429542	-0.471226278965774	-1.4369304487163	38	22	PTPN22;STAT1;DTX3L;PARP9;PML;EIF2AK4;TOMM70A;CREB3
BP_negative_regulation_of_extrinsic_apoptotic_signaling_pathway_via_death_domain_receptors%1902042	0.0691244239631337	0.280135823429542	0.432292203428937	1.39322745601201	29	22	SERPINE1;HMOX1;BCL2L1;RFFL;TNFRSF22;TNFRSF23;BRCA1;ITPRIP;TMBIM1
CC_synaptic_vesicle%0008021	0.0778267254038179	0.280538196223065	-0.307043698886421	-1.31104468643504	52	124	PPT1;SV2B;GIPC1;CADM1;RAB8A;SYNGR2;DBI;IQSEC1;PSEN1;AP1B1;MARCKSL1;MADD;APH1A;RAB8B;TOR1A;LRRK2;HTR7;STX7;APP;PICALM;DNAJC5;CLCN3;VDAC2;DISC1;PARK7;MYO5A;SH3GLB1;CLCN4;NCSTN;ROGDI;VAMP2;MTMR2;PEBP1
BP_sensory_perception_of_smell%0007608	0.0696629213483146	0.280762683009874	0.504826009330324	1.46838453278842	30	16	DMXL2;B3GNT2;NAV2;SLC24A4;FZD2;RIC8B;SLC6A3;GNAL;ADCY3
BP_protein_metabolic_process%0019538	0.0695187165775401	0.280762683009874	-0.511074070323369	-1.48263557818219	38	18	CLN8;BAG2;PSEN1;CDH1;ACACA;DCAF11;HEXB;PSEN2;VPS13A;NAGLU
BP_positive_regulation_of_natural_killer_cell_mediated_cytotoxicity%0045954	0.0702702702702703	0.281658644946316	-0.495121220589613	-1.45103135059158	38	19	KLRI1;CADM1;H2-T23;CD226;VAV1;H2-M3;AP1G1;SLAMF6;LAG3
BP_DNA_replication_initiation%0006270	0.0700934579439252	0.281658644946316	0.437499122778049	1.40630614212964	29	23	CCNE1;CCNE2;ORC6;PRIM1;ORC2;ORC5;CDC45;PRIM2;ORC1
KEGG_Adherens_junction%mmu04520	0.170382165605096	0.282956096451319	-0.322426609586533	-1.21973978485824	106	59	ACTB;ACTG1;ACTN1;CTNNA1;PTPN6;IQGAP1;FGFR1;NECTIN1;WAS;RAC1;WASF2;CDC42;RAC2
BP_blood_coagulation%0007596	0.0709382151029748	0.283559040152055	0.383480010179054	1.36335807216782	30	33	SERPINE2;ANXA5;PRRG4;F3;PROCR;PAPSS2;SHH;ANGPTL6;LILRB4A;BLOC1S6;F2RL2;RAB27A;SLC4A1;GAS6
RA_Deposition_of_new_CENPA-containing_nucleosomes_at_the_centromere%R-MMU-606279	0.080338266384778	0.285400581687361	0.438451264005087	1.40578273924476	37	23	CENPK;CENPU;CENPQ;CENPW;CENPH;CENPI;OIP5;HJURP;SMARCA5;CENPP;ITGB3BP
RA_Nucleosome_assembly%R-MMU-774815	0.080338266384778	0.285400581687361	0.438451264005087	1.40578273924476	37	23	CENPK;CENPU;CENPQ;CENPW;CENPH;CENPI;OIP5;HJURP;SMARCA5;CENPP;ITGB3BP
RA_Asymmetric_localization_of_PCP_proteins%R-MMU-4608870	0.0796019900497513	0.285400581687361	0.356288699338552	1.33067768532812	31	40	FZD5;PSMC6;PRICKLE1;PSMD11;PSMB6;PSMD14;FZD2;FZD4;PSMC2;PSMF1;PSMD8;SMURF2;PSMC4;PSMD9;PSMD13;FZD3;FZD8
BP_negative_regulation_of_MAPK_cascade%0043409	0.072289156626506	0.286218389971741	0.344407168703097	1.28688639867411	29	41	DUSP4;RNF149;SMPD1;DAB2IP;DUSP2;DUSP5;DUSP8;SPRED1;CAV1;DUSP3;DOK2;LILRB4A;DUSP1;EFNA1;IGF1R
BP_negative_regulation_of_blood_vessel_endothelial_cell_migration%0043537	0.0719101123595506	0.286218389971741	0.487556322767816	1.44770199245537	31	17	ATP2B4;VASH1;THBS1;RGCC;JUP;GADD45A;DLL4
BP_central_nervous_system_development%0007417	0.0723860589812333	0.286218389971741	0.3129378613578	1.29936380208359	26	68	CAPG;APLP1;ZEB2;SEMA6B;COL2A1;TPP1;HELT;MSI1;LIG4;HAPLN4;GRHL3;DMBX1;APLP2;SHH;ACAN;BCAN;SMO;VAX1;ELP3;TRP53;PAX2;FMR1;XRCC4;CHRD;VAX2;NCAN;SCIN;GLIS2;MNX1;MSI2;EMX1;SLC2A1;TRP53BP2
BP_chondrocyte_differentiation%0002062	0.072289156626506	0.286218389971741	0.351838335072257	1.3245751883384	29	42	FOSL2;ARID5A;SLC39A14;LTBP3;COL2A1;RUNX2;WNT9A;CHRDL2;HMGA2;EXT1;IFT80;BMPR1A;FGF9;WNT7A;NPR2;SHOX2;WNT2B;PTH1R;TRPS1;OSR2;PTHLH;ADAMTS7;HSPG2
BP_mitochondrial_translation%0032543	0.0730337078651685	0.287765538945712	0.289239964841552	1.27176247500598	25	91	MRPS31;MRPS22;FASTKD2;MRPL32;MRPL1;MRPL47;MRPS5;MRPS18A;MRPL52;MRPL11;MRPL33;MRPS18B;MRPL45;MRPL35;MRPL50;GATB;MRPL53;MRPL51;MRPS16;MRPL38;MRPL24;MRPS30;MRPL37;MRPS24;MRPS10;MRPS18C;MRPL34;MRPL39;MRPL41;MRPS14;MTG1;MRPS11;MRPL44;MRPS2
BP_intracellular_sodium_ion_homeostasis%0006883	0.0731707317073171	0.287765538945712	0.511807862757658	1.46217770074294	32	15	SPP1;ATP1B1;IL1A;TESC;SLC12A2;ATP1A3;ATP1B2;ATP12A
CC_chromosome%0005694	0.0829756795422032	0.287850173119295	-0.282849223096552	-1.23829343527298	57	170	CENPB;ZFP276;DDX21;ZC3H4;MYCL;SAMD1;POLR1A;PAK1;NCL;ZMYND11;FTSJ3;KMT5A;ZBTB4;MLLT3;RRP1;RBBP6;SETD2;DYRK1B;UBAP2L;CCDC86;KDM2B;PES1;PRPF4B;NUMA1;MCM3AP;GNL3;FBL;NOC2L;PRR14;FAAP20;WRN;NR3C1;NONO;PPP1R7;NSD1;RBL2;PAXIP1;ARGLU1;EHMT1;UBAP2;MBD6;HP1BP3;NIFK;CDK2AP1;TOP2B;NOL7;ELL3
CC_nuclear_envelope%0005635	0.0835694050991502	0.287850173119295	-0.279308573648743	-1.23039852578613	58	177	NUP210;ALOX5AP;TOR1AIP1;IFI27L2A;PTGS1;TOR3A;MTOR;SUN2;LEMD2;CYBB;CALR;RTCB;NUP205;VRK2;ABCF1;TOR1A;TMPO;TOR1B;LMNB1;DCTN1;SHISA5;POM121;SRSF1;PARP8;NPC1;RAC2;IPO9;CHMP2A;AGPAT3;MTA1;NUP214;RAE1;KPNB1;SYNE1;ROGDI;CTDNEP1;POLA1;SEH1L;RTN4;IPO8
CC_pericentric_heterochromatin%0005721	0.0823327615780446	0.287850173119295	-0.431248965607932	-1.3668774906726	47	27	CENPB;BAZ1A;ATRX;DNMT1;IKZF1;KDM4A;KDM4B;BAZ1B;CENPA;CHRAC1;LRWD1;CBX3;CBX1
CC_male_germ_cell_nucleus%0001673	0.080952380952381	0.287850173119295	0.333316054653246	1.30601979762379	33	51	HSPA2;HMGA1;PCNA;TRIM24;HMGA2;TBPL1;RPA1;PRMT5;RAD18;RAD51;CHTF18;BRCA1;BLM;TBP
MF_calmodulin_binding%0005516	0.0563583815028902	0.289740038354997	-0.307814914179085	-1.31587103886463	38	133	CNN2;MYO1F;CAMK1D;PDE1B;MYO1G;MBP;EEF1A1;MARCKS;MYO6;AKT1;RYR1;MKNK2;IQGAP1;FKBP8;MYO9B;TRPV4;ADD1;MARCKSL1;DAPK1;PPP3CB;MKNK1;CAMKK2;PHKB;RASGRF2;MAPKAPK2;PHKG2;PLCB3;DDX5;MYO1C;PHKA2;PIK3R1;MYO5A;VAMP2;CAMKK1;ASPM;SLC8A1
MF_G_protein-coupled_receptor_binding%0001664	0.0579964850615114	0.289740038354997	-0.410382646087251	-1.3897950290428	32	36	PSAP;GNAI2;ARRB1;GNA15;GRK3;APP;TULP3;ARHGEF1;ARHGEF11;GNAQ;ARRB2;GNAI3;DNAJC14;AKAP5
MF_3-phosphoinositide-dependent_protein_kinase_activity%0004676	0.0678670360110803	0.289740038354997	-0.280944990881045	-1.2527642972747	48	189	RPS6KA1;MAP4K1;NEK6;AKT1;PIK3CG;MKNK2;MTOR;STK17B;STK4;EIF2AK2;IKBKB;TAOK3;PAK2;IRAK1;DAPK1;PAK1;MKNK1;VRK2;BMP2K;SIK1;CIITA;GAK;CSNK1G2;MAP4K2;ALPK1;LRRK2;MAPKAPK2;BUB1B;AKT2;IRAK4;SLK;CIT;ROCK1;MARK2;PRKX;EIF2AK4;DMPK;RPS6KB2;NEK9;MARK4;NEK7;EIF2AK1;HIPK1;TLK1;LRRK1;RPS6KC1;TNK2;RPS6KA3;CDC42BPB;OXSR1;RPS6KB1;MINK1;STK10;STK16;ULK2;CSNK1D;ERN1;STK11
MF_DNA-dependent_protein_kinase_activity%0004677	0.0678670360110803	0.289740038354997	-0.280944990881045	-1.2527642972747	48	189	RPS6KA1;MAP4K1;NEK6;AKT1;PIK3CG;MKNK2;MTOR;STK17B;STK4;EIF2AK2;IKBKB;TAOK3;PAK2;IRAK1;DAPK1;PAK1;MKNK1;VRK2;BMP2K;SIK1;CIITA;GAK;CSNK1G2;MAP4K2;ALPK1;LRRK2;MAPKAPK2;BUB1B;AKT2;IRAK4;SLK;CIT;ROCK1;MARK2;PRKX;EIF2AK4;DMPK;RPS6KB2;NEK9;MARK4;NEK7;EIF2AK1;HIPK1;TLK1;LRRK1;RPS6KC1;TNK2;RPS6KA3;CDC42BPB;OXSR1;RPS6KB1;MINK1;STK10;STK16;ULK2;CSNK1D;ERN1;STK11
MF_AMP-activated_protein_kinase_activity%0004679	0.0588235294117647	0.289740038354997	-0.282507084621513	-1.25893116615848	41	193	RPS6KA1;MAP4K1;NEK6;AKT1;PIK3CG;MKNK2;MTOR;STK17B;STK4;EIF2AK2;IKBKB;TAOK3;PAK2;IRAK1;DAPK1;PAK1;MKNK1;VRK2;BMP2K;SIK1;CIITA;GAK;CSNK1G2;MAP4K2;ALPK1;LRRK2;MAPKAPK2;BUB1B;AKT2;IRAK4;SLK;CIT;ROCK1;MARK2;PRKX;EIF2AK4;DMPK;RPS6KB2;NEK9;MARK4;NEK7;EIF2AK1;HIPK1;TLK1;LRRK1;RPS6KC1;TNK2;RPS6KA3;CDC42BPB;OXSR1;PRKAB2;RPS6KB1;MINK1;STK10;STK16;ULK2;CSNK1D;ERN1;STK11
MF_eukaryotic_translation_initiation_factor_2alpha_kinase_activity%0004694	0.0678670360110803	0.289740038354997	-0.280944990881045	-1.2527642972747	48	189	RPS6KA1;MAP4K1;NEK6;AKT1;PIK3CG;MKNK2;MTOR;STK17B;STK4;EIF2AK2;IKBKB;TAOK3;PAK2;IRAK1;DAPK1;PAK1;MKNK1;VRK2;BMP2K;SIK1;CIITA;GAK;CSNK1G2;MAP4K2;ALPK1;LRRK2;MAPKAPK2;BUB1B;AKT2;IRAK4;SLK;CIT;ROCK1;MARK2;PRKX;EIF2AK4;DMPK;RPS6KB2;NEK9;MARK4;NEK7;EIF2AK1;HIPK1;TLK1;LRRK1;RPS6KC1;TNK2;RPS6KA3;CDC42BPB;OXSR1;RPS6KB1;MINK1;STK10;STK16;ULK2;CSNK1D;ERN1;STK11
MF_ribosomal_protein_S6_kinase_activity%0004711	0.0678670360110803	0.289740038354997	-0.280944990881045	-1.2527642972747	48	189	RPS6KA1;MAP4K1;NEK6;AKT1;PIK3CG;MKNK2;MTOR;STK17B;STK4;EIF2AK2;IKBKB;TAOK3;PAK2;IRAK1;DAPK1;PAK1;MKNK1;VRK2;BMP2K;SIK1;CIITA;GAK;CSNK1G2;MAP4K2;ALPK1;LRRK2;MAPKAPK2;BUB1B;AKT2;IRAK4;SLK;CIT;ROCK1;MARK2;PRKX;EIF2AK4;DMPK;RPS6KB2;NEK9;MARK4;NEK7;EIF2AK1;HIPK1;TLK1;LRRK1;RPS6KC1;TNK2;RPS6KA3;CDC42BPB;OXSR1;RPS6KB1;MINK1;STK10;STK16;ULK2;CSNK1D;ERN1;STK11
MF_histone_H3S10_kinase_activity%0035175	0.0678670360110803	0.289740038354997	-0.280944990881045	-1.2527642972747	48	189	RPS6KA1;MAP4K1;NEK6;AKT1;PIK3CG;MKNK2;MTOR;STK17B;STK4;EIF2AK2;IKBKB;TAOK3;PAK2;IRAK1;DAPK1;PAK1;MKNK1;VRK2;BMP2K;SIK1;CIITA;GAK;CSNK1G2;MAP4K2;ALPK1;LRRK2;MAPKAPK2;BUB1B;AKT2;IRAK4;SLK;CIT;ROCK1;MARK2;PRKX;EIF2AK4;DMPK;RPS6KB2;NEK9;MARK4;NEK7;EIF2AK1;HIPK1;TLK1;LRRK1;RPS6KC1;TNK2;RPS6KA3;CDC42BPB;OXSR1;RPS6KB1;MINK1;STK10;STK16;ULK2;CSNK1D;ERN1;STK11
MF_histone_H3T6_kinase_activity%0035403	0.0596393897364771	0.289740038354997	-0.283275541802134	-1.26349095797235	42	191	RPS6KA1;MAP4K1;NEK6;AKT1;PIK3CG;MKNK2;MTOR;STK17B;STK4;EIF2AK2;IKBKB;TAOK3;PAK2;IRAK1;DAPK1;PAK1;MKNK1;VRK2;BMP2K;SIK1;CIITA;GAK;CSNK1G2;MAP4K2;ALPK1;LRRK2;MAPKAPK2;BUB1B;AKT2;IRAK4;SLK;CIT;ROCK1;MARK2;PRKX;EIF2AK4;DMPK;RPS6KB2;PRKCB;NEK9;MARK4;NEK7;EIF2AK1;HIPK1;TLK1;LRRK1;RPS6KC1;TNK2;RPS6KA3;CDC42BPB;OXSR1;RPS6KB1;MINK1;STK10;STK16;ULK2;CSNK1D;ERN1;STK11
MF_histone_H2AXS139_kinase_activity%0035979	0.0678670360110803	0.289740038354997	-0.280944990881045	-1.2527642972747	48	189	RPS6KA1;MAP4K1;NEK6;AKT1;PIK3CG;MKNK2;MTOR;STK17B;STK4;EIF2AK2;IKBKB;TAOK3;PAK2;IRAK1;DAPK1;PAK1;MKNK1;VRK2;BMP2K;SIK1;CIITA;GAK;CSNK1G2;MAP4K2;ALPK1;LRRK2;MAPKAPK2;BUB1B;AKT2;IRAK4;SLK;CIT;ROCK1;MARK2;PRKX;EIF2AK4;DMPK;RPS6KB2;NEK9;MARK4;NEK7;EIF2AK1;HIPK1;TLK1;LRRK1;RPS6KC1;TNK2;RPS6KA3;CDC42BPB;OXSR1;RPS6KB1;MINK1;STK10;STK16;ULK2;CSNK1D;ERN1;STK11
MF_histone_H3S28_kinase_activity%0044022	0.0678670360110803	0.289740038354997	-0.280944990881045	-1.2527642972747	48	189	RPS6KA1;MAP4K1;NEK6;AKT1;PIK3CG;MKNK2;MTOR;STK17B;STK4;EIF2AK2;IKBKB;TAOK3;PAK2;IRAK1;DAPK1;PAK1;MKNK1;VRK2;BMP2K;SIK1;CIITA;GAK;CSNK1G2;MAP4K2;ALPK1;LRRK2;MAPKAPK2;BUB1B;AKT2;IRAK4;SLK;CIT;ROCK1;MARK2;PRKX;EIF2AK4;DMPK;RPS6KB2;NEK9;MARK4;NEK7;EIF2AK1;HIPK1;TLK1;LRRK1;RPS6KC1;TNK2;RPS6KA3;CDC42BPB;OXSR1;RPS6KB1;MINK1;STK10;STK16;ULK2;CSNK1D;ERN1;STK11
MF_histone_H4S1_kinase_activity%0044023	0.0678670360110803	0.289740038354997	-0.280944990881045	-1.2527642972747	48	189	RPS6KA1;MAP4K1;NEK6;AKT1;PIK3CG;MKNK2;MTOR;STK17B;STK4;EIF2AK2;IKBKB;TAOK3;PAK2;IRAK1;DAPK1;PAK1;MKNK1;VRK2;BMP2K;SIK1;CIITA;GAK;CSNK1G2;MAP4K2;ALPK1;LRRK2;MAPKAPK2;BUB1B;AKT2;IRAK4;SLK;CIT;ROCK1;MARK2;PRKX;EIF2AK4;DMPK;RPS6KB2;NEK9;MARK4;NEK7;EIF2AK1;HIPK1;TLK1;LRRK1;RPS6KC1;TNK2;RPS6KA3;CDC42BPB;OXSR1;RPS6KB1;MINK1;STK10;STK16;ULK2;CSNK1D;ERN1;STK11
MF_histone_H2AS1_kinase_activity%0044024	0.0678670360110803	0.289740038354997	-0.280944990881045	-1.2527642972747	48	189	RPS6KA1;MAP4K1;NEK6;AKT1;PIK3CG;MKNK2;MTOR;STK17B;STK4;EIF2AK2;IKBKB;TAOK3;PAK2;IRAK1;DAPK1;PAK1;MKNK1;VRK2;BMP2K;SIK1;CIITA;GAK;CSNK1G2;MAP4K2;ALPK1;LRRK2;MAPKAPK2;BUB1B;AKT2;IRAK4;SLK;CIT;ROCK1;MARK2;PRKX;EIF2AK4;DMPK;RPS6KB2;NEK9;MARK4;NEK7;EIF2AK1;HIPK1;TLK1;LRRK1;RPS6KC1;TNK2;RPS6KA3;CDC42BPB;OXSR1;RPS6KB1;MINK1;STK10;STK16;ULK2;CSNK1D;ERN1;STK11
MF_histone_H2BS14_kinase_activity%0044025	0.0678670360110803	0.289740038354997	-0.280944990881045	-1.2527642972747	48	189	RPS6KA1;MAP4K1;NEK6;AKT1;PIK3CG;MKNK2;MTOR;STK17B;STK4;EIF2AK2;IKBKB;TAOK3;PAK2;IRAK1;DAPK1;PAK1;MKNK1;VRK2;BMP2K;SIK1;CIITA;GAK;CSNK1G2;MAP4K2;ALPK1;LRRK2;MAPKAPK2;BUB1B;AKT2;IRAK4;SLK;CIT;ROCK1;MARK2;PRKX;EIF2AK4;DMPK;RPS6KB2;NEK9;MARK4;NEK7;EIF2AK1;HIPK1;TLK1;LRRK1;RPS6KC1;TNK2;RPS6KA3;CDC42BPB;OXSR1;RPS6KB1;MINK1;STK10;STK16;ULK2;CSNK1D;ERN1;STK11
MF_histone_H3T3_kinase_activity%0072354	0.0678670360110803	0.289740038354997	-0.280944990881045	-1.2527642972747	48	189	RPS6KA1;MAP4K1;NEK6;AKT1;PIK3CG;MKNK2;MTOR;STK17B;STK4;EIF2AK2;IKBKB;TAOK3;PAK2;IRAK1;DAPK1;PAK1;MKNK1;VRK2;BMP2K;SIK1;CIITA;GAK;CSNK1G2;MAP4K2;ALPK1;LRRK2;MAPKAPK2;BUB1B;AKT2;IRAK4;SLK;CIT;ROCK1;MARK2;PRKX;EIF2AK4;DMPK;RPS6KB2;NEK9;MARK4;NEK7;EIF2AK1;HIPK1;TLK1;LRRK1;RPS6KC1;TNK2;RPS6KA3;CDC42BPB;OXSR1;RPS6KB1;MINK1;STK10;STK16;ULK2;CSNK1D;ERN1;STK11
MF_histone_H2AS121_kinase_activity%0072371	0.0678670360110803	0.289740038354997	-0.280944990881045	-1.2527642972747	48	189	RPS6KA1;MAP4K1;NEK6;AKT1;PIK3CG;MKNK2;MTOR;STK17B;STK4;EIF2AK2;IKBKB;TAOK3;PAK2;IRAK1;DAPK1;PAK1;MKNK1;VRK2;BMP2K;SIK1;CIITA;GAK;CSNK1G2;MAP4K2;ALPK1;LRRK2;MAPKAPK2;BUB1B;AKT2;IRAK4;SLK;CIT;ROCK1;MARK2;PRKX;EIF2AK4;DMPK;RPS6KB2;NEK9;MARK4;NEK7;EIF2AK1;HIPK1;TLK1;LRRK1;RPS6KC1;TNK2;RPS6KA3;CDC42BPB;OXSR1;RPS6KB1;MINK1;STK10;STK16;ULK2;CSNK1D;ERN1;STK11
MF_Rho-dependent_protein_serine/threonine_kinase_activity%0072518	0.0678670360110803	0.289740038354997	-0.280944990881045	-1.2527642972747	48	189	RPS6KA1;MAP4K1;NEK6;AKT1;PIK3CG;MKNK2;MTOR;STK17B;STK4;EIF2AK2;IKBKB;TAOK3;PAK2;IRAK1;DAPK1;PAK1;MKNK1;VRK2;BMP2K;SIK1;CIITA;GAK;CSNK1G2;MAP4K2;ALPK1;LRRK2;MAPKAPK2;BUB1B;AKT2;IRAK4;SLK;CIT;ROCK1;MARK2;PRKX;EIF2AK4;DMPK;RPS6KB2;NEK9;MARK4;NEK7;EIF2AK1;HIPK1;TLK1;LRRK1;RPS6KC1;TNK2;RPS6KA3;CDC42BPB;OXSR1;RPS6KB1;MINK1;STK10;STK16;ULK2;CSNK1D;ERN1;STK11
MF_histone_H2BS36_kinase_activity%0140823	0.0678670360110803	0.289740038354997	-0.280944990881045	-1.2527642972747	48	189	RPS6KA1;MAP4K1;NEK6;AKT1;PIK3CG;MKNK2;MTOR;STK17B;STK4;EIF2AK2;IKBKB;TAOK3;PAK2;IRAK1;DAPK1;PAK1;MKNK1;VRK2;BMP2K;SIK1;CIITA;GAK;CSNK1G2;MAP4K2;ALPK1;LRRK2;MAPKAPK2;BUB1B;AKT2;IRAK4;SLK;CIT;ROCK1;MARK2;PRKX;EIF2AK4;DMPK;RPS6KB2;NEK9;MARK4;NEK7;EIF2AK1;HIPK1;TLK1;LRRK1;RPS6KC1;TNK2;RPS6KA3;CDC42BPB;OXSR1;RPS6KB1;MINK1;STK10;STK16;ULK2;CSNK1D;ERN1;STK11
MF_histone_H3S57_kinase_activity%0140855	0.0678670360110803	0.289740038354997	-0.280944990881045	-1.2527642972747	48	189	RPS6KA1;MAP4K1;NEK6;AKT1;PIK3CG;MKNK2;MTOR;STK17B;STK4;EIF2AK2;IKBKB;TAOK3;PAK2;IRAK1;DAPK1;PAK1;MKNK1;VRK2;BMP2K;SIK1;CIITA;GAK;CSNK1G2;MAP4K2;ALPK1;LRRK2;MAPKAPK2;BUB1B;AKT2;IRAK4;SLK;CIT;ROCK1;MARK2;PRKX;EIF2AK4;DMPK;RPS6KB2;NEK9;MARK4;NEK7;EIF2AK1;HIPK1;TLK1;LRRK1;RPS6KC1;TNK2;RPS6KA3;CDC42BPB;OXSR1;RPS6KB1;MINK1;STK10;STK16;ULK2;CSNK1D;ERN1;STK11
MF_histone_H2AT120_kinase_activity%1990244	0.0678670360110803	0.289740038354997	-0.280944990881045	-1.2527642972747	48	189	RPS6KA1;MAP4K1;NEK6;AKT1;PIK3CG;MKNK2;MTOR;STK17B;STK4;EIF2AK2;IKBKB;TAOK3;PAK2;IRAK1;DAPK1;PAK1;MKNK1;VRK2;BMP2K;SIK1;CIITA;GAK;CSNK1G2;MAP4K2;ALPK1;LRRK2;MAPKAPK2;BUB1B;AKT2;IRAK4;SLK;CIT;ROCK1;MARK2;PRKX;EIF2AK4;DMPK;RPS6KB2;NEK9;MARK4;NEK7;EIF2AK1;HIPK1;TLK1;LRRK1;RPS6KC1;TNK2;RPS6KA3;CDC42BPB;OXSR1;RPS6KB1;MINK1;STK10;STK16;ULK2;CSNK1D;ERN1;STK11
MF_heme_binding%0020037	0.0545746388443018	0.289740038354997	-0.369976384389069	-1.36852988555457	33	53	CYP8B1;CYP51;JAK2;CYP27A1;PTGIS;CYBA;PTGS1;CAT;CYP2S1;ADGB;CYB5B;CYBB
MF_DNA-binding_transcription_factor_binding%0140297	0.0537482319660538	0.289740038354997	-0.288717269699929	-1.27010698890686	37	170	NAAA;SPI1;MYC;BCL6;RPS6KA1;RUNX1;NEK6;PBX1;NFATC1;SRI;NLRP3;TCF3;RBPJ;SRF;HDAC9;HMGB2;ZBTB7A;VHL;HDAC1;PBXIP1;CIITA;CTBP1;LMO2;PURA;PSIP1;PER2;SKI;PTMA;PPARG;TFDP1;BMYC;PARP10;STAT3;MEF2A;PARK7;TLE1
MF_phosphatidylinositol-3,4-bisphosphate_binding%0043325	0.0616197183098592	0.289740038354997	-0.477152593387797	-1.45500181277596	34	22	MYO1G;HIP1;AKT1;PLEK;PLEKHA2;FCHSD2;NCF1;MAPKAP1;DAPP1;PLEKHA1
MF_methyltransferase_activity%0008168	0.064367816091954	0.289740038354997	0.43318447898627	1.41357489504235	27	24	PRDM10;PRDM1;PRMT5;SMYD4;2700097O09RIK;BMT2;DNMT3B;RRP8;MTR;PRDM4;PRDM12
MF_lysine-acetylated_histone_binding%0070577	0.0529100529100529	0.289740038354997	-0.471963881263853	-1.46353789009983	29	24	CARM1;ZMYND8;MLLT3;BRD7;ZZZ3;SMARCA4;BRD2;ZZEF1;YEATS4;BRD9;BRD4;ATAD2B;PHIP;BAZ2A;KMT2A
MF_nuclear_receptor_coactivator_activity%0030374	0.0587275693311582	0.289740038354997	-0.378267768286432	-1.37698203205096	35	50	PKN1;ACTN1;TRERF1;NCOA3;TACC1;ZMIZ2;CARM1;NCOA7;PPARG;RBM14;CNOT6;PRKCB;RXRB;ZMIZ1;ARGLU1;PPRC1;PUS1;BRD8;ATXN7L3;MED1
MF_phosphatidylcholine_binding%0031210	0.0606060606060606	0.289740038354997	-0.518391469715591	-1.5038634927031	33	18	ESYT1;PITPNA;PITPNM1;CHMP2A;VDAC2
MF_cis-regulatory_region_sequence-specific_DNA_binding%0000987	0.0618279569892473	0.289740038354997	0.319178506606475	1.33242599799491	22	70	TIPARP;ELL2;E2F7;HMGA1;EPAS1;RUNX2;FOXN3;NR1D2;TFAP2A;GATA4;HEY2;ZFP395;HEY1;AHR;ESRRB;CXXC1;GATA3;LHX1;LEF1;SMAD3;HOXD13;TRP53;PAX2
MF_histone_H3T45_kinase_activity%0140857	0.0693481276005548	0.29002547521066	-0.280791166309585	-1.25201804513645	49	190	RPS6KA1;MAP4K1;NEK6;AKT1;PIK3CG;MKNK2;MTOR;STK17B;STK4;EIF2AK2;IKBKB;TAOK3;PAK2;IRAK1;DAPK1;PAK1;MKNK1;VRK2;BMP2K;SIK1;CIITA;GAK;CSNK1G2;MAP4K2;ALPK1;LRRK2;MAPKAPK2;BUB1B;AKT2;IRAK4;SLK;CIT;ROCK1;MARK2;PRKX;EIF2AK4;DMPK;RPS6KB2;NEK9;MARK4;NEK7;EIF2AK1;HIPK1;TLK1;LRRK1;RPS6KC1;TNK2;RPS6KA3;CDC42BPB;OXSR1;RPS6KB1;MINK1;STK10;STK16;ULK2;CSNK1D;ERN1;STK11
MF_histone_binding%0042393	0.0704225352112676	0.29002547521066	-0.297141342752489	-1.29038929094585	49	146	PTMS;JAK2;PKN1;CHD2;STAT1;DTX3L;NCL;PARP9;NAP1L1;ZMYND11;SBNO2;ANP32B;SPHK2;MLLT3;NCAPD2;SSRP1;HIRA;IPO9;MORC2A;MCM2;PHC2;PTMA;TSPYL3;ATRX;BRD7;INO80;SET;ANP32E;DEK;MCM3AP;PYGO2;TSPYL4;MLLT6;PRKCB;SMARCC2;NOC2L;SCMH1;GLYR1;SMARCA4;ANP32A;BAZ1B;CKS1B
MF_metallopeptidase_activity%0008237	0.0705467372134039	0.29002547521066	-0.434725386871367	-1.40279851747364	39	29	MMP9;RNPEP;AMZ1;ANPEP;MPND
MF_chemoattractant_activity%0042056	0.0702947845804989	0.29002547521066	0.478472441215337	1.44836568793755	30	18	CCL3;CXCL10;VEGFA;CCL5;CX3CL1;S100A4;CCL9;PGF
BP_tumor_necrosis_factor_production%0032640	0.0740740740740741	0.290537185979545	-0.451101152571634	-1.39884354558734	41	24	CD36;SLAMF9;MAPK14;FRMD8;NOD2;CARD9;MAPKAPK2;PIK3R1;MYD88;WDR83;TICAM1;PSEN2
RA_Plasma_lipoprotein_clearance%R-MMU-8964043	0.0827067669172932	0.291455767923245	-0.458098991603156	-1.42036269722578	43	24	APOBR;LDLR;SCARB1;AP2B1;NPC1;SOAT1;NPC2;AP2M1;HDLBP;NR1H2;UBA52
RA_G2/M_DNA_damage_checkpoint%R-MMU-69473	0.0829493087557604	0.291455767923245	0.374438465668931	1.34714529026187	35	34	RFC3;EXO1;RFC4;RPA1;UIMC1;RAD17;BLM;RNF168;RAD1;CHEK2
BP_positive_regulation_of_interleukin-8_production%0032757	0.0745920745920746	0.291786644727821	0.366512326932064	1.34957113734968	31	38	SERPINE1;CD14;TLR4;F2R;F3;BCL10;IL6;HSPA1B;RAB1A;DDIT3
MF_calcium/calmodulin-dependent_protein_kinase_activity%0004683	0.0718132854578097	0.292523841681353	-0.524623229096621	-1.47592092169812	39	16	CAMK1D;MKNK2;DAPK1;MKNK1;CAMKK2;MAPKAPK2;CAMKK1;CAMK2G
BP_positive_regulation_of_dendritic_spine_development%0060999	0.0754385964912281	0.292749778956676	-0.433515339525171	-1.39502189173756	42	28	CFL1;GRN;MTOR;RAC1;PSEN1;ZMYND8;EIF4G2;TSC2;NR3C1;PALM;ARF1;PBRM1
BP_negative_regulation_of_ERK1_and_ERK2_cascade%0070373	0.0752688172043011	0.292749778956676	0.324702494150891	1.29339025408633	27	56	DUSP4;ERRFI1;TLR4;ATF3;DAB2IP;LIF;SPRY1;FBLN1;SIRPA;SPRED1;DAB2;CNKSR3;FLCN;CAV1;PHB1;DUSP3
BP_regulation_of_pH%0006885	0.0753880266075388	0.292749778956676	0.508814133091926	1.45362495062359	33	15	CAR2;CAR12;SLC4A4;PDK4;EDN1;ATP12A;SLC9A2;SLC26A4;CAR4
MF_phosphatidylinositol-3-phosphate_binding%0032266	0.0738095238095238	0.293650793650794	0.349856627747704	1.29053818523119	30	39	SH3PXD2A;SESTD1;PHLDA3;DAB2IP;PLEKHF1;PARD3;WIPI2;PLA2G4A;WIPI1
MF_signaling_receptor_complex_adaptor_activity%0030159	0.073943661971831	0.293650793650794	-0.465459678733152	-1.419346107966	41	22	RGS14;SH2B3;GNB2;PTPN11;PXN;GNB1;LRRK2
MF_RNA_polymerase_II_general_transcription_initiation_factor_activity%0016251	0.0740740740740741	0.293650793650794	0.376846110344795	1.34839054234023	31	34	TAF5;GTF2B;TAF9;TBPL1;TAF4B;PRRX1;TBP;GTF2F1;TAF9B;DR1;GTF2E2;PRRX2;GTF2H2;TAF12;GTF2E1
MF_mitogen-activated_protein_kinase_binding%0051019	0.0747663551401869	0.293772227276487	0.408030332953105	1.37600481988909	31	27	GCH1;DUSP2;STAU2;MICAL2;NBR1;PPM1D;PRKG2;MAPKAPK3;ACE;DUSP1
BP_mitotic_cytokinesis%0000281	0.0760697305863709	0.293781959978518	-0.353516927708228	-1.33912700982758	47	59	UNC119;CFL1;USP8;KIF20A;STX2;RAB35;KIF23;PLK1;EXOC6;EXOC8;TRIM36;RACGAP1;CIT;ROCK1;EXOC3;BIRC5;PDCD6IP;DAXX;CENPA
BP_lamellipodium_assembly%0030032	0.0761061946902655	0.293781959978518	-0.422188271027516	-1.37731352806106	42	30	ARHGEF6;VAV3;ITGB1;PXN;RAC1;WASF2;CAPZB;P2RY12;PARVB
BP_motor_behavior%0061744	0.0763888888888889	0.294097222222222	0.404796190821763	1.38527849909583	32	28	PMP22;ADARB1;WDR47;ATP1A3;ORMDL1;TUBA1A;ORMDL3;EXT1;ATP1B2;BCL7A;MFSD2A;SLC1A1;MFSD8
MF_phosphatidylinositol-3,4,5-trisphosphate_binding%0005547	0.0773286467486819	0.294222654982149	-0.394520645419429	-1.3360770419666	43	36	MYO1G;ARHGAP9;AKT1;IQGAP1;BTK;FCHSD2;OGT;MAPKAP1;DAPP1;ASAP1;RACGAP1;PLEKHB2;ARAP1
MF_signaling_adaptor_activity%0035591	0.0775316455696203	0.294222654982149	-0.347845275954029	-1.33095566730656	48	64	HCLS1;BANK1;NSMAF;STAP1;NLRP3;NLRP1B;CAPRIN1;CARD9;TRADD;IRAK2;NLRP1A;ABI3;STAT3;KHDRBS1;YWHAE;SH2B2;ARF6;MYD88;CDC42SE2;TICAM1;RACK1
MF_G_protein-coupled_receptor_activity%0004930	0.0771349862258953	0.294222654982149	0.30319571870499	1.29100074819846	27	78	C3AR1;GPRC5A;GPR50;GPR161;PROKR2;F2R;FZD5;CELSR1;ADGRG6;LGR5;GPRC5C;GPRC5B;ADGRG3;ADGRB2;ADGRL2;TM2D1;SMO;F2RL2;FZD2;ADGRL3;CELSR2;S1PR1;FZD4;GPR39;PROKR1;ADGRG1;CRHR1;ADGRF5;ADORA2B;CCR7;LGR6;LGR4;CXCR2;ADGRV1;FZD3;FZD8;GPR85;FZD6;S1PR3;GPR176;C5AR1
MF_G-protein_beta/gamma-subunit_complex_binding%0031683	0.0771992818671454	0.294222654982149	-0.517644077296845	-1.45628649534087	42	16	PLCB2;GNAI2;PIK3R5;GNA15;GNAQ;GNAI3
MF_zinc_ion_transmembrane_transporter_activity%0005385	0.0782997762863535	0.294619497213059	0.463962664440216	1.43832694587043	34	19	SLC30A4;SLC39A14;SLC30A3;SLC11A2;SLC39A8;SLC39A7;SLC39A6;SLC30A1
BP_transcription_initiation-coupled_chromatin_remodeling%0045815	0.0769230769230769	0.295376539471028	-0.401084524790098	-1.35222521138959	43	35	SPI1;SPHK2;BRD7;RBM14;GLYR1;USP21;SMARCA4;SMARCB1;NR3C1;MEN1;KDM2A;SETD1A;SIRT7;TRMT112;ATAD2B;EP300;KMT2A
KEGG_Drug_metabolism%mmu00982	0.180487804878049	0.296808510638298	0.377451179360855	1.21654706982932	73	23	GSTT1;GSTM1;GSTM5;ADH7;GSTO1;GSTT3;AOX4;MGST3;MGST1;GSTK1;GSTM4;AOX3;GSTM2;GSTT2;MAOA;GSTP1
KEGG_Synaptic_vesicle_cycle%mmu04721	0.180851063829787	0.296808510638298	0.310132474925679	1.2121059413481	67	51	STX3;ATP6V1E1;ATP6V1H;ATP6V0A1;ATP6V1D;ATP6V1C1;ATP6V0D2;CLTB;ATP6V1A;CACNA1A;SLC6A9;UNC13A;ATP6V1C2;SLC6A3;SLC6A4;SLC1A1;SLC6A13;SLC32A1;SLC1A2;ATP6V0C;DNM3;ATP6V1B2;ATP6V0A4;STXBP1
RA_Intra-Golgi_and_retrograde_Golgi-to-ER_traffic%R-MMU-6811442	0.0852272727272727	0.29783226284585	-0.292950523922833	-1.25419385700836	59	140	RAB43;TMED10;KIF20A;ARF3;DYNLL2;CAPZA2;CAPZB;KIF23;PAFAH1B3;COPZ1;KIF5A;COPG2;DCTN1;GCC2;DCTN5;VPS51;COPA;KIF11;RAB1B;M6PR;AGPAT3;KIF21B;KIF15;COG5;VPS53;RACGAP1;TUBB6;STX16;COPE;ARF5;KIF1C;DCTN2;GOSR2;ARF1;KDELR1;VPS54;GCC1;VTI1A;COG8;BICD2;DYNC1LI2;KIF5B;VAMP4;COPB1
RA_Signaling_by_TGF-beta_Receptor_Complex%R-MMU-170834	0.0858585858585859	0.298416598416598	0.321815650198464	1.28047243416149	33	54	TGFBR1;ITGB3;LTBP3;WWTR1;ZFYVE9;FURIN;E2F5;ITGB5;F11R;PARD3;BAMBI;FBN1
BP_protein_homooligomerization%0051260	0.0783699059561129	0.29858117816092	-0.328304814599181	-1.3150160578833	49	82	KCTD12;CARD11;NLRP3;VWA1;MOSPD2;FUS;NLRP1B;SAMD1;NLRC4;SHKBP1;RBMXL1;KCTD10;CARD9;NLRP1A;APP;CHMP2A;TIFA;GSDMD;ATL3
BP_regulation_of_neuron_apoptotic_process%0043523	0.0781609195402299	0.29858117816092	0.415675459697087	1.35643916810698	33	24	UBB;GATA3;AKT1S1;NAE1;BAX;PTPN5;TRP53;PINK1;TRP73
BP_cellular_respiration%0045333	0.0782608695652174	0.29858117816092	0.438444984134143	1.39840140677018	35	20	NR4A3;COQ10B;SLC25A13;UQCR10;BAX;SLC25A25;MFSD8;CHCHD5;CYC1;UQCRC2;UQCRH
RA_Amino_acids_regulate_mTORC1%R-MMU-9639288	0.0869565217391304	0.299000232504069	0.338287476359737	1.28953220032137	35	43	SESN2;RRAGD;FNIP1;LAMTOR3;ATP6V1E1;ATP6V1H;ATP6V1D;FLCN;ATP6V1C1;ATP6V0D2;RHEB;ATP6V1A;BMT2
RA_Cellular_response_to_starvation%R-MMU-9711097	0.0869565217391304	0.299000232504069	0.338287476359737	1.28953220032137	35	43	SESN2;RRAGD;FNIP1;LAMTOR3;ATP6V1E1;ATP6V1H;ATP6V1D;FLCN;ATP6V1C1;ATP6V0D2;RHEB;ATP6V1A;BMT2
RA_Collagen_formation%R-MMU-1474290	0.0875576036866359	0.299465633885675	0.373906980318315	1.34523312564051	37	34	CTSL;COL5A1;P4HA2;COL5A3;MMP13;COL27A1;LOXL4;COL6A1;CTSB;PLOD1;COL7A1;PCOLCE2;PLOD3;COL12A1;COL6A2;CRTAP
BP_antimicrobial_humoral_immune_response_mediated_by_antimicrobial_peptide%0061844	0.0792540792540793	0.300385279659891	0.387402008801353	1.36491807500681	33	32	CCL22;CCL3;CXCL10;CCL5;CCL4;CXCL12;CX3CL1;ADM;CCL9;NPY;NTS;TSLP;CXCL14;CCL2
BP_response_to_unfolded_protein%0006986	0.0792540792540793	0.300385279659891	0.358708854251082	1.32083720201522	33	38	DNAJB9;HSPA4L;THBS1;EDEM3;DAB2IP;TMEM129;DDIT3;JKAMP;CHAC1;HSP90AA1;HSPH1
BP_response_to_oxidative_stress%0006979	0.0794602698650675	0.300388565407219	-0.312086710629555	-1.29838166991581	52	111	MMP9;RGS14;ALDH3B1;USP25;JAK2;PRDX2;PRKCD;PTGS1;AKT1;CAT;NFKB1;PSEN1;CD2AP;TOR1A;LRRK2;PSIP1;GPX1;SOD2;APP;NCOA7;TRIM25;ABL1;PARK7;ERCC3;MSRB3;PPP1R15B;PRDX5;PNKP;COMT;DCAF11;IDH1;SOD1;WRN;CAMK2G;OXSR1;AIFM1;TXN2
MF_carboxylic_ester_hydrolase_activity%0052689	0.0805369127516778	0.300490666065084	0.462785677242272	1.43467817727007	35	19	ESD;ABHD5;ACOT7;CES2C;PNPLA6;CES2G;LYPLA1
BP_protein_stabilization%0050821	0.0799438990182328	0.300663044379626	-0.278509755561923	-1.23100605219658	56	180	HIP1;ATP1B3;GRN;PFN1;ZFP207;STK4;BAG2;TREX1;TCF3;GLMP;CREB1;CALR;CDC37;FLOT2;PML;IFI30;USP7;SYVN1;PPIB;IPO9;AKT2;RPL5;CCT8;PAQR4;RPS7;RPL11;HSP90AB1;RPL23;PIK3R1;IRGM2;PTEN;WIZ;PARK7;HSPD1;GNAQ;SUMO1;CDK7;RASSF1;MORC3;SEC16A;DCAF11;BAG6;RTN4
BP_positive_regulation_of_neuron_projection_development%0010976	0.0797546012269939	0.300663044379626	0.268884419573711	1.24034604856096	25	129	NDRG4;SERPINE2;RET;ENC1;P3H1;RYK;DAB2IP;LIF;ARHGAP35;SCN1B;PLK5;NTRK1;AHI1;DDR1;IL6;NFE2L2;CX3CL1;P2RY2;PTK2B;GPRC5B;ABL2;PTK7;EPOR;SPHK1;CPEB1;ITGA6;MAPT;BCL11A;ATP1B2;NTRK2;NDNF;ADAMTS1;FBXO38;SERPINI1;CAMK2B;APBB1;KIF3C;RRN3;PTPN5;TNN;FEZ1;MAGI2;NEU1;NME1;AMIGO1
BP_cell_motility%0048870	0.0804195804195804	0.300904977375566	-0.414533252485981	-1.37363745141646	45	31	ACTB;ACTG1;CFL1;BCL6;CTNNA1;RAC1;WASF2;ELMO1
BP_postsynaptic_actin_cytoskeleton_organization%0098974	0.0802139037433155	0.300904977375566	-0.494766932066967	-1.43532826059126	44	18	ACTB;ACTR3;DBN1;DBNL;RAC1;WASF2
CC_proteasome_accessory_complex%0022624	0.0884955752212389	0.301468443061363	0.484677040551446	1.42111938724875	39	17	PSMC6;PSMD11;PSMD14;PSMC2;PSMD8;PSMC4;PSMD13
BP_actin_filament_bundle_assembly%0051017	0.0820244328097731	0.301635964322532	-0.40468154998471	-1.34771286417484	46	32	LCP1;CORO1B;AIF1;USH1C;DBNL;MARCKS;ACTN1;ADD1
BP_response_to_insulin%0032868	0.0814696485623003	0.301635964322532	-0.352630216225379	-1.34148160931449	50	62	KHK;SRSF5;LYN;CAT;MTOR;FOS;TRPV4;INPP5K;MAPK14;ALPL;OGT;CD2AP;SCLY;RPS6;ZBTB7B;AKT2;TNFRSF11A;PIK3R1;SRSF6
BP_protein_targeting_to_mitochondrion%0006626	0.0825852782764812	0.301635964322532	-0.50229688558642	-1.43357744710588	45	17	BID;TOMM34;AIP;TOMM70A;TOMM40;TOMM22;MFN2;YWHAZ;FIS1;BCAP31
BP_multicellular_organism_growth%0035264	0.082018927444795	0.301635964322532	0.265068812629382	1.2161313525431	25	125	FOSL2;CDKN1C;PMP22;DUOX2;SLC12A2;ZFP36L1;WWTR1;HMGA1;ADARB1;AAAS;HELT;HMGA2;CTC1;ATP1A3;ABL2;ERCC5;PLAG1;PRICKLE1;XRCC2;EXT1;IFT80;RASAL2;GALNT3;SMO;BLOC1S6;SMPD3;H2-Q2;RARG;SIX3;NPR2;ATF5;TNS2;TRP53;SPTBN2;UNC79
BP_positive_regulation_of_transcription_by_RNA_polymerase_III%0045945	0.0825852782764812	0.301635964322532	-0.501944596070705	-1.43257199730304	45	17	MTOR;DDX21;BRF1;MYO1C;ICE1;DEK;BAZ1B
BP_mitotic_metaphase_chromosome_alignment%0007080	0.0817717206132879	0.301635964322532	-0.39142000622809	-1.36413693879293	47	41	EML4;EML3;CHMP1B;CHMP2A;CHMP1A;CHMP6;VPS4A;KPNB1;BECN1;SEH1L;CUL3;KIF14;DCTN2;VPS4B
BP_positive_regulation_of_smooth_muscle_cell_proliferation%0048661	0.0810810810810811	0.301635964322532	0.309527453884642	1.27627150391773	29	66	C3AR1;NR4A3;VEGFA;HMOX1;ITGB3;TLR4;CCL5;THBS1;SKP2;MYB;RBPMS2;FLT1;IL6;CX3CL1;HBEGF;EGFR;ALOX12;PHB1
BP_osteoclast_differentiation%0030316	0.0817717206132879	0.301635964322532	-0.387547234372529	-1.35063995075035	47	41	TGFB1;NFATC1;CHUK;FOS;TCIRG1;SLC4A2;GPR183;MAPK14;CREB1;SBNO2;TOB2;TNFRSF11A;PIK3R1
BP_telencephalon_development%0021537	0.0827740492170022	0.301635964322532	0.461285596795188	1.43002778987173	36	19	LHX2;HES1;LHX1;SIX3;FEZF2;PFDN1;NKX2-1;SLC1A2;EMX1;FGF8;GMPPA
BP_heart_morphogenesis%0003007	0.0824742268041237	0.301635964322532	0.332526465179722	1.27063338792529	31	49	EPHB4;VEGFA;COL5A1;COL2A1;FLRT2;TBX2;GATA4;MESP2;NKX2-5;EPOR;SMO;FOXC1;DVL2;BMPR1A;FAT4;T
BP_membrane_organization%0061024	0.0828828828828829	0.301635964322532	-0.478940222916724	-1.40361036774772	45	19	MBP;FCHSD2;CD2AP;DHCR24;AP3B1;SH3GLB1;SH3GLB2;GNPAT;SAR1A;CCDC88A
BP_positive_regulation_of_phosphatidylinositol_3-kinase/protein_kinase_B_signal_transduction%0051897	0.0835913312693498	0.302428940568475	0.269609997876849	1.2382920929788	26	128	FERMT2;FGFR3;UNC5B;SESN2;TGFBR1;TYRO3;VEGFA;RET;IGF2;CCL5;THBS1;IRS2;SRC;F2R;RYK;CXCL12;NTRK1;CD28;FLT1;DDR1;BTBD10;IL6;CX3CL1;PTK2B;HBEGF;EGFR;PDGFRA;ERBB2;MEIS3;TPBG;PHB1;GATA3
BP_intrinsic_apoptotic_signaling_pathway%0097193	0.0837209302325582	0.302428940568475	0.38609005384375	1.34445593770004	35	31	PMAIP1;PLSCR1;CASP3;APAF1;MLLT11;BBC3;FLCN;CLU;SIVA1;CYCS;BAX;EAF2
BP_triglyceride_metabolic_process%0006641	0.083623693379791	0.302428940568475	-0.443806060201811	-1.40508856142499	47	25	APOBR;PTPN11;CAT;DBI;SCD1;INSIG1;GPX1
KEGG_Autophagy%mmu04140	0.186079545454545	0.303603468899522	-0.268714630343205	-1.14749961922278	130	130	RAB7B;PRKCD;ATG3;RAB8A;AKT1;MTOR;MTMR14;PIK3CD;DAPK1;STX17;UVRAG;RRAGC;NRAS;PIK3R2;CAMKK2;MTMR4;PRKACA;RAB7;AKT2;WDR41;MAP1LC3B;RRAGA;MAP2K2;PIK3R1;PTEN;SH3GLB1;ATG9B;EIF2AK4;TSC2;RPS6KB2;RRAS;BECN1;AMBRA1;SUPT20
MF_chromatin_DNA_binding%0031490	0.0821484992101106	0.303949447077409	-0.34063811511593	-1.31092385279552	51	69	H1F0;BCL6;DDX17;HNRNPU;LEMD2;RARA;SRF;OGT;SBNO2;DHX9;KDM3B;ATRX;TOP1;STAT3;RUVBL2;APEX1;XBP1;RXRB;JMJD1C;PAX6;NR1H2;TOX4;RELA;ZIC2;MED1;HSF1
BP_positive_regulation_of_epidermal_growth_factor_receptor_signaling_pathway%0045742	0.0843806104129264	0.304061165108649	-0.499362719000564	-1.42520320636452	46	17	MMP9;TGFB1;RALB;HIP1;SHKBP1
BP_negative_regulation_of_stress_fiber_assembly%0051497	0.0846560846560847	0.304304304304304	-0.443550505136744	-1.37542934154666	47	24	CGNL1;RHPN1;PFN1;WAS;PAK2;WASF2;INPP5K;ARAP1;PIK3R1
RA_Glyoxylate_metabolism_and_glycine_degradation%R-MMU-389661	0.0901287553648069	0.30501468262932	0.466527919155519	1.40059854585529	41	19	DLAT;GCSH;GRHPR;LIPT2;DLD;PDHX;GLDC;LIAS;BCKDHB;LIPT1;ALDH4A1;DLST
RA_Non-integrin_membrane-ECM_interactions%R-MMU-3000171	0.0901287553648069	0.30501468262932	0.455839042767419	1.39471002217527	41	20	SDC1;SDC4;ITGB3;COL5A1;ITGB5;COL5A3;DDR1
RA_Gap-filling_DNA_repair_synthesis_and_ligation_in_GG-NER%R-MMU-5696397	0.0918580375782881	0.309239362109106	0.484455390870791	1.41619706647497	43	17	POLK;RFC3;PCNA;RFC4;RPA1;POLD2
RA_KEAP1-NFE2L2_pathway%R-MMU-9755511	0.0926829268292683	0.310391260162602	0.322702220763036	1.25583875624415	37	48	SQSTM1;SRXN1;SESN2;SKP2;PSMC6;BACH1;NFE2L2;PSMD11;PSMB6;PSMD14;PSMC2;PSMF1;PSMD8;PSMC4;PSMD9;PSMD13
MF_Wnt-protein_binding%0017147	0.0850111856823266	0.311941871429364	0.457963733308415	1.41972970744026	37	19	RYK;FZD5;APCDD1;WLS;RECK;FZD2;FZD4;SFRP5;FZD3;FZD8;FZD6
CC_apical_part_of_cell%0045177	0.0935064935064935	0.312131919905772	0.290202362130412	1.23791079330712	35	82	SPP1;CTSL;CAR2;VASH1;TUBG1;DUOX2;PLAT;SPECC1;JAG1;MYO1B;ATP6V1C1;HOMER2;SLC11A2;SLC7A11;NEDD1;CDH23;HOMER1
CC_nuclear_chromosome%0000228	0.0936395759717314	0.312131919905772	-0.449468175274601	-1.35491994586333	52	22	HNRNPU;IK;TOP2A;NCAPD2;BAZ1A;ATRX;TOP1;BIRC5;SMARCB1
BP_neuron_fate_commitment%0048663	0.087248322147651	0.312853664955915	0.451213824691317	1.39880436971325	38	19	TGFBR1;GATA2;SHH;POU3F2;NKX2-1;OLIG1;WNT1;CHRD;LBX1;PAX7;PAX3
BP_regulation_of_Rho_protein_signal_transduction%0035023	0.0881834215167548	0.314570248401516	-0.442032017995369	-1.37072058404369	49	24	DOCK8;CDC42SE1;MYO9B;ARHGDIA;DOCK11;ARHGDIB;DOCK10;DOCK6;ARHGEF2;CDC42SE2
BP_regulation_of_microtubule_cytoskeleton_organization%0070507	0.0883720930232558	0.314570248401516	0.380468585367769	1.32488066867696	37	31	PHLDB1;TPPP;MAP6;PRKAA2;AGRN;DIXDC1;MAPT;MAP6D1;PHLDB2;HSPH1;EFNA5
BP_positive_regulation_of_neuron_apoptotic_process%0043525	0.0881542699724518	0.314570248401516	0.296493300377726	1.26246199734737	31	78	PMAIP1;FGFR3;GCH1;CCL3;MYB;PRNP;CASP7;CASP3;MAPK8;BBC3;TFAP2A;PTPRF;BCL2L11;CDC34;DDIT3;PHB1;POU4F1;MYBL2;MAP2K7;BAX;AIMP2;HRK;TNF;TRP53;FAS
BP_positive_regulation_of_ERK1_and_ERK2_cascade%0070374	0.0886075949367089	0.314642988816517	0.263415642846824	1.21168835134906	27	131	NDRG4;FERMT2;FGFR3;SEMA7A;CXCR4;CCL3;IL1A;VEGFA;ITGB3;TLR4;SRC;F2R;CXCL12;NTRK1;IL6;P2RY1;PTK2B;EGFR;PDGFRA;ABL2;ALOX15;RIPK2;TPBG;EPOR;PHB1;BRAF;FGFR2;NPY;ACTA2;DSTYK;MTURN;MAP2K7;ARHGAP8;AKAP12;FGF15;PDGFC;RAMP3;GAS6;PLA2G5;PDGFA;FGFBP3;HAVCR2;KDR;TEK;FLT4;ATP6V0C;NOD1;CALCR;APELA;CAMK2D;JUN;ESR1;GLIPR2;GPNMB;TLR2
MF_histone_methyltransferase_activity%0042054	0.0881834215167548	0.315753541559993	-0.441704703981758	-1.36970559861811	49	24	CARM1;KMT5A;PRMT1;NSD1;VCPKMT;DOT1L;EEF1AKMT1;METTL23;PRMT2;SUZ12;PRMT3
MF_manganese_ion_binding%0030145	0.088	0.315753541559993	-0.353252071630992	-1.31643727989859	54	55	PPM1M;PPEF2;MPPE1;MGAT2;DCP2;PAPOLA;XPNPEP1;PRKACA;NPEPL1;IDI1;SOD2;XXYLT1;ATP2C1;ABL1;PRIMPOL;GALNT1
MF_translation_elongation_factor_activity%0003746	0.0879712746858169	0.315753541559993	-0.509122484171195	-1.43231272353133	48	16	EEF2;EEF1A1;EEF1G;EEF1B2;EEF1D;GTPBP2;GTPBP1;GFM1;TSFM;EIF5A
BP_superoxide_metabolic_process%0006801	0.0897666068222621	0.317986793658522	-0.495492611544741	-1.41415774913445	49	17	CYBA;NCF2;NRROS;CYBB;SOD2;CYB5R4;SOD1;NAGLU;SH3PXD2B
BP_positive_regulation_of_axon_extension%0045773	0.0902896081771721	0.31906690039421	-0.383348219114596	-1.33600597259706	52	41	SHTN1;DBN1;DBNL;TWF2;SRF;PAK1;ILK;DISC1;TRPV2;EIF4G2;RUFY3;GDI1;ANAPC2;LRP1;RPL4
BP_inner_ear_development%0048839	0.0911270983213429	0.319709699866007	0.339399057814676	1.26055044672197	37	40	FGFR3;DUOX2;GJB2;SIX1;COL2A1;DLL1;JAG1;LGR5;CEBPA;IFI204;CDH23;MYO7A;ESRRB;SHH
BP_positive_regulation_of_interleukin-1_beta_production%0032731	0.0907563025210084	0.319709699866007	-0.378746119139337	-1.33302989481841	53	44	CD36;MNDAL;JAK2;NLRP3;NLRP1B;IFI203;NLRC4;NOD2;TMEM106A;IFNAR1;NLRP1A;APP;GSDMD;NAIP5;STAT3;IFI209
BP_mesenchymal_cell_proliferation%0010463	0.0909090909090909	0.319709699866007	0.491547234775273	1.40429535739778	40	15	WNT11;SHH;FGFR2;PRRX1;FGF9;SHOX2;PRKAR1A;KDR;TBX1;PRRX2;CTNNB1;MSX1
BP_circadian_rhythm%0007623	0.0918918918918919	0.320174010515359	0.306623566220848	1.26429793249663	33	66	ASS1;BHLHE41;NFIL3;PROKR2;NR1D1;CREM;NTRK1;CSNK1E;PRKG2;AGRN;EGFR;ATP1A3;TYMS;COL6A1;HOMER1;BHLHE40;NTRK2;ABCB1A;PROKR1;TNF;ATF5;NOCT;FAS;NOS2;PER1;MTTP;SLC6A4;CLOCK;PROK2
BP_animal_organ_regeneration%0031100	0.0919540229885057	0.320174010515359	0.384615424546657	1.33598957609332	39	29	CDKN1A;PTPRU;LIF;CXCL12;IGF2R;PHB1;ADM;PFKFB1;ANXA3;ACE;CCL2;CCNA2;GAS6;WNT1
BP_positive_regulation_of_sprouting_angiogenesis%1903672	0.0921348314606742	0.320174010515359	0.472420150073983	1.40275812372936	40	17	VEGFA;ITGA5;DLL1;IL10;SHH;TNN;KLF4
BP_G1/S_transition_of_mitotic_cell_cycle%0000082	0.0918918918918919	0.320174010515359	0.306027269942468	1.26183922992134	33	66	PLK2;CCNE1;CCNG1;RHOU;CCNE2;CCNO;CCNF;CCNG2;SKP2;MYB;CDK6;E2F5;RGCC;CCNJ;NASP;PLK3;LATS2;MNAT1;CAMK2B;PPP6C;EIF4E;CCNA2;CACUL1;CDC25A;TCF19;TRIM71;CABLES1;EIF4EBP1;CAMK2D;USP37;CDKN1B;EZH2;E2F3;PIM2
KEGG_Various_types_of_N-glycan_biosynthesis%mmu00513	0.198675496688742	0.320407303908433	-0.362019557001268	-1.20505821624398	119	34	HEXA;RPN1;MGAT4B;MGAT2;ST3GAL3;MAN2A2;RPN2;DDOST;B4GALT3;HEXB;STT3B;MAN1B1;MAN1C1;STT3A
KEGG_Metabolism_of_xenobiotics_by_cytochrome_P450%mmu00980	0.197994987468672	0.320407303908433	0.356313577609923	1.18552018961567	78	26	EPHX1;GSTT1;CYP1B1;GSTM1;GSTM5;ADH7;GSTO1;GSTT3;CBR1;CBR3;MGST3;MGST1;GSTK1;GSTM4;DHDH;GSTM2;GSTT2;GSTP1
BP_glycolytic_process%0006096	0.0924956369982548	0.320666153858879	-0.399056806966671	-1.32898075611759	52	32	UCP2;PFKP;GPI1;ALDOC;HK3;PFKL;ENO3;HK2;PGAM1;ADPGK;PKM;ALDOA;OGDH;TPI1;PFKFB3
RA_Intrinsic_Pathway_for_Apoptosis%R-MMU-109606	0.0962800875273523	0.320767338238796	0.404574861826895	1.34353018716507	43	26	PMAIP1;CASP7;CASP3;MAPK8;APAF1;BCL2L1;BCL2L11;PPP3CC;DYNLL1;CYCS;BAX
RA_Caspase_activation_via_extrinsic_apoptotic_signalling_pathway%R-MMU-5357769	0.0978723404255319	0.324391313884624	0.495248470279723	1.3928841133391	45	15	TNFRSF10B;CD14;TLR4;CASP3
KEGG_ErbB_signaling_pathway%mmu04012	0.203470031545741	0.324922360248447	-0.3001775856293	-1.17004570210017	128	71	MYC;PLCG2;AKT1;MTOR;PIK3CD;GRB2;NRG2;PAK2;SHC1;PAK1;NRAS;PIK3R2;PRKCG;AKT2;MAP2K2;ABL1;PIK3R1;RPS6KB2;PRKCB
KEGG_Bile_secretion%mmu04976	0.204658901830283	0.324922360248447	-0.364539731507917	-1.19416933523918	122	32	ATP1B3;ATP1A1;LDLR;ADCY7;HMGCR;SLC4A2;SCARB1;PRKACA;AQP9;UGT1A7C
KEGG_Alcoholism%mmu05034	0.204968944099379	0.324922360248447	-0.294976429536705	-1.16690127719428	131	77	GNAI2;GNG2;GNB2;GRB2;SHC1;HDAC9;CREB1;HDAC1;GNG10;NRAS;CAMKK2;GNB1;PRKACA;PPP1CA;ATF6B;FOSB;CAMKK1;GNAI3
BP_cell_surface_receptor_signaling_pathway_via_JAK-STAT%0007259	0.0940766550522648	0.325376232485729	-0.386973219954268	-1.31817672333129	53	37	TYK2;JAK2;STAT2;CSF2RA;STAT1;STAT6;IFNAR1;IFNAR2;AGAP2;PKD1;STAT3
BP_negative_regulation_of_epidermal_growth_factor_receptor_signaling_pathway%0042059	0.0943820224719101	0.325662497350011	0.469745322704575	1.3948157533173	41	17	ERRFI1;DAB2IP;TFAP2A;PTPRF;EGFR;DUSP3
MF_integrin_binding%0005178	0.0916905444126074	0.325684813753582	0.284752371696555	1.26536497628581	31	98	SPP1;FERMT2;SEMA7A;CD9;LAMB1;TNC;ITGB3;LGALS8;IGF2;ITGA5;THBS1;SRC;CXCL12;ITGB5;F11R;FBLN1;DAB2;CX3CL1;ITGAV;EGFR;FBN1;LAMA5;SELP;ADAM9;ITGA6;LILRB4A;TLN2
CC_late_endosome%0005770	0.0988023952095808	0.325837686329469	-0.290284770065541	-1.24168227140848	65	140	CTSS;RAB7B;PSAP;H2-DMA;ANKRD13A;GRN;LDLR;H2-DMB2;MFSD12;RUFY1;AP5B1;TCIRG1;UVRAG;CD2AP;MAPKAP1;MICALL1;SLC31A2;UNC13D;IFNAR1;RAB7;M6PR;CLEC16A;STX7;FYCO1;EXOC8;CLCN3;SPPL2A;LAMTOR2;MAP2K2;VPS4A;MYO5A;VPS41;ANKRD27;ANKRD13D;CHID1;VIPAS39;DERL1;ARF1;AP5Z1;ABCA3;VPS33A;LGMN;VPS18;CD74;IRGM1;KIDINS220;SLC31A1
BP_negative_regulation_of_cold-induced_thermogenesis%0120163	0.0946882217090069	0.32595027849477	0.365027126166878	1.33102872734349	40	36	TLR4;ARRDC3;NR1D1;ACOT13;FLCN;PLCL1;DDIT3;HOXC10;RHEB;ACVR2B;CIDEA;ACTN3;ABHD6;LGR4;LAMA4;NPR3;FOXC2
BP_cellular_response_to_cadmium_ion%0071276	0.0949820788530466	0.326194322446026	-0.457926231265002	-1.37554586632235	52	21	MMP9;GSN;AKT1;CHUK;FOS;CYBB
RA_Golgi-to-ER_retrograde_transport%R-MMU-8856688	0.0995475113122172	0.326576784559978	-0.316158300974539	-1.27843201583432	65	95	TMED10;KIF20A;ARF3;DYNLL2;CAPZA2;CAPZB;KIF23;PAFAH1B3;COPZ1;KIF5A;COPG2;DCTN1;DCTN5;COPA;KIF11;RAB1B;AGPAT3;KIF21B;KIF15;RACGAP1;TUBB6;COPE;ARF5;KIF1C;DCTN2
RA_Activation_of_ATR_in_response_to_replication_stress%R-MMU-176187	0.0990783410138249	0.326576784559978	0.3649600029364	1.31304391553734	42	34	RFC3;CDC7;RFC4;RPA1;MCM8;ORC2;RAD17;ORC5;RAD1;CDC45;CDC25A;ORC1;HUS1;RAD9B;RPA3;CDC6;CDC25C;CDK2;DBF4
BP_T_cell_homeostasis%0043029	0.0961538461538462	0.327146690518784	-0.407072084634307	-1.34891340447715	54	31	CORO1A;TGFB1;PRDX2;NCKAP1L;CCNB2;TCIRG1;PPP3CB
BP_positive_regulation_of_double-strand_break_repair%2000781	0.0961538461538462	0.327146690518784	-0.385964242050479	-1.30124835673644	54	35	ACTB;TIMELESS;ARID2;FOXM1;SPIRE1;BRD7;SMARCD2;SMARCC2;SMARCA4;SMARCB1;SPIRE2;PBRM1;BCL7C;ARID1A
BP_lactation%0007595	0.0961098398169336	0.327146690518784	0.370284899344991	1.31644647210718	41	33	VEGFA;SOCS2;VDR;KALRN;UMPS;DDR1;CAV1;EIF2AK3;NEURL1A;SLC29A1;ABCB1A;CSN3;STAT5A;NME1;SLC6A3
BP_lymph_node_development%0048535	0.0958188153310105	0.327146690518784	-0.442913707111629	-1.37321508559735	54	23	TGFB1;NFKB1;CD2AP;RCBTB2;TNFRSF11A;ID2;IKZF1
CC_terminal_bouton%0043195	0.103117505995204	0.327522451135763	0.364935238768453	1.30945879431848	42	37	BLVRB;PRNP;SLC4A8;CCK;ADORA1;NPY;NTRK2;RAB5A;SYP;SNCB;UNC13A;L1CAM;SYT11;FMR1;GRIN2A;DPYSL2;ESR1
CC_melanosome%0042470	0.103618421052632	0.327522451135763	-0.315960509199013	-1.25206577873982	62	81	ANXA6;ERP29;RAB32;ATP1B3;CNP;ITGB1;TMED10;ATP1A1;RAB35;MFSD12;RAC1;HSP90B1;SLC1A5;NAP1L1;PDIA3;PPIB;DNAJC5;PDIA6;TRPV2;SND1;HSP90AB1;YWHAB;MYO5A;ANKRD27;NCSTN;YWHAE;HSPA5;PDCD6IP;GANAB;RAB5C;RAB5B
CC_P-body%0000932	0.10459587955626	0.327522451135763	-0.312109964160349	-1.25802688157069	65	88	TRIM30A;APOBEC3;TRIM30D;CAPRIN1;DCP2;TRIM12A;PNRC2;KIF5A;LIMD1;YBX1;TRIM5;BTBD2;MOV10;TRIM21;TOP1;AGO4;SYNE1;PAN3;TRIM12C;DIS3L2;DDX6;LSM6;PUM1;CNOT7;BTBD1;XRN1;UPF1;YTHDF2;ELAVL1;PSMA4;LSM4;PAN2
CC_U2_snRNP%0005686	0.103260869565217	0.327522451135763	-0.47012939202505	-1.3658520137895	56	19	SF3B3;SF3B2;SNRPB;SNRPB2;SNRPG;SF3A2
CC_intracellular_anatomical_structure%0005622	0.102310231023102	0.327522451135763	-0.338850262491555	-1.29701515467087	61	69	H2-AB1;H2-DMA;TUBB3;CBFA2T3;ARL6IP1;SRI;USP8;IL16;EFR3A;ARRB1;BAK1;WASF2;PSEN1;OGT;H2-OB;ABCA7;TRPV2;ATF6B;ABI3;HSP90AB1;ARRB2
RA_PIP3_activates_AKT_signaling%R-MMU-1257604	0.100583090379009	0.328299122404582	-0.287239388058355	-1.234697382362	68	153	PIP4K2A;PSME1;PIP4K2B;PIP5K1C;PRR5;AKT1;MTOR;PIK3CD;GRB2;RAC1;RHOG;IRAK1;CREB1;VAV1;RRAGC;PML;CD86;CBX6;HDAC1;PIK3R2;PPP2R5C;MBD3;IL1RL1;WWP2;MAPKAP1;RAC2;USP7;AKT2;RRAGA;PHC2;LAMTOR1;LAMTOR2;IRAK4;PIK3R1;CASP9;GATAD2A;PTEN;PSME3
RA_Base_Excision_Repair%R-MMU-73884	0.101123595505618	0.328396322778345	0.392371349148705	1.34422414246059	44	29	RFC3;NEIL3;PCNA;SMUG1;RFC4;RPA1;POLD2
KEGG_Fructose_and_mannose_metabolism%mmu00051	0.209225700164745	0.328716342423633	-0.376511787380248	-1.19407012844659	126	27	KHK;PFKP;ALDOC;PMM2;HK3;GMPPB;PFKL;HK2;MPI;ALDOA;TPI1;PFKFB3
KEGG_Fanconi_anemia_pathway%mmu03460	0.209718670076726	0.328716342423633	0.298511552222809	1.16199847742968	81	48	POLK;RPA1;HES1;RAD51;UBE2T;FANCM;BRCA1;BLM;FANCB;RAD51C
BP_dendritic_spine_development%0060996	0.0972972972972973	0.330269016115884	-0.473943350024218	-1.38896623834985	53	19	PAK2;IQSEC1;PAK1;SPIRE1;SRGAP2;ARID1B;UBA6;GIT1;PAK4
KEGG_Protein_processing_in_endoplasmic_reticulum%mmu04141	0.213183730715288	0.330434782608696	-0.257646225840325	-1.11675231643419	151	146	ERP29;OS9;BAG2;EIF2AK2;RPN1;BAK1;HSP90B1;MBTPS1;CAPN1;CALR;UGGT1;RAD23A;PDIA3;RPN2;SYVN1;DNAJC5;SEC24C;PDIA6;VCP;UBE2D2A;DDOST;ATF6B;PREB;HSP90AB1;SEC24B;EIF2AK4;RRBP1;HYOU1;EDEM2;EIF2AK1;SAR1A;HSPA5;CAPN2;XBP1;UBQLN4;SSR4;STT3B;MAN1B1;MAN1C1;GANAB;MOGS;LMAN2;DERL1;BAG1;STT3A;SEC31A;HSPBP1;CUL1;ERN1;MAPK9;AMFR;TXNDC5;HSPA8
KEGG_Regulation_of_lipolysis_in_adipocytes%mmu04923	0.212171052631579	0.330434782608696	-0.341156729025498	-1.16531375529732	128	38	GNAI2;PTGS1;AKT1;PIK3CD;LIPE;ADCY7;PTGER3;PIK3R2;PRKACA;AKT2
MF_protein_kinase_activity%0004672	0.0945205479452055	0.330449789666703	-0.275408599336626	-1.22807659429992	68	188	FES;CCND1;PKN1;PRKCD;PPP1R9B;LYN;AKT1;MTOR;CHUK;STK17B;STK4;EIF2AK2;IKBKB;CDK14;PAK2;IRAK1;MAPK14;DAPK1;PAK1;BMP2K;PLK1;PRKACA;LRRK2;IRAK2;ILK;GRK5;CDK4;BUB1B;PRKCG;AKT2;TESK1;DYRK1B;SYK;MAP3K4;SLK;STRADA;BCKDK;ABL1;PRPF4B;CDK7;SCYL3;PAN3;RPS6KB2;EIF2AK1;HIPK1;LRRK1
MF_NADPH_binding%0070402	0.0943820224719101	0.330449789666703	0.479106432955682	1.39357414774409	41	16	KDSR;DHFR;SRD5A1;GRHPR;QDPR;AKR1B8;CBR3;DECR1;MTRR;FDXR
KEGG_TNF_signaling_pathway%mmu04668	0.215477996965099	0.332145641730732	-0.281400695576574	-1.15038988991276	141	100	MMP9;ITCH;CYLD;AKT1;NFKB1;PIK3CD;CHUK;FOS;IKBKB;MAP2K6;TAB2;MAPK14;CREB1;NFKBIA;PIK3R2;NOD2;GM5431;TRADD;IRF1;AKT2;BIRC3;ATF6B;PIK3R1
BP_androgen_receptor_signaling_pathway%0030521	0.0987432675044883	0.33254294201214	-0.493599655362659	-1.4087551687704	54	17	DDX17;DDX5;PARK7;RHOA;ZMIZ1;DAXX;ZDHHC7;ARID1A
BP_protein_N-linked_glycosylation_via_asparagine%0018279	0.0987432675044883	0.33254294201214	-0.49220955643414	-1.40478776516836	54	17	RPN1;MGAT2;MAGT1;UGGT1;DDOST;STT3B;ALG8;STT3A;ST6GAL1
BP_retinoic_acid_receptor_signaling_pathway%0048384	0.0987432675044883	0.33254294201214	-0.490760520700217	-1.40065215332641	54	17	RARA;PML;ALDH1A2;KMT2E;PPARG;RARB;RXRB;NR1H2
BP_embryonic_morphogenesis%0048598	0.098876404494382	0.33254294201214	0.464482996984447	1.37919031872806	43	17	ZEB2;DACT1;FLT1;GATA4;SHH;EXT1;BMPR1A;SHOX2
KEGG_Hepatocellular_carcinoma%mmu05225	0.216949152542373	0.332575898677594	0.236966380699438	1.10795063109267	63	143	CDKN1A;TGFBR1;POLK;HMOX1;TXNRD1;GADD45B;IGF2;KRAS;TCF7;CDK6;FZD5;GSTT1;WNT11;WNT9A;GADD45A;FRAT2;NFE2L2;BCL2L1;EGFR;GSTM1;TGFA;DPF3;BRAF;WNT7B;DPF1;TCF7L1;WNT3;GSTM5;WNT4;GSTO1;DVL2;FZD2;LEF1;FZD4;BAX;AKT3;WNT7A;GSTT3;SMAD3;SOS2;TRP53;IGF1R
BP_negative_regulation_of_MAP_kinase_activity%0043407	0.0991150442477876	0.332580985629618	-0.403921150816983	-1.31772032400674	55	30	RGS14;PRKCD;LYN;DUSP7;PTPN6;INPP5K;HMGCR;RGS2;PPARG
MF_molecular_condensate_scaffold_activity%0140693	0.0964912280701754	0.33273087943575	-0.392730497591749	-1.31440433597157	54	34	LGALS3;G3BP1;NLRP3;HNRNPA2B1;FUS;NLRP1B;CAPRIN1;TARDBP;NLRP1A
MF_histone_H3Y41_kinase_activity%0035401	0.0974212034383954	0.33273087943575	0.293291098744389	1.27353650620751	33	85	EPHB4;FGFR3;YES1;TYRO3;RET;PBK;TEC;SRC;CLK1;NTRK1;MAP2K3;FLT1;DDR1;PTK2B;EGFR;PDGFRA;ABL2;ERBB2;RIPK2;LCK;FGFR2;EIF2AK3;CLK4;DSTYK;NTRK2;EPHB2;MAP2K7
MF_histone_H2AXY142_kinase_activity%0140801	0.0974212034383954	0.33273087943575	0.293291098744389	1.27353650620751	33	85	EPHB4;FGFR3;YES1;TYRO3;RET;PBK;TEC;SRC;CLK1;NTRK1;MAP2K3;FLT1;DDR1;PTK2B;EGFR;PDGFRA;ABL2;ERBB2;RIPK2;LCK;FGFR2;EIF2AK3;CLK4;DSTYK;NTRK2;EPHB2;MAP2K7
MF_non-membrane_spanning_protein_tyrosine_phosphatase_activity%0004726	0.10126582278481	0.333052039381153	-0.335935218134705	-1.28538437441175	63	64	PTPN18;DUSP10;PTPN22;CDC14A;PTPN11;DUSP7;PTPN6;PTP4A2;MTMR4;PTPN7;PTPN9;PTPRS;PTPRC;UBASH3B;PTPRA;PTPMT1;PTEN;SSH3;PTPRV;PTPRE;MDP1;PTPRH
MF_protein_tyrosine_phosphatase_activity,_metal-dependent%0030946	0.10126582278481	0.333052039381153	-0.335935218134705	-1.28538437441175	63	64	PTPN18;DUSP10;PTPN22;CDC14A;PTPN11;DUSP7;PTPN6;PTP4A2;MTMR4;PTPN7;PTPN9;PTPRS;PTPRC;UBASH3B;PTPRA;PTPMT1;PTEN;SSH3;PTPRV;PTPRE;MDP1;PTPRH
MF_histone_H2AXY142_phosphatase_activity%0140793	0.10126582278481	0.333052039381153	-0.335935218134705	-1.28538437441175	63	64	PTPN18;DUSP10;PTPN22;CDC14A;PTPN11;DUSP7;PTPN6;PTP4A2;MTMR4;PTPN7;PTPN9;PTPRS;PTPRC;UBASH3B;PTPRA;PTPMT1;PTEN;SSH3;PTPRV;PTPRE;MDP1;PTPRH
MF_acetyltransferase_activity%0016407	0.098876404494382	0.333052039381153	0.475874235808101	1.38417267434392	43	16	GTF2B;DLAT;SPHK1;ESCO2;ELP3;MOGAT2;KAT8
MF_microtubule_motor_activity%0003777	0.100175746924429	0.333052039381153	-0.386371158802194	-1.30847812642309	56	36	KIF20A;KIF23;KIF5A;KIF3B;KIF11;KIF21B;KIF15;STARD9;DNAH6;KIF17;KIF14;KIF1C;KIF13A;KIF5C;KIF5B;KIF20B;KIF24;KIF7
BP_negative_regulation_of_actin_filament_polymerization%0030837	0.0996309963099631	0.333547248515963	-0.46762604018119	-1.37738135628317	53	20	MYADM;PRKCD;PFN1;TWF2;CAPN1;ADD1;ARFGEF1;SSH3
BP_positive_regulation_of_protein_phosphorylation%0001934	0.1	0.333958962132549	-0.28258821025033	-1.23468296805289	70	156	MMP9;ERP29;CCND1;SLCO3A1;AIF1;RALB;SEMA4D;LYN;PRR5;AKT1;MTOR;STK4;ARRB1;MAP2K6;WDFY2;PTGER3;RAC1;PSEN1;OGT;PAK1;EIF4G3;MPRIP;CAMKK2;GRK3;CCND2;LRRK2;ADIPOR2;ILK;AKT2;TESK1;APP;ABL1;PIK3R1;IRGM2;EIF2AK4;ARRB2;PDE4D;RALBP1;CCND3;PPIA;XBP1;RACK1;AKAP5;DAXX;CDK2AP1;CD74;TRIM65;CD40;IQGAP3;IRGM1;CSNK1D
BP_negative_regulation_of_myoblast_differentiation%0045662	0.100671140939597	0.333958962132549	0.445203368186428	1.38017140156614	44	19	SOX4;CXCL10;DLL1;DDIT3;CCL9;CXCL14;MKX;TNF
BP_negative_regulation_of_receptor_signaling_pathway_via_JAK-STAT%0046426	0.101123595505618	0.333958962132549	0.46100604018214	1.36886618374032	44	17	SOCS3;SOCS2;CISH;GBP7;HMGA2;CAV1
BP_blood_vessel_remodeling%0001974	0.100467289719626	0.333958962132549	0.356519653137693	1.30509023632553	42	37	MDM2;VEGFA;LIF;EPAS1;JAG1;TGFBR3;SEMA3C;AHR;EXT1;DLL4;FOXC1;BAX;NPR2;ACVR2B;NOS2;NPPC
BP_signal_transduction_involved_in_regulation_of_gene_expression%0023019	0.100671140939597	0.333958962132549	0.446460802288669	1.3840695629712	44	19	EPCAM;GATA4;P2RY1;MESP2;PDGFRA;GSC;T;SMAD3;TRAF5;FGF8;SMAD2;FGF5;MSX1
BP_head_development%0060322	0.101123595505618	0.333958962132549	0.461296745983355	1.36972937707406	44	17	PGAP1;STRA6;TMEM67;LHX1;OSR2
BP_cellular_response_to_hydrogen_peroxide%0070301	0.101876675603217	0.334933879567431	0.31050223520723	1.27374117959673	37	63	RHOB;MDM2;IL18RAP;SRC;PCNA;MAPK8;OSER1;SIRPA;IL6;NFE2L2;RIPK3;CYP1B1;ECT2;SPHK1;SMPD3;EDN1;ANXA1;PPIF;KLF4;MAP1LC3A
BP_endoderm_development%0007492	0.101851851851852	0.334933879567431	0.382828290640761	1.31010076649601	43	28	NCKAP1;EOMES;ARC;NKX2-5;EXT1;LHX1;BMPR1A;EPB41L5;SMAD3;PAX9;NKX2-1;PTHLH;TNRC6A;APELA;SMAD2;ANGPT1
CC_trans-Golgi_network_transport_vesicle%0030140	0.108058608058608	0.334981684981685	-0.495853141070398	-1.37307086173693	58	16	LYZ2;RAB8A;TMED10;RAB8B;SPG21
RA_Neddylation%R-MMU-8951664	0.105263157894737	0.335070349140177	0.245214503923889	1.17030673446635	31	172	SOCS3;SOCS2;CCNF;CISH;SKP2;EPAS1;KLHL42;SPSB1;PSMC6;NFE2L2;COMMD3;KLHL9;KLHL21;KBTBD8;DCUN1D3;DTL;DCAF10;PSMD11;PSMB6;FBXO30;SPSB4;NAE1;UBA3;SOCS5;PSMD14;LMO7;KLHL22;FBXW11;PSMC2;DCAF6;WSB1;FBXL19;PSMF1;DCUN1D2;COPS5;ASB1;PSMD8;FBXW9;LRR1;UCHL3;KLHL2;PSMC4;FEM1B;FBXL3;FBXL21;PSMD9;PSMD13;KLHL25;CCDC22;WDTC1
RA_Orc1_removal_from_chromatin%R-MMU-68949	0.105134474327628	0.335070349140177	0.32467063539684	1.25735931460322	42	47	SKP2;PSMC6;MCM8;PSMD11;PSMB6;ORC2;PSMD14;ORC5;PSMC2;PSMF1;PSMD8;CCNA2;PSMC4;ORC1;PSMD9;PSMD13
RA_Cyclin_D_associated_events_in_G1%R-MMU-69231	0.104408352668213	0.335070349140177	0.378838394557564	1.33745187859517	44	32	CDKN1A;CCNE1;CDKN1C;CCNE2;SKP2;CDK6;E2F5
RA_G1_Phase%R-MMU-69236	0.104408352668213	0.335070349140177	0.378838394557564	1.33745187859517	44	32	CDKN1A;CCNE1;CDKN1C;CCNE2;SKP2;CDK6;E2F5
BP_positive_regulation_of_intracellular_protein_transport%0090316	0.102292768959436	0.335547804905055	-0.436232526871314	-1.35273663370278	57	24	CDC42;DCTN1;OAZ1;ICE1;RUFY3;VAMP2;PCNT;KIF5B;KIF20B;RAB29;TPR
BP_muscle_contraction%0006936	0.102787456445993	0.336416216511158	-0.428208879928466	-1.35570793876608	58	25	MYL6;TPM4;RYR1;TPM3
BP_regulation_of_cell_shape%0008360	0.103139013452915	0.336813340807175	-0.303804361455282	-1.25973255390262	68	105	CORO1A;FES;WDR1;MYL12B;PLEKHO1;SEMA4D;MYL12A;CDC42SE1;PXN;ARHGAP15;HCK;SEMA4A;ARHGAP18;RAC1;RHOG;ARHGDIA;FMNL1;LIMD1;RAC2;FMNL2;DIAPH1;FBLIM1;ARAP1;MSN
MF_nuclear_retinoic_acid_receptor_binding%0042974	0.103321033210332	0.337312784892555	-0.465722607116119	-1.37177483955509	55	20	TACC1;RXRB;ASXL1;NSD1;MED25;MED1;NCOR1;NCOA2;PRMT2;CNOT1;NCOA6;NCOR2
BP_Rho_protein_signal_transduction%0007266	0.103678929765886	0.337822437076819	-0.375796579635071	-1.32476539523819	61	43	BCL6;MYO9B;RHOG;ARHGDIA;ARHGAP27;CDC42;LRRK2;ARHGDIB;TAX1BP3;RACGAP1;ROCK1;ARHGEF11;ARHGAP5;RHOA;GNA13;PLEKHG5;NFIX;ARHGEF7
KEGG_Porphyrin_metabolism%mmu00860	0.221709006928407	0.338015371218718	0.383228733416384	1.18986836027473	95	20	HMOX1;CPOX;BLVRB;HCCS
BP_positive_regulation_of_insulin_secretion_involved_in_cellular_response_to_glucose_stimulus%0035774	0.104424778761062	0.339496558505408	-0.402099308893908	-1.31177689142266	58	30	SRI;ARRB1;RAC1;OXCT1;PPP3CB;ABCC8;NADK;LRP1;STX4A;MYH9;KIF5B;BAD
RA_RHOA_GTPase_cycle%R-MMU-8980692	0.108225108225108	0.3428016974815	-0.297395688499968	-1.24117532861544	74	114	ARHGAP30;PKN1;PREX1;RHPN1;VAV3;ARHGAP9;ARHGAP19;IQGAP1;DOCK2;GMIP;ARHGAP18;ARHGAP1;ARHGDIA;ARHGAP22;VAV1;FLOT2;PIK3R2;RASGRF2;ARHGAP11A;ARHGDIB;DIAPH1;NET1;SLK;RACGAP1;ARAP1;CIT;ROCK1;PIK3R1;ARHGEF1;ARHGEF11;ARHGAP31;PKN3;ARHGEF2;MYO9A;VAV2;ARHGAP5;RHOA
CC_late_endosome_membrane%0031902	0.115501519756839	0.342857142857143	-0.294301201966885	-1.23451490623451	75	114	H2-AA;H2-AB1;H2-EB1;H2-DMA;H2-DMB1;ANXA6;CD68;H2-DMB2;B2M;PLEKHM1;SLC9A9;CYB561A3;CLCN6;WDR91;MTMR4;MICALL1;SLC31A2;NPC1;H2-OB;STX7;CLCN3;LAMTOR1;SPPL2A;LAMTOR2;VPS4A;VPS41;CLCN4;STARD3NL;IFITM3;VPS4B;MVB12A;TMEM30A;GOSR2;VPS33A;VPS18;IRGM1;OSBPL9;ARL8A;SLC31A1;SNF8;TPCN2;VAMP8
CC_cytoplasmic_side_of_plasma_membrane%0009898	0.116129032258065	0.342857142857143	-0.307551977090584	-1.24082341575337	71	91	GM2A;FES;RASGRP4;PTPN22;CYLD;LYN;RYR1;IQGAP1;CHUK;IKBKB;HCK;RASA3;NCF1;PTPN7;AP2B1;PTPRC;RGS2;RACGAP1;MAP2K2;MSN;CDH1;PTEN;IQCE;LITAF;RHOA;AP2M1;EPB41;AKAP5
CC_mitotic_spindle_pole%0097431	0.114671163575042	0.342857142857143	-0.378641278802787	-1.31360305804448	67	40	IK;MAPRE1;PLK1;SMC1A;CNTRL;SMC6;RAE1;SPAG5;NUMA1;ASPM;ARHGEF7;GIT1;HSF1;KIF20B;MAD1L1;KATNA1;SMC3;AURKB
CC_COPI-coated_vesicle%0030137	0.114545454545455	0.342857142857143	-0.480361909499259	-1.35810351602463	62	17	TMED10;COPG2;COPA;PACS1;COPE;ARF1
CC_respiratory_chain_complex_I%0045271	0.115566037735849	0.342857142857143	0.334170557430742	1.2617957742676	48	44	NDUFA5;NDUFB6;NDUFB4;NDUFV1;NDUFB3;NDUFS2;MT-ND3;NDUFA4;NDUFS3;NDUFA8;NDUFB9;MT-ND1;NDUFB8;NDUFS6;MT-ND2;MT-ND4;MT-ND5;NDUFA9;NDUFV2;NDUFC1;NDUFS7;NDUFS1;NDUFA1;NDUFS5;NDUFS4;NDUFC2;MT-ND6;NDUFB2
BP_cellular_response_to_organic_cyclic_compound%0071407	0.106135986733002	0.343723079332759	-0.369514359717016	-1.31566489971284	63	45	P2RY6;AKT1;NFKB1;PAK2;STAT1;ALPL;P2RY12;PAK1;NFKBIA;NOD2;MBD2;AKT2;PPARG;RAE1;STAT3
BP_chaperone_cofactor-dependent_protein_refolding%0051085	0.106194690265487	0.343723079332759	-0.399855256540028	-1.30445607301822	59	30	H2-DMA;H2-DMB1;H2-DMB2;DNAJB14;SDF2L1;TOR1A;TOR1B
KEGG_GnRH_signaling_pathway%mmu04912	0.227272727272727	0.344614624505929	-0.306401692991555	-1.15769217584789	139	60	PLCB2;PRKCD;GRB2;MAP2K6;ADCY7;MAPK14;PLD2;NRAS;CDC42;PRKACA;PLCB4;PLCB3;MAP3K4;MAP2K2;GNAQ;PRKCB
BP_embryonic_hemopoiesis%0035162	0.107719928186715	0.347591941790823	-0.483581737190394	-1.3801635888287	59	17	SH2B3;RUNX1;PBX1;CCDC134;LMO2
BP_positive_regulation_of_DNA_biosynthetic_process%2000573	0.107865168539326	0.347591941790823	0.449347872349054	1.33424956200413	47	17	C3AR1;VEGFA;RGCC;CYP1B1;PTK2B;TNF;CCNA2
BP_regulation_of_stem_cell_differentiation%2000736	0.108108108108108	0.347609147609148	-0.470486337767909	-1.37883491504015	59	19	HDAC1;MBD3;NSUN2;MTA1;GATAD2A;MTA3;CHD4;MTA2
KEGG_Cholesterol_metabolism%mmu04979	0.231281198003328	0.348797049961775	-0.355316714333466	-1.16395632048067	138	32	CD36;CYP27A1;LDLR;SCARB1;NPC1;VDAC2;VAPB;SOAT1;NPC2;LRP1
KEGG_Melanoma%mmu05218	0.232736572890026	0.349104859335038	0.277264464790636	1.1338754082504	90	57	CDKN1A;MDM2;POLK;GADD45B;KRAS;CDK6;GADD45A;EGFR;PDGFRA;MITF;BRAF;FGF9;BAX;AKT3;FGF15;TRP53;IGF1R;PDGFC
CC_SWI/SNF_complex%0016514	0.120141342756184	0.351356757117141	-0.422320054798592	-1.29609259293613	67	24	ACTB;ARID2;ARID1B;SMARCD2;SMARCC2;SMARCA4;SMARCB1;PBRM1;BCL7C;ARID1A
BP_response_to_cAMP%0051591	0.109839816933638	0.351631624012939	0.36537408099727	1.29898740342668	47	33	SDC1;CITED1;DUOX2;HMGA1;CREM;CNGA3;PTK2B;VGF;BRAF;PFKFB1;FOSL1
BP_myelination_in_peripheral_nervous_system%0022011	0.109619686800895	0.351631624012939	0.438192850925668	1.35843815306691	48	19	PMP22;ADGRG6;PARD3;COL6A1;NTRK2;POU3F2;ITGB4
BP_response_to_muscle_activity%0014850	0.110112359550562	0.351734458564349	0.448617153956126	1.33207983837639	48	17	ITGA5;SLC38A2;PRKAA2;COL6A1;METRNL;TNS2;FN1;ITGA2
BP_morphogenesis_of_an_epithelium%0002009	0.110599078341014	0.351753155680224	0.408727015475273	1.31727959805226	47	22	FGFR3;CITED1;CAR2;TNC;KRT17;KRT16;FRAS1;ENPP1;GREB1;HOXB13;GREB1L;SOX8;TBX4
BP_regulation_of_phosphatidylinositol_3-kinase/protein_kinase_B_signal_transduction%0051896	0.11036036036036	0.351753155680224	0.412487595106286	1.32796320784274	48	21	PDE3B;HMGA1;PTPN13;SESN3;EGFR;SESN1;CEP55;NTRK2
BP_intermembrane_lipid_transfer%0120009	0.110915492957746	0.351994286761785	-0.436772045981294	-1.33186768232894	62	22	GLTP;ESYT1;PRELID1;PITPNA;PITPNM1
BP_hematopoietic_stem_cell_proliferation%0071425	0.111856823266219	0.353448234208377	0.436043766187151	1.35177579265458	49	19	XRCC5;CEBPA;DAB2;CTC1;HOXB4;SHB;WNT2B;SNAI2;WNT1
BP_positive_regulation_of_nitric_oxide_biosynthetic_process%0045429	0.111683848797251	0.353448234208377	-0.379773205582378	-1.31127193636341	64	39	CD36;AIF1;JAK2;AKT1;MTOR;ITGB2;H2-M3;NFATC3;AKT2;SOD2;APP;HSP90AB1;DNM2;KLRK1;TICAM1
BP_neural_tube_closure%0001843	0.112359550561798	0.354022988505747	0.280414593954919	1.23295810186972	39	91	NCKAP1;SDC4;ZEB2;LHX2;CECR2;ENAH;ARHGAP35;CELSR1;APAF1;BCL10;TFAP2A;LMO4;GRHL3;MTHFD1;RAB23;ABL2;PTK7;PRICKLE1;ADM;GLMN;CC2D2A;DVL2;VANGL2;RARG;TGIF1;T;CDK20;SHROOM3;PAX2
BP_negative_regulation_of_phagocytosis%0050765	0.112522686025408	0.354022988505747	-0.50026709069299	-1.38838315288211	61	15	CNN2;TGFB1;CSK;ATG3
BP_hippocampus_development%0021766	0.113207547169811	0.354652337279302	0.309625461670109	1.25477103096293	41	59	NR4A3;ATP2B4;ZEB2;LRP8;SEMA6B;CASP3;ZBTB18;DCLK2;TUBA1A;ANXA3;LHX5;BCAN;LEF1;MFSD2A;TSKU;FEZ1;TRP73;NKX2-1;NEFL;CDK5R1;SLC32A1;CRK
BP_cellular_response_to_mechanical_stimulus%0071260	0.113057324840764	0.354652337279302	-0.339079761639366	-1.27125765286901	70	57	TLR3;CNN2;TGFB1;PTPN11;AKT1;NFKB1;ATP1A1;BAK1;RAC1;ARHGDIA;MTPN
RA_Nuclear_Receptor_transcription_pathway%R-MMU-383280	0.112612612612613	0.354950538774068	0.381662220537864	1.31605715219127	49	30	NR4A2;NR4A3;NR4A1;VDR;NR1D1;NR1D2;ESRRB;NR2E1;NR6A1;RARG;NR2F1;PPARA;PPARD;NR5A1;ESR1
RA_Deadenylation_of_mRNA%R-MMU-429947	0.113421550094518	0.355756374198903	-0.435106950163067	-1.34345986853687	59	23	EIF4A2;EIF4B;EIF4G1;CNOT6;PAN3;CNOT7;PAN2;CNOT3
BP_platelet_aggregation%0070527	0.113835376532399	0.35585717065577	-0.419964098347101	-1.33822645384957	64	26	CFH;FERMT3;PIP5K1C;PTPN6;PLEK;P2RY12;PDIA3;UBASH3B;PDIA6
BP_dentate_gyrus_development%0021542	0.114093959731544	0.355905038565561	0.432057238263955	1.33941718931887	50	19	POMT2;NR2E1;FXR2;TUBA1A;SMO;BLOC1S6;LEF1;FXR1;FEZF2
BP_positive_regulation_of_stress-activated_MAPK_cascade%0032874	0.114695340501792	0.356261747673295	-0.450356015760768	-1.3528060057661	63	21	EIF2AK2;TAOK3;HMGCR;SEMA4C;NOD2;CARD9;SCIMP
BP_response_to_tumor_necrosis_factor%0034612	0.114485981308411	0.356261747673295	0.410036198617391	1.3180287561483	48	23	GCH1;CD14;CCL5;SMPD1;TRIM32;SPHK1;TUBA1A;ADAM9;MAP2K7
BP_response_to_heat%0009408	0.114942528735632	0.356273134619131	0.399248203889343	1.30283347000208	49	24	TRP53INP1;GCLC;HSPA2;LRP11;EIF2B4;HSPA1B;EIF2B3;HSP90AA1;MAP2K7;DNAJA2
BP_positive_regulation_of_type_II_interferon_production%0032729	0.116013071895425	0.358074101651913	-0.344471251631646	-1.27019189570722	70	54	IRF8;TLR3;TYK2;JAK2;RUNX1;PTPN22;CD226;NRAS;H2-M3;IFNAR1;APP;TLR9;CCR2;SLAMF6;ABL1;HSPD1;PDE4D
BP_non-canonical_NF-kappaB_signal_transduction%0038061	0.115864527629234	0.358074101651913	-0.462808168541086	-1.34261528102608	64	18	AKT1;NFKB1;CHUK;TAB2;NFKBIA
BP_lens_development_in_camera-type_eye%0002088	0.116331096196868	0.358299776286354	0.431039438245363	1.33626191562025	51	19	TGFBR1;GJA1;GATA3;MAF;SIX3;FAT1
BP_embryonic_hindlimb_morphogenesis%0035116	0.116822429906542	0.3583044338643	0.409537008280481	1.31642414850376	49	23	SHH;WNT3;RARG;WNT7A;OSR2;PITX2;ALX4;PITX1;FGF8;TWIST1;TBX4;CTNNB1;MSX1;ZBTB16
BP_miRNA_processing%0035196	0.116696588868941	0.3583044338643	-0.479359256715678	-1.34857992699752	64	16	ZC3H7B;RBM3;ADAR;AGO4;PUM1;ZC3H7A;PUM2
BP_cytoskeleton_organization%0007010	0.117378048780488	0.359011830201809	-0.296572199270285	-1.22318095140402	76	99	FGD2;SH3BGRL3;CFL1;PRR5;AKT1;PXN;MTOR;DOCK2;RAC1;CAPZB;ADD1;TUBB2A;LIMD1;MAPKAP1;LSP1;YWHAH;FMNL2;DIAPH1;FGD3
BP_toll-like_receptor_4_signaling_pathway%0034142	0.117543859649123	0.359011830201809	-0.410895623490447	-1.32223323542868	66	28	PIK3AP1;LYN;CHUK;IRAK1;NFKBIA;SCIMP;IRAK2;MYD88;TICAM1;NMI;NAGLU;IRF3;RELA
RA_Signaling_by_PTK6%R-MMU-8848021	0.115586690017513	0.359044645803193	-0.398701962938142	-1.32483974179566	65	32	CCND1;SFPQ;AKT1;PXN;RAC1;ELMO1;LRRK2;ELMO2;CDK4;ARAP1;STAT3;KHDRBS1
RA_Signaling_by_Non-Receptor_Tyrosine_Kinases%R-MMU-9006927	0.115586690017513	0.359044645803193	-0.398701962938142	-1.32483974179566	65	32	CCND1;SFPQ;AKT1;PXN;RAC1;ELMO1;LRRK2;ELMO2;CDK4;ARAP1;STAT3;KHDRBS1
CC_trans-Golgi_network_membrane%0032588	0.126279863481229	0.359144565864045	-0.36965221911455	-1.28612931678047	73	42	PLD4;AP1S3;AP1B1;CD2AP;CALN1;ASAP1;SCAMP2;VPS13B;AP1G1;SLC9A8;AP1M1;TMEM79;ST3GAL1;KIF13A;SCAMP4;AFTPH
CC_Schaffer_collateral_-_CA1_synapse%0098685	0.126153846153846	0.359144565864045	-0.295051300928741	-1.22366146155208	81	106	ACTB;ACTG1;ARPC2;HIP1;EPN1;GIPC1;CADM1;MYO6;PFN1;ITGB1;IQSEC1;NEFH;CAPZB;ARHGDIA;CDC42;PTPRS;SYNJ1;PICALM;PTPRA;DGKZ;GRIPAP1;ROCK1;STAT3;MYO5A;RALBP1
CC_anaphase-promoting_complex%0005680	0.125223613595707	0.359144565864045	-0.444158254562929	-1.31830237602321	69	21	ANAPC5;ANAPC1;UBE2C;ANAPC2;CDC20;ANAPC15;AURKAIP1;FZR1
MF_nuclear_receptor_activity%0004879	0.111111111111111	0.360097323600973	0.359259122699038	1.28546265968782	47	34	NR4A2;NR4A3;NR4A1;VDR;NR1D1;NR1D2;NR5A2;AHR;ESRRB;NR2E1;NR6A1
BP_cellular_oxidant_detoxification%0098869	0.118329466357309	0.360402662018461	0.388576185744181	1.29652180159878	50	26	TRP53INP1;SRXN1;SESN2;TXNRD1;GSR;GSTT1
BP_myoblast_fusion%0007520	0.118491921005386	0.360402662018461	-0.477560738058209	-1.3435201599735	65	16	PLEKHO1;ITGB1;DOCK2;DOCK5;DYRK1B;CAPN2;CACNA1S;MYH9
KEGG_Selenocompound_metabolism%mmu00450	0.241830065359477	0.360805284680717	0.407451824592364	1.18287756472826	110	15	TXNRD1;CTH;PAPSS2;KYAT3
RA_TNFR2_non-canonical_NF-kB_pathway%R-MMU-5668541	0.118733509234829	0.365290174344472	0.299794130778113	1.22327465686973	44	61	TNFRSF12A;UBB;PSMC6;EDA2R;TNFSF9;PSMD11;PSMB6;TNFRSF9;UBA3;PSMD14;FBXW11;PSMC2;TNFSF15;TNF;PSMF1;PSMD8;PSMC4;PSMD9;TNFSF8;PSMD13
RA_Protein_methylation%R-MMU-8876725	0.118421052631579	0.365290174344472	-0.49266633758625	-1.35860035377461	62	15	EEF2;EEF1A1;RPS2;VCP;HSPA8;VCPKMT;EEF1AKMT1;ETFB;PRMT3
BP_negative_regulation_of_signal_transduction%0009968	0.120649651972158	0.36553911205074	0.388302662086098	1.29560916361691	51	26	SOCS3;RGS1;PAK1IP1;CAV1;KIF26A;ERBB3;RGS7BP;RGS16;RGS5;SOCS5;DDIT4L
BP_negative_regulation_of_cell_adhesion%0007162	0.12093023255814	0.36553911205074	0.36555235659116	1.27293886870788	51	31	LAMB1;TNC;PDE3B;PODXL;FBLN1;ERBB3;RND1;SRCIN1;SPN;DUSP1;PLXNC1;EPHB2
BP_cellular_response_to_growth_factor_stimulus%0071363	0.120822622107969	0.36553911205074	0.319392227576413	1.23943988396541	46	50	MDM2;TGFBR1;LRP8;SLC4A7;PLK5;NTRK1;MAP1B;ACVR2A;EGFR;ERBB2;SPHK1;EHD4;BMPR1A;OPRD1;FEZ1;ACVR2B;PAX9;KLF4;GAS6
BP_cellular_response_to_amino_acid_stimulus%0071230	0.121212121212121	0.365635738831615	0.321794945413828	1.22622815181204	47	46	SESN2;ASS1;LAMTOR3;BCL2L1;SESN3;EGFR;PDGFRA;COL6A1;SESN1;CPEB1;CPEB3;CEBPB;NTRK2;KLHL22;DNMT3B;TNF;PDGFC
BP_endothelial_cell_proliferation%0001935	0.121495327102804	0.365735933233337	0.395721581472432	1.30347415573093	51	25	FGFR3;TGFBR1;VEGFA;ZEB2;CAV1;CAV2;NRARP;PROK2;TEK;LOXL2
BP_proton_motive_force-driven_mitochondrial_ATP_synthesis%0042776	0.12280701754386	0.368169398907104	0.323065025186606	1.22520037860239	48	45	NDUFA5;NDUFB6;NDUFB4;MT-ATP6;NDUFV1;NDUFB3;NDUFS2;MT-ND3;NDUFS3;SDHC;NDUFA8;NDUFB9;NDUFB8;NDUFS6;MT-ND2;MT-ATP8;NDUFA9;NDUFV2;SDHB;NDUFC1;NDUFS7;NDUFS1;NDUFA1;NDUFS5;NDUFS4;NDUFC2;NDUFB2;SDHD
BP_mesoderm_formation%0001707	0.122685185185185	0.368169398907104	0.374274467869127	1.2808281917058	52	28	NR4A3;TXNRD1;EOMES;MESP2;WLS;WNT3;BMPR1A;BMP7;T;SMAD3;PRKAR1A;CHRD;AHDC1;INHBA;SMAD2
CC_extracellular_exosome%0070062	0.130653266331658	0.368204659661946	0.305609952674093	1.23710997433493	51	63	SERPINE1;CD9;GPRC5A;QSOX1;ABCB6;SORD;PROM1;CD63;TFRC;PODXL;ANXA2;SNX18;GPRC5C;GPRC5B
BP_heterotypic_cell-cell_adhesion%0034113	0.123411978221416	0.36922642972992	-0.493449754980934	-1.36946311151571	67	15	ITGAX;ITGB7;ITGA4;ITGB1;ITGB2;PTPRC
BP_response_to_interleukin-1%0070555	0.123831775700935	0.369726301735648	0.403431981066371	1.2968000239694	52	23	CITED1;GCLC;SMPD1;SRC;SELE;TAF9;RIPK2
MF_2_iron,_2_sulfur_cluster_binding%0051537	0.115207373271889	0.370667200961731	0.406556563112093	1.31028448271046	49	22	FDX1;ISCA2;CISD2;UQCRFS1;CISD1;AOX4;BOLA2;CIAPIN1;AOX3;RFESD;NDUFV2;SDHB;NDUFS1;XDH
KEGG_Fatty_acid_elongation%mmu00062	0.251243781094527	0.370716134598792	0.343004730097295	1.13417540009813	100	25	ELOVL4;ELOVL7;ACOT7;ELOVL2;THEM4;ECHS1;HACD1;ELOVL3
KEGG_mTOR_signaling_pathway%mmu04150	0.250847457627119	0.370716134598792	0.235018944934665	1.08710823903605	73	136	SLC3A2;SESN2;RRAGD;FNIP1;KRAS;SKP2;FZD5;LAMTOR3;ATP6V1E1;ATP6V1H;WNT11;LPIN2;WNT9A;RNF152;PRKAA2;DDIT4;ATP6V1D;FLCN;ATP6V1C1;TBC1D7;BRAF;RHEB;WNT7B;WNT3;AKT1S1;WNT4;ATP6V1A;LPIN1;DVL2;FZD2;FZD4;AKT3;WNT7A;SOS2;TNF;EIF4E;IRS1;IGF1R;WNT2B;ATP6V1C2;CAB39
KEGG_Pertussis%mmu05133	0.252459016393443	0.370716134598792	-0.320863109423839	-1.14343197069603	153	47	IRF8;GNAI2;CFL1;ITGB1;NFKB1;NLRP3;ITGB2;FOS;IRAK1;MAPK14
MF_mitogen-activated_protein_kinase_kinase_kinase_binding%0031435	0.116197183098592	0.371162225149458	-0.431814809608941	-1.31675136941755	65	22	PPEF2;TCF3;MAP3K11;CDC37;CDC42;MAP4K2
RA_RHOBTB2_GTPase_cycle%R-MMU-9013418	0.121268656716418	0.371313077469794	-0.457096471984725	-1.33951147537233	64	19	ACTN1;CDC37;SRRM1;DDX39B;HSP90AB1;RBMX;CUL3;TRA2B;RHOBTB2;STK38;TWF1
BP_filopodium_assembly%0046847	0.125461254612546	0.372311998982059	-0.454502042714461	-1.33872493453305	67	20	FGD2;SH3BP1;PPP1R9B;SRF;CD2AP;CDC42;FGD3;SRGAP2
BP_positive_regulation_of_macrophage_cytokine_production%0060907	0.125435540069686	0.372311998982059	-0.417207342585977	-1.32087710686849	71	25	TLR3;CD36;PLCG2;LAPTM5;NOD2;CARD9;H2-M3;MAPKAPK2
BP_negative_regulation_of_interleukin-2_production%0032703	0.125279642058166	0.372311998982059	0.428041353605558	1.32696757740311	55	19	PRNP;HOMER3;TBX21;HOMER2;HDAC7;GATA3;LILRB4A;ZFP36;CD276;EZR;HAVCR2
MF_NAD+-protein_poly-ADP-ribosyltransferase_activity%0003950	0.117647058823529	0.372400696312708	-0.460685440375374	-1.33645720632802	65	18	PARP14;PARP9;PARP8;PARP10;PARP4;ZC3HAV1;PARP3;PARP12
MF_copper_ion_binding%0005507	0.118881118881119	0.372400696312708	0.360255680886166	1.26927449856759	50	32	GPC1;IL1A;PRNP;COX11;SLC11A2;LOXL4;MT1;SOD3;AHCY;COX17
MF_NADH_dehydrogenase_(ubiquinone)_activity%0008137	0.119101123595506	0.372400696312708	0.443964945251998	1.31826602549822	52	17	NDUFV1;NDUFS2;MT-ND3;NDUFS3;MT-ND1;MT-ND2;MT-ND4;MT-ND5;NDUFV2;NDUFS7;NDUFS1;NDUFS4;MT-ND6
BP_positive_regulation_of_inflammatory_response%0050729	0.1264	0.374338461538462	-0.327980424994699	-1.25216629997638	78	65	CTSS;TGFB1;IL16;NLRP3;LDLR;NLRP1B;TRPV4;GPSM3;NFKBIA;IFI35;IL1RL1;TRADD;DHX9;NLRP1A;APP;CCR2;GSDMD
MF_SH2_domain_binding%0042169	0.120629370629371	0.37454154237371	-0.377210317094195	-1.27173518110172	68	35	JAK2;PTPN6;FGFR1;TRPV4;RUFY1;PIRB;SYK;ABL1;KHDRBS1;SH2B2;RACK1;ARHGAP5;CCDC88A;SH3PXD2B
BP_calcium-mediated_signaling%0019722	0.126782884310618	0.374713858073605	-0.333550270438305	-1.26349303603328	79	59	XCR1;PLCG2;PPP1R9B;TPCN1;RYR1;ITGAL;CXCR3;GNA15;P2RY12;CD8A;CCR1;LRRK2;APP;CCR2;SYK
RA_Conversion_from_APC/C:Cdc20_to_APC/C:Cdh1_in_late_anaphase%R-MMU-176407	0.123134328358209	0.375238735233784	-0.453167553444688	-1.35079385167785	65	20	CDC14A;ANAPC5;ANAPC1;UBE2C;ANAPC2;CDC20;ANAPC15
RA_G_alpha_(q)_signalling_events%R-MMU-416476	0.124615384615385	0.375584112149533	-0.312515454909174	-1.24695694496816	80	86	PLCB2;P2RY6;RPS6KA1;PRKCD;CYSLTR1;BTK;GRB2;LPAR5;GNA15;P2RY10;RGS19;DGKG;CREB1;GNG10;PIK3R2;LPAR6;PLCB4;PLCB3;RGS2;DGKZ;PIK3R1;CCL6;GNAQ
RA_Regulation_of_TP53_Activity_through_Phosphorylation%R-MMU-6804756	0.124050632911392	0.375584112149533	0.305271167899328	1.22055891928008	48	55	TRP53INP1;RFC3;EXO1;TAF5;TAF9;TAF4B;RFC4;RPA1;RAD17;BLM;NUAK1;TBP;RAD1;TAF9B;CCNA2
RA_TNFR1-induced_proapoptotic_signaling%R-MMU-5357786	0.125	0.375584112149533	-0.452883877098295	-1.34994827422717	66	20	CYLD;RBCK1;SHARPIN;TRADD;BIRC3;USP4;USP21;XIAP;FADD;BIRC2;RNF31
BP_anterograde_axonal_transport%0008089	0.12784588441331	0.37709380825942	-0.412205603802314	-1.31350381045518	72	26	AP3D1;AP3B1;SPG7;BLOC1S1;SOD1;SNAPIN;AP3M1;AP3S2;ARL8A
BP_autophagosome_maturation%0097352	0.128205128205128	0.377392560491152	-0.371744417798587	-1.28832585424422	74	40	STX17;UVRAG;CHMP1B;MAP1LC3B;CHMP2A;VCP;CHMP1A;CHMP6;VPS4A;BECN1;GABARAP;VPS4B;SNAPIN;VPS33A;IRGM1;VAMP8
BP_post-embryonic_development%0009791	0.128491620111732	0.377476385990891	0.277780350380948	1.19629973479974	45	81	CSRNP1;TIPARP;NR4A2;TGFBR1;HELT;KDM5B;BCL2L11;SEMA3C;PRDM1;SIAH1A;ABL2;IGF2R;EVA1A;GATA3;TMTC3;FGFR2;LHX1
BP_chromosome_segregation%0007059	0.128939828080229	0.378034004972696	0.272608181071544	1.18372658417435	44	85	SPC25;CENPK;USP44;CENPU;CENPQ;CENPW;MTCL1;CEP85;FBXO30;ESCO2;CENPH;CENPI;CHTF18;BRCA1;SKA1;NUP37;OIP5;HJURP;SPC24;TTK;CIAO1;PHF13;SRPK1;FIRRM;CENPP;DLGAP5;SMC5;ITGB3BP;NDC80;NUP43;CTCF;NEK2
BP_mRNA_cis_splicing,_via_spliceosome%0045292	0.129263913824057	0.378226211849192	-0.470670681228541	-1.32413638422245	71	16	RBM17;SRSF7;SRSF3;CLNS1A;CACTIN;SART1;PRPF40A
RA_ISG15_antiviral_mechanism%R-MMU-1169408	0.129699248120301	0.379264726947934	-0.431890926420417	-1.3391030593869	68	24	EIF2AK2;UBA7;EIF4G3;EIF4A2;TRIM25;EIF4G2;EIF4G1;USP18;IRF3;FLNB;UBE2L6
RA_Chondroitin_sulfate/dermatan_sulfate_metabolism%R-MMU-1793185	0.128089887640449	0.379264726947934	0.379566786699689	1.30035702011602	56	29	GPC1;SDC1;SDC4;CHSY3;B4GALT7;CSGALNACT2;BCAN
RA_Amino_acid_transport_across_the_plasma_membrane%R-MMU-352230	0.128755364806867	0.379264726947934	0.43714921188935	1.31239851969054	59	19	SLC3A2;SLC16A10;SLC38A2;SLC7A11;SLC36A1;SLC7A6;SLC38A3;SLC38A1;SLC43A1;SLC36A4
RA_TNFR1-induced_NFkappaB_signaling_pathway%R-MMU-5357956	0.127886323268206	0.379264726947934	-0.397641991046681	-1.31374984835037	71	31	CYLD;RBCK1;IKBKB;TAB2;SHARPIN;TRADD;BIRC3;USP4;USP21;RACK1;UBA52;XIAP;RPS27A
RA_TGF-beta_receptor_signaling_activates_SMADs%R-MMU-2173789	0.12910284463895	0.379264726947934	0.391188258197884	1.29907535871139	58	26	TGFBR1;ITGB3;LTBP3;ZFYVE9;FURIN;ITGB5;BAMBI;FBN1
RA_Positive_epigenetic_regulation_of_rRNA_expression%R-MMU-5250913	0.130353817504656	0.379264726947934	-0.428892628102801	-1.33792086999322	69	25	ACTG1;DDX21;POLR1A;TAF1D;DEK;BAZ1B;KAT2A
RA_B-WICH_complex_positively_regulates_rRNA_expression%R-MMU-5250924	0.130353817504656	0.379264726947934	-0.428892628102801	-1.33792086999322	69	25	ACTG1;DDX21;POLR1A;TAF1D;DEK;BAZ1B;KAT2A
BP_cellular_response_to_retinoic_acid%0071300	0.130536130536131	0.379590580267816	0.338172861439122	1.24521960026132	55	38	YES1;TNC;RET;TESC;PTK2B;PHC1;ABL2;PTK7;RARG;CCL2;TNF;PAX2;KLF4;YAP1;SLC6A4;GJB3;TBX1
BP_response_to_wounding%0009611	0.132432432432432	0.379590580267816	0.294870212900667	1.21583544644002	48	66	SERPINE2;VASH1;TNC;ZFP36L1;HMGA1;F2R;CASP3;INHBB;IL6;COL6A1;DDIT3;FOSL1;LILRB4A;ZFP36;MAP2K7;ITGB4;BAX;NPR2;CCL2;SYT11;NPPC;PDGFA;3300005D01RIK;A330069E16RIK;WNT1;IL33;GRIN2A;SLC1A2;ENPP1;KLK8
BP_skin_development%0043588	0.132530120481928	0.379590580267816	0.325223812218185	1.22437878246714	54	42	ERRFI1;ABCB6;ARRDC3;DSP;COL5A1;JUP;TFAP2A;COL6A1;SHH;TCF7L1;FRAS1;NFKBIZ;PDGFA;GJB3;TFAP2C;ENPP1
BP_stem_cell_differentiation%0048863	0.131313131313131	0.379590580267816	0.31843766348373	1.21343493154886	51	46	LIF;EPCAM;RUNX2;MTF2;FOXO4;CDX2;PSMD11;SMAD5;FGFR2;IFT80;TCF7L1;ETV4;KRT10;BMPR1A;PAX2;PHF19;GATA6;METTL5;TFAP2C;ESR1;BBS12;SHC4;EZH2;HOXA7
BP_response_to_hydrogen_peroxide%0042542	0.131639722863741	0.379590580267816	0.346334819487109	1.26286941701401	56	36	SDC1;NR4A3;HMOX1;CASP3;MAPK8;PTK2B;PPP2CB;LCK;ADAM9;CYP11A1;FOSL1
BP_positive_regulation_of_neutrophil_chemotaxis%0090023	0.1309963099631	0.379590580267816	-0.452774048141627	-1.33363516770258	70	20	CAMK1D;NCKAP1L;MOSPD2;C1QBP;RAC1;RAC2
BP_intra-Golgi_vesicle-mediated_transport%0006891	0.130662020905923	0.379590580267816	-0.425858409928334	-1.3203366331914	74	23	COPZ1;COPG2;COPA;COG5;COPE;TRAPPC3;GOSR2;VTI1A;COG8;TRAPPC10;COPB1
BP_BMP_signaling_pathway%0030509	0.131443298969072	0.379590580267816	0.313970443671332	1.23971522245594	50	52	TGFBR1;RUNX2;TGFBR3;ACVR2A;EXT1;SMAD5;HES1;FST;SMPD3;BMPR1A;LEF1;BMP7;BMP6;ACVR2B;RGMB;DLX3;FAM83G;WNT1;CHRD;GDF6;GDF7
BP_microglial_cell_activation%0001774	0.132042253521127	0.379590580267816	-0.42531572356352	-1.29693342834688	74	22	TLR3;IFNGR1;AIF1;JAK2;APP;TLR9;IFNGR2;NAMPT;ITGAM;NAGLU
BP_regulation_of_translational_initiation%0006446	0.132404181184669	0.379590580267816	-0.412660178022665	-1.30648079846315	75	25	EIF2AK2;MKNK1;EIF5B;EIF3B;EIF4EBP2;EIF4G2;EIF4G1;EIF2AK4;PPP1R15B;MIF4GD;EIF2AK1
BP_glial_cell_proliferation%0014009	0.132584269662921	0.379590580267816	0.458454277348566	1.33350334057142	58	16	NTN1;SOX4;KRAS;PTK2B
BP_T_cell_differentiation_in_thymus%0033077	0.132867132867133	0.379657451923077	0.337210937633429	1.24167760587505	56	38	ZFP36L1;CDK6;FZD5;NFKBID;ADA;RIPK3;SHH;GATA3;BRAF;IL2RG;WNT4;ZBTB1;TRP53;STAT5A;WNT1;DNAJA3
BP_positive_regulation_of_protein_kinase_activity%0045860	0.133333333333333	0.380246913580247	0.317539984626555	1.21471121217005	53	47	CDKN1A;XRCC5;CSF1;LRP8;MAP2K3;ALS2;MMD;PTK2B;GPRC5B
BP_positive_regulation_of_canonical_Wnt_signaling_pathway%0090263	0.134670487106017	0.381796690307329	0.271982683260486	1.18101053073685	46	85	FGFR3;SOX4;ZEB2;SRC;DACT1;CAPRIN2;KANK1;CSNK1E;LGR5;EGFR;GPRC5B;BAMBI;PTK7;CDH3;TMEM9;WLS;SPIN4;FGFR2;RECK;FAM53B;FGF9;PPP2R3A;SMAD3;NRARP
BP_regulation_of_mitotic_spindle_assembly%1901673	0.134686346863469	0.381796690307329	-0.447548073133395	-1.31824218286805	72	20	HNRNPU;PLK1;EML3;CHMP1B;CHMP2A;CHMP1A;CHMP6
BP_retrograde_transport,_endosome_to_Golgi%0042147	0.134493670886076	0.381796690307329	-0.323741377527367	-1.24170928262374	84	66	ANKFY1;TBC1D5;HEATR5A;SNX2;TBC1D10B;DCTN1;GCC2;VPS51;PLEKHJ1;RAB7;GGA1;VPS53;SNX6;TBC1D23;STX16;TBC1D10C;VPS54;RNF126;SNX5;VTI1A;SNX1;SPAG9;VPS26A;STX6;RAB29;TRIM27
BP_ribosomal_small_subunit_biogenesis%0042274	0.134920634920635	0.381796690307329	-0.323478970207076	-1.25124489254133	84	71	RPS4X;RPS6;RPS15;RPS8;RPS9;RPS11;RPS17;RPS7;RPS12;RPS28;RPS15A;RPS13;FBL;RPS3A1;NOL6;RPS19;DHX37;RPS25;NOL7;RPS16;RPS27A;WDR3;RRP7A
MF_lipopolysaccharide_binding%0001530	0.123913043478261	0.382065217391304	0.41683682640458	1.32948311767991	56	20	CD14;TLR4;NR4A1;NINJ1;SELP
BP_protein_localization_to_centrosome%0071539	0.13588850174216	0.383053714930213	-0.410570354740498	-1.29986442466276	77	25	MAPRE1;HOOK3;DISC1;SPAG5;CEP250;DCTN2;C2CD3;CEP192;CSNK1D
BP_positive_regulation_of_dendritic_spine_morphogenesis%0061003	0.135802469135802	0.383053714930213	-0.415231408633231	-1.28761314969041	76	24	ACTR3;DBN1;DBNL;ACTR2;MARCKS;CAPRIN1
BP_odontogenesis%0042476	0.136465324384788	0.383939941490277	0.423255267597208	1.31213027044142	60	19	LAMB1;SRC;SHH;FGFR2;SP6;IFT80;PAX9;OSR2;PITX2;ENPP1;FGF8;INHBA
MF_single-stranded_3'-5'_DNA_helicase_activity%1990518	0.127768313458262	0.383975444280686	-0.364061397819038	-1.27408059958984	74	42	G3BP1;CHD2;PIF1;DHX9;MCM2;ATRX;ERCC3;RUVBL2;WRN;RAD54L;MCM6;RUVBL1;CHD8;CHD4;CHD9;CHD6
MF_glutathione_transferase_activity%0004364	0.126984126984127	0.383975444280686	0.437254395633959	1.32359611334664	55	18	GSTT1;LANCL1;GSTM1;GSTM5;GSTO1;GSTT3;GSTZ1;MGST3;MGST1;GSTK1;GSTM4;GSTM2;GSTT2;GSTP1
MF_histone_H3K4_methyltransferase_activity%0042800	0.128856624319419	0.383975444280686	-0.489213671077147	-1.35770677647863	70	15	SETD3;KMT2E;KMT2B;SETD1B;SETD1A;KMT2A;KMT2D;KMT2C
MF_rRNA_binding%0019843	0.12829525483304	0.383975444280686	-0.372203048667161	-1.26049664079172	72	36	RPS4X;DDX21;RPL8;RPS9;RPS11;RPL23A;RPS18;KDM2B;PPAN
MF_peptide_binding%0042277	0.128664495114007	0.383975444280686	-0.342730804360625	-1.26053229794349	78	52	DPP4;RNPEP;H2-K1;H2-D1;TUBB3;ANPEP;ERAP1;CRIP1;CALR;OGT;RPLP0;PPARG;CLTA;HSP90AB1;PGGT1B;RPS6KB2;H2-Q6
BP_positive_regulation_of_T_cell_receptor_signaling_pathway%0050862	0.136936936936937	0.384527329632896	-0.455138936653976	-1.33385691926792	75	19	CARD11;CYLD;USP12;CD226
BP_Golgi_to_plasma_membrane_transport%0006893	0.138353765323993	0.386344750852089	-0.404773583337752	-1.28982148515553	78	26	CCDC93;GGA3;EXOC6;GGA1;EXOC8;RAB10;DNM2;SEC16A;ARFGEF2
BP_positive_regulation_of_mRNA_catabolic_process%0061014	0.138240574506284	0.386344750852089	-0.463708281241489	-1.30454908568858	76	16	HNRNPR;MOV10;KHSRP;ZC3HAV1;CNOT7;UPF1;GTPBP1;TTC5
BP_entrainment_of_circadian_clock_by_photoperiod%0043153	0.138376383763838	0.386344750852089	-0.444631891482628	-1.30965263931794	74	20	PML;NR2F6;SIK1;PER2;PPP1CA;MTA1;ID2;CRTC1;CRY1
RA_Telomere_Extension_By_Telomerase%R-MMU-171319	0.136734693877551	0.392798177255316	0.460781962072982	1.33453616606398	66	16	ANKRD28;SHQ1;PPP6C;NOP10;CCNA2;TERF1;WRAP53;TERF2IP;RTEL1
RA_NRAGE_signals_death_through_JNK%R-MMU-193648	0.137521222410866	0.392798177255316	-0.363969517174778	-1.24937991828305	80	37	FGD2;ARHGEF6;PREX1;VAV3;VAV1;RASGRF2;NET1;ARHGEF1;ARHGEF11;ARHGEF2;VAV2;ARHGEF39;ARHGEF9;ABR
RA_VxPx_cargo-targeting_to_cilium%R-MMU-5620916	0.137218045112782	0.392798177255316	-0.481843716452337	-1.32875537395857	72	15	RAB8A;ASAP1;EXOC8;PKD1;EXOC3
RA_VEGFR2_mediated_vascular_permeability%R-MMU-5218920	0.138059701492537	0.392798177255316	-0.447312084324367	-1.33333997258546	73	20	PRR5;AKT1;CTNNA1;MTOR;PAK2;RAC1;MAPKAP1;AKT2
RA_FLT3_Signaling%R-MMU-9607240	0.136194029850746	0.392798177255316	-0.45247714496783	-1.32597463593719	72	19	SLA;SH2B3;CSK;GRB2;SYK;PIK3R1
CC_phagophore_assembly_site%0000407	0.140811455847255	0.393257219032875	0.391518233107535	1.29489771925907	58	27	SQSTM1;NBR1;SNX30;WIPI2;WIPI1;VMP1;ATG14
CC_endocytic_vesicle%0030139	0.142131979695431	0.393401015228426	-0.338814976809211	-1.24973416527562	83	54	DPP4;GIPC1;VPS9D1;MYO6;RINL;RIN3;HEATR5A;CD2AP;FLOT2;STX7;RAB11FIP4;ARRB2;RIN2;ARF6;RAPGEF6;RAB5C;RAB5B
BP_response_to_organic_cyclic_compound%0014070	0.141252006420546	0.393622257891921	-0.337045022737278	-1.24671791459079	87	53	AACS;PTGIS;NCF2;LYN;NFKB1;NLRP3;BAK1;PLIN2;PLD2;ALDH2;ACAT1;SETD2;TNFRSF11A;CASP9;CPT1A;ACACA;MYD88;IDH1
CC_voltage-gated_potassium_channel_complex%0008076	0.144522144522145	0.39647667966252	0.386260295503972	1.27669839506807	61	26	CALM1;KCNH2;KCNH1;AMIGO1;KCNC3;KCNS3;KCNB1;KCNQ4;KCNAB2;SLC5A3;KCNJ2;KCNG3;KCNG1;KCNAB3;KCNJ5;CTTN;KCNA7;KCNC2
KEGG_Basal_transcription_factors%mmu03022	0.271794871794872	0.397019734192509	0.3023231218513	1.1157845718544	105	39	TAF5;GTF2B;TAF9;TBPL1;TAF4B;MNAT1;TBP;GTF2F1;TAF9B;GTF2E2;TAF15;GTF2H2;TAF12;GTF2E1;GTF2H5;GTF2A2;GTF2IRD1;GTF2F2;TAF7
BP_positive_regulation_of_cold-induced_thermogenesis%0120162	0.143759873617694	0.398176498605158	-0.320650505773857	-1.23400282521772	90	69	UCP2;CD36;JAK2;ELOVL6;SCD1;ACADL;ALPL;OGT;STAT6;ADIPOR2;ZBTB7B;PER2;BSCL2;CCR2;SYK;TRPV2
BP_liver_development%0001889	0.143974960876369	0.398176498605158	-0.301388573202129	-1.211035158113	91	83	AACS;RUNX1;CADM1;HNRNPD;RARA;CD2AP;RCBTB2;ACAT1;NPC1;FOXM1;UGT1A7C;SOD2;ALDH1A2;JARID2;PKD1;PTCD2;ARF6;SMARCA4;XBP1;TAF10;ASL;NAGLU;HMBS;PKM;RELA;MED1;LSR;ACO2;PRKCSH;NOTCH2;FPGS;ONECUT2;SP1;MPST;LDHA;CDK5RAP3
BP_cell_chemotaxis%0060326	0.143939393939394	0.398176498605158	0.315034495406888	1.20046685805782	56	46	CCL22;CXCR4;CCL3;VEGFA;BCAR1;CCL4;CXCL12;ENPP2;CX3CL1;HBEGF;PDGFRA;TPBG;CCL9;HOXB9;LEF1;CXCL14;PIP5K1A;PRKCQ;CCRL2;CXCL1;LPAR1;CCR7;CRK
BP_Ras_protein_signal_transduction%0007265	0.143589743589744	0.398176498605158	0.305892338342866	1.22048140975689	55	54	CDKN1A;PLK2;NTN1;CSF1;RALGPS2;RGL1;KRAS;RRAS2;KSR1;RASGRP2
CC_synaptonemal_complex%0000795	0.146739130434783	0.399027459954233	-0.445275311003492	-1.2936442403764	80	19	1700013H16RIK;PLK1;XLR;SMC1A;LIG3;MLH3
RA_Respiratory_electron_transport,_ATP_synthesis_by_chemiosmotic_coupling,_and_heat_production_by_uncoupling_proteins.%R-MMU-163200	0.143258426966292	0.400500732779678	0.276971793775681	1.20108063017359	50	88	COQ10B;ETFDH;COX11;NDUFA5;NDUFB6;NDUFB4;NDUFAF2;CYCS;UQCR10;NDUFV1;COX8A;SLC25A14;NDUFB3;NDUFS2;MT-ND3;NDUFA4;NDUFS3;CYC1;NDUFA8;SLC25A27;NDUFB9;MT-CO2;MT-CO3;NDUFAF4;UQCRC2;UQCRH;NDUFB8;NDUFS6;MT-CO1;MT-ND2;NDUFAF5;NDUFA9;NDUFV2;NDUFC1;NDUFS7;COX5A;NDUFS1;COX6B1;TACO1;NDUFA1;UQCRC1;NDUFS5;NDUFS4;COQ10A;COX6A1;NDUFC2;COX7C;NDUFB2
RA_S_Phase%R-MMU-69242	0.142857142857143	0.400500732779678	0.263944508521858	1.17948551879097	43	115	CDKN1A;CCNE1;CDKN1C;CCNE2;SKP2;RFC3;PCNA;PSMC6;CDC16;RFC4;RPA1;MCM8;ANAPC4;PSMD11;PRIM1;PSMB6;ESCO2;ORC2;MNAT1;POLD2;PSMD14;ORC5;PSMC2;PSMF1;PRIM2;PSMD8;CCNA2;CDC25A;PSMC4;CDCA5;GINS3;ORC1;CABLES1;PSMD9;PSMD13
RA_DNA_Replication%R-MMU-69306	0.142441860465116	0.400500732779678	0.266364503044745	1.18995058433945	48	101	CCNE1;CCNE2;SKP2;RFC3;PCNA;PSMC6;CDC16;CDC7;RFC4;RPA1;MCM8;ANAPC4;PSMD11;PRIM1;PSMB6;ORC2;POLD2;PSMD14;ORC5;PSMC2;CDC45;PSMF1;PRIM2;PSMD8;CCNA2;PSMC4;GINS3;ORC1;PSMD9;PSMD13
RA_Nucleotide-binding_domain,_leucine_rich_repeat_containing_receptor_(NLR)_signaling_pathways%R-MMU-168643	0.143103448275862	0.400500732779678	-0.370728706159989	-1.25983986755324	82	36	ITCH;CYLD;NLRP3;MAP2K6;TAB2;BIRC3;PSTPIP1;HSP90AB1;CASP9;AAMP;UBE2V1;UBA52;RPS27A;CASP2;BCL2;P2RX7
BP_transmission_of_nerve_impulse%0019226	0.145124716553288	0.400598981731057	0.427824799349491	1.2950521418802	63	18	PMP22;EFR3B;ATP1A3;COL6A1;PRX;CACNA1A;S1PR1;FMR1;PENK;DMRT3
BP_positive_regulation_of_ERAD_pathway%1904294	0.145413870246085	0.400641228192133	0.417457357524503	1.29415621578906	64	19	TMX1;RNFT1;CAV1;TMEM67;EIF2AK3;UBQLN2
RA_Cellular_Senescence%R-MMU-2559583	0.144772117962467	0.401463862309683	0.289501772616896	1.21338609476081	53	70	CDKN1A;ETS1;CCNE1;CDKN1C;CCNE2;CDK6;HMGA1;MAPK8;MAP2K3;EED;CDC16;HMGA2;MAPKAPK3
RA_Signaling_by_EGFR%R-MMU-177929	0.144851657940663	0.401463862309683	-0.377266538156885	-1.26325114424159	82	33	CSK;EPN1;PTPN11;PXN;GRB2;EPS15;SHC1;CDC42;EPS15L1
RA_Transport_of_Mature_Transcript_to_Cytoplasm%R-MMU-72202	0.145539906103286	0.401640170061859	-0.319015302259474	-1.2409461510478	92	74	NUP210;SRSF5;SRSF2;CPSF3;SRRM1;SRSF7;POM121;SRSF1;SRSF9;DDX39B;NUP214;RAE1;SRSF3;SYMPK;CPSF1;CPSF2
RA_Calmodulin_induced_events%R-MMU-111933	0.1484375	0.402671493063202	-0.468713952285678	-1.307131132841	75	16	PRKCD;ADCY7;CAMKK2;PRKACA;PRKCG;CAMKK1;PRKAR2B
RA_CaM_pathway%R-MMU-111997	0.1484375	0.402671493063202	-0.468713952285678	-1.307131132841	75	16	PRKCD;ADCY7;CAMKK2;PRKACA;PRKCG;CAMKK1;PRKAR2B
RA_Fatty_acyl-CoA_biosynthesis%R-MMU-75105	0.148775894538606	0.402671493063202	-0.424111599735517	-1.29771545936026	78	22	PPT1;ACSL5;ELOVL6;ACLY;ELOVL1;PPT2;ACSF3;TECR;SLC25A1;HACD2
RA_RNA_Polymerase_I_Transcription_Initiation%R-MMU-73762	0.149671052631579	0.402671493063202	-0.354315042083521	-1.24001080637293	90	39	EHMT2;POLR1A;HDAC1;MBD3;TAF1D;GATAD2A;ERCC3;CDK7
RA_RNA_Polymerase_I_Promoter_Clearance%R-MMU-73854	0.149671052631579	0.402671493063202	-0.354315042083521	-1.24001080637293	90	39	EHMT2;POLR1A;HDAC1;MBD3;TAF1D;GATAD2A;ERCC3;CDK7
RA_RNA_Polymerase_I_Transcription%R-MMU-73864	0.149671052631579	0.402671493063202	-0.354315042083521	-1.24001080637293	90	39	EHMT2;POLR1A;HDAC1;MBD3;TAF1D;GATAD2A;ERCC3;CDK7
BP_branching_involved_in_blood_vessel_morphogenesis%0001569	0.146511627906977	0.402906976744186	0.35345602049846	1.2308165951027	62	31	CXCR4;VEGFA;CXCL12;FLT1;AHR;SHH;DLL4;TBX20;VANGL2;LEF1;EDN1;NRARP;KDR;PITX2;TBX1;TEK
BP_response_to_ethanol%0045471	0.146875	0.403010117199239	-0.308341552955686	-1.21651009704267	93	76	HPGD;AACS;CAT;NLRP3;SREBF1;FOS;BAK1;GOT2;EHMT2;RARA;CREB1;VHL;ADIPOR2;RGS2;TNFRSF11A;TBXAS1;FOSB;EIF4G1;CPT1A;PRKCB;MYD88;SOD1;EEF1B2;PAX6
BP_positive_regulation_of_cell_migration_involved_in_sprouting_angiogenesis%0090050	0.147651006711409	0.403010117199239	0.416327158856408	1.29065249593593	65	19	PLK2;VEGFA;HMOX1;GATA2;TGFBR3;HDAC7;AKT3;ANXA1
BP_cellular_response_to_tumor_necrosis_factor%0071356	0.147619047619048	0.403010117199239	-0.31893016762746	-1.23364972710823	92	71	ASAH1;ACTR3;CFL1;DBN1;AKT1;NFKB1;CHUK;FOS;IKBKB;OCSTAMP;INPP5K;MAPK14;NFKBIA;TRADD;DHX9;IRF1
BP_hematopoietic_progenitor_cell_differentiation%0002244	0.147151898734177	0.403010117199239	-0.319621372686115	-1.22296292856686	92	64	PLD4;TGFB1;SAMD9L;EEF2;LYN;APOBEC3;PTPN6;PLEK;PSEN1;ADAR;TOP2A;PTPRC;AP3B1;SRSF4
RA_NOD1/2_Signaling_Pathway%R-MMU-168638	0.15045871559633	0.403103975535168	-0.409911974695004	-1.29921583437892	81	26	ITCH;CYLD;MAP2K6;TAB2;BIRC3;CASP9;AAMP;UBE2V1;UBA52;RPS27A;CASP2
RA_Synthesis_of_DNA%R-MMU-69239	0.151162790697674	0.403309852359355	0.269572701713475	1.18269919940531	51	93	CCNE1;CCNE2;SKP2;RFC3;PCNA;PSMC6;CDC16;RFC4;RPA1;MCM8;ANAPC4;PSMD11;PRIM1;PSMB6;ORC2;POLD2;PSMD14;ORC5;PSMC2;PSMF1;PRIM2;PSMD8;CCNA2;PSMC4;GINS3;ORC1;PSMD9;PSMD13;GMNN
BP_positive_regulation_of_release_of_cytochrome_c_from_mitochondria%0090200	0.149532710280374	0.406628912899976	0.394002996861221	1.26649130399404	63	23	PMAIP1;PLAUR;MLLT11;BBC3;BIK;BCL2L11;WDR35;BAX;HRK;TRP53;FAS;PINK1;PDCD5
BP_positive_regulation_of_B_cell_proliferation%0030890	0.149384885764499	0.406628912899976	-0.365927685132921	-1.23924459924347	84	36	CARD11;BCL6;VAV3;NCKAP1L;BTK;TCF3;GPR183;NFATC2;PTPRC;TLR9;CD81;TICAM1;SLC39A10;CD74;CD40
BP_positive_regulation_of_phagocytosis%0050766	0.149914821124361	0.406911657337552	-0.354387724521489	-1.24022631141479	87	42	CAMK1D;CYBA;DOCK2;BTK;RAPGEF1;CALR;NOD2;PTPRC;ABCA7;DNM2;CD47;LRP1;SOD1;ABR;LMAN2;PTPRJ;MYH9;HSPA8
KEGG_Olfactory_transduction%mmu04740	0.281195079086116	0.408491947291362	-0.389289798329598	-1.12873439402243	159	20	PDE1B;ARRB1;GNB1;GRK3;PRKACA;RGS2;ARRB2;SLC8A1;CAMK2G
KEGG_Fluid_shear_stress_and_atherosclerosis%mmu05418	0.282576866764275	0.408491947291362	-0.262749815822787	-1.09724366160822	192	112	MMP9;ACTB;ACTG1;CYBA;NCF2;AKT1;NFKB1;IL1R2;PIK3CD;CHUK;FOS;IKBKB;MAP2K6;TRPV4;RAC1;HSP90B1;MAPK14;NCF1;KEAP1;PIK3R2;SUMO3;RAC2;AKT2;ITGA2B;HSP90AB1;PIK3R1;MEF2A
BP_protein_homotetramerization%0051289	0.150912106135987	0.408860020883238	-0.349395650801841	-1.24403174540861	90	45	EVL;VASP;SAMHD1;RYR1;B2M;ALDH9A1;SOD2;TK1;ALDH1A2;GLS;CRTC2;ACACA;CRTC1;TRPM2;PKM;ALDOA;ITPR1;ITPR3;TRPM7
BP_negative_regulation_of_Wnt_signaling_pathway%0030178	0.151869158878505	0.409179704308015	0.329609963083483	1.2065835384669	64	37	DACT1;NKD2;ZNRF3;CSNK1E;NKD1;HMGA2;APCDD1;SHH;SIX3;SHISA2;FGF9;GSC;MDFI;TSKU;BARX1;SFRP5;NOTUM;NXN
BP_cellular_response_to_reactive_oxygen_species%0034614	0.151618398637138	0.409179704308015	-0.358545926787518	-1.24956756221496	88	41	MMP9;PSAP;AKT1;CHUK;FOS;BTK;TREX1
BP_anterograde_synaptic_vesicle_transport%0048490	0.151515151515152	0.409179704308015	-0.440400672042933	-1.27761070839118	84	18	MADD;AP3D1;AP3B1;BLOC1S1;SNAPIN;AP3M1;AP3S2
CC_integrin_complex%0008305	0.151943462897527	0.409586726071593	-0.431830251264897	-1.30175049725939	85	22	ITGAX;ITGB7;ITGA4;ITGB1;ITGB2;ITGAL
KEGG_Amino_sugar_and_nucleotide_sugar_metabolism%mmu00520	0.285016286644951	0.409894556566708	-0.32059218070038	-1.12394320427042	174	42	HEXA;GPI1;PMM2;HK3;GMPPB;CYB5R3;UGDH;CYB5R4;HEXB;HK2;NAGK;GALE;MPI
BP_protein_branched_polyubiquitination%0141198	0.153153153153153	0.411880630630631	-0.440119391158799	-1.28983975644225	84	19	ITCH;ANAPC5;ANAPC1;ANAPC2;ANAPC15
BP_lysosome_localization%0032418	0.153846153846154	0.412985179957657	-0.375644260088208	-1.24477112746036	87	31	DEF8;BORCS8;PLEKHM1;LAMTOR1;KLC2;BLOC1S1;SNAPIN;VPS33A;KXD1;MYH9;PLEKHM2;KIF5B;SPAG9;HPS6
BP_regulation_of_cell_differentiation%0045595	0.154954954954955	0.413200712224474	-0.439046176981656	-1.28669453189486	85	19	FES;BCL6;RUNX1;PTBP3;SIK1;RUNX3;PTBP1;PLEKHB2
BP_regulation_of_cilium_assembly%1902017	0.154929577464789	0.413200712224474	-0.41719825006886	-1.27218046920224	87	22	ATG3;CYLD;IFT140;SDCCAG8;SYNE1
BP_mitotic_G2/M_transition_checkpoint%0044818	0.155056179775281	0.413200712224474	0.431026667621722	1.27984837110711	68	17	BARD1;NABP1;UIMC1;ETAA1;BRCA1
BP_positive_regulation_of_NLRP3_inflammasome_complex_assembly%1900227	0.155052264808362	0.413200712224474	-0.413067724765813	-1.28068023615903	88	23	CD36;PLCG2;PTPN22;BTK;MARK4;NEK7;MYD88;ZDHHC5;DHX33;LATS1;P2RX7;TLR6
CC_dendrite_membrane%0032590	0.154867256637168	0.41386939273726	0.438710827438976	1.28634205895151	69	17	GABARAPL1;DAGLA;WLS;MPP2;OPRD1;KCNC3;GRIN2A;KCNB1
RA_Telomere_C-strand_(Lagging_Strand)_Synthesis%R-MMU-174417	0.157427937915743	0.414311975287585	0.36832264570453	1.24159336962848	70	28	RFC3;PCNA;CTC1;RFC4;RPA1;PRIM1;POLD2;CHTF18;BLM;PRIM2;TERF1;TERF2IP;DSCC1
RA_Signaling_by_WNT%R-MMU-195721	0.157051282051282	0.414311975287585	0.239178383261348	1.13288888255132	48	158	SOX4;KREMEN1;TCF7;CALM1;RYK;FZD5;DACT1;KLHL12;SOX13;WNT11;ZNRF3;WNT9A;DAAM1;PSMC6;CSNK1E;LGR5;FRAT2;CAV1;PPP2CB;PRICKLE1;WLS;PSMD11;CLTB;PSMB6;WNT7B;TCF7L1;WNT3;LEO1;WNT4;PIP5K1B;PSMD14;DVL2;FZD2;LEF1;FZD4;VPS29;WNT7A;PSMC2;GNAO1;PSMF1;PSMD8;WNT2B;SMURF2;TLE2;PSMC4;WNT1;WNT5B;PYGO1;PSMD9;GNG12;PSMD13;TMED5;LGR4
RA_COPI-independent_Golgi-to-ER_retrograde_traffic%R-MMU-6811436	0.156193895870736	0.414311975287585	-0.383652724764383	-1.24750886074223	86	29	DYNLL2;CAPZA2;CAPZB;PAFAH1B3;DCTN1;DCTN5;AGPAT3;TUBB6;DCTN2
RA_CD28_dependent_PI3K/Akt_signaling%R-MMU-389357	0.158095238095238	0.414311975287585	-0.421860782505075	-1.27210461669238	82	21	PRR5;AKT1;MTOR;CD86;PIK3R2;MAPKAP1;AKT2;PIK3R1
RA_Regulation_of_RUNX2_expression_and_activity%R-MMU-8939902	0.158508158508159	0.414311975287585	0.346914107662978	1.22861026665235	67	33	SKP2;RUNX2;PSMC6;PSMD11;PSMB6;PSMD14;PSMC2;PSMF1;PSMD8;PSMC4;PSMD9;PSMD13
BP_positive_regulation_of_multicellular_organism_growth%0040018	0.15632183908046	0.415592203898051	0.357533017908087	1.24191687215198	67	29	CSF1;IGF2;HMGA2;PEX5;PLS1;SMO;POU3F2;GPAM;STAT5A;EZR;SLC6A3
BP_response_to_steroid_hormone%0048545	0.156521739130435	0.415592203898051	0.403609804147266	1.28729609946476	71	20	SPP1;MDM2;ERRFI1;DAB2;PAQR8
BP_intracellular_transport%0046907	0.157894736842105	0.418478260869565	-0.391634327151106	-1.26025173764349	89	28	HPS3;HPS5;AP3D1;GAK;RAB7;AP3B1;SPIRE1;RANBP3;SPIRE2;AFTPH;AP3M1;AP3S2
CC_motile_cilium%0031514	0.158415841584158	0.41973428112042	0.302192549628251	1.19198144638922	63	56	SORD;MLF1;TTLL1;DAAM1;ARL13B;MNS1;ACTA2;CFAP20;INTU;DLD;ANXA1;DNAAF5;IQCG;AKAP3;WDR54;STARD10
BP_neural_crest_cell_development%0014032	0.158836689038031	0.420213519100615	0.407943444337466	1.26466220959764	70	19	TAPT1;KLHL12;TFAP2A;KBTBD8;RDH10;FOXC1;BMPR1A;EDN1;SNAI2
BP_regulation_of_nucleotide-excision_repair%2000819	0.159369527145359	0.420770140644241	-0.395075786452556	-1.25891920472988	90	26	ACTB;ARID2;BRD7;SMARCD2;SMARCC2;SMARCA4;SMARCB1;PBRM1;BCL7C;ARID1A
BP_negative_regulation_of_hippo_signaling%0035331	0.15990990990991	0.420770140644241	0.390888431501652	1.25842682680384	70	21	WWC2;SRC;MAP2K3;STRN3;MOB4
BP_stress_fiber_assembly%0043149	0.15990990990991	0.420770140644241	0.390093766280692	1.2558684803505	70	21	PDLIM1;ZEB2;SORBS1;SRC;ITGB5;FHDC1;PTK2B;BRAF
BP_anaphase-promoting_complex-dependent_catabolic_process%0031145	0.160516605166052	0.421608246603112	-0.433903273628669	-1.27805175112744	86	20	ANAPC5;ANAPC1;UBE2C;ANAPC2;CDC20;ANAPC15;CUL3;FZR1
MF_nuclear_androgen_receptor_binding%0050681	0.142857142857143	0.4222109016811	-0.400950189761946	-1.28694159932935	81	27	PKN1;NCOA3;CALR;ZBTB7A;DDX5;PARK7;PRKCB;SMARCA4;NSD1;DAXX
MF_kinesin_binding%0019894	0.143589743589744	0.4222109016811	-0.363668352622093	-1.26033726028213	83	40	ACTB;SHTN1;NEK6;TOR1A;TOR1B;KIF5A;KLC1;AP1G1;DISC1;KPNB1;KLC2;CROCC
KEGG_Lysine_degradation%mmu00310	0.29672131147541	0.422373703579793	-0.309964778835251	-1.1045945373601	180	47	COLGALT1;EHMT2;ALDH2;ACAT1;KMT5A;ALDH9A1;SETD2;KMT2E;KMT2B;ACAT2;ALDH3A2;NSD1;EHMT1;HADHA;DOT1L;PRDM2;SETD1B;SETDB1;SETD1A
KEGG_Proximal_tubule_bicarbonate_reclamation%mmu04964	0.296296296296296	0.422373703579793	0.389575058778812	1.13097934281722	135	15	ATP1B1;CAR2;SLC4A4;ATP1A3;GLS2;ATP1B2;SLC38A3
CC_plasma_membrane_raft%0044853	0.160777385159011	0.422381266095706	-0.427308829586029	-1.28812069040463	90	22	SELPLG;PTPN11;PRKAR2A;ITGB2;CD8A;PRKACA
BP_regulation_of_apoptotic_process%0042981	0.162162162162162	0.422509362598051	-0.267536912781861	-1.16810261391601	113	160	ACTB;MYC;CARD11;HIP1;JAK2;PRDX2;TNFAIP8L2;AKT1;ARRB1;SDF2L1;MCL1;NAIP6;RARA;NLRC4;MADD;CREB1;ZBTB7A;LRP5;BID;TARDBP;CARD9;TRADD;MBTD1;ANP32B;IRAK2;NLRP1A;CASP6;BIRC3;NAIP5;NAIP2;SLK;ANP32E;KHDRBS1;TOMM70A;PLSCR3;BAG6;CDK11B;RUVBL2;DDX42;APEX1;WRN;CREB3;ANP32A;TNFAIP8L3;BCL2L12;DAXX;BRMS1;RBM25;SERBP1;BCL2L14;IRF3;YEATS4;RUVBL1
BP_purine_nucleotide_biosynthetic_process%0006164	0.161797752808989	0.422509362598051	0.440771583619272	1.28206979021895	71	16	IMPDH1;ADSS2;PRPS1;SLC4A7;MTHFD1
BP_DNA_damage_checkpoint_signaling%0000077	0.162303664921466	0.422509362598051	-0.354416327986557	-1.21278996221397	92	38	PTPN11;LYN;TREX1;MAPK14;DTX3L;PARP9
BP_negative_regulation_of_epithelial_cell_proliferation%0050680	0.161803713527851	0.422509362598051	0.301728447371316	1.20132157616391	60	55	FGFR3;CDKN1C;MTSS1;CDK6;DAB2IP;MAGED1;TRIM24;TGFBR3;DAB2;FLCN;B4GALT1;TINF2;FGFR2
BP_nuclear_membrane_reassembly%0031468	0.161524500907441	0.422509362598051	-0.46708924431488	-1.29630521328295	88	15	CHMP1B;CHMP2A;CHMP1A;CHMP6;VPS4A;VPS4B
RA_Processing_of_Intronless_Pre-mRNAs%R-MMU-77595	0.162313432835821	0.422540636896489	-0.433345701314645	-1.29170922440787	86	20	CPSF3;PAPOLA;CPSF6;SYMPK;CPSF1;CPSF2
BP_mitophagy%0000423	0.163069544364508	0.423622627602727	0.317462926931078	1.17907821234774	67	40	SQSTM1;ABI2;LRBA;GABARAPL1;SNX30;ATG14;EIF2S1;GABARAPL2;TRP53;NIPSNAP3B;MAP1LC3A;PINK1
BP_positive_regulation_of_type_I_interferon-mediated_signaling_pathway%0060340	0.163339382940109	0.423622627602727	-0.466827753741546	-1.2955795027307	89	15	RBM47;IRF7;TRIM41;IRF3;UBE2K;LSM14A;FADD;TRIM56;ZBP1
BP_cochlea_morphogenesis%0090103	0.164044943820225	0.423622627602727	0.439191874312328	1.2774748987717	72	16	SIX1;TBX2;GRHL3;PTK7;DVL2;FZD2;VANGL2;PAX2;TBX1
BP_chloride_transport%0006821	0.163732394366197	0.423622627602727	-0.413218639140203	-1.26004527137332	92	22	CLCN6;SLC4A2;CLCN3;CLIC4;CLNS1A;ANO6;TTYH3;CLCN4
BP_extrinsic_apoptotic_signaling_pathway%0097191	0.164179104477612	0.423622627602727	-0.342603560387434	-1.21984834165468	98	45	TLR3;TGFB1;JAK2;PRDX2;PML;BID;PDIA3;TRADD;PTPRC;NDUFA13
BP_nucleosome_assembly%0006334	0.165247018739353	0.424083579926324	-0.354227254446868	-1.23451656744545	96	41	NAP1L1;ANP32B;SSRP1;HIRA;BAZ1A;MCM2;ATRX;SET;TSPYL4;SMARCA4;HP1BP3;DAXX;CHRAC1;BRD2;SART3
BP_cardiac_muscle_contraction%0060048	0.16551724137931	0.424083579926324	0.353396843186399	1.22754956922961	71	29	ATP1B1;CXCR4;TPM1;KCNH2;SCN1B;MAP2K3;ATP1A3;NKX2-5;SMAD5;ANK2;SCN4B
BP_monoatomic_ion_transport%0006811	0.165492957746479	0.424083579926324	-0.412672248996099	-1.25837914053558	93	22	SLCO3A1;LASP1;P2RY12;SLC12A6;CNNM1;CLCN3;RACGAP1;MFSD5;SLC22A23;TOMM40
BP_regulation_of_canonical_NF-kappaB_signal_transduction%0043122	0.16551724137931	0.424083579926324	0.353811793817785	1.22899093034709	71	29	SQSTM1;TRAF1;GBP7;DAB2IP;NFKBIB;PIDD1;BTRC
KEGG_Tryptophan_metabolism%mmu00380	0.299835255354201	0.424215749039693	-0.345677080042202	-1.09628088469426	181	27	KMO;CAT;HAAO;KYNU;ALDH2;ACAT1;ALDH9A1
KEGG_Starch_and_sucrose_metabolism%mmu00500	0.301056338028169	0.424215749039693	-0.403385289686097	-1.14798288798329	170	18	PYGB;GPI1;GYS1;HK3
CC_centriolar_satellite%0034451	0.163522012578616	0.425981713440093	-0.286778694264756	-1.17843780701726	103	102	TAP1;NEK6;FLII;STAP1;PIK3R5;KNSTRN;CD2AP;DDHD2;CD86;HOOK3;PLK1;KEAP1;WDR13;FRMD8;SDCCAG8;CNTRL;TAF1D
MF_protein-macromolecule_adaptor_activity%0030674	0.146272855133615	0.427270708416611	-0.276310968119772	-1.19098690674509	103	139	TRIM30A;ATP1B3;TRAF3IP3;STAP1;TRIM30D;NLRP3;ARPC4;GRB2;RUFY1;NEFH;TRIM12A;TCHH;HSH2D;APH1A;SHARPIN;NOLC1;TRIM5;ILK;SMDT1;SRRT;MSL1;ICE1;RACGAP1;GATAD2A;IRGM2;APH1C;NCSTN;MORC3;CPT1A;MIS18A;RBM33;BFAR;BECN1;TRIM12C;CUX1;TRIM11;MEN1;RAD50;VPS18;PRPF31;CUL1;IRGM1;CUL2;AMFR;HSPA8;IGTP
RA_Keratan_sulfate_biosynthesis%R-MMU-2022854	0.164926931106472	0.427612970570409	0.44443789425117	1.29921485843614	78	17	B3GNT2;B4GALT5;CHST2;CHST1;B3GNT7;B4GALT1
BP_neuromuscular_junction_development%0007528	0.167816091954023	0.42922192749779	0.351199693301186	1.2199176097282	72	29	TNC;KALRN;ALS2;AGRN;ERBB2;FGFR2;DOK7;NEDD4;UNC13A;SNTA1;DNAJA3
BP_regulation_of_bone_mineralization%0030500	0.168539325842697	0.429569745135654	0.420714304235564	1.2492278492845	74	17	PHOSPHO1;GJA1;NBR1;SGMS2;S1PR1;NOTUM;ENPP1;TWIST1
BP_positive_regulation_of_chemotaxis%0050921	0.168539325842697	0.429569745135654	0.434916821630564	1.26504007742982	74	16	CXCR4;STX3;THBS1;CXCL12;WASL;PDGFRA;TPBG
BP_intermediate_filament_organization%0045109	0.170506912442396	0.429580390527628	0.392573693079771	1.26521932009972	73	22	DSP;KLHL24;KRT17;SHH;KRT10;KRT16;DES;KRT79;KRT5;NEFL;KRT87;KRT76;KRT24
BP_negative_chemotaxis%0050919	0.170506912442396	0.429580390527628	0.391407486255063	1.2614607712416	73	22	SEMA7A;NRP2;ITGB3;RYK;FLRT2;ITGAV;SEMA3C;SLIT1;SEMA4B
BP_protein_dephosphorylation%0006470	0.170111287758347	0.429580390527628	-0.316305667556583	-1.20452122729843	106	63	PPM1M;DUSP10;PTPN22;CTDSP2;PTPN11;PTPN6;PPM1G;PPP3CB;PTPN7;CTTNBP2NL;PTPRS;PTPRC;PPP1CA;CTDSP1
BP_midbrain_development%0030901	0.170114942528736	0.429580390527628	0.376373547511397	1.22818850565743	73	24	APLP2;SHH;WLS;FGFR2;HES1;EN2;WNT1;UCHL5;OTX1;GDF7;CXCR2;FZD3;FZD6;CTNNB1;MSX1;NDST1;KDM7A
BP_response_to_cadmium_ion%0046686	0.169565217391304	0.429580390527628	0.399563784597611	1.27439149424678	77	20	SORD;GCLC;PRNP;GSS;PCNA;MAPK8
BP_3'-UTR-mediated_mRNA_stabilization%0070935	0.17059891107078	0.429580390527628	-0.460090628557227	-1.27688206834259	93	15	HNRNPA0;TARDBP;MAPKAPK2;PTBP1;RBM47;MYD88;ELAVL1
BP_labyrinthine_layer_blood_vessel_development%0060716	0.170506912442396	0.429580390527628	0.391694514937562	1.26238583127726	73	22	VASH1;ESX1;FZD5;HEY2;HEY1;VASH2;HES1;OVOL2
KEGG_Hedgehog_signaling_pathway%mmu04340	0.308823529411765	0.430808823529412	-0.317013223302405	-1.09589252478882	188	40	CCND1;SPOP;ARRB1;MGRN1;GRK3;CCND2;CSNK1G2;PRKACA;ARRB2;IQCE;CUL3;SUFU;CUL1;CSNK1D;PTCH1;BCL2;SMURF1;MEGF8
KEGG_Aldosterone_synthesis_and_secretion%mmu04925	0.308562197092084	0.430808823529412	-0.287783945258408	-1.08963501879148	190	61	PLCB2;ATP1B3;ATP1A1;LDLR;LIPE;PRKD3;ADCY7;CREB1;SCARB1;PRKACA;PRKCG;PLCB4;PLCB3;ATF6B;GNAQ;ATF1;PRKCB;CREB3;CAMK2G
BP_positive_regulation_of_proteolysis%0045862	0.172043010752688	0.432472379263201	-0.41660687364036	-1.25142833887113	95	21	CFL1;CYFIP2;BAK1;OGT;PLK1
RA_HDR_through_Single_Strand_Annealing_(SSA)%R-MMU-5685938	0.167741935483871	0.433164917735458	0.372781143287254	1.22844365113558	77	25	RFC3;EXO1;RFC4;RPA1;RAD51;RAD17;BLM;RAD1
KEGG_ABC_transporters%mmu02010	0.316749585406302	0.433201638864501	-0.342224892664255	-1.09287031009381	190	28	TAP1;TAP2;ABCD1;ABCC8;ABCB10;ABCA7
KEGG_Retrograde_endocannabinoid_signaling%mmu04723	0.314152410575428	0.433201638864501	-0.270540090242518	-1.08096242907906	201	86	PLCB2;GNAI2;GNG2;GNB2;ADCY7;MAPK14;GNG10;GNB1;PRKACA;PRKCG;PLCB4;PLCB3;NDUFA13;GNAQ;GNAI3;PRKCB
KEGG_Mineral_absorption%mmu04978	0.316455696202532	0.433201638864501	0.328006901220199	1.09821615319321	124	27	ATP1B1;ATP2B4;HMOX1;VDR;SLC11A2;ATP1A3;MT1;ATP1B2;SLC30A1;CLCN2;STEAP2
KEGG_Transcriptional_misregulation_in_cancer%mmu05202	0.313920454545455	0.433201638864501	-0.249081941654395	-1.06779531818964	220	135	MMP9;HPGD;SPI1;MYC;ITGB7;BCL6;RUNX1;PBX1;NFKB1;IL1R2;FUS;ETV5;BAK1;TCF3;CDK14;RARA;PML;CD86;HDAC1;BMP2K;CCND2;ETV6;MLLT3;LMO2;KLF3;DDX5;PER2;BIRC3;PPARG
BP_positive_regulation_of_receptor_internalization%0002092	0.172811059907834	0.433657942787584	0.388907911888141	1.25340493398912	74	22	PLK2;VEGFA;CD63;SELE;AHI1;DAB2;PARD3
BP_negative_regulation_of_T_cell_activation%0050868	0.174147217235189	0.43477368398478	-0.43839776518788	-1.25120654152819	96	17	TGFB1;PTPN22;LAPTM5;TNFAIP8L2
BP_regulation_of_cell_adhesion%0030155	0.173809523809524	0.43477368398478	0.320474542158257	1.18215463492081	72	39	PLAU;PLAUR;CXCR4;TNC;RET;DLL1;PTK2B;LAMA5;PPP1CB;S1PR1;NUAK1;TNN;FAF1;STAT5A;EPHA8;CBLB
BP_positive_regulation_of_smooth_muscle_cell_migration%0014911	0.173913043478261	0.43477368398478	0.352004037973648	1.22828995700723	75	30	PLAU;ITGB3;TLR4;CCL5;SRC;F3;P2RY2;CYP1B1;FOXO4
BP_retrograde_vesicle-mediated_transport,_Golgi_to_endoplasmic_reticulum%0006890	0.174789915966387	0.435634833149614	-0.344671591264784	-1.21310163149569	103	44	TMED10;ARF3;COPZ1;UVRAG;COPA;COPE;ARF5;KIF1C;LMAN2;KDELR1;ERGIC1;GOLPH3L;BICD2;HTT;PLPP3;COPB2;NBAS;ARCN1;GBF1
BP_positive_regulation_of_interleukin-17_production%0032740	0.175627240143369	0.436235402936756	-0.413837671918444	-1.24311004714306	97	21	TYK2;TGFB1;JAK2;NOD2;CARD9;ZBTB7B;SLAMF6;MYD88;RFTN1;IL18
BP_DNA_replication%0006260	0.175342465753425	0.436235402936756	0.275451909826423	1.15223950070215	63	73	POLK;SDE2;RFC3;CINP;RBMS1;NASP;WRNIP1;RPA1;HELB;FAM111A;DTL;MCM8;POLD2;CHTF18;BLM;ORC5;KAT7;TOP1MT;RPA2;GINS3;ORC1;DSCC1
RA_Toll_Like_Receptor_3_(TLR3)_Cascade%R-MMU-168164	0.1703125	0.43804375	-0.312226547712016	-1.1947408312874	108	65	RPS6KA1;NFKB1;DUSP7;FOS;IKBKB;MAP2K6;TAB2;MAPK14;CREB1;NFKBIA;MAPKAPK2;ATF1;UBE2V1;USP18;RPS6KA3;UBA52;MAPK7;LRRC14;CUL1;MAPK9;USP14;RPS27A;PPP2R1A;DUSP6;RELA;PPP2R1B
RA_Drug_ADME%R-MMU-9748784	0.17169373549884	0.439087680961486	0.344741664220202	1.217076708869	73	32	IMPDH1;GSTT1;ADA;TPMT;GSTM1;GMPS;SLC29A1;GLYAT;ITPA;ABCC5;NME1;SLC28A2;ADAL;ADK
RA_Smooth_Muscle_Contraction%R-MMU-445355	0.17208413001912	0.439087680961486	-0.446167500805556	-1.26577138542414	89	17	MYL12B;MYL6;TPM4;PXN;TPM3;ALDH2
BP_nuclear_migration%0007097	0.17741935483871	0.439480879074951	0.385544022117242	1.24256350878959	76	22	LMNA;NTN1;CDC42BPA;TACC2;SLIT1;TMEM201;MYH10;FBXW11
BP_fibroblast_migration%0010761	0.177570093457944	0.439480879074951	0.382719612728048	1.23022176290392	75	23	PDLIM1;PMP22;ZFAND5;TFAP2A;FAM114A1;TMEM201;PIP5K1A;TNS1;FNDC3B;FUT8;CD248;ITGA11
BP_stem_cell_proliferation%0072089	0.177835051546392	0.439480879074951	0.307141457304365	1.17363347382299	68	49	CD109;WNT11;ZNRF3;RUNX2;HMGA2;LIG4;SHH;NES;FGFR2;IFT80;WNT3;TIAL1;ABCB1A;RARG;PRRX1;FGF9;TRP53;SHOX2;OSR2;TRIM71;KDR
BP_proton_transmembrane_transport%1902600	0.178571428571429	0.440556492411467	0.278605867857554	1.15110221283019	64	67	SLC16A1;ATP1B1;ATP6V1E1;SLC45A3;SLC4A11;SLC25A13;SLC11A2;GHITM;SLC36A1;ATP1A3;ATP6V0D2;SLC47A1;ATP6V1A;UQCRFS1;NDUFV1;ATP12A;SLC45A4;SLC9A2;SLC25A14;ATP6V1C2;NDUFS2;MT-ND3;TMCO3;SLC32A1;SLC11A1
RA_PKMTs_methylate_histone_lysines%R-MMU-3214841	0.173835125448029	0.441802314873844	-0.375722142556821	-1.23256428553962	96	30	NFKB1;EHMT2;SETD3;SETD2;KMT2E;KMT2B;EHMT1;RELA;DOT1L;ATF7IP;SETD1B;SETD1A;SUZ12;AEBP2
RA_Metabolism_of_vitamins_and_cofactors%R-MMU-196854	0.187311178247734	0.441865702670239	0.256373723430403	1.14596595875643	61	106	GPC1;SLC19A2;SLC2A3;SDC1;SDC4;GCH1;SLC5A6;CALM1;DHFR;TCN2;MTHFD1;GCHFR;SLC23A2;RFK;PANK1;NT5E;LPL;LMBRD1;LDLRAP1;SHMT1;GSTO1;HSP90AA1
RA_Cytochrome_P450_-_arranged_by_substrate_type%R-MMU-211897	0.183556405353729	0.441865702670239	-0.441656580277457	-1.2529739626713	95	17	CYP8B1;CYP27A1;PTGIS;CYP2S1;AHRR;TBXAS1
RA_Synthesis_of_bile_acids_and_bile_salts%R-MMU-192105	0.183556405353729	0.441865702670239	-0.441940346011733	-1.25377900236146	95	17	CYP8B1;CYP27A1;PTGIS
RA_MyD88:MAL(TIRAP)_cascade_initiated_on_plasma_membrane%R-MMU-166058	0.188291139240506	0.441865702670239	-0.308170563577035	-1.17616307923414	118	67	RPS6KA1;NFKB1;DUSP7;FOS;IKBKB;MAP2K6;TAB2;MAPK14;CREB1;NFKBIA;MAPKAPK2;ATF1;UBE2V1;USP18;RPS6KA3;UBA52;MAPK7;LRRC14;CUL1;MAPK9;USP14;RPS27A;PPP2R1A;DUSP6;RELA;PPP2R1B
RA_Toll_Like_Receptor_10_(TLR10)_Cascade%R-MMU-168142	0.180817610062893	0.441865702670239	-0.310822362975313	-1.18918939439447	114	66	RPS6KA1;NFKB1;DUSP7;FOS;IKBKB;MAP2K6;TAB2;MAPK14;CREB1;NFKBIA;MAPKAPK2;ATF1;UBE2V1;USP18;RPS6KA3;UBA52;MAPK7;LRRC14;CUL1;MAPK9;USP14;RPS27A;PPP2R1A;DUSP6;RELA;PPP2R1B
RA_Toll_Like_Receptor_5_(TLR5)_Cascade%R-MMU-168176	0.180817610062893	0.441865702670239	-0.310822362975313	-1.18918939439447	114	66	RPS6KA1;NFKB1;DUSP7;FOS;IKBKB;MAP2K6;TAB2;MAPK14;CREB1;NFKBIA;MAPKAPK2;ATF1;UBE2V1;USP18;RPS6KA3;UBA52;MAPK7;LRRC14;CUL1;MAPK9;USP14;RPS27A;PPP2R1A;DUSP6;RELA;PPP2R1B
RA_Toll_Like_Receptor_TLR1:TLR2_Cascade%R-MMU-168179	0.188291139240506	0.441865702670239	-0.308170563577035	-1.17616307923414	118	67	RPS6KA1;NFKB1;DUSP7;FOS;IKBKB;MAP2K6;TAB2;MAPK14;CREB1;NFKBIA;MAPKAPK2;ATF1;UBE2V1;USP18;RPS6KA3;UBA52;MAPK7;LRRC14;CUL1;MAPK9;USP14;RPS27A;PPP2R1A;DUSP6;RELA;PPP2R1B
RA_Toll_Like_Receptor_TLR6:TLR2_Cascade%R-MMU-168188	0.188291139240506	0.441865702670239	-0.308170563577035	-1.17616307923414	118	67	RPS6KA1;NFKB1;DUSP7;FOS;IKBKB;MAP2K6;TAB2;MAPK14;CREB1;NFKBIA;MAPKAPK2;ATF1;UBE2V1;USP18;RPS6KA3;UBA52;MAPK7;LRRC14;CUL1;MAPK9;USP14;RPS27A;PPP2R1A;DUSP6;RELA;PPP2R1B
RA_Toll_Like_Receptor_2_(TLR2)_Cascade%R-MMU-181438	0.188291139240506	0.441865702670239	-0.308170563577035	-1.17616307923414	118	67	RPS6KA1;NFKB1;DUSP7;FOS;IKBKB;MAP2K6;TAB2;MAPK14;CREB1;NFKBIA;MAPKAPK2;ATF1;UBE2V1;USP18;RPS6KA3;UBA52;MAPK7;LRRC14;CUL1;MAPK9;USP14;RPS27A;PPP2R1A;DUSP6;RELA;PPP2R1B
RA_Signaling_by_Interleukins%R-MMU-449147	0.187938288920056	0.441865702670239	-0.25420504576754	-1.131612371836	133	196	TYK2;RPS6KA1;JAK2;PSME1;INPP5D;PTPN11;LYN;NFKB1;IL1R2;IL16;DUSP7;PTPN6;PIK3CD;FOS;GRB2;IKBKB;MAP2K6;HCK;HSP90B1;SHC1;TAB2;RAPGEF1;IRAK1;MAPK14;CREB1;VAV1;NFKBIA;PIK3R2;STAT6;IL1RL1;PRKACA;MAPKAPK2;IL10RA;IRAK2;SYK;GSDMD;IL6RA;IL6ST;IRAK4;STAT3;PIK3R1;PSME3;ATF1
RA_MyD88_cascade_initiated_on_plasma_membrane%R-MMU-975871	0.180817610062893	0.441865702670239	-0.310822362975313	-1.18918939439447	114	66	RPS6KA1;NFKB1;DUSP7;FOS;IKBKB;MAP2K6;TAB2;MAPK14;CREB1;NFKBIA;MAPKAPK2;ATF1;UBE2V1;USP18;RPS6KA3;UBA52;MAPK7;LRRC14;CUL1;MAPK9;USP14;RPS27A;PPP2R1A;DUSP6;RELA;PPP2R1B
RA_Cargo_trafficking_to_the_periciliary_membrane%R-MMU-5620920	0.180385288966725	0.441865702670239	-0.371890571485076	-1.2357486405929	102	32	UNC119B;RP2;RAB8A;ASAP1;INPP5E;EXOC8;PKD1;EXOC3
RA_ER_to_Golgi_Anterograde_Transport%R-MMU-199977	0.178729689807976	0.441865702670239	-0.282397308483843	-1.17330930695679	120	111	TMED10;ARF3;DYNLL2;CAPZA2;CAPZB;COPZ1;LMAN2L;STX17;COPG2;DCTN1;DCTN5;COPA;RAB1B;SEC24C;COG5;PREB;SEC24B;SEC16A;TUBB6;SEC22C;PPP6R1;CTSZ;COPE;ARF5;DCTN2;LMAN2;TRAPPC3;TRAPPC6A;GOSR2;ARF1;KDELR1;SEC31A;CSNK1D;TFG;TRAPPC9;USO1;COG8;TRAPPC10;DYNC1LI2
RA_TCR_signaling%R-MMU-202403	0.181818181818182	0.441865702670239	-0.308512283594312	-1.18370304656193	115	68	CARD11;CSK;PSME1;PTPN22;INPP5D;NFKB1;IKBKB;PAK2;TAB2;NFKBIA;PIK3R2;PTPRC;PIK3R1;PTEN;PSME3
RA_Transmission_across_Chemical_Synapses%R-MMU-112315	0.180555555555556	0.441865702670239	-0.296829723616375	-1.18909140364184	116	90	NAAA;PLCB2;PPFIA4;GNAI2;ADCY7;CREB1;GNG10;ALDH2;CAMKK2;PRKACA;AP2B1;PRKCG;PLCB3;DNAJC5;KCNJ10;GLS;VAMP2;CAMKK1;GNAI3;LRRC7;PRKCB;COMT;PRKAR2B;ARHGEF9;CAMK2G;AKAP5
RA_Golgi_Associated_Vesicle_Biogenesis%R-MMU-432722	0.174708818635607	0.441865702670239	-0.333210537001977	-1.20368021186232	104	49	AP1S3;ARRB1;AP1B1;SNX2;GAK;AP3B1;PICALM;AP1G1;DNM2;VAMP2;BLOC1S1;AP1M1;PUM1;SNAPIN;RAB5C;ARF1;TPD52;PIK3C2A;FTH1;VAMP8;TXNDC5;HSPA8;SNX5
RA_Lagging_Strand_Synthesis%R-MMU-69186	0.179540709812109	0.441865702670239	0.433249871086507	1.26650917307475	85	17	RFC3;PCNA;RFC4;RPA1;PRIM1;POLD2;PRIM2
RA_Inhibition_of_the_proteolytic_activity_of_APC/C_required_for_the_onset_of_anaphase_by_mitotic_spindle_checkpoint_components%R-MMU-141405	0.186666666666667	0.441865702670239	-0.415839666076742	-1.25394817664445	97	21	ANAPC5;ANAPC1;BUB1B;UBE2C;ANAPC2;CDC20;ANAPC15
RA_Inactivation_of_APC/C_via_direct_inhibition_of_the_APC/C_complex%R-MMU-141430	0.186666666666667	0.441865702670239	-0.415839666076742	-1.25394817664445	97	21	ANAPC5;ANAPC1;BUB1B;UBE2C;ANAPC2;CDC20;ANAPC15
RA_RHOC_GTPase_cycle%R-MMU-9013106	0.179738562091503	0.441865702670239	-0.324140941090602	-1.19960040706983	109	56	PKN1;PREX1;IQGAP1;ARHGAP18;ARHGAP1;ARHGDIA;FLOT2;FMNL2;DIAPH1;SLK;RACGAP1;CIT;ROCK1;PIK3R1;ARHGEF1;ARHGEF11;PKN3;VAV2;ARHGAP5;RHOA;ABR;STK10;IQGAP3
RA_Gluconeogenesis%R-MMU-70263	0.182835820895522	0.441865702670239	-0.421228596617949	-1.25559077241364	97	20	ALDOC;SLC25A11;SLC25A12;SLC25A10;SLC25A1;ENO3;PGAM1;ALDOA;TPI1
BP_regulation_of_autophagy%0010506	0.179445350734095	0.441908376253727	-0.33046570822925	-1.20297149424612	109	50	PIP4K2A;PIP4K2B;RAB8A;MTOR;DCAF12;UVRAG;KEAP1;PIK3R2;LRRK2;WDR41;GPR137;BECN1;XBP1;ULK2;USP10;TPCN2;ERCC4;BCL2;SMCR8;WAC
BP_lung_morphogenesis%0060425	0.179723502304147	0.441908376253727	0.382086188328944	1.23141931295638	77	22	HMGA1;FOXA1;FOXF1;GATA4;COL6A1;SHH;WNT7B
BP_lysosomal_transport%0007041	0.180035650623886	0.441933149098566	-0.428493860480395	-1.24306882205724	100	18	PSAP;GRN;VPS51;NPC1;M6PR;VPS53;LRP1
RA_DAG_and_IP3_signaling%R-MMU-1489509	0.189292543021033	0.442600382409178	-0.435470773290863	-1.23542490886247	98	17	PRKCD;ADCY7;CAMKK2;PRKACA;PRKCG;CAMKK1;PRKAR2B
RA_Elastic_fibre_formation%R-MMU-1566948	0.191836734693878	0.443708706504184	0.430566478626955	1.24702480764964	93	16	ITGB3;LTBP3;EMILIN2;FURIN;ITGB5;FBN1;BMP7;FN1;LTBP4;FBLN2;EMILIN3;LTBP1;TGFB2
RA_COPI-mediated_anterograde_transport%R-MMU-6807878	0.191455696202532	0.443708706504184	-0.305145236801731	-1.16924689522676	120	69	TMED10;ARF3;DYNLL2;CAPZA2;CAPZB;COPZ1;COPG2;DCTN1;DCTN5;COPA;RAB1B;COG5;TUBB6;COPE;ARF5;DCTN2;GOSR2;ARF1;KDELR1
RA_RAS_processing%R-MMU-9648002	0.191578947368421	0.443708706504184	0.418174063931125	1.24673972888554	90	18	UBB;CALM1;BCL2L1;GOLGA7;FNTB;ABHD17B;LYPLA1
MF_serine-type_endopeptidase_inhibitor_activity%0004867	0.153132250580046	0.444383785996997	0.373433937018719	1.24599823294468	65	26	SERPINE1;SERPINE2;CD109;ANXA2;FURIN;SERPINB11;APLP2;COL7A1;RECK
BP_positive_regulation_of_filopodium_assembly%0051491	0.181657848324515	0.444816053511706	-0.392997655220128	-1.21866732173409	102	24	ACTR3;ARPC2;NRP1;RAC1;SRF;DOCK11;ZMYND8;CDC42;ARAP1;PIK3R1
BP_regulation_of_centrosome_duplication%0010824	0.181818181818182	0.444816053511706	-0.428069002448938	-1.24183630084419	101	18	CHMP1B;CHMP2A;CHMP1A;FBXW5;PDCD6IP;VPS4B
RA_IKK_complex_recruitment_mediated_by_RIP1%R-MMU-937041	0.1931330472103	0.445105911671051	0.410231835796107	1.23158784091556	89	19	CD14;TLR4;UBB;RIPK3
KEGG_Pancreatic_secretion%mmu04972	0.327332242225859	0.44549119795617	-0.301599225657221	-1.08159811490637	199	48	PLCB2;ATP1B3;RAB8A;ATP1A1;ADCY7;RAC1;ATP2A3;SLC4A2;PRKCG;PLCB4;PLCB3
MF_HMG_box_domain_binding%0071837	0.155056179775281	0.447045089741719	0.430246793093121	1.27753268806457	68	17	CEBPA;GATA3;PRRX1;POU3F2;ALX4;PRRX2;PAX3;JUN
CC_basal_plasma_membrane%0009925	0.173076923076923	0.447115384615385	0.323634579683989	1.2043357917153	71	42	SLC16A1;SLC3A2;SLC12A2;EGFR;SLC23A2;CAV1;ERBB2;ERBB3;ITGA6;ACE;LDLRAP1;SLC6A9;ITGB4
BP_negative_regulation_of_canonical_Wnt_signaling_pathway%0090090	0.184659090909091	0.447811447811448	0.261309385701465	1.14516338449789	64	93	PTPRU;KREMEN1;WWTR1;DAB2IP;DACT1;NKD2;SOX13;WNT11;ZNRF3;NKD1;DAB2;CAV1;NKX2-5;TPBG;SHH;DDIT3;PRICKLE1;LATS2;SHISA3;PPP2R3A;LMBR1L;NPHP4;TNN;ANKRD6;DKKL1;SNAI2;TLE2;SCYL2;SFRP5;WNT5B;MCC
BP_cellular_response_to_virus%0098586	0.183946488294314	0.447811447811448	-0.342504828132983	-1.20740466678328	109	43	TLR3;IRF5;TGFB1;NFKB1;NLRP3;CHUK;MAPK14;CALR;ADAR
BP_receptor_internalization%0031623	0.184615384615385	0.447811447811448	-0.348293067605363	-1.20705232510885	107	40	CD36;ITCH;RALB;ITGB1;ITGB2;GRB2;PTGER3;GRK3;PICALM;SYK;ARRB2;CD81;DNM2;HGS;AP2M1
BP_endothelial_cell_migration%0043542	0.185185185185185	0.447811447811448	-0.379702365920462	-1.2252468617667	104	29	DPP4;ADGRA2;GIPC1;NRP1;PXN;ITGB2;TNS3;ABL1;PTEN;PRKX
BP_intracellular_zinc_ion_homeostasis%0006882	0.184684684684685	0.447811447811448	0.381063263280471	1.22679566488918	81	21	SLC39A14;SLC39A8;MT1;LCK;SLC39A7;SLC39A6;SLC30A1;SLC1A1
BP_positive_regulation_of_cholesterol_efflux%0010875	0.18491921005386	0.447811447811448	-0.43511277782837	-1.24183104283855	102	17	NFKBIA;ABCA7;PPARG;LRP1;NR1H2;ABCA3;PTCH1;GPS2;ZDHHC8
BP_response_to_exogenous_dsRNA%0043330	0.18491921005386	0.447811447811448	-0.43396947115348	-1.23856799520422	102	17	TLR3;DDX21;STAT1;NFKBIA;NOD2;CARD9
KEGG_Thermogenesis%mmu04714	0.333333333333333	0.451456310679612	-0.23981457431916	-1.05604429547648	239	165	ACTB;ACTG1;ACSL5;COA5;RPS6KA1;MTOR;FGFR1;GRB2;LIPE;ADCY7;MAPK14;CREB1;NRAS;ZFP516;PRKACA;RPS6;KDM3B;NDUFA13;PPARG;ARID1B;SMARCD2;TSC2;CPT1A;RPS6KB2;SMARCC2;SMARCA4;SMARCB1;CREB3;RPS6KA3;NDUFAF3;MLST8;PRKAB2;RPS6KB1
BP_protein_catabolic_process%0030163	0.187017001545595	0.451494840365026	-0.287387376760556	-1.173588060444	120	90	MMP9;DPP4;PPT1;ITCH;ERAP1;AFG3L1;CLN8;AKT1;NLRP1B;CAPN1;PDLIM2;CD2AP;VHL;LPCAT1;GGA3;SYVN1;GGA1
KEGG_Mitophagy%mmu04137	0.335120643431635	0.451684345494813	0.255487660561945	1.06178007271391	124	65	SQSTM1;UBB;KRAS;SRC;RRAS2;TBC1D15;MAPK8;NBR1;GABARAPL1;BCL2L1
BP_positive_regulation_of_receptor-mediated_endocytosis%0048260	0.18850987432675	0.454349169917687	-0.43089105014426	-1.22978204598145	104	17	PPT1;HIP1;B2M;PLD2;SYNJ1
KEGG_Cocaine_addiction%mmu05030	0.338870431893688	0.454542550472783	-0.333592015297161	-1.0753704194058	203	30	GNAI2;NFKB1;CREB1;PRKACA;ATF6B;FOSB;GNAI3;CREB3
RA_G2/M_Transition%R-MMU-69275	0.198142414860681	0.455019902697921	0.241725069024035	1.11591580310631	63	129	CDKN1A;CCP110;TUBG1;GTSE1;CEP57;PSMC6;CSNK1E;CEP76;TUBGCP3;NEDD1;PPP2CB;HAUS2;HAUS8;HAUS7;PSMD11;DYNLL1;PSMB6;PPP1CB;MNAT1;PSMD14;HSP90AA1;PPME1;MZT2;FBXW11;PSMC2;PSMF1;HAUS4;HAUS3;PSMD8;CCNA2;CDC25A;CEP72
CC_nuclear_inner_membrane%0005637	0.178752107925801	0.455353256927318	-0.351100681889322	-1.21805771116554	105	40	TOR1AIP1;IFI27L2A;SUN2;LEMD2;TM7SF2;TMPO;LMNB1;MFSD10;NUTF2;TRA2B;PSEN2;ERN1;SMAD1;IFFO1;PLPP6;ITPR1
CC_cell-cell_contact_zone%0044291	0.179203539823009	0.455353256927318	0.426853572180477	1.25157545373283	80	17	GJA1;FLCN;FGFRL1;CADM4;TJP2;RAP2B;BLOC1S6;AHNAK;PKP4
BP_homeostasis_of_number_of_cells_within_a_tissue%0048873	0.189252336448598	0.455388434579439	0.320571533148557	1.17349709693144	80	37	FOSL2;CSF1;VEGFA;GATA2;KRAS;F2R;RPA1;CD7;TUBA1A;SMO;TEX15;BAX;AKT3
RA_Bile_acid_and_bile_salt_metabolism%R-MMU-194068	0.199240986717268	0.455914428680438	-0.432603223680113	-1.24422789396289	104	18	CYP8B1;CYP27A1;PTGIS;OSBPL3;STARD5;OSBPL9;HSD3B7
RA_Integrin_cell_surface_interactions%R-MMU-216083	0.200455580865604	0.456154693295678	0.340917496809835	1.1905207839965	87	31	SPP1;TNC;ITGB3;COL5A1;ITGB5;COL5A3;F11R;COL6A1;FBN1;COL7A1
RA_CTLA4_inhibitory_signaling%R-MMU-389513	0.200764818355641	0.456154693295678	-0.433210502450752	-1.22901254994445	104	17	PTPN11;LYN;AKT1;CD86;PPP2R5C;AKT2
RA_Resolution_of_Abasic_Sites_(AP_sites)%R-MMU-73933	0.201773835920177	0.456345968891984	0.348100513890661	1.17342578592798	90	28	RFC3;PCNA;SMUG1;RFC4;RPA1;POLD2
RA_Signaling_by_ERBB2%R-MMU-1227986	0.20226843100189	0.456345968891984	-0.395413565997184	-1.2209004181459	106	23	PTPN18;USP8;GRB2;SHC1;CDC37;DIAPH1;PIK3R1
BP_antigen_processing_and_presentation_of_endogenous_peptide_antigen_via_MHC_class_Ib%0002476	0.190305206463196	0.456420519763369	-0.443958246505259	-1.24898637352721	105	16	H2-K1;H2-D1;H2-T23;H2-M3;H2-T22;H2-T24
BP_antigen_processing_and_presentation_of_endogenous_peptide_antigen_via_MHC_class_I_via_ER_pathway,_TAP-independent%0002486	0.190305206463196	0.456420519763369	-0.443958246505259	-1.24898637352721	105	16	H2-K1;H2-D1;H2-T23;H2-M3;H2-T22;H2-T24
RA_Regulation_of_lipid_metabolism_by_PPARalpha%R-MMU-400206	0.203125	0.456676136363636	-0.442264778367874	-1.23337071137862	103	16	CARM1;TGS1;HELZ2;SIN3A;MED1;CHD9;NCOA2;TBL1X;NCOR2;HDAC3
CC_apical_junction_complex%0043296	0.182971014492754	0.457920792079208	-0.429630977034946	-1.24819325301462	100	19	ACTB;ACTG1;CGNL1;NECTIN1
CC_caveola%0005901	0.183168316831683	0.457920792079208	0.290017014250172	1.17357206099831	73	62	SLC2A3;ATP1B1;TGFBR1;HMOX1;LRP8;SRC;F2R;VDR;EHD2;SELE;NOS1AP;PLVAP;SPRED1;CAV1;CTSB
RA_Glycosaminoglycan_metabolism%R-MMU-1630316	0.206434316353887	0.458452164894996	0.267713120560312	1.12518322936087	76	72	GPC1;SDC1;SDC4;B3GNT2;B4GALT5;PAPSS2;HS3ST3B1;CHST2;CHST1;B3GNT7;B4GALT1;CHSY3;EXT1;B4GALT7;CSGALNACT2;BCAN
RA_Polymerase_switching_on_the_C-strand_of_the_telomere%R-MMU-174411	0.205944798301486	0.458452164894996	0.37599686947182	1.18803122057652	96	22	RFC3;PCNA;CTC1;RFC4;PRIM1;POLD2;CHTF18;PRIM2;TERF1;TERF2IP;DSCC1
RA_RHOH_GTPase_cycle%R-MMU-9013407	0.206766917293233	0.458452164894996	-0.387246198961618	-1.20067947262376	109	24	CSK;PAK2;ARHGDIA;ARHGDIB;LAMTOR1;VCP;ROCK1;FAM91A1
RA_Activation_of_the_pre-replicative_complex%R-MMU-68962	0.204954954954955	0.458452164894996	0.338016869723797	1.16555816903857	90	30	CDC7;RPA1;MCM8;PRIM1;ORC2;ORC5;CDC45;PRIM2;ORC1;GMNN;POLE4;POLA2;RPA3;CDC6;CDK2;DBF4
BP_cell_morphogenesis%0000902	0.193199381761978	0.461385849075537	-0.286905703032081	-1.16969185253372	124	89	UNC93B1;EHBP1L1;CAP1;TGFB1;BCL6;NCKAP1L;LYN;STK4;PSMB10;CYFIP2;CAPZB;ADD1;MAPK14;ILK;AP3B1;CDH17;CDH1;ARHGEF2;CUL3;SMARCA4;SHROOM1;RHOA;ASXL1;IDUA;THOC2;VPS13A;SSH1;SART3;MYH9;NFIX;ITPR1;CDH5;MED1;BCL2;P2RX7;PLEC
BP_determination_of_adult_lifespan%0008340	0.193321616871705	0.461385849075537	-0.351404252128341	-1.19005978310456	109	36	CFH;INPP5D;TREX1;HDAC9;LRRK2;B4GALNT1;ANKLE1;SOD1;WRN;RAD54L;NAGLU
BP_cellular_response_to_ionizing_radiation%0071479	0.192771084337349	0.461385849075537	0.313861071493111	1.17275010708607	79	41	CDKN1A;RHOB;RAD51AP1;GADD45A;BBC3;LIG4;ECT2;BARD1;RAD51;BRCA1;TANK;BLM;RAD1;TNF;TRP53;SNAI2
BP_positive_regulation_of_cardiac_muscle_hypertrophy%0010613	0.193661971830986	0.461445382392072	-0.401073853762847	-1.22301165784025	109	22	ECE1;GSN;MTPN;NFATC3;ROCK1;MEF2A;PDE9A;BECN1
KEGG_Type_II_diabetes_mellitus%mmu04930	0.347753743760399	0.461878628447025	-0.333159773046266	-1.06694273001693	208	29	PRKCD;MTOR;PIK3CD;IKBKB;ABCC8;PIK3R2;HK3
KEGG_Aldosterone-regulated_sodium_reabsorption%mmu04960	0.349417637271215	0.461878628447025	-0.347179769021422	-1.06920207162654	209	24	ATP1B3;ATP1A1;PIK3CD;PIK3R2;PRKCG;PIK3R1;PRKCB
KEGG_Amphetamine_addiction%mmu05031	0.350413223140496	0.461878628447025	-0.304375955287508	-1.06715256338366	211	43	FOS;CREB1;PPP3CB;HDAC1;PRKACA;PRKCG;PPP1CA;ATF6B;FOSB;PRKCB;CREB3;CAMK2G
KEGG_Glioma%mmu05214	0.350961538461538	0.461878628447025	-0.279660716557912	-1.06667175705921	218	63	PLCG2;CCND1;AKT1;MTOR;PIK3CD;GRB2;BAK1;SHC1;NRAS;PIK3R2;CDK4;PRKCG;AKT2;MAP2K2;PIK3R1;PTEN
MF_phospholipase_binding%0043274	0.163763066202091	0.463126123526931	-0.404212222972975	-1.25322452987312	93	23	BANK1;PTPN11;BTK;WAS;LMNB1;SYK;SRSF3
MF_NADP_binding%0050661	0.163732394366197	0.463126123526931	-0.414299373756081	-1.26334080166494	92	22	CAT;NNT;TM7SF2;PGD;H6PD;DHCR7;MTHFR;GLYR1;IDH1
MF_polyubiquitin_modification-dependent_protein_binding%0031593	0.162303664921466	0.463126123526931	-0.373152719493919	-1.24271225209744	92	32	EPS15;SHARPIN;RAD23A;MPND;VCP;BAG6;TNIP1;FAAP20;UBQLN4;SPRTN
CC_dendritic_shaft%0043198	0.187285223367698	0.463168571976862	-0.339651593556127	-1.19460896253287	108	45	ARPC2;DBN1;GIPC1;PREX1;PSEN1;ZMYND8;GRK3;ILK;APP;ABI3;SLC8A1;PRKAR2B;ARHGEF2;HSPA5;AKAP5
CC_COP9_signalosome%0008180	0.188255613126079	0.463168571976862	-0.383280573196019	-1.2209740765145	108	28	SLA;NCKIPSD;WDR6;GRB2
BP_muscle_organ_development%0007517	0.195180722891566	0.464307963561563	0.309098996100057	1.16367325604346	80	42	LMNA;MTSS1;SGCB;COL6A1;FOXO4;LAMA5;DPF3;ETV1;COPRS;DES;FXR1;MKX;SCN8A;FHL1;TCF15;LBX1;TBX1;ALX4;JPH1;PAX3
BP_positive_regulation_of_macrophage_activation%0043032	0.195505617977528	0.464325842696629	0.41282004943	1.22578742224607	86	17	TLR4;THBS1;CEBPA;IL10;PLA2G4A;ULBP1;LGALS9;HAVCR2;IL33
RA_COPI-dependent_Golgi-to-ER_retrograde_traffic%R-MMU-6811434	0.213607594936709	0.464793340637935	-0.29946795997299	-1.14294874190913	134	67	TMED10;KIF20A;ARF3;KIF23;COPZ1;KIF5A;COPG2;COPA;KIF11;RAB1B;KIF21B;KIF15;RACGAP1;TUBB6;COPE;ARF5;KIF1C;ARF1;KDELR1
RA_Ubiquitin_Mediated_Degradation_of_Phosphorylated_Cdc25A%R-MMU-69601	0.213963963963964	0.464793340637935	0.335529846524532	1.15698235384668	94	30	PSMC6;PSMD11;PSMB6;PSMD14;PSMC2;PSMF1;PSMD8;CDC25A;PSMC4;PSMD9;PSMD13
RA_p53-Independent_DNA_Damage_Response%R-MMU-69610	0.213963963963964	0.464793340637935	0.335529846524532	1.15698235384668	94	30	PSMC6;PSMD11;PSMB6;PSMD14;PSMC2;PSMF1;PSMD8;CDC25A;PSMC4;PSMD9;PSMD13
RA_p53-Independent_G1/S_DNA_damage_checkpoint%R-MMU-69613	0.213963963963964	0.464793340637935	0.335529846524532	1.15698235384668	94	30	PSMC6;PSMD11;PSMB6;PSMD14;PSMC2;PSMF1;PSMD8;CDC25A;PSMC4;PSMD9;PSMD13
RA_Regulation_of_PTEN_gene_transcription%R-MMU-8943724	0.213689482470785	0.464793340637935	-0.338313965819003	-1.17527213040518	127	38	MTOR;RRAGC;CBX6;HDAC1;MBD3;RRAGA;PHC2;LAMTOR1;LAMTOR2;GATAD2A;SCMH1;CBX4;MAF1;MLST8;MTA3;CBX8;CHD4;MTA2;SLC38A9;PHC3
RA_Cell-cell_junction_organization%R-MMU-421270	0.213333333333333	0.464793340637935	-0.404447467731388	-1.21959545008062	111	21	ACTB;ACTG1;CADM1;CTNNA1;NECTIN1
KEGG_Proteasome%mmu03050	0.355048859934853	0.465063999632977	-0.303906398425257	-1.0654456091167	217	42	PSMB8;PSMB9;PSME1;PSMB10;PSME2B
RA_Kinesins%R-MMU-983189	0.215970961887477	0.466004458032376	-0.368700501701314	-1.18827049179075	118	28	KIF20A;KIF23;KIF5A;KIF11;KIF21B;KIF15;RACGAP1;TUBB6;KIF1C
RA_Metabolism_of_polyamines%R-MMU-351202	0.21563981042654	0.466004458032376	0.321557334965227	1.17526268687688	90	36	SAT1;PSMC6;PSMD11;PSMB6;PSMD14;PSMC2;PSMF1;PSMD8;PSMC4;AZIN1;PSMD9;PSMD13;SMS;PAOX
BP_base-excision_repair%0006284	0.197674418604651	0.466054050269551	0.338521650714599	1.17881162390019	84	31	HMGA1;NEIL3;SMUG1;HMGA2;RPA1
BP_cellular_response_to_interleukin-1%0071347	0.197619047619048	0.466054050269551	0.311514437671178	1.14910293297456	82	39	SERPINE1;CXCL2;CCL5;DAB2IP;NR1D1;SIRPA;INHBB;IL6;HES1;CEBPB;MAP2K7;TANK;AKAP12;EDN1;CCL2
BP_muscle_cell_development%0055001	0.197278911564626	0.466054050269551	0.402880161030775	1.21954317808895	86	18	PMP22;SGCB;FLNC;COL6A1;TMTC3
BP_cellular_response_to_BMP_stimulus%0071773	0.197752808988764	0.466054050269551	0.424261627628025	1.23404737543346	87	16	COL2A1;ACVR2A;GATA3;EXT1;BMPR1A;BMP7;BMP6;GATA6;ADAMTS7
BP_cell_fate_specification%0001708	0.197826086956522	0.466054050269551	0.386934505402846	1.23411095180351	90	20	TBX21;TBX2;SHH;GFI1;SMO;TBX20;T;TEAD4;TBX1;NKX2-3;PRDM14;TBX15;TBX4;CTNNB1
KEGG_Proteoglycans_in_cancer%mmu05205	0.358041958041958	0.466793020064048	-0.237150980469337	-1.04623214866452	255	173	MMP9;ACTB;ACTG1;MYC;PLCG2;HCLS1;CCND1;TGFB1;VAV3;PTPN11;ITGB1;AKT1;PXN;PTPN6;IQGAP1;MTOR;PIK3CD;FGFR1;GRB2;RAC1;MAPK14;VAV1;PAK1;NRAS;PIK3R2;CDC42;PRKACA;RPS6;PRKCG;AKT2;DDX5;PPP1CA;EIF4B;MAP2K2;MSN;ROCK1;STAT3;PIK3R1;ARHGEF1;PPP1R12B;RPS6KB2;PRKCB;RRAS
BP_positive_regulation_of_MAP_kinase_activity%0043406	0.198606271777004	0.467139832170026	-0.348763265504449	-1.18801920865559	113	37	ERP29;PIK3CG;FGFR1;MAP2K6;PIK3R5;PSEN1;IRAK1;PIK3R6;LRRK2;PTPRC
RA_DNA_Damage_Bypass%R-MMU-73893	0.221130221130221	0.467798740058533	0.305801161358854	1.14969199871278	89	41	POLK;RFC3;PCNA;RFC4;RPA1;DTL;RAD18;POLD2;RCHY1;ISG15
RA_Dectin-1_mediated_noncanonical_NF-kB_signaling%R-MMU-5607761	0.223350253807107	0.467798740058533	0.313570569651324	1.15725542325725	87	39	UBB;PSMC6;PSMD11;PSMB6;UBA3;PSMD14;FBXW11;PSMC2;PSMF1;PSMD8;PSMC4;PSMD9;PSMD13
RA_NIK-->noncanonical_NF-kB_signaling%R-MMU-5676590	0.223350253807107	0.467798740058533	0.313570569651324	1.15725542325725	87	39	UBB;PSMC6;PSMD11;PSMB6;UBA3;PSMD14;FBXW11;PSMC2;PSMF1;PSMD8;PSMC4;PSMD9;PSMD13
RA_PCNA-Dependent_Long_Patch_Base_Excision_Repair%R-MMU-5651801	0.223157894736842	0.467798740058533	0.401764007073673	1.19781495902983	105	18	RFC3;PCNA;RFC4;RPA1;POLD2
RA_RNA_Polymerase_II_Promoter_Escape%R-MMU-73776	0.222222222222222	0.467798740058533	0.300917279987794	1.14707918351886	91	43	TAF5;GTF2B;TAF9;TAF4B;POLR2G;MNAT1;POLR2C;TBP;GTF2F1;TAF9B;GTF2E2;POLR2I;TAF15;GTF2H2;TAF12;GTF2E1;GTF2H5;POLR2F;GTF2A2
RA_RNA_Polymerase_II_Transcription_Pre-Initiation_And_Promoter_Opening%R-MMU-73779	0.222222222222222	0.467798740058533	0.300917279987794	1.14707918351886	91	43	TAF5;GTF2B;TAF9;TAF4B;POLR2G;MNAT1;POLR2C;TBP;GTF2F1;TAF9B;GTF2E2;POLR2I;TAF15;GTF2H2;TAF12;GTF2E1;GTF2H5;POLR2F;GTF2A2
RA_RNA_Polymerase_II_Transcription_Initiation%R-MMU-75953	0.222222222222222	0.467798740058533	0.300917279987794	1.14707918351886	91	43	TAF5;GTF2B;TAF9;TAF4B;POLR2G;MNAT1;POLR2C;TBP;GTF2F1;TAF9B;GTF2E2;POLR2I;TAF15;GTF2H2;TAF12;GTF2E1;GTF2H5;POLR2F;GTF2A2
RA_RNA_Polymerase_II_Transcription_Initiation_And_Promoter_Clearance%R-MMU-76042	0.222222222222222	0.467798740058533	0.300917279987794	1.14707918351886	91	43	TAF5;GTF2B;TAF9;TAF4B;POLR2G;MNAT1;POLR2C;TBP;GTF2F1;TAF9B;GTF2E2;POLR2I;TAF15;GTF2H2;TAF12;GTF2E1;GTF2H5;POLR2F;GTF2A2
RA_TAK1-dependent_IKK_and_NF-kappa-B_activation_%R-MMU-445989	0.21903052064632	0.467798740058533	-0.360553881922821	-1.17239923879066	121	29	NFKB1;IKBKB;TAB2;NFKBIA;UBE2V1;USP18;UBA52;LRRC14;USP14;RPS27A;RELA
RA_Mitotic_G2-G2/M_phases%R-MMU-453274	0.224299065420561	0.468260711251365	0.237806385040994	1.09950832917977	71	131	CDKN1A;CCP110;TUBG1;GTSE1;CEP57;PSMC6;CSNK1E;CEP76;TUBGCP3;NEDD1;PPP2CB;HAUS2;HAUS8;HAUS7;PSMD11;DYNLL1;PSMB6;PPP1CB;MNAT1;PSMD14;HSP90AA1;PPME1;MZT2;FBXW11;PSMC2;PSMF1;HAUS4;HAUS3;PSMD8;CCNA2;CDC25A;CEP72
BP_striated_muscle_cell_differentiation%0051146	0.199556541019956	0.468621540147986	0.432379085305702	1.23525858589824	89	15	PMP22;IGF2;KRAS;CASP7;CASP3;SHH
RA_Resolution_of_AP_sites_via_the_multiple-nucleotide_patch_replacement_pathway%R-MMU-110373	0.225321888412017	0.468873703070961	0.396186293850395	1.18942066331015	104	19	RFC3;PCNA;RFC4;RPA1;POLD2
KEGG_Axon_guidance%mmu04360	0.362093352192362	0.469879280286833	-0.243780131530729	-1.04732809530989	255	134	FES;GNAI2;MYL12B;PLCG2;SRGAP3;CFL1;SEMA4D;MYL12A;PTPN11;ITGB1;NRP1;PIK3CD;SEMA4A;PAK2;RAC1;PAK1;PPP3CB;NFATC2;SEMA4C;NRAS;PIK3R2;CDC42;NFATC3;RAC2;ILK
BP_cell_adhesion_mediated_by_integrin%0033627	0.201754385964912	0.471512247071353	-0.375512860353255	-1.20837399063099	114	28	ITGAX;ITGB7;ITGA4;ITGB1;ITGB2;ITGAL
BP_modulation_of_chemical_synaptic_transmission%0050804	0.201574803149606	0.471512247071353	-0.297850632614369	-1.16638188671744	127	74	GNAI2;RGS14;CFL1;JAK2;PFN1;ITGB1;PRKAR2A;SLC6A6;PRKACA;PTPRS;PLCB4;EIF4EBP2;PTPRA;STAT3;BTBD9;ARRB2;IGSF8;PDE4A;STAU1;RTN4;PRKAR2B;ABR;PACSIN2;RPS6KB1
BP_neural_crest_cell_migration%0001755	0.201388888888889	0.471512247071353	0.328121137285142	1.17404804272067	86	34	SEMA7A;RET;ZEB2;SEMA6B;SEMA3C;SHH;LAMA5;SEMA4B;OVOL2;SMO;EFNB1;SEMA5B;SEMA6C;FGF15;TBX1;SEMA3F;GDNF;PAX3
BP_positive_regulation_of_DNA-binding_transcription_factor_activity%0051091	0.20440251572327	0.473631649702324	-0.293955063440445	-1.15372058380671	129	75	SP100;PLCG2;TRIM30A;AKT1;TRIM30D;TCF3;SRF;TRIM12A;LRP5;TRIM14;TRIM5;PPARG;TRIM21;TNFRSF11A;TRIM25;PTEN;PARK7;DDR2;TRIM12C;SMARCA4;SMARCB1;RNF220;TRIM26
BP_stress-activated_MAPK_cascade%0051403	0.205405405405405	0.473631649702324	-0.419944220011659	-1.2307132140509	113	19	DUSP10;MAP2K6;MAPK14;CD2AP;NOD2;CARD9
BP_signal_transduction_in_response_to_DNA_damage%0042770	0.204667863554758	0.473631649702324	-0.436025738517845	-1.22666987313068	113	16	GRB2;MAPK14;BID;ABL1;CASP9
BP_negative_regulation_of_cysteine-type_endopeptidase_activity%2000117	0.2048	0.473631649702324	-0.313715246769138	-1.16909844070465	127	55	MMP9;MNDAL;RPS6KA1;AKT1;ARL6IP1;ARRB1;IFI203;PAK2;NAIP6;MICAL1;GPX1;NAIP5;NAIP2;PARK7;IFI209;BCL2A1D;BIRC5
BP_negative_regulation_of_extrinsic_apoptotic_signaling_pathway%2001237	0.20554272517321	0.473631649702324	0.319384118426427	1.16459683735533	88	36	LMNA;TGFBR1;VEGFA;GCLC;SRC;DAB2;ITGAV;FCMR;ITGA6
BP_visual_learning%0008542	0.204878048780488	0.473631649702324	-0.32117785236247	-1.17601379866101	125	51	PIANP;PDE1B;RGS14;ITGB1;MTOR;HMGCR;CREB1;ABCC8;DDHD2;RIC8A;ABCA7;APP
BP_prostaglandin_metabolic_process%0006693	0.20508166969147	0.473631649702324	-0.447058917344497	-1.24071537131697	112	15	HPGD;PTGS1;CYP2S1
BP_regulation_of_double-strand_break_repair%2000779	0.205574912891986	0.473631649702324	-0.375913283376816	-1.190140248018	117	25	ACTB;PML;MBTD1;DEK;PPP4C;RUVBL2;YEATS4;RUVBL1;BRD8
BP_intrinsic_apoptotic_signaling_pathway_in_response_to_oxidative_stress%0008631	0.205405405405405	0.473631649702324	-0.419667466660619	-1.22990214441372	113	19	JAK2;PML;ALDH2;GPX1;SOD2
RA_Antiviral_mechanism_by_IFN-stimulated_genes%R-MMU-1169410	0.23049001814882	0.474366525663222	-0.365165778942953	-1.17687857143523	126	28	EIF2AK2;UBA7;EIF4G3;EIF4A2;OASL1;TRIM25;EIF4G2;EIF4G1;USP18;IRF3;FLNB;UBE2L6
RA_Transport_to_the_Golgi_and_subsequent_modification%R-MMU-948021	0.22953216374269	0.474366525663222	-0.268016453484828	-1.13310662605877	156	134	TMED10;ARF3;FUCA1;DYNLL2;CAPZA2;MGAT4B;MGAT2;CAPZB;COPZ1;LMAN2L;STX17;MAN2A2;COPG2;DCTN1;DCTN5;COPA;RAB1B;SEC24C;COG5;PREB;SEC24B;SEC16A;TUBB6;SEC22C;B4GALT3;PPP6R1;CTSZ;COPE;ARF5;DCTN2;MAN1C1;LMAN2;TRAPPC3;TRAPPC6A;GOSR2;ARF1;KDELR1;SEC31A;CSNK1D;TFG;ST6GAL1;TRAPPC9;USO1;COG8;TRAPPC10;DYNC1LI2
RA_Transport_of_Mature_mRNA_derived_from_an_Intron-Containing_Transcript%R-MMU-159236	0.2296875	0.474366525663222	-0.296454281510607	-1.1343879542792	146	65	NUP210;SRSF5;SRSF2;SRRM1;SRSF7;POM121;SRSF1;SRSF9;DDX39B;NUP214;RAE1;SRSF3
RA_Sialic_acid_metabolism%R-MMU-4085001	0.230912476722533	0.474366525663222	-0.379897397714436	-1.18508135499226	123	25	ST8SIA4;ST6GALNAC4;ST3GAL3;ST3GAL5;GLB1;ST8SIA1;ST3GAL1
BP_RNA_polymerase_II_preinitiation_complex_assembly%0051123	0.206549118387909	0.475127924845144	0.2991399919331	1.14907151273141	81	48	TAF5;GTF2B;TAF9;TAF4B;MED7;MED6;MED21;MED18;MED30;TBP;DR1;MED4
BP_positive_regulation_of_protein_localization_to_plasma_membrane%1903078	0.207920792079208	0.476407567813996	0.306390949555095	1.15238536322274	83	43	SQSTM1;ATP2B4;STX3;SORBS1;PGRMC1;PRNP;NKD2;STAC2;EGFR;PLS1;MYO5B;RAB11FIP2;PKP1
BP_intracellular_glucose_homeostasis%0001678	0.209009009009009	0.476407567813996	-0.418357292045861	-1.22606246968013	115	19	ABCC8;PIK3R2;HK3;FOXK1;PIK3R1;HK2;NUCKS1;FOXK2;TCF7L2;ALMS1;SOCS6
BP_focal_adhesion_assembly%0048041	0.208816705336427	0.476407567813996	0.35392813227446	1.18091524011992	89	26	FERMT2;SORBS1;RHOD;SRC;ITGAV;PTK2B;BCR;THSD1;PIP5K1A;CORO2B;PTPRK;ITGA2;ACTN3
BP_epithelial_cell_proliferation%0050673	0.208108108108108	0.476407567813996	0.280958247473716	1.14367778544693	76	60	FGFR3;VEGFA;ERRFI1;CCL5;TRIM24;RUNX2;BCL2L1;FLCN;EGFR;NKX2-5;SHH;B4GALT1;FGFR2;POLR3G;SMO;BMPR1A;FGF9;BAX;ESRP1;MYCN
BP_seminiferous_tubule_development%0072520	0.208988764044944	0.476407567813996	0.418366124010518	1.21689915770111	92	16	UBB;INHBB;GATA4;ADRM1;ING2;ADGRG1
BP_interleukin-6_production%0032635	0.209059233449477	0.476407567813996	-0.389973163277863	-1.20907757468954	119	23	TLR3;CD36;BANK1;NOD2;CARD9;MYD88;WDR83;TICAM1;PSEN2;IL18
MF_protein_phosphatase_binding%0019903	0.170731707317073	0.476760239300506	-0.284925711534598	-1.17514623343617	111	99	CFL1;CSK;LGALS3;PXN;IQGAP1;CLEC12A;GRB2;IKBKB;MVP;HSP90B1;MAPK14;STX17;PIK3R2;ANAPC5;MTMR4;STAT6;AP3B1;PPARG;VCP;PSTPIP1;STAT3;PIK3R1;CDH1;YWHAE;PPP6R1;AMBRA1
MF_mRNA_3'-UTR_binding%0003730	0.170579029733959	0.476760239300506	-0.299107428850582	-1.18892686985386	108	78	ZFP385A;CELF2;HNRNPU;HNRNPA2B1;FUS;HNRNPR;TARDBP;HNRNPA3;DAZAP1;DDX5;RPL5;RPS7;LARP1;PCBP1;HNRNPA1;TIA1;KHSRP;DND1;RBM47
RA_Transport_of_inorganic_cations/anions_and_amino_acids/oligopeptides%R-MMU-425393	0.23342175066313	0.476840634920635	0.275211701024931	1.11959177117666	87	60	SLC3A2;SLC16A10;SLC20A1;SLC12A2;CALM1;SLC12A4;SLC38A2;SLC4A4;SLC4A8;SLC7A11;SLC36A1;SLC7A6;SLC26A11;SLC24A4;SLC38A3;SLC38A1;SLC9A2;SLC43A1;SLC4A1;SLC36A4;SLC26A4
RA_Glucose_metabolism%R-MMU-70326	0.2336	0.476840634920635	-0.305989445242564	-1.15120070724525	145	60	NUP210;PFKP;ALDOC;SLC25A11;POM121;HK3;SLC25A12;NUP214;SLC25A10;RAE1;SEH1L;SLC25A1;PFKL;ENO3;HK2;PGAM1;NUP98;ADPGK
BP_response_to_virus%0009615	0.210110584518167	0.477316436568446	-0.303710995456809	-1.16881221047475	132	69	TLR3;OAS3;IFI27L2A;EIF2AK2;DDX21;BATF3;CD2AP;ADAR;EEF1G;DHX58;IVNS1ABP;OASL1;2410002F23RIK;TLR9;OASL2;CREBZF;RPS15A;NPC2;ZC3HAV1;MYD88;IFITM3
BP_regulation_of_focal_adhesion_assembly%0051893	0.210053859964093	0.477316436568446	-0.426288416289596	-1.2166459261275	116	17	ACTG1;CORO1C;PTPRA;SLK;VCL
RA_Azathioprine_ADME%R-MMU-9748787	0.238775510204082	0.480009187877744	0.407792713716526	1.18106646853915	116	16	IMPDH1;TPMT;GSTM1;GMPS;SLC29A1;ABCC5;NME1;SLC28A2
RA_Ca-dependent_events%R-MMU-111996	0.237093690248566	0.480009187877744	-0.422186726469507	-1.19773824114519	123	17	PRKCD;ADCY7;CAMKK2;PRKACA;PRKCG;CAMKK1;PRKAR2B
RA_RHOBTB1_GTPase_cycle%R-MMU-9013422	0.238805970149254	0.480009187877744	-0.399611345816977	-1.19115445244729	127	20	SRRM1;RBBP6;VIM;ROCK1;RBMX;CUL3;TRA2B;RHOBTB1;STK38;CPSF7;ROCK2
RA_Protein-protein_interactions_at_synapses%R-MMU-6794362	0.236658932714617	0.480009187877744	0.324198690880983	1.14455175184463	101	32	CASK;IL1RAP;HOMER3;PTPRF;HOMER2;LRFN4;HOMER1;DLGAP3;EPB41L5;DLG3;EPB41L1;GRIN2A
RA_Collagen_biosynthesis_and_modifying_enzymes%R-MMU-1650814	0.239467849223947	0.480009187877744	0.340847478628803	1.14897624258377	107	28	COL5A1;P4HA2;COL5A3;COL27A1;COL6A1;PLOD1;COL7A1;PCOLCE2;PLOD3;COL12A1;COL6A2;CRTAP
RA_Nuclear_events_mediated_by_NFE2L2%R-MMU-9759194	0.23963133640553	0.480009187877744	0.320990174331109	1.15485037253845	103	34	SRXN1;PSMC6;PSMD11;PSMB6;PSMD14;PSMC2;PSMF1;PSMD8;PSMC4;PSMD9;PSMD13
RA_Nuclear_Events_(kinase_and_transcription_factor_activation)%R-MMU-198725	0.24105461393597	0.481360611058474	-0.384631264588952	-1.17691178105395	127	22	RPS6KA1;DUSP7;SRF;CREB1;ATF1;RPS6KA3;MAPK7;PPP2R1A;DUSP6;CHD4;PPP2R1B;NAB2;RPS6KA2
CC_nuclear_pore%0005643	0.197324414715719	0.481658020172228	-0.312841413506307	-1.17953329567917	117	60	NUP210;NUP205;POM121;CHMP1B;CHMP2A;CHMP1A;CHMP6;NUP214;RAE1;VPS4A;KPNB1;NUTF2;SEH1L;VPS4B;RANBP1;NUP98
RA_MyD88-independent_TLR4_cascade%R-MMU-166166	0.243369734789392	0.482205679625035	-0.288291043073623	-1.13455407436887	155	82	RPS6KA1;PTPN11;NFKB1;DUSP7;FOS;IKBKB;MAP2K6;TAB2;MAPK14;CREB1;NFKBIA;MAPKAPK2;BIRC3;ATF1;IRF7;UBE2V1;TICAM1;USP18;RPS6KA3;UBA52;MAPK7;LRRC14;CUL1;MAPK9;IRF3;USP14;RPS27A;PPP2R1A;DUSP6;RELA;PPP2R1B;FADD
RA_TRIF(TICAM1)-mediated_TLR4_signaling%R-MMU-937061	0.243369734789392	0.482205679625035	-0.288291043073623	-1.13455407436887	155	82	RPS6KA1;PTPN11;NFKB1;DUSP7;FOS;IKBKB;MAP2K6;TAB2;MAPK14;CREB1;NFKBIA;MAPKAPK2;BIRC3;ATF1;IRF7;UBE2V1;TICAM1;USP18;RPS6KA3;UBA52;MAPK7;LRRC14;CUL1;MAPK9;IRF3;USP14;RPS27A;PPP2R1A;DUSP6;RELA;PPP2R1B;FADD
RA_RET_signaling%R-MMU-8853659	0.243727598566308	0.482205679625035	-0.35336949856739	-1.15923597307641	135	30	PTPN11;PIK3CD;GRB2;SHC1;PIK3R2;PRKACA
MF_phosphatidylinositol-4,5-bisphosphate_binding%0005546	0.188144329896907	0.482273544756851	0.305463217855951	1.16722066973254	72	49	CAPG;SH3PXD2A;SESTD1;ANXA2;PHLDA3;PFN2;SYT7;DAB2;MYO1B;SNX18;PARD3;HIP1R;ALOX15
MF_microtubule_plus-end_binding%0051010	0.183600713012478	0.482273544756851	-0.426155739660582	-1.23628588918149	102	18	KNSTRN;MAPRE1;CLIP2;NUMA1;CKAP5;MAPRE2
MF_endonuclease_activity%0004519	0.175438596491228	0.482273544756851	-0.386122411225048	-1.24251477961407	99	28	RNASE6;DNASE1L3;G3BP1;PGBD5;N4BP2;SND1;ANKLE1
MF_alpha-tubulin_binding%0043014	0.180530973451327	0.482273544756851	-0.374681211696902	-1.22233026588941	101	30	EML4;TRPV4;SETD2;DNAL1;TRIM36;INO80;RACGAP1
MF_transferase_activity%0016740	0.176975945017182	0.482273544756851	-0.353441385206596	-1.22035405014978	102	39	RNF166;CSK;TAOK3;SCLY;HLTF;DTX2;BIRC3
MF_transforming_growth_factor_beta_binding%0050431	0.18695652173913	0.482273544756851	0.391601392678467	1.24899578791209	85	20	TGFBR1;CD109;THBS1;LTBP3;AGRN;TGFBR3;ITGAV
MF_myosin_phosphatase_activity%0017018	0.193343898573693	0.482273544756851	-0.314523978538403	-1.19142117926197	121	59	PPM1M;DUSP10;CDC14A;CTDSP2;DUSP7;PPEF2;PPM1G;PPP3CB;PPP1CA;PPTC7;CTDSP1;PTPMT1;PPM1H;PTEN;SSH3;PPP4C;CTDNEP1
MF_calmodulin-dependent_protein_phosphatase_activity%0033192	0.193343898573693	0.482273544756851	-0.314523978538403	-1.19142117926197	121	59	PPM1M;DUSP10;CDC14A;CTDSP2;DUSP7;PPEF2;PPM1G;PPP3CB;PPP1CA;PPTC7;CTDSP1;PTPMT1;PPM1H;PTEN;SSH3;PPP4C;CTDNEP1
MF_histone_H2AXS140_phosphatase_activity%0140791	0.193343898573693	0.482273544756851	-0.314523978538403	-1.19142117926197	121	59	PPM1M;DUSP10;CDC14A;CTDSP2;DUSP7;PPEF2;PPM1G;PPP3CB;PPP1CA;PPTC7;CTDSP1;PTPMT1;PPM1H;PTEN;SSH3;PPP4C;CTDNEP1
MF_RNA_polymerase_II_CTD_heptapeptide_repeat_Y1_phosphatase_activity%0180004	0.193343898573693	0.482273544756851	-0.314523978538403	-1.19142117926197	121	59	PPM1M;DUSP10;CDC14A;CTDSP2;DUSP7;PPEF2;PPM1G;PPP3CB;PPP1CA;PPTC7;CTDSP1;PTPMT1;PPM1H;PTEN;SSH3;PPP4C;CTDNEP1
MF_RNA_polymerase_II_CTD_heptapeptide_repeat_T4_phosphatase_activity%0180005	0.193343898573693	0.482273544756851	-0.314523978538403	-1.19142117926197	121	59	PPM1M;DUSP10;CDC14A;CTDSP2;DUSP7;PPEF2;PPM1G;PPP3CB;PPP1CA;PPTC7;CTDSP1;PTPMT1;PPM1H;PTEN;SSH3;PPP4C;CTDNEP1
MF_RNA_polymerase_II_CTD_heptapeptide_repeat_S2_phosphatase_activity%0180006	0.193343898573693	0.482273544756851	-0.314523978538403	-1.19142117926197	121	59	PPM1M;DUSP10;CDC14A;CTDSP2;DUSP7;PPEF2;PPM1G;PPP3CB;PPP1CA;PPTC7;CTDSP1;PTPMT1;PPM1H;PTEN;SSH3;PPP4C;CTDNEP1
MF_RNA_polymerase_II_CTD_heptapeptide_repeat_S5_phosphatase_activity%0180007	0.193343898573693	0.482273544756851	-0.314523978538403	-1.19142117926197	121	59	PPM1M;DUSP10;CDC14A;CTDSP2;DUSP7;PPEF2;PPM1G;PPP3CB;PPP1CA;PPTC7;CTDSP1;PTPMT1;PPM1H;PTEN;SSH3;PPP4C;CTDNEP1
MF_RNA_polymerase_II_CTD_heptapeptide_repeat_S7_phosphatase_activity%0180008	0.193343898573693	0.482273544756851	-0.314523978538403	-1.19142117926197	121	59	PPM1M;DUSP10;CDC14A;CTDSP2;DUSP7;PPEF2;PPM1G;PPP3CB;PPP1CA;PPTC7;CTDSP1;PTPMT1;PPM1H;PTEN;SSH3;PPP4C;CTDNEP1
MF_MAP_kinase_serine/threonine_phosphatase_activity%1990439	0.193343898573693	0.482273544756851	-0.314523978538403	-1.19142117926197	121	59	PPM1M;DUSP10;CDC14A;CTDSP2;DUSP7;PPEF2;PPM1G;PPP3CB;PPP1CA;PPTC7;CTDSP1;PTPMT1;PPM1H;PTEN;SSH3;PPP4C;CTDNEP1
MF_antiporter_activity%0015297	0.18499127399651	0.482273544756851	-0.349602555751245	-1.19631754210698	105	38	UCP2;SLC35C2;CLCN6;SLC1A5;SLC35B2;CLCN3;SLC25A10;CLCN4;SLC35A5;SLC25A1;SLC35D2;TMEM241
MF_peptidase_activity%0008233	0.179968701095462	0.482273544756851	-0.297177400174204	-1.18632789149262	114	80	MMP9;CTSS;ECE1;NAALAD2;ERAP1;NAPSA;CAPN1;PSEN1;APH1A;PCSK7;PDIA3;CNDP2;NPEPL1;DPEP3;NLRP1A;CASP6;CASP9;MASP1;PARK7;NCSTN;AGTPBP1;HMCES;CAPN2
MF_mitogen-activated_protein_kinase_kinase_binding%0031434	0.18140589569161	0.482273544756851	0.409163897973989	1.23856443866032	79	18	DAB2IP;KSR1;TRIB3;NOS1AP;BRAF;ACE
MF_NAD+_binding%0070403	0.183303085299456	0.482273544756851	-0.452800717310403	-1.25665049574988	100	15	HPGD;PARP14;GLUD1;CRYL1;HADHA;SIRT5;SIRT7
CC_axon_cytoplasm%1904115	0.199312714776632	0.482710481099656	-0.334580631177199	-1.17677357703355	115	45	MADD;AP3D1;KIF5A;AP3B1;SPG7;AGTPBP1;BLOC1S1;SOD1;SNAPIN;RANBP1;AP3M1;AP3S2;ARL8A;KIF5C
MF_protein-cysteine_S-palmitoyltransferase_activity%0019706	0.198943661971831	0.485335087447764	-0.399303799245778	-1.21761415488891	112	22	ZDHHC3;ZDHHC13;ZDHHC2;ZDHHC9;ZDHHC5;ZDHHC16;ZDHHC6;ZDHHC4;ZDHHC7;ZDHHC8
MF_forked_DNA-dependent_helicase_activity%0061749	0.195911413969336	0.485335087447764	-0.342553579503124	-1.19383267048351	114	41	G3BP1;CHD2;PIF1;MCM2;ATRX;ERCC3;RUVBL2;WRN;RAD54L;MCM6;RUVBL1;CHD8;CHD4;CHD9;CHD6
MF_cytoskeletal_motor_activity%0003774	0.197860962566845	0.485335087447764	-0.421920692891213	-1.22399993812246	110	18	MYO1F;MYL6;MYO1G;MYO6;MYO9B
MF_collagen_binding%0005518	0.197590361445783	0.485335087447764	0.312917926712205	1.16922602193099	81	41	CTSL;NID1;COCH;SRGN;ADGRG6;MMP13;DDR1;COL6A1;CTSB;ADAM9;MMP12;PCOLCE2;SMAD3;ADGRG1;PDGFA;COL6A2;CRTAP;ITGA2;MAP1A
KEGG_Melanogenesis%mmu04916	0.377094972067039	0.485837438423645	0.246815775200179	1.03025076249081	134	69	KRAS;TCF7;CALM1;FZD5;WNT11;WNT9A;MITF;WNT7B;TCF7L1;WNT3;ADCY6;WNT4;DVL2;FZD2;LEF1;CAMK2B;FZD4;WNT7A;EDN1;GNAO1;CREB3L1;WNT2B;ADCY3;WNT1;WNT5B
KEGG_Non-alcoholic_fatty_liver_disease%mmu04932	0.377873563218391	0.485837438423645	-0.245752643812137	-1.04432116078572	262	128	ITCH;TGFB1;AKT1;NFKB1;PIK3CD;SREBF1;FOS;IKBKB;RAC1;MAP3K11;MAPK14;BID;PIK3R2;CDC42;ADIPOR2;AKT2;MLXIP;IL6RA;NDUFA13;PPARG
KEGG_Butanoate_metabolism%mmu00650	0.379928315412186	0.486238532110092	-0.391548783979412	-1.07759781653273	211	16	HMGCS1;AACS;OXCT1;ACAT1
BP_protein_localization_to_organelle%0033365	0.214788732394366	0.486433305716653	-0.390746140800209	-1.19151892094496	121	22	TCIRG1;AP3D1;PLK1;PES1;CEP250;CROCC;PAX6;CEP68
BP_reactive_oxygen_species_metabolic_process%0072593	0.214780600461894	0.486433305716653	0.317095957721332	1.15625332693394	92	36	PMAIP1;SESN2;SH3PXD2A;DDIT4;NFE2L2;RIPK3;COL6A1;SESN1;RFK;GLS2;PDK4
CC_recycling_endosome%0055037	0.206153846153846	0.487844979448033	-0.274104275489853	-1.14136144775208	133	108	EHBP1L1;TBC1D14;RAB8A;ITGB1;MCTP1;SLC9A9;FCHSD2;RAB11FIP1;SLC31A2;UNC13D;VPS51;GGA3;PLEKHJ1;SLC9A7;STX7;APP;CLCN3;AP1G1;VPS53;RAB4B;RAB10;MYO5A;CLCN4;DENND6B;DNM2;TMUB1;ARFGEF2;NISCH;ARF6
CC_sarcoplasmic_reticulum%0016529	0.203612479474548	0.487844979448033	-0.350149665485192	-1.19635056960423	123	35	RYR1;ATP2A3;CALR;H6PD;MTMR12;AKT2;SAR1A;HK2;CACNA1S;S100A1;ZFAS1;AGL;ITPR1;POMT1;ITPR3;P3H2
CC_vesicle%0031982	0.204615384615385	0.487844979448033	-0.281327397431277	-1.15550566819677	132	98	IFNGR1;ECE1;GRN;AKT1;SRI;RYR1;RIN3;WDFY2;CD2AP;FLOT2;CORO1C;NOD2;GAK;CST3;NPC1;KLC1;AKT2;CLEC16A;STX7;PICALM;YWHAG;MYO5A;CD81;VAMP2;COMT;ARHGEF2;DCTN2;RHOA;MVB12A
RA_Sphingolipid_de_novo_biosynthesis%R-MMU-1660661	0.248322147651007	0.488290950885619	0.344888293120718	1.14914980728709	110	27	KDSR;SPNS2;CERS6;ORMDL1;SPHK1;SGMS2;ORMDL3;SAMD8;SGPP2;DEGS1;SPTLC1;ACER2;ACER3;SPTSSA
RA_Apoptosis%R-MMU-109581	0.247933884297521	0.488290950885619	0.260269472794681	1.09843857647765	89	74	PMAIP1;LMNA;TNFRSF10B;CD14;TLR4;DSP;CASP7;CASP3;MAPK8;APAF1;BCL2L1;BCL2L11;PPP3CC;DYNLL1;TJP2;MAPT;PKP1;SATB1;CYCS;BAX
RA_G_alpha_(i)_signalling_events%R-MMU-418594	0.250372578241431	0.488782769710555	-0.274428222150003	-1.12755202095187	167	106	PSAP;PLCB2;GNAI2;RGS14;GNB2;PRKCD;LPAR5;CXCR3;ADCY7;GNA15;RGS19;GPR183;CXCL16;P2RY12;GPSM3;GNG10;CCR1;CAMKK2;PRKACA;PRKCG;PLCB4;PLCB3;PPP1CA;CCL6;GNAQ;PDE4D;CAMKK1;GNAI3;PDE4A
RA_Muscle_contraction%R-MMU-397014	0.251582278481013	0.488782769710555	-0.293723535378912	-1.12102458393448	158	67	MYL12B;MYL6;ATP1B3;TPM4;SRI;RYR1;PXN;ATP1A1;TPM3;ATP2A3;TNNI2;ALDH2;PRKACA;KCNK13;VIM;KCNK6
RA_Sphingolipid_metabolism%R-MMU-428157	0.251612903225806	0.488782769710555	-0.307763771676362	-1.14896213357557	155	57	GM2A;PSAP;ASAH1;ALDH3B1;GLTP;HEXA;ESYT1;SUMF1;SPHK2;B4GALNT1;GLB1;ORMDL2;SPTLC2;PLPP1
RA_mTORC1-mediated_signalling%R-MMU-166208	0.24952380952381	0.488782769710555	-0.39161419498944	-1.18089722028699	130	21	MTOR;RRAGC;RPS6;RRAGA;LAMTOR1;EIF4B;LAMTOR2;EIF4G1;MLST8;RPS6KB1
BP_long-term_memory%0007616	0.216783216783217	0.489434947768281	-0.359216622198272	-1.19033491876396	123	31	RGS14;LDLR;MTOR;EHMT2;SRF;CCND2;GLUD1;EIF2AK4;BTBD9
BP_dendrite_morphogenesis%0048813	0.216783216783217	0.489434947768281	0.333540139199069	1.17514869409605	92	32	LRP8;RBFOX2;DACT1;MAP6;MAPK8;SLC11A2;ABL2;CACNA1A;CELSR2;TRAK1
MF_WW_domain_binding%0050699	0.201801801801802	0.489617486338798	-0.421161828184634	-1.23428160812946	111	19	TREX1;SHISA5;WBP1;PPARG;NDFIP1;DNM2;LITAF;TNK2;DAZAP2
MF_isomerase_activity%0016853	0.203152364273205	0.490215487702734	-0.374524054855654	-1.19343058081265	115	26	HMGCS1;HSD17B4;ERCC3;HSPD1;ECH1;ITPK1;WRN
RA_Complex_I_biogenesis%R-MMU-6799198	0.2575	0.491553450496489	0.279888352556966	1.09168723612143	102	50	NDUFA5;NDUFB6;NDUFB4;NDUFAF2;NDUFV1;NDUFB3;NDUFS2;MT-ND3;NDUFS3;NDUFA8;NDUFB9;NDUFAF4;NDUFB8;NDUFS6;MT-ND2;NDUFAF5;NDUFA9;NDUFV2;NDUFC1;NDUFS7;NDUFS1;NDUFA1;NDUFS5;NDUFS4;NDUFC2;NDUFB2
RA_Metabolism_of_carbohydrates%R-MMU-71387	0.259154929577465	0.491553450496489	-0.247614893417642	-1.08671273596556	183	179	MAN2B1;NUP210;GUSB;KHK;TALDO1;NDST2;TKT;HEXA;PFKP;ALDOC;AKR1A1;SLC25A11;MANBA;ST3GAL3;PHKB;GYS1;PGD;MAN2B2;POM121;HK3;PHKG2;LYVE1;SLC25A12;PHKA2;HS6ST1;GLB1;NUP214;SLC25A10;RAE1;EXT2;PGLS;FUT11;B4GALT3;SEH1L;B4GAT1;SLC25A1;HEXB;PFKL;ENO3;SLC35D2;HK2;PGAM1;NUP98;ADPGK;ST3GAL1;MAN2C1;NAGLU;PAPSS1;SDC3;GALE
RA_Regulation_of_RAS_by_GAPs%R-MMU-5658442	0.255369928400955	0.491553450496489	0.288879124911436	1.11745012200536	106	44	DAB2IP;RASA2;PSMC6;SPRED1;PSMD11;PSMB6;RASAL2;PSMD14;PSMC2;PSMF1;PSMD8;RASAL1;PSMC4;PSMD9;PSMD13
RA_Cross-presentation_of_soluble_exogenous_antigens_(endosomes)%R-MMU-1236978	0.257206208425721	0.491553450496489	0.338005125215361	1.13939484107771	115	28	PSMC6;PSMD11;PSMB6;PSMD14;PSMC2;PSMF1;PSMD8;PSMC4;PSMD9;PSMD13
RA_Switching_of_origins_to_a_post-replicative_state%R-MMU-69052	0.255494505494505	0.491553450496489	0.265129697107266	1.10015881775288	92	68	CCNE1;CCNE2;SKP2;PSMC6;CDC16;MCM8;ANAPC4;PSMD11;PSMB6;ORC2;PSMD14;ORC5;PSMC2;PSMF1;PSMD8;CCNA2;PSMC4;ORC1;PSMD9;PSMD13;GMNN
RA_Synthesis_of_substrates_in_N-glycan_biosythesis%R-MMU-446219	0.257903494176373	0.491553450496489	-0.314693992057615	-1.13679157459976	154	49	ST8SIA4;MVD;ST6GALNAC4;ST3GAL3;PMM2;NUDT14;ST3GAL5;GLB1;ST8SIA1;ST3GAL1;NAGK;MPI
RA_APC/C:Cdc20_mediated_degradation_of_Cyclin_B%R-MMU-174048	0.257462686567164	0.491553450496489	-0.387309897552436	-1.15448651239694	137	20	ANAPC5;ANAPC1;UBE2C;ANAPC2;CDC20;ANAPC15
RA_Transcriptional_Regulation_by_E2F6%R-MMU-8953750	0.259023354564756	0.491553450496489	0.361961925076471	1.14368523401511	121	22	RNF2;EED;RYBP;PHC1;PCGF6;E2F6;YAF2
MF_heterocyclic_compound_binding%1901363	0.20508166969147	0.492196007259528	-0.447212870531569	-1.24114263510314	112	15	EEF1A1;RARA;HSP90AB1;PGGT1B;RARB;PDE4D;NAMPT
RA_Degradation_of_AXIN%R-MMU-4641257	0.26036866359447	0.492403090268365	0.314632489531128	1.13197685413546	112	34	PSMC6;PSMD11;PSMB6;PSMD14;PSMC2;PSMF1;PSMD8;SMURF2;PSMC4;PSMD9;PSMD13;TNKS2
BP_defense_response_to_Gram-negative_bacterium%0050829	0.219683655536028	0.492490652980699	-0.345267784781876	-1.16927812507074	124	36	RNASE6;LYZ2;B2M;HMGB2;APP;TLR9;GSDMD;NAIP5;TNFRSF14;IRGM2;LYZ1;RPS19;MPEG1
BP_positive_regulation_of_cell-matrix_adhesion%0001954	0.21923937360179	0.492490652980699	0.383321208934254	1.18833101452026	97	19	CSF1;ITGB3;CDK6;JUP;PTK2B;NINJ1
BP_phospholipid_translocation%0045332	0.21981981981982	0.492490652980699	-0.414492203205893	-1.21473521314902	121	19	ATP8B2;ATP8B4;ATP8A1;ABCA7;ANO6;ATP10D;TMEM30A
BP_leukocyte_migration%0050900	0.219565217391304	0.492490652980699	0.374804919679943	1.19542416018256	100	20	PODXL;SELE;ADA;SELP;ADD2;ITGA6;ADORA1;AIMP1;TNF
BP_nervous_system_process%0050877	0.21981981981982	0.492490652980699	-0.414320728441316	-1.21423267912525	121	19	GM2A;PSAP
BP_regulation_of_presynapse_assembly%1905606	0.220224719101124	0.492643370099303	0.41490871333429	1.20684260699525	97	16	IL1RAP;MDGA1;LRFN4;CBLN1;CLSTN3
BP_positive_regulation_of_oligodendrocyte_differentiation%0048714	0.220720720720721	0.492999105976205	0.366198317652891	1.17893943572204	97	21	CXCR4;ENPP2;ZFP365;SHH;PRMT5;RHEB;CLCN2;TRP73;IL33;TLR2;NKX2-2
KEGG_Oocyte_meiosis%mmu04114	0.386996904024768	0.493023453072649	-0.258492446879927	-1.03898278922857	249	90	RPS6KA1;CCNB2;ADCY7;MAPK14;PPP3CB;PLK1;ANAPC5;PPP2R5C;ANAPC1;PRKACA;SMC1A;YWHAH;PPP1CA;SLK;YWHAB;YWHAG;YWHAE;ANAPC2;CDC20;ANAPC15;CAMK2G;RPS6KA3;ESPL1
MF_iron_ion_binding%0005506	0.207278481012658	0.493727822479884	-0.304875557729279	-1.16654121655129	130	64	SCD2;CYP8B1;CYP27A1;PTGIS;HAAO;PPEF2;CYP2S1;FTL1;SCD1;CALR;MSMO1
MF_cysteine-type_peptidase_activity%0008234	0.207943925233645	0.493727822479884	0.371947157135243	1.19559456097998	88	23	CTSL;CASP7;CASP3;TINAGL1;OTUD7B;CTSB
BP_positive_regulation_of_p38MAPK_cascade%1900745	0.22196261682243	0.494841873837308	0.35689254766072	1.17557453024868	94	25	VEGFA;GADD45B;RELL1;STK39;GADD45A;SPHK1
BP_glucose_homeostasis%0042593	0.222222222222222	0.494841873837308	0.253304691951797	1.11637979555613	79	92	SLC16A1;FOSL2;SESN2;SOX4;DMXL2;PDE3B;HMGA1;FOXA1;SGCB;PRKAA2;CEBPA;IL6;GK;SESN3;GPRC5B;VGF;FBN1;BACE2;PDK4;MCU;PYGL;RBP4
BP_regulation_of_sodium_ion_transport%0002028	0.22262118491921	0.494976889873563	-0.428669522509614	-1.20597465319203	123	16	TGFB1;ATP1A1;SIK1;YWHAH;DMPK;SLC8A1
BP_defense_response_to_protozoan%0042832	0.228070175438597	0.495240939864596	-0.365361967690956	-1.17570913152798	129	28	IRF8;TLR12;CCDC88B;GBP9;NRAS;IRGM2;IL4RA;BATF2;MYD88
BP_regulation_of_cytosolic_calcium_ion_concentration%0051480	0.22737819025522	0.495240939864596	0.348663343886981	1.16334876750633	97	26	SLC35G1;ATP2B4;BOK;TRPC1;CDH23;CAV1;CAV2
BP_brown_fat_cell_differentiation%0050873	0.225287356321839	0.495240939864596	0.362376909040994	1.18251443902641	97	24	GATA2;ALDH6A1;CEBPA;ARL4A;METRNL;ITGA6;CEBPB;PEX11A;ADRB1;PRDM16;LAMA4;DIO2;DHRS7B;FABP4;EBF2;ADRB3
BP_mitochondrial_respiratory_chain_complex_I_assembly%0032981	0.228494623655914	0.495240939864596	0.283259675601996	1.12831071642161	84	56	TIMM21;NDUFA5;NDUFB6;NDUFB4;NDUFAF2;NDUFB3;NDUFS2;NDUFS3;NDUFA8;LYRM2;NDUFB9;NDUFAF4;MT-ND1;NDUFB8;NDUFS6;TMEM126A;MT-ND2;MT-ND4;MT-ND5;NDUFAF5;NDUFA9;NDUFC1;NDUFS7;NDUFS1;NDUFA1;NDUFS5;NDUFS4;NDUFC2;MT-ND6;NDUFB2
BP_melanosome_organization%0032438	0.226381461675579	0.495240939864596	-0.413140399908286	-1.19852814152923	126	18	RAB32;AP3B1;BLOC1S1;AP1M1;SNAPIN;KIF13A
BP_protein_complex_oligomerization%0051259	0.223913043478261	0.495240939864596	0.373596079861008	1.19156861760703	102	20	BOK;IFIH1;MCU;BLM;WDCP;HGSNAT;ZNHIT6;SNUPN;ZC3H12A;OAS1A
BP_proteoglycan_biosynthetic_process%0030166	0.226164079822616	0.495240939864596	0.425837802143403	1.21657087304713	101	15	CHST10;ACAN;EXT1;B4GALT7;CSGALNACT2
BP_negative_regulation_of_viral_genome_replication%0045071	0.228222996515679	0.495240939864596	-0.339607414918498	-1.15683092868592	130	37	MNDAL;OAS3;APOBEC3;EIF2AK2;IFI203;ZNFX1;IFITM6;OASL1;OASL2;IFI209;ZC3HAV1;IFITM3;OAS2
BP_embryo_implantation%0007566	0.226107226107226	0.495240939864596	0.310114473170738	1.14190304530523	96	38	LAMB1;ERRFI1;ITGB3;LIF;DDR1;FBLN1;HMX3;KLF9;APLF;VMP1;RECK
BP_collagen_metabolic_process%0032963	0.226757369614512	0.495240939864596	0.390338691051185	1.18157937238136	99	18	FOSL2;P3H1;TGFBR3;COL6A1;SMPD3;PLOD3;TNS2
BP_lysosomal_lumen_acidification%0007042	0.223230490018149	0.495240939864596	-0.435098791848431	-1.207522628772	122	15	PPT1;GRN;CREG1
BP_leukocyte_cell-cell_adhesion%0007159	0.227598566308244	0.495240939864596	-0.39455907164933	-1.18519984873533	126	21	FERMT3;ITGA4;ITGB1;ITGB2;ITGAL;PTPRC;SYK;ROCK1;CD24A;TNIP1
BP_adrenal_gland_development%0030325	0.227477477477478	0.495240939864596	0.363429877458685	1.17002671503751	100	21	CDKN1C;WNT11;HMGA2;STRA6;CYP1B1;PDGFRA;WNT4;SMAD3;IGF1R;CRHR1;NR5A1
BP_blood_vessel_morphogenesis%0048514	0.226635514018692	0.495240939864596	0.353764022975537	1.16526942872369	96	25	VEGFA;THBS1;GJA1;FLT1;CYP1B1;AHR;SHB;EFNB2;NEDD4;EDN1;TBX1;SLC1A1;FLT4
BP_regulation_of_epithelial_cell_proliferation%0050678	0.225225225225225	0.495240939864596	0.363997451551289	1.17185396395758	99	21	SIX1;JAG1;HEY1;LAMA5;FGFR2;HES1;SIX4;WNT7A;SMAD3;PPARD;ARX
BP_neural_tube_formation%0001841	0.228007181328546	0.495240939864596	-0.425841350951364	-1.19801816681959	126	16	STK4;BRPF1;TULP3;IFT52;IPMK;PTCH1;IFT172
BP_motor_neuron_apoptotic_process%0097049	0.226164079822616	0.495240939864596	0.425295291841431	1.21502098191866	101	15	CNTFR;ADARB1;AGRN;ERBB3;BAX;FAS;NEFL;SLC1A1
CC_small-subunit_processome%0032040	0.212520593080725	0.49534875078966	-0.303550233696333	-1.15721827157959	128	67	RPS4X;RPS6;RPS8;RPS9;RPS11;RPS17;RPS7;PDCD11;RPS12;RPS28;RPS15A;RPS13;FBL;RPS3A1;NOL6;RPS19;DHX37;NOL7;RPS16;RPS27A;WDR3;RRP7A;PRKDC;NAT10
CC_ciliary_base%0097546	0.212224108658744	0.49534875078966	-0.373472919858344	-1.19417134441682	124	29	RAB8A;PRKACA;TULP3;DISC1;KCNJ10;CLCN4;PRKAR2B;IFT52
KEGG_Nucleocytoplasmic_transport%mmu03013	0.391437308868502	0.496413678065054	-0.25503007371901	-1.03733564257285	255	98	NUP210;EEF1A1;NUP205;TNPO2;SRRM1;IPO13;POM121;SUMO3;IPO9;ACIN1;DDX39B;NUP214;RAE1;KPNB1;SUMO1;SEH1L;IPO8;PNN;THOC2;NUP98;UPF1
KEGG_Colorectal_cancer%mmu05210	0.394080996884735	0.497504968917833	-0.262334953674301	-1.03893085340854	252	79	MYC;CCND1;TGFB1;RALB;AKT1;MTOR;PIK3CD;FOS;GRB2;BAK1;RAC1;NRAS;PIK3R2;RAC2;AKT2;MAP2K2;PIK3R1;CASP9
CC_endoplasmic_reticulum_exit_site%0070971	0.215254237288136	0.497976220591955	-0.367714614045086	-1.19239813570664	126	30	H2-K1;H2-D1;MPPE1;LRRK2;SEC24C;PREB;SEC24B;SEC16A;H2-Q6;SAR1A;PDCD6IP;SEC31A;TFG
MF_cytoskeletal_protein_binding%0008092	0.21105527638191	0.498449695284935	-0.328941120688373	-1.17375166282273	125	47	CORO1A;CORO1B;TOR1AIP1;DBN1;PALLD;ACTR2;ALDOC;CAPN1;TOR1A
BP_potassium_ion_import_across_plasma_membrane%1990573	0.230414746543779	0.49866386715022	0.366108632440512	1.17992550999819	99	22	ATP1B1;SLC12A2;SLC12A4;KCNH2;ATP1A3;KCNJ4;KCNJ12;ATP1B2;ATP12A
BP_zinc_ion_transmembrane_transport%0071577	0.231460674157303	0.498759068346697	0.397884555001443	1.18143942790609	102	17	SLC30A4;SLC39A14;SLC30A3;SLC39A8;SLC39A7;SLC39A6;SLC30A1;SLC1A1
BP_JNK_cascade%0007254	0.231378763866878	0.498759068346697	-0.304955412795504	-1.1551753199344	145	59	TLR3;MAP4K1;NFKB1;MAP2K6;IRAK1;MAP3K11;MAPK14;NOD2;CARD9;LRRK2;IRAK4;MAP2K2
BP_positive_regulation_of_mitotic_cell_cycle%0045931	0.231481481481482	0.498759068346697	0.319174210586479	1.14203510424972	99	34	MDM2;FOXA1;ASNS;MEIS2;DUSP3;SPHK1;SHB;EIF4E;TAL1;STAT5A;PKN2;EIF4EBP1
MF_double-stranded_DNA_helicase_activity%0036121	0.212374581939799	0.498911716303021	-0.334830396080804	-1.1803506099829	126	43	G3BP1;CHD2;PIF1;MCM2;ATRX;ERCC3;RUVBL2;WRN;UPF1;RAD54L;MCM6;RUVBL1;CHD8;CHD4;CHD9;CHD6
KEGG_Renin_secretion%mmu04924	0.398058252427184	0.500262398320651	-0.304871045290511	-1.03540337822182	245	36	PLCB2;GNAI2;PDE1B;CREB1;PPP3CB;PRKACA;PLCB4;PLCB3
BP_cellular_response_to_oxidative_stress%0034599	0.232919254658385	0.501118925831202	-0.281703109094888	-1.12739135538866	149	81	CD36;ALDH3B1;AIF1;SLC25A24;PRDX2;PRKCD;STX2;TREX1;ETV5;VRK2;KEAP1;CST3;LRRK2
BP_presynaptic_modulation_of_chemical_synaptic_transmission%0099171	0.233628318584071	0.5011704253497	-0.354674876189021	-1.15706318380096	131	30	HIP1;GIPC1;MYO6;GIT2;HTR7;YWHAH;PRKCG
BP_isotype_switching%0045190	0.233560090702948	0.5011704253497	0.389375417382827	1.17866348337885	102	18	EXO1;LIG4;EXOSC3;RNF168;NFKBIZ;XRCC4;PCYT1A;BATF;ERCC1
CC_cell_projection%0042995	0.218289085545723	0.501256418660549	-0.267478977505206	-1.13996688649308	147	122	KCTD12;FERMT3;WDR1;AIF1;MBP;CNP;ACTR2;FLII;ACTN1;ARPC4;HCK;RAC1;RHOG;SLC6A6;OGT;MAPRE1;TNS3;CDC42;GRK3;CST3;RAC2;DOCK5
BP_response_to_ionizing_radiation%0010212	0.235011990407674	0.503382974811546	0.304562694719132	1.13116590056264	97	40	SMPD1;LIG4;AEN;NABP1;RFWD3;UIMC1;BRCA1;RNF168;BAX;NHEJ1;USP28;XRCC4;ALAD;TRP53BP2
BP_placenta_development%0001890	0.235431235431235	0.503382974811546	0.309094009805724	1.13814549664193	100	38	SERPINE1;CITED1;CDKN1C;E2F7;CCNF;ADA;HTRA1;LHX4;CDX2;PGF;ABCB1A;DLX3;GJB3;PPARD;ASCL2;ALKBH1;TEX19.1;CDKN1B
BP_positive_regulation_of_proteasomal_ubiquitin-dependent_protein_catabolic_process%0032436	0.235924932975871	0.503382974811546	0.269780253829654	1.1201670990599	87	68	PLK2;MDM2;ZFAND2A;GCLC;NKD2;MAPK8;CSNK1E;TRIB3;DAB2;HSPA1B;PLK3;PRICKLE1;BBS7;CLU;SOCS5;RCHY1
BP_protein_palmitoylation%0018345	0.236036036036036	0.503382974811546	-0.40695389569724	-1.19264300608823	130	19	ZDHHC3;ZDHHC2;ZDHHC9;ZDHHC5;ZDHHC16;ZDHHC6;ZDHHC7;ZDHHC8
RA_HS-GAG_biosynthesis%R-MMU-2022928	0.267223382045929	0.503884559107133	0.392156159986082	1.14638089251957	127	17	GPC1;SDC1;SDC4;HS3ST3B1;EXT1
RA_Molecules_associated_with_elastic_fibres%R-MMU-2129379	0.268085106382979	0.504031354983203	0.408528538410378	1.14898469181755	125	15	ITGB3;LTBP3;EMILIN2;ITGB5;FBN1;BMP7;FN1;LTBP4;FBLN2;EMILIN3;LTBP1;TGFB2
BP_regulation_of_mitotic_cell_cycle%0007346	0.236974789915966	0.504502268859898	-0.328144225627829	-1.15493213123329	140	44	MYC;CYLD;IQGAP1;HNRNPU;PLK1;SIK1;BRD7;YWHAE;NEK9;NEK7;BIRC5;TTLL12;CKS1B;RAD50;PTCH1
BP_respiratory_gaseous_exchange_by_respiratory_system%0007585	0.237250554323725	0.504502268859898	0.421330720443704	1.20369464578243	106	15	PBX3;MAN1A2;EDN1;FUT8;FLT4;CHRNA4;CCBE1;NDST1
RA_Toll_Like_Receptor_9_(TLR9)_Cascade%R-MMU-168138	0.269170579029734	0.504596741446411	-0.283696925064457	-1.10356025159097	171	74	RPS6KA1;NFKB1;DUSP7;FOS;IKBKB;MAP2K6;TAB2;MAPK14;CREB1;NFKBIA;MAPKAPK2;TLR9;ATF1;UBE2V1;TICAM1;USP18;RPS6KA3;UBA52;MAPK7;LRRC14;CUL1;MAPK9;USP14;RPS27A;PPP2R1A;DUSP6;RELA;PPP2R1B
RA_TP53_Regulates_Metabolic_Genes%R-MMU-5628897	0.273399014778325	0.504609962406015	0.274705709205829	1.08835381277546	110	52	SESN2;RRAGD;TXNRD1;LAMTOR3;DDIT4;COX11;SESN3;RHEB;GLS2
RA_Macroautophagy%R-MMU-1632852	0.274390243902439	0.504609962406015	-0.275641236132454	-1.10895694511435	179	91	ATG3;MTOR;MTMR14;DYNLL2;UVRAG;RRAGC;MAP1LC3B;RRAGA;CHMP2A;VIM;LAMTOR1;LAMTOR2;CHMP6;PARK7;ATG9B;TUBB6;BECN1;AMBRA1;UBE2V1;TOMM6;GABARAP;FUNDC1;MLST8;PRKAB2;TOMM40;PCNT;MTMR3;RPS27A;DYNC1LI2;TOMM22;MFN2;SLC38A9
RA_Autophagy%R-MMU-9612973	0.274390243902439	0.504609962406015	-0.275641236132454	-1.10895694511435	179	91	ATG3;MTOR;MTMR14;DYNLL2;UVRAG;RRAGC;MAP1LC3B;RRAGA;CHMP2A;VIM;LAMTOR1;LAMTOR2;CHMP6;PARK7;ATG9B;TUBB6;BECN1;AMBRA1;UBE2V1;TOMM6;GABARAP;FUNDC1;MLST8;PRKAB2;TOMM40;PCNT;MTMR3;RPS27A;DYNC1LI2;TOMM22;MFN2;SLC38A9
RA_Retrograde_transport_at_the_Trans-Golgi-Network%R-MMU-6811440	0.274671052631579	0.504609962406015	-0.319679717788648	-1.11879614905745	166	39	RAB43;GCC2;VPS51;M6PR;COG5;VPS53;STX16;VPS54;GCC1;VTI1A;COG8;VAMP4;STX6;NAPA
RA_APC-Cdc20_mediated_degradation_of_Nek2A%R-MMU-179409	0.274102079395085	0.504609962406015	-0.368290614314391	-1.13715411832595	144	23	ANAPC5;ANAPC1;BUB1B;UBE2C;ANAPC2;CDC20;ANAPC15
RA_Processing_of_Capped_Intronless_Pre-mRNA%R-MMU-75067	0.274047186932849	0.504609962406015	-0.352210021356462	-1.13512396473472	150	28	CPSF3;PAPOLA;CPSF6;SYMPK;CPSF1;CPSF2;SNRPB;SNRPG
RA_Interleukin-6_family_signaling%R-MMU-6783589	0.271398747390397	0.504609962406015	0.390727605137503	1.14220483168099	129	17	SOCS3;CNTFR;LIF;CRLF1;OSMR;IL6
BP_chromatin_organization%0006325	0.238505747126437	0.504817820487542	-0.259312516920056	-1.11930988369354	165	143	SAMD1;ARID4A;HDAC9;ZBTB7A;OGT;CBX6;HDAC1;ZMYND11;MBTD1;HLTF;HIRIP3;PTMA;RBL1;ATRX;ANP32E;PARP10;ZZZ3;IKZF1;BAHCC1;HMGN2;MLLT6;BAG6;PHF20;MYD88;ASXL1;NR3C1;RBL2;BAZ1B;HDAC10;EHMT1;CBX4;HMG20B;NUCKS1;LRWD1;ZZEF1;YEATS4;HDAC4;ARID1A;BRD8;RELA;ATXN7L3;TRIM28;RCOR1;BANF1;YEATS2;MDC1;RNF40;NCOR1;HMG20A;TOPBP1;RSF1;RTF1;BRD4;PHF14;HMGN1;SUZ12;RING1;PCGF2;AEBP2;EP400;CHD3;NCOA6;UBN2;BANP;ARID4B;UBN1;TRRA…
BP_positive_regulation_of_cell_differentiation%0045597	0.238655462184874	0.504817820487542	-0.327795007761719	-1.15370302859222	141	44	ACTB;JAK2;FGFR1;SLC6A6;SRF;ARID2;BRD7;DLX1;HSP90AB1;SMARCD2;SMARCC2;SMARCA4;SMARCB1;PBRM1;MAPK9;SMAD1;ARID1A
BP_response_to_amino_acid%0043200	0.238779174147217	0.504817820487542	-0.416646184217291	-1.17214943244294	132	16	CFL1;LYN;MTOR;RRAGC;RRAGA;NAIP2
BP_respiratory_system_process%0003016	0.238738738738739	0.504817820487542	0.360326193506346	1.1600347100745	105	21	HMGA1;ECEL1;ZFAND5;COL6A1;BLOC1S6;TCF15;FLT4;KDM6A
BP_tissue_homeostasis%0001894	0.239130434782609	0.504830917874396	0.364377268222687	1.16216561465277	109	20	ERRFI1;WWTR1;COL2A1;TRIM32;PRICKLE1;PERP;TRP53INP2;YAP1
RA_Signaling_by_ERBB4%R-MMU-1236394	0.276119402985075	0.505825572989752	-0.394476741096504	-1.15600568775317	147	19	ITCH;GRB2;SHC1;APH1A;PIK3R1;NCSTN
BP_response_to_type_II_interferon%0034341	0.240143369175627	0.506238831561877	-0.38558907103382	-1.1582552309669	133	21	SP100;KYNU;STAT1;CXCL16;SLC22A5;CIITA;IFITM6
MF_phosphatidylinositol-4-phosphate_binding%0070273	0.217289719626168	0.506508078994614	0.368598966070377	1.18483206703566	92	23	SH3PXD2A;SESTD1;DAB2IP;PLEKHA8;PLEKHF1;PLA2G4A;PLEKHA3;OSBPL8;SNX24;ARFIP1;OSBPL5
MF_protein_kinase_C_binding%0005080	0.218181818181818	0.506508078994614	-0.325964933730676	-1.17339403299984	131	48	PKN1;MARCKS;TWF2;AKT1;RBCK1;PLEK;TRPV4;C1QBP;SRSF2;HDAC9;PLD2;TOP2A;UGT1A7C;AKT2;ABL1;YWHAG
MF_clathrin_adaptor_activity%0035615	0.21903052064632	0.506508078994614	-0.423530851811438	-1.20877571558416	121	17	AP1S3;HIP1;EPN1;ARRB1;AP1G1;AP1M1;AP2M1
RA_RUNX1_regulates_genes_involved_in_megakaryocyte_differentiation_and_platelet_function%R-MMU-8936459	0.28125	0.50656512605042	-0.417209257380735	-1.163496854686	143	16	HDAC1;KMT2E;KMT2B;CBFB;PRMT1;SIN3A;SETD1B;SETD1A
RA_Biological_oxidations%R-MMU-211859	0.279320987654321	0.50656512605042	-0.280071063266793	-1.10896725159246	180	84	DPEP2;CYP8B1;CYP27A1;PTGIS;PTGS1;ACSS1;CYP2S1;AKR1A1;CYB5B;MAT2A;ALDH2;AHRR;CNDP2;DPEP3;NQO2;BPHL;AIP;TBXAS1;HSP90AB1;UGDH
RA_Stimuli-sensing_channels%R-MMU-2672351	0.28	0.50656512605042	-0.31858380391564	-1.11353441829747	167	40	TPCN1;SRI;RYR1;TRPV4;TRPC4AP;CLCN6;TRPV2;ANO6;TTYH3;CLCN4
RA_C-type_lectin_receptors_(CLRs)%R-MMU-5621481	0.279874213836478	0.50656512605042	-0.283361131479078	-1.10285651424774	177	75	PLCG2;PSME1;LYN;NFKB1;IKBKB;PAK2;TAB2;PPP3CB;NFKBIA;CARD9;PRKACA
RA_Gap-filling_DNA_repair_synthesis_and_ligation_in_TC-NER%R-MMU-6782210	0.281012658227848	0.50656512605042	0.271773567913252	1.08662621047293	110	55	POLK;RFC3;PCNA;POLR2G;RFC4;RPA1;PRPF19;MNAT1;POLD2;POLR2C
RA_Apoptotic_execution_phase%R-MMU-75153	0.280135823429542	0.50656512605042	-0.325276149167437	-1.11655913336031	164	37	GSN;PRKCD;ADD1;HMGB2;LMNB1;CASP6;ACIN1;VIM;ROCK1;KPNB1;SH3GLB2
KEGG_Wnt_signaling_pathway%mmu04310	0.405228758169935	0.506990240042205	0.2245790800452	1.02408355091395	123	120	TCF7;RYK;FZD5;NKD2;WNT11;MAPK8;ZNRF3;WNT9A;DAAM1;CSNK1E;LGR5;FRAT2;NKD1;SIAH1A;BAMBI;APCDD1;PRICKLE1;BTRC;PPP3CC;WNT7B;TCF7L1;WNT3;FOSL1;WNT4;DVL2;FZD2;VANGL2;LEF1;SENP2;CAMK2B;FZD4;FBXW11;WNT7A;SMAD3;TRP53;WNT2B;TLE2;SFRP5;WNT1;WNT5B;TBL1XR1;NOTUM;PPARD;LGR6;LGR4;CAMK2D;JUN
KEGG_Apoptosis%mmu04210	0.408823529411765	0.509204306722689	-0.242917674736427	-1.01827948262702	277	117	ACTB;ACTG1;CTSS;AKT1;NFKB1;PIK3CD;CHUK;FOS;IKBKB;BAK1;MCL1;CAPN1;NFKBIA;BID;NRAS;PIK3R2;LMNB1;TRADD;CASP6;AKT2;BIRC3;MAP2K2;IL3RA;PIK3R1;CASP9;BCL2A1D;PARP4;CTSZ;TUBA1B;BIRC5;CAPN2;PARP3;AIFM1;DFFA;DAXX;BCL2A1A
MF_nuclear_receptor_binding%0016922	0.221465076660988	0.509484425064657	-0.335479614088685	-1.1691792103332	129	41	ASAH1;NCOA3;TACC1;STAT1;JUND;PER2;NCOA7;CRY1;BCAS3;ARID1A;MED1;NRBF2;TCF7L2;NCOR1;NCOA2
BP_positive_regulation_of_translation%0045727	0.2421875	0.509813399280576	-0.288549856190764	-1.12491731791701	154	72	EEF2;HNRNPD;MTOR;RPS4X;OGT;EIF4G3;RBM3;ABCF1;SERP1;CDK4;RPL5;PTBP1;LARP1;PCBP1;DDX39B;EIF4G2;PRMT1
BP_positive_regulation_of_cell_division%0051781	0.242562929061785	0.509870064967516	0.333309363914818	1.16305638602842	105	30	IL1A;VEGFA;IGF2;SHH;TGFA;FGFR2;PGF;FGF9;PDGFC;TAL1;PDGFA;FGF3
BP_phosphatidylinositol_3-kinase/protein_kinase_B_signal_transduction%0043491	0.243243243243243	0.510566520609562	-0.298789461455252	-1.13781789493714	152	63	BANK1;PRR5;AKT1;PIK3CG;PIK3CD;C1QBP;PIK3R5;RAPGEF1;CD2AP;PIK3R2;ILK;AKT2;PLEKHA1;STAT3;PIK3R1;PTEN
BP_protein_glycosylation%0006486	0.243710691823899	0.510814816817142	-0.28721447617762	-1.1272649950475	154	75	ST8SIA4;DPY19L1;ST6GALNAC4;MGAT4B;PSEN1;ST3GAL3;UGGT1;MAN2A2;NPC1;ARFGEF1;GMPPB;EXTL3;ST3GAL5;DDOST;FUT11;B4GALT3;ST8SIA1;B4GAT1;MAN1B1;ST3GAL1
RA_Metabolism_of_nucleotides%R-MMU-15869	0.284530386740332	0.511042007469366	0.264309342363259	1.08420671317772	102	65	IMPDH1;TXNRD1;DNPH1;RRM2;ADA;UMPS;TYMS;UPP1;NUDT5;AK1;GMPS;NT5E;GMPR;ITPA;CTPS2;NME1;ADAL;CDA;PPAT;ADK;AK4;ADPRM
RA_Processing_of_DNA_double-strand_break_ends%R-MMU-5693607	0.286802030456853	0.511577589008931	0.301839491677835	1.113961010709	112	39	RFC3;EXO1;RFC4;RPA1;UIMC1;RAD17;BLM;RNF168;RAD1;CCNA2
RA_L1CAM_interactions%R-MMU-373760	0.287215411558669	0.511577589008931	-0.333193869581885	-1.10716405028898	163	32	ITGB1;NRP1;RAC1;AP2B1;MSN;DNM2;TUBB6;LYPLA2;AP2M1
RA_Signaling_by_PDGF%R-MMU-186797	0.286729857819905	0.511577589008931	0.304477244799372	1.1128365174891	120	36	SPP1;BCAR1;PLAT;COL5A1;FURIN;COL5A3;PDGFRA;COL6A1;PTPN12;PDGFC;STAT5A;PDGFA;COL6A2;PLCG1;CRK;NCK1
BP_cellular_response_to_starvation%0009267	0.246445497630332	0.513093289689034	-0.293212241438685	-1.12840843163659	155	69	SREBF2;RALB;MTOR;BMF;SREBF1;PAK2;EHMT2;PAK1;RRAGC;LRRK2;GAS2L1;MAP1LC3B;RRAGA;CLEC16A;FADS1;VPS41;EIF2AK4;TSC2;AMBRA1;MAX;WRN
BP_neuroblast_proliferation%0007405	0.247086247086247	0.513093289689034	0.306270781324749	1.12774980898809	105	38	FGFR3;VEGFA;GATA2;EML1;DAGLA;SHH;NR2E1;LHX5;SMO;VAX1;KIFAP3;TRP53;OTP
BP_regulation_of_neuronal_synaptic_plasticity%0048168	0.246085011185682	0.513093289689034	0.374061823155663	1.15962606671239	109	19	ARC;VGF;CPEB1;EPHB2;CAMK2B;SYP;CHRD;GRIN2A;CAMK2D;JPH3;GRIN2D;EGR2
BP_positive_regulation_of_Rho_protein_signal_transduction%0035025	0.247165532879819	0.513093289689034	0.384777966800687	1.16474671597162	108	18	FERMT2;F2R;ARHGEF3;F11R;ERBB2;MCF2L;ADGRG1;RTN4R;LPAR1;PLXNB1
BP_response_to_xenobiotic_stimulus%0009410	0.245551601423488	0.513093289689034	0.222617240101545	1.08277843415239	68	190	CDKN1A;MDM2;FOSL2;CCL3;ASS1;XRCC5;CCNO;RET;ERRFI1;ABCD3;IGF2;IGFBP2;GCLC;LRP8;SMPD1;SRC;CASP3;EI24;NTRK1;MAP1B;GATA4;GK;IL10;CROT;PTK2B;SRD5A1;ATP1A3;TYMS;AHR;COL6A1;CDH3;HDAC5;PRICKLE1;PHB1;GATA3;LCK;RAD51;FOSL1;ACE;ADORA2A;BLOC1S6;UQCRFS1;HSP90AA1;GAD2;ABCB1A;FANCB;PCSK1;GGH;PNP2;TNF;TRP53;ACACB;NFKBIZ;NPPC;TERF1;SLC6A3;SLC6A4;KDR;RPP21;ITGA2;GATA6;GRIN2A;SLC1A1;MGST1;OGG1;BLMH;ALAD;SLC1A2;HADH…
BP_positive_regulation_of_protein_catabolic_process%0045732	0.247252747252747	0.513093289689034	0.265002944707156	1.09489968177873	89	67	PLK2;TIPARP;IER3;DAB2IP;DACT1;GJA1;TRIB3;NKD1;TRIM32;DTL;UBXN2A;SGSM3;HSP90AA1;PPP2R3A;NEDD4;TNF;FAF1;EZR;CBLB
BP_eyelid_development_in_camera-type_eye%0061029	0.246119733924612	0.513093289689034	0.416931184481281	1.19112566463546	110	15	TFAP2A;STRA6;GRHL3;EGFR;PRICKLE1;OSR2;JUN;INHBA;TWIST1
BP_DNA_repair-dependent_chromatin_remodeling%0140861	0.247747747747748	0.513392287471608	0.358942109625277	1.15557878826635	109	21	APLF;UIMC1;USP3;RNF168;APBB1;HPF1
CC_microtubule_cytoskeleton%0015630	0.225251076040172	0.513439952738628	-0.256667206574955	-1.1224793421849	156	164	CCDC50;FES;NAV1;SHTN1;LRRC25;TUBB3;CCNB2;AKT1;IQGAP1;EML4;TTLL3;MAPRE1;PLK1;EML3;TUBB2A;DCTN1;PTPN7;KIF3B;CLIP2;AGBL5;TRIM36;CENPV;CLIC4;VPS41;RASSF1;TUBB6;KIF17;AGTPBP1;NISCH;PCIF1;AAMP;MARK4;TUBA1B;BIRC5
BP_positive_regulation_of_cardiac_muscle_cell_proliferation%0060045	0.248275862068966	0.513758962103107	0.356875411897912	1.16456186079736	107	24	PIM1;TBX2;TGFBR3;GATA4;HEY2;FGFR2;TBX20;BMPR1A;FGF9;YAP1;TBX1;GATA6
BP_3'-UTR-mediated_mRNA_destabilization%0061158	0.248638838475499	0.51378336255601	-0.424029196777365	-1.17680136088967	136	15	HNRNPD;PLEKHN1;TARDBP;MOV10;KHSRP;DND1;UPF1;ZFP36L2
BP_fatty_acid_transport%0015908	0.251336898395722	0.514994232987313	-0.40079738824092	-1.16272083041212	140	18	CD36;ACSL5;LYN;GOT2
BP_positive_regulation_of_endocytosis%0045807	0.250574712643678	0.514994232987313	0.355764735120536	1.16093748161213	108	24	CD14;CD63;SMPD1;DLL1;DAB2;CAV1
BP_positive_regulation_of_endothelial_cell_migration%0010595	0.251256281407035	0.514994232987313	-0.315224200185989	-1.12480594811614	149	47	ADGRA2;GRN;AKT1;NRP1;PIK3CG;PIK3CD;GPI1;RAC1;CALR
BP_bone_resorption%0045453	0.25	0.514994232987313	-0.377012772694074	-1.14964117414687	141	22	CTSS;RAC1;TCIRG1;TNS3;RAC2;RAB7
BP_negative_regulation_of_peptidyl-serine_phosphorylation%0033137	0.251336898395722	0.514994232987313	-0.401506745661886	-1.16477868975393	140	18	BAK1;INPP5K;OGT;PTEN;PDE4D;RACK1;RASSF2;GPD1L
BP_macrophage_cytokine_production%0010934	0.250871080139373	0.514994232987313	-0.363628718858017	-1.15124735620034	143	25	TLR3;CD36;NLRP3;NOD2;CARD9;MAPKAPK2
BP_organ_growth%0035265	0.252613240418118	0.515443752763888	-0.373764269610494	-1.15882332211735	144	23	LY6E;PTPN11;STK4;EHMT2
BP_regulated_exocytosis%0045055	0.252252252252252	0.515443752763888	-0.399433642157243	-1.17060370904914	139	19	SYNGR2;TMED10;RAB11FIP1;RAB10;VPS41;VAMP2;TMEM79;MYH9;CDK5
BP_fertilization%0009566	0.252336448598131	0.515443752763888	0.336667823051845	1.13534830576958	107	27	DUOX2;AAAS;BCL2L1;ITGAV;FNDC3A;TEX15;BAX;MAP7
CC_axon_initial_segment%0043194	0.228070175438597	0.516071199897554	0.422293255900906	1.20462011797051	103	16	MAP2;CNGA3;CCK;BCAN;SCN8A;CLCN2;TRIM46;MAP1A;CAMK2D;KCNAB2;ANK3
BP_phospholipid_metabolic_process%0006644	0.254672897196262	0.51658319947085	0.34573627093981	1.13882667756452	108	25	ENPP2;GDPD1;ALOX8;GDE1;AGPAT4;BLOC1S6;PLPPR2;PLA2G5;ACP6;NKX2-1;PLA2G12A;GATA6;TNXB;LCAT;NAPEPLD;PCSK9
BP_skeletal_muscle_tissue_regeneration%0043403	0.253932584269663	0.51658319947085	0.400731024762868	1.16560404514582	112	16	PLAU;IFRD1;GJA1;COL6A1
BP_apoptotic_cell_clearance%0043277	0.254937163375224	0.51658319947085	-0.407000235075888	-1.16159660693576	141	17	CD36;TIMD4;TREX1;RARA;CCR2;MFGE8
BP_single_fertilization%0007338	0.254672897196262	0.51658319947085	0.308593416211476	1.12964951846958	108	37	CD9;CECR2;KDM5B;COL6A1;HOXA10;CCDC136;LHFPL2;NPR2;CLGN;FETUB;ADCY3;WDR54;HOXA9;TARBP2;H3F3B
BP_gamete_generation%0007276	0.253932584269663	0.51658319947085	0.399442957600566	1.16185745154058	112	16	NR6A1;SPIN4;WNT3;FST;WNT4
MF_E-box_binding%0070888	0.226107226107226	0.517482517482518	0.3101815583781	1.14215006635458	96	38	BHLHE41;NEUROG2;NR1D1;ATOH8;AHR;PRMT5;MITF;GATA3;HES1;BHLHE40;TCF15;TAL1;SNAI2;PER1;OLIG1;BHLHE22;CLOCK
CC_mitotic_spindle%0072686	0.240601503759399	0.51796157059315	-0.26550569386656	-1.11386472124284	159	113	CD180;HEPACAM2;TUBB3;CDC14A;HNRNPU;EML4;KNSTRN;KIF23;NEDD9;EML3;TUBB2A;CDC42;DCTN1;PTPN7;KIF11;TAF1D;DIAPH1;AGBL5;RACGAP1;SPAG5;ZZZ3;NUMA1;TUBB6;CUL3;EPB41;MAP4;ESPL1;KAT2A;WAPL;TPX2;PHLPP2;TACC3;CKAP2L;LSM14A
CC_vesicle_membrane%0012506	0.232203389830509	0.51796157059315	-0.364266077592455	-1.18121547317441	136	30	ANXA6;GIPC1;MYO6;GRB2;WAS;SYNJ1;CLCN3
CC_nBAF_complex%0071565	0.232269503546099	0.51796157059315	-0.443743921069012	-1.22520728368559	130	15	ACTB;ARID1B;SMARCC2;SMARCA4;SMARCB1;ARID1A
CC_histone_deacetylase_complex%0000118	0.235993208828523	0.51796157059315	-0.337939290784276	-1.15969214903595	138	39	TRERF1;HDAC9;HDAC1;MBD2;KDM3B;ZFP217;JMJD1C;HDAC10;SIN3A;HDAC4;RCOR1;MTA2;NCOR1;HINT1;TBL1X;NCOR2;HDAC3;HDAC6;RCOR3
CC_clathrin-coated_vesicle%0030136	0.234113712374582	0.51796157059315	-0.301172575293497	-1.13769665277135	139	62	HIP1;MYO6;EPS15;RGS19;DENND1C;SYNRG;GAK;PICALM;AP1G1;CLTA;DENND1B;VPS41;DNM2;VAMP2;SH3BP4;LRP1;TNK2;AP1M1;CLINT1;VPS33A;VPS18
CC_multivesicular_body%0005771	0.23728813559322	0.51796157059315	-0.361751696314455	-1.17306202092143	139	30	H2-AB1;H2-DMA;H2-DMB2;CST3;CHMP1B;CHMP2A;CHMP1A;CHMP6
CC_glial_cell_projection%0097386	0.239713774597496	0.51796157059315	-0.390755688029184	-1.15979866788781	133	21	LCP1;AIF1;LGALS3;ITGB1
KEGG_Mucin_type_O-glycan_biosynthesis%mmu00512	0.417808219178082	0.518082191780822	0.321726670851736	1.02370016712695	182	21	GCNT4;B4GALT5;GALNT12;GALNT6;GALNT3;GALNT2;GALNT16;B3GNT3;C1GALT1;GALNT18
RA_Interleukin-17_signaling%R-MMU-448424	0.292845257903494	0.518731407250542	-0.310211705120772	-1.12059988949187	175	49	RPS6KA1;NFKB1;DUSP7;FOS;MAP2K6;TAB2;MAPK14;CREB1;MAPKAPK2;ATF1;UBE2V1;RPS6KA3;UBA52;MAPK7;CUL1;MAPK9;RPS27A;PPP2R1A;DUSP6;PPP2R1B
RA_MAP_kinase_activation%R-MMU-450294	0.292845257903494	0.518731407250542	-0.310211705120772	-1.12059988949187	175	49	RPS6KA1;NFKB1;DUSP7;FOS;MAP2K6;TAB2;MAPK14;CREB1;MAPKAPK2;ATF1;UBE2V1;RPS6KA3;UBA52;MAPK7;CUL1;MAPK9;RPS27A;PPP2R1A;DUSP6;PPP2R1B
BP_cellular_response_to_vascular_endothelial_growth_factor_stimulus%0035924	0.256521739130435	0.519075109748031	0.359116542377448	1.14538675598446	117	20	VEGFA;NR4A1;DAB2IP;MAP2K3;FLT1;SPHK1;DLL4
BP_lipid_catabolic_process%0016042	0.257048092868988	0.519421767772555	-0.318458380370791	-1.1338788386847	154	45	PLBD1;NAAA;PLCB2;PPT1;LIPE;ACADL;PAFAH1B3;PLD2;PLBD2;PLCB3
MF_nitric-oxide_synthase_binding%0050998	0.228381374722838	0.520006822445847	0.424683700981381	1.21327373537828	102	15	ATP2B4;ARG2;CALM1;NOS1AP;CAV1;NOS2;SLC6A4;SNTA1;DNM3;CAMK2D
CC_sarcolemma%0042383	0.243589743589744	0.52077807250221	0.263519888533624	1.11537326566214	94	78	ATP1B1;ATP2B4;ANXA5;ANXA2;SLC38A2;SGCB;FLNC;AGRN;STAC2;ATP1A3;CAV1;COL6A1;ALOX12;CTSB;CHRM4;ADCY6;CAV2;AHNAK;DES;ANK2;ANXA1;SVIL;PRKCQ;FAS;COL6A2;ANK1;ACP1;CAR4;CACNA1H;SNTA1
BP_cell-substrate_adhesion%0031589	0.25830258302583	0.521236798574882	-0.392626014589667	-1.15647056840126	139	20	CORO1A;MYO1G;MARCKS;ITGB1;RPL29
BP_negative_regulation_of_double-strand_break_repair_via_homologous_recombination%2000042	0.261261261261261	0.521578544571257	-0.39627545298697	-1.16134813423918	144	19	C1QBP;PLK1;KMT5A;ABL1;UBQLN4;TRP53BP1;PARPBP
BP_face_development%0060324	0.260249554367201	0.521578544571257	-0.398672285175893	-1.15655586608607	145	18	ITGA4;RARA;SRF;ALDH1A2;MAP2K2
BP_calcium_ion_homeostasis%0055074	0.259345794392523	0.521578544571257	0.335002377927505	1.12973190832735	110	27	SPP1;FGFR3;TRIM24;CAV1;SLC24A4;NT5E;TMTC2;PTHLH;KDR;WFS1;SNX10;ENPP1
BP_positive_regulation_of_erythrocyte_differentiation%0045648	0.259649122807018	0.521578544571257	-0.356992804379186	-1.14877775224107	147	28	INPP5D;NCKAP1L;STAT1;HMGB2;MAPK14;ABCB10;STAT3;PRMT1;ID2
BP_response_to_electrical_stimulus%0051602	0.26036866359447	0.521578544571257	0.354219855342775	1.14160936517858	112	22	CD14;NR4A1;SRC;NTRK1;ATP1A3;PRICKLE1;AKAP12;GJB6;CRHR1
BP_adenylate_cyclase-inhibiting_G_protein-coupled_receptor_signaling_pathway%0007193	0.261324041811847	0.521578544571257	-0.360386860393964	-1.14098364271358	149	25	PSAP;GNAI2;P2RY12;PRKACA;RIC8A;APP;GNAI3;AKAP5;PALM
BP_positive_regulation_of_ubiquitin-dependent_protein_catabolic_process%2000060	0.261324041811847	0.521578544571257	-0.366986237574818	-1.13780862852669	149	23	LAPTM5;SUMO3;VCP;DISC1;PTEN;TRAF7;AGTPBP1;RNF139
BP_negative_regulation_of_stem_cell_differentiation%2000737	0.26032315978456	0.521578544571257	-0.404530203336177	-1.15454702749918	144	17	NCOA3;HNRNPU;CDK13;STAT3;NELFB;LBH;ZFP36L2;YTHDF2
CC_bicellular_tight_junction%0005923	0.247448979591837	0.521831181452173	0.265586965671449	1.119932130509	96	77	TGFBR1;PMP22;AMOTL2;WWTR1;CLDN12;FZD5;EPCAM;MAGI3;F11R;PARD3;CGN;ECT2;PARD6G;FRMD4A;TJP2;RAP2B;EPB41L4B;USP53
CC_neuromuscular_junction%0031594	0.246819338422392	0.521831181452173	0.271962907928686	1.11725405371004	96	68	SERPINE2;F2R;ERBB2;LAMA5;AKAP1;TUBA1A;DOK7;MYH10;DLGAP3;DES;SYP;APBB1;UNC13A;DLG3;PRKCE;STXBP5;PRKCQ;PRKAR1A;SYNGR4;LAMC1;NEFL;SNTA1;DNAJA3;KCNC3;CDK5R1;CRK;CAMK2D;SYNGR1;LAMA4;ITGA7;CIB2;SYT2;ANK3
MF_NAD+-protein_ADP-ribosyltransferase_activity%1990404	0.231597845601436	0.522223597870497	-0.419834592764187	-1.19822642937345	128	17	PARP14;PARP9;PARP8;PARP10;PARP4;ZC3HAV1;PARP3;PARP12
MF_mRNA_5'-UTR_binding%0048027	0.231707317073171	0.522223597870497	-0.381638683773851	-1.18323725229323	132	23	RARA;NCL;ACO1;RPL5;RPS7;LARP1;GNL3;RPS13;RPS3A1
BP_multivesicular_body_sorting_pathway%0071985	0.262118491921005	0.522451435531922	-0.407660607053486	-1.14687033576163	145	16	CHMP1B;CHMP2A;CHMP1A;CHMP6;VPS4A;VPS4B;SNF8
BP_protein_localization_to_membrane%0072657	0.262697022767075	0.522627625793845	-0.359674169367584	-1.14611103689214	149	26	RAB32;ABHD17A;RRAGC;AP3D1;RRAGA;LAMTOR1;TM9SF3;TM9SF4;HGS;SH3PXD2B;TIAM1
[truncated: 1,472 more rows]
